# Supplementary material for: Breast cancer quantitative proteome and proteogenomic landscape
Source: Nat Commun. 2019 Apr 8;10:1600. doi: 10.1038/s41467-019-09018-y (PMC6453966; doi:10.1038/s41467-019-09018-y)
Supplement: Supplementary file 3 — Supplementary Data 1 [file 41467_2019_9018_MOESM3_ESM.xlsx]

## Sheet: 1 Prot FDR 9995 quant
																																	Tumor ID	OSL.53E	OSL.567	OSL.3FF	OSL.55F	OSL.46A	OSL.4B0	OSL.4D6	OSL.485	OSL.41B	OSL.4AF	OSL.46E	OSL.494	OSL.457	OSL.48B	OSL.4B4	OSL.449
			Unique peptides					Peptides					PSMs					Protein q-value						PEP (posterior error probability)					MS1 precursor area					Relative ratios to pool (131)
Gene Symbol	Gene Identifier(s) (Ensembl 75)	Description	Set 1 # Unique peptides	Set 2 # Unique peptides	Set 3 # Unique peptides	Set 4 # Unique peptides	Set 5 # Unique peptides	Set 1 # Peptides	Set 2 # Peptides	Set 3 # Peptides	Set 4 # Peptides	Set 5 # Peptides	Set 1 # PSMs	Set 2 # PSMs	Set 3 # PSMs	Set 4 # PSMs	Set 5 # PSMs	Set 1 q-value	Set 2 q-value	Set 3 q-value	Set 4 q-value	Set 5 q-value	Cross-sets q-value	Set 1 PEP	Set 2 PEP	Set 3 PEP	Set 4 PEP	Set 5 PEP	Set 1 MS1 precursor area	Set 2 MS1 precursor area	Set 3 MS1 precursor area	Set 4 MS1 precursor area	Set 5 MS1 precursor area	Set 1 TMT10Tag_126	Set 1 TMT10Tag_127N	Set 1 TMT10Tag_127C	Set 1 TMT10Tag_128N	Set 1 TMT10Tag_128C	Set 1 TMT10Tag_129N	Set 1 TMT10Tag_129C	Set 1 TMT10Tag_130N	Set 1 TMT10Tag_130C	Set 2 TMT10Tag_126	Set 2 TMT10Tag_127N	Set 2 TMT10Tag_127C	Set 2 TMT10Tag_128N	Set 2 TMT10Tag_128C	Set 2 TMT10Tag_129N	Set 2 TMT10Tag_129C
A1BG	ENSG00000121410	alpha-1-B glycoprotein [Source:HGNC Symbol;Acc:5]	13	10	15	14	15	13	10	15	14	15	115	91	217	156	158	0	0	0	0	0	0	0.000194963	0.000276416	0.000391404	0.000467322	0.000598653	1140049088	1347294464	973837504	4.94393e+08	1.50576e+09	0.955203	1.48256	0.874432	0.690526	0.60401	0.759595	1.56552	0.917325	0.827778	0.877537	0.880558	1.02485	1.08418	0.986258	1.1511	0.907847
A2M	ENSG00000175899	alpha-2-macroglobulin [Source:HGNC Symbol;Acc:7]	69	65	86	90	91	79	74	98	102	104	650	623	1405	926	1189	0	0	0	0	0	0	0.000194963	0.000276416	0.000391404	0.000467322	0.000598653	2700878912	1.62443e+09	5255193088	4806639488	4509903104	1.43758	1.6302	0.708253	0.828533	0.51936	0.884804	1.29292	0.739292	0.61674	0.771954	0.612125	0.782319	1.02955	0.679228	1.3387	0.877505
A2ML1	ENSG00000166535	alpha-2-macroglobulin-like 1 [Source:HGNC Symbol;Acc:23336]	35	20	14	18	18	36	21	14	19	19	76	31	16	30	28	0	0	0	0	0	0	0.000194963	0.000276416	0.000391404	0.000467322	0.000598653	1.42009e+08	1.19959e+08	3.87198e+07	9.51872e+07	55462852	2.19688	0.267059	0.461732	0.587545	0.695557	0.268611	4.55716	0.24491	0.435799	0.0835428	0.0726314	0.0847228	0.0875409	0.13297	0.764624	1.34444
AAAS	ENSG00000094914	achalasia, adrenocortical insufficiency, alacrimia [Source:HGNC Symbol;Acc:13666]	7	5	14	18	16	7	5	14	18	16	16	11	21	39	28	0	0	0	0	0	0	0.000194963	0.000276416	0.000391404	0.000467322	0.000598653	5.57944e+07	4.42426e+07	3.33582e+07	84785652	5.66413e+07	1.12299	0.868185	1.02746	1.15933	1.43634	1.0377	0.876019	1.00051	1.12224	0.749676	1.05398	0.832824	1.06161	1.07248	1.20503	0.974183
AACS	ENSG00000081760	acetoacetyl-CoA synthetase [Source:HGNC Symbol;Acc:21298]	19	15	24	28	24	19	15	24	28	24	40	33	66	52	52	0	0	0	0	0	0	0.000194963	0.000276416	0.000391404	0.000467322	0.000598653	84113404	47059994	3.01209e+08	44281486	1.84271e+08	1.40737	0.64621	1.28034	0.492152	1.07601	0.912358	0.71984	0.818817	0.644396	1.54671	0.616358	1.19761	1.14479	0.749012	1.50506	0.792134
AAED1	ENSG00000158122	AhpC/TSA antioxidant enzyme domain containing 1 [Source:HGNC Symbol;Acc:16881]	1	2	1	2	3	1	2	1	2	3	2	4	2	4	5	0	0	0	0	0	0	0.000194963	0.000276416	0.00672703	0.00895415	0.00858353	16332031	1.1327e+07	2105053	3.49059e+07	9.18132e+07	0.851031	1.13504	0.866328	1.28413	1.4823	0.97033	1.09342	1.07151	0.925	0.997929	1.01489	0.98428	1.12028	1.06104	1.24786	1.03675
AAGAB	ENSG00000103591	alpha- and gamma-adaptin binding protein [Source:HGNC Symbol;Acc:25662]	4	3	7	10	11	4	3	7	10	11	7	4	12	14	17	0	0	0	0	0	0	0.000194963	0.000276416	0.000391404	0.000467322	0.000598653	5549669	3724966	40410143	2.53259e+07	58035424	1.24853	1.09549	1.37404	1.00172	1.43469	1.13368	0.768501	0.903744	1.67408	1.06087	1.08105	1.94121	1.19193	1.40912	0.757526	1.06131
AAK1	ENSG00000115977	AP2 associated kinase 1 [Source:HGNC Symbol;Acc:19679]	17	16	27	34	31	18	18	28	36	32	37	33	67	76	72	0	0	0	0	0	0	0.000194963	0.000276416	0.000391404	0.00763139	0.000598653	179223320	143389408	1.64158e+08	278250144	2.95766e+08	0.917327	1.28538	1.03198	1.43027	1.05471	1.06068	1.01342	0.985585	0.888385	0.998693	1.01344	0.999632	0.860862	1.06643	0.971356	1.00226
AAMDC	ENSG00000087884	adipogenesis associated, Mth938 domain containing [Source:HGNC Symbol;Acc:30205]	7	7	8	10	11	7	7	8	10	11	22	18	24	52	37	0	0	0	0	0	0	0.000194963	0.000276416	0.000391404	0.00763139	0.000598653	5.77036e+08	3.6373e+07	1.17032e+08	323428656	6.63379e+08	0.630273	0.732357	0.843427	0.492757	0.611659	1.78243	0.728354	1.45942	0.788421	1.76048	0.848898	0.878065	1.13676	1.10441	0.804261	0.573211
AAMP	ENSG00000127837	angio-associated, migratory cell protein [Source:HGNC Symbol;Acc:18]	10	8	16	14	15	10	8	16	14	15	28	17	34	34	36	0	0	0	0	0	0	0.000194963	0.000276416	0.000391404	0.000467322	0.000598653	695865264	1.14119e+08	5.59272e+08	8.80411e+07	2.10979e+08	1.4539	1.00625	1.07416	0.789941	1.14089	0.95543	0.843986	1.04835	1.32544	1.04018	0.767953	1.06491	1.065	0.877425	1.11662	0.929189
AAR2	ENSG00000131043	AAR2 splicing factor homolog (S. cerevisiae) [Source:HGNC Symbol;Acc:15886]	12	9	10	16	13	12	9	10	16	13	19	13	17	29	27	0	0	0	0	0	0	0.000194963	0.000276416	0.000391404	0.00763139	0.000598653	1.15188e+08	6.78124e+07	5.3686e+07	147575064	1.08259e+08	1.18832	0.882515	0.980486	1.17902	1.18866	1.03597	0.928405	1.08337	1.35512	0.872621	0.892969	1.01682	0.657965	1.00618	0.917586	1.01966
AARS	ENSG00000090861	alanyl-tRNA synthetase [Source:HGNC Symbol;Acc:20]	71	70	81	86	85	71	70	81	86	85	317	254	477	437	504	0	0	0	0	0	0	0.000194963	0.000276416	0.000391404	0.000467322	0.000598653	1.4122e+09	584263712	1274133056	1005215040	1314306560	0.95698	0.892775	1.23446	1.00361	0.924609	0.935112	1.28939	0.739798	1.08575	0.894186	0.665066	1.71936	0.867883	0.917158	1.37791	1.23142
AARS2	ENSG00000124608	alanyl-tRNA synthetase 2, mitochondrial [Source:HGNC Symbol;Acc:21022]	25	21	25	34	41	26	21	25	35	42	52	45	55	78	90	0	0	0	0	0	0	0.000194963	0.000276416	0.000391404	0.000467322	0.000598653	2.13068e+08	1.34186e+08	45672060	8.80508e+07	2.70604e+08	1.02128	0.970896	1.1018	1.119	1.64517	1.01552	1.26017	0.89168	1.00351	1.04644	1.13372	0.919028	1.06055	1.07692	0.9687	1.0979
AASDHPPT	ENSG00000149313	aminoadipate-semialdehyde dehydrogenase-phosphopantetheinyl transferase [Source:HGNC Symbol;Acc:14235]	12	9	10	14	13	12	9	10	14	13	26	21	48	41	65	0	0	0	0	0	0	0.000194963	0.000276416	0.000391404	0.000467322	0.000598653	2.37508e+08	1.18586e+08	204255648	2.13933e+08	217804112	1.10984	0.874722	1.34043	1.57985	1.16892	0.965497	0.794686	1.17401	0.910835	0.678482	0.848896	1.17052	0.83098	1.02548	1.13726	1.15575
AASS	ENSG00000008311	aminoadipate-semialdehyde synthase [Source:HGNC Symbol;Acc:17366]	31	23	33	45	42	31	23	33	45	42	52	35	48	77	72	0	0	0	0	0	0	0.000194963	0.000276416	0.000391404	0.000467322	0.000598653	128601208	165627072	2.75161e+08	1.74239e+08	56117436	0.806096	2.57699	0.860203	1.17688	1.90806	1.29959	0.799794	0.725503	1.03294	0.893399	1.12988	0.899635	0.850136	1.29212	0.587337	0.964992
AATF	ENSG00000108270	apoptosis antagonizing transcription factor [Source:HGNC Symbol;Acc:19235]	20	17	15	21	21	20	17	15	21	21	46	31	29	39	47	0	0	0	0	0	0	0.000194963	0.000276416	0.000391404	0.000467322	0.000598653	151859976	2.52352e+08	3.86386e+07	6.69714e+07	99140936	1.1738	0.854776	1.16101	1.4845	1.44709	1.15913	1.14877	0.877299	0.881781	0.699722	0.744706	0.76992	0.721523	0.890662	1.05174	1.08716
ABAT	ENSG00000183044	4-aminobutyrate aminotransferase [Source:HGNC Symbol;Acc:23]	26	24	29	41	36	26	24	29	41	36	69	43	82	126	101	0	0	0	0	0	0	0.000194963	0.000276416	0.000391404	0.000467322	0.000598653	185676016	1.90756e+08	222406856	434522368	3.35169e+08	0.369873	2.2131	0.816093	0.466887	0.424726	1.1999	0.41345	1.66167	1.07491	1.63466	1.31174	0.835292	0.725832	0.953555	0.298037	0.359308
ABCA1	ENSG00000165029	ATP-binding cassette, sub-family A (ABC1), member 1 [Source:HGNC Symbol;Acc:29]	17	18	25	37	30	17	20	25	39	33	21	22	33	55	49	0	0	0	0	0	0	0.000194963	0.000276416	0.000391404	0.000467322	0.000598653	1.06657e+07	15895905	91590196	2.2132e+08	36285110	1.49407	0.845375	0.970913	0.829896	0.962336	0.935064	0.944002	0.82617	0.866315	0.837089	0.920414	0.842651	0.869914	1.0255	1.21566	1.32354
ABCA2	ENSG00000107331	ATP-binding cassette, sub-family A (ABC1), member 2 [Source:HGNC Symbol;Acc:32]	8	8	18	27	21	8	10	18	30	24	10	10	23	38	29	0	0	0	0	0	0	0.000194963	0.000276416	0.000391404	0.000467322	0.000598653	43396628	1.18078e+07	2.67869e+06	30788184	5.36776e+07	0.921485	1.12482	0.930758	0.867389	0.933597	0.986287	0.903131	1.09269	0.927251	1.29934	1.35692	1.06463	1.67778	0.92394	0.877862	0.922461
ABCA3	ENSG00000167972	ATP-binding cassette, sub-family A (ABC1), member 3 [Source:HGNC Symbol;Acc:33]	16	13	24	23	29	16	13	24	23	29	21	15	33	36	43	0	0	0	0	0	0	0.000194963	0.000276416	0.000391404	0.000467322	0.000598653	4.87039e+07	2.25835e+07	31824348	41104832	8.46099e+07	0.720425	1.40032	1.43708	0.714185	1.55437	0.837905	0.843798	0.855482	3.37441	1.81283	1.28474	1.06869	1.37984	1.19917	0.571196	0.511509
ABCA6	ENSG00000154262	ATP-binding cassette, sub-family A (ABC1), member 6 [Source:HGNC Symbol;Acc:36]	5	10	13	17	17	5	10	13	17	17	6	11	19	26	25	0	0	0	0	0	0	0.000194963	0.000276416	0.000391404	0.00763139	0.000598653	3.77855e+07	19190841	15127762	37432700	30460348	0.655075	1.02157	1.71631	0.497299	0.643406	1.29159	0.501705	1.07642	0.888835	1.14702	1.90915	1.17467	1.06328	1.18567	0.448396	0.916996
ABCA8	ENSG00000141338	ATP-binding cassette, sub-family A (ABC1), member 8 [Source:HGNC Symbol;Acc:38]	16	12	15	19	19	20	15	19	26	25	30	20	25	40	41	0	0	0	0	0	0	0.000194963	0.000276416	0.000391404	0.000467322	0.000598653	5.80819e+07	3.43214e+07	6.31791e+07	62372184	54348467	0.419494	2.13122	1.63059	0.415026	0.398738	1.75948	0.396591	0.576489	1.97792	1.09803	1.18109	0.688366	0.674825	0.832799	0.265958	0.912417
ABCB10	ENSG00000135776	ATP-binding cassette, sub-family B (MDR/TAP), member 10 [Source:HGNC Symbol;Acc:41]	13	13	15	16	14	13	13	15	16	14	23	23	29	30	29	0	0	0	0	0	0	0.000194963	0.000276416	0.000391404	0.000467322	0.000598653	178019456	1.46956e+08	79425396	1.28554e+08	6.49689e+08	1.26725	0.848875	1.03111	1.2551	1.77902	0.867637	1.34494	0.843926	0.740673	0.726779	0.747494	0.665996	0.926114	0.719963	1.26191	0.972699
ABCB6	ENSG00000115657	ATP-binding cassette, sub-family B (MDR/TAP), member 6 [Source:HGNC Symbol;Acc:47]	9	9	14	16	13	9	9	14	16	13	19	13	22	31	24	0	0	0	0	0	0	0.000194963	0.000276416	0.000391404	0.000467322	0.000598653	73770536	5.23976e+07	34889100	1.30221e+08	2.86552e+08	1.5018	1.19779	0.836282	0.586885	1.52906	0.744067	0.662656	0.775676	0.83566	1.70447	0.698436	1.0916	1.37946	0.960805	0.964945	0.905201
ABCB7	ENSG00000131269	ATP-binding cassette, sub-family B (MDR/TAP), member 7 [Source:HGNC Symbol;Acc:48]	17	17	18	22	20	17	17	18	22	20	36	35	40	55	50	0	0	0	0	0	0	0.000194963	0.000276416	0.000391404	0.000467322	0.000598653	250857264	3.1681e+08	95086008	1363797496	8.70307e+07	1.13606	1.03033	1.07435	1.21872	2.31292	0.968718	0.855982	0.775636	0.967723	0.975077	1.12392	0.768308	0.98836	1.25192	1.07829	1.30382
ABCB8	ENSG00000197150	ATP-binding cassette, sub-family B (MDR/TAP), member 8 [Source:HGNC Symbol;Acc:49]	13	11	11	16	18	14	12	11	17	18	26	17	19	30	31	0	0	0	0	0	0	0.000194963	0.000276416	0.000391404	0.00763139	0.000598653	7.0807e+07	3.04405e+07	6.04669e+07	78929268	1.62306e+08	1.1012	1.00176	0.866393	0.965832	1.35705	0.809277	0.777689	1.10204	1.03992	1.21026	0.989485	0.990819	1.07897	1.13056	0.980568	1.29546
ABCC1	ENSG00000103222	ATP-binding cassette, sub-family C (CFTR/MRP), member 1 [Source:HGNC Symbol;Acc:51]	35	25	35	49	46	36	26	36	50	47	65	41	55	101	88	0	0	0	0	0	0	0.000194963	0.000276416	0.000391404	0.000467322	0.000598653	213392360	106906132	67073600	1.07724e+09	209604512	1.45737	0.685784	1.0397	1.11597	1.56423	0.922297	0.859339	0.650493	1.11549	0.601635	0.788328	0.6031	0.823428	0.738444	1.68144	1.32686
ABCC10	ENSG00000124574	ATP-binding cassette, sub-family C (CFTR/MRP), member 10 [Source:HGNC Symbol;Acc:52]	6	7	7	8	12	7	8	7	9	13	10	9	10	14	22	0	0	0	0	0	0	0.000194963	0.000276416	0.00672703	0.00895415	0.00888905	16718192	7.79579e+06	1.11193e+07	2.77934e+07	6.08523e+07	1.18042	0.892992	0.933644	1.45385	0.98073	0.616124	1.75645	0.877792	1.33024	0.930672	1.14816	0.938006	1.17308	1.02413	0.994155	1.09187
ABCC11	ENSG00000121270	ATP-binding cassette, sub-family C (CFTR/MRP), member 11 [Source:HGNC Symbol;Acc:14639]	4	9	15	26	24	5	10	16	27	25	31	23	42	54	70	0	0	0	0	0	0	0.00302773	0.000276416	0.000391404	0.00763139	0.000598653	8809349	2.07139e+07	2.4959e+07	3.42105e+07	1.28841e+08	0.201003	2.16082	0.2045	0.261733	0.260801	0.802138	0.27051	1.48625	0.618809	2.38291	0.512418	4.43786	1.43951	0.968648	0.782376	0.665992
ABCC3	ENSG00000108846	ATP-binding cassette, sub-family C (CFTR/MRP), member 3 [Source:HGNC Symbol;Acc:54]	13	6	17	25	18	14	7	18	26	19	17	7	25	45	33	0	0	0	0	0	0	0.000194963	0.000276416	0.000391404	0.000467322	0.000598653	44905878	9.62696e+06	1.84786e+07	1.3709e+08	3.14402e+07	1.00987	1.34883	0.772506	0.49605	0.548727	1.231	0.687393	1.28331	1.98738	0.38048	1.88717	0.725071	1.15633	0.72077	0.821533	0.776463
ABCC4	ENSG00000125257	ATP-binding cassette, sub-family C (CFTR/MRP), member 4 [Source:HGNC Symbol;Acc:55]	14	16	20	31	30	15	17	20	32	30	24	28	28	52	47	0	0	0	0	0	0	0.000194963	0.000276416	0.00672703	0.000467322	0.000598653	3.15239e+07	80310944	3.34525e+07	77172740	1.42223e+08	1.13315	1.09129	0.885201	1.18525	0.711552	1.00534	1.02775	0.735554	1.35244	0.97432	1.00851	0.980342	0.898768	1.09004	0.826834	1.27097
ABCC5	ENSG00000114770	ATP-binding cassette, sub-family C (CFTR/MRP), member 5 [Source:HGNC Symbol;Acc:56]	9	9	12	21	26	10	10	12	22	28	12	13	15	32	46	0	0	0	0	0	0	0.000194963	0.000276416	0.000391404	0.000467322	0.000598653	5.51355e+06	5251653	9146054	24685315	6.19275e+07	0.978643	1.07814	0.699923	0.794186	1.26858	1.08687	0.859207	0.892196	0.58741	1.1033	0.982579	1.16228	1.37575	0.573096	1.42403	1.06876
ABCD1	ENSG00000268757;ENSG00000101986	ATP-binding cassette, sub-family D (ALD), member 1 [Source:HGNC Symbol;Acc:61]	18	19	22	21	19	21	21	25	25	23	44	40	48	53	45	0	0	0	0	0	0	0.000194963	0.000276416	0.000391404	0.000467322	0.000598653	68221852	88724980	6.33756e+07	1.40813e+09	80427208	1.23069	0.880813	0.973926	1.81678	1.77947	0.915833	1.16564	0.716777	0.759662	1.26273	0.755132	0.675751	0.761045	0.772387	1.08029	1.1742
ABCD3	ENSG00000117528	ATP-binding cassette, sub-family D (ALD), member 3 [Source:HGNC Symbol;Acc:67]	29	28	30	36	34	29	28	30	36	34	157	129	160	175	169	0	0	0	0	0	0	0.000194963	0.000276416	0.000391404	0.000467322	0.000598653	1255906688	528915824	6.00644e+08	1.43644e+09	739610384	0.76932	0.736683	1.62209	1.05152	1.01031	1.50615	0.727732	0.610148	2.00883	1.2727	0.669444	0.696491	0.838767	1.16781	0.870885	1.31451
ABCD4	ENSG00000119688	ATP-binding cassette, sub-family D (ALD), member 4 [Source:HGNC Symbol;Acc:68]	4	4	9	13	7	4	4	9	13	7	7	6	13	20	12	0	0	0	0	0	0	0.000194963	0.000276416	0.000391404	0.00763139	0.00888905	10200502	5056662	23099302	1.62026e+08	4.15114e+07	0.910154	0.921843	1.31694	0.595494	0.585782	1.17029	0.642415	0.751319	0.704661	1.09747	0.907985	0.761709	1.24355	0.89025	1.26929	1.54082
ABCE1	ENSG00000164163	ATP-binding cassette, sub-family E (OABP), member 1 [Source:HGNC Symbol;Acc:69]	38	32	41	45	45	38	32	41	45	45	120	91	173	208	169	0	0	0	0	0	0	0.000194963	0.000276416	0.000391404	0.000467322	0.000598653	5.05605e+08	6.97504e+08	4.3721e+08	805206848	1.09487e+09	1.07056	0.806817	1.16561	1.26041	1.42521	1.0236	0.905832	0.948983	0.90582	0.908413	0.992773	0.91875	0.983619	0.945821	1.13568	1.25778
ABCF2	ENSG00000033050	ATP-binding cassette, sub-family F (GCN20), member 2 [Source:HGNC Symbol;Acc:71]	40	30	40	42	45	40	30	40	42	45	103	69	111	96	104	0	0	0	0	0	0	0.000194963	0.000276416	0.000391404	0.00763139	0.000598653	4.61311e+08	343799856	1.87264e+08	5.39963e+08	4.39608e+08	1.32675	0.817692	1.18784	1.38931	1.40727	0.939709	1.04279	0.833266	1.08971	0.805667	0.857595	0.977308	0.938584	0.896816	1.08504	1.11763
ABCF3	ENSG00000161204	ATP-binding cassette, sub-family F (GCN20), member 3 [Source:HGNC Symbol;Acc:72]	30	26	28	32	35	30	26	28	32	35	75	64	80	90	94	0	0	0	0	0	0	0.000194963	0.000276416	0.000391404	0.000467322	0.000598653	3.60215e+08	1.21484e+08	1.57033e+08	362555344	149172344	1.11182	0.831774	1.03712	0.937259	1.19035	0.984818	0.772459	1.09138	0.998885	1.01796	0.814981	1.12363	0.908467	0.949677	1.14592	1.21637
ABHD10	ENSG00000144827	abhydrolase domain containing 10 [Source:HGNC Symbol;Acc:25656]	12	11	17	18	19	12	11	17	18	19	47	35	98	79	78	0	0	0	0	0	0	0.000194963	0.000276416	0.000391404	0.000467322	0.000598653	325708656	1.37405e+08	189261232	5.50906e+08	2.64007e+08	0.886982	0.952866	0.981621	1.0386	1.55112	0.994207	0.849243	1.2068	1.06696	1.62739	1.07216	1.09811	0.695292	1.03187	0.697216	0.978105
ABHD11	ENSG00000106077;ENSG00000262947	abhydrolase domain containing 11 [Source:HGNC Symbol;Acc:16407]	11	7	13	13	15	11	7	13	13	15	35	31	57	45	50	0	0	0	0	0	0	0.000194963	0.000276416	0.000391404	0.000467322	0.000598653	2.65208e+08	2.89038e+08	3.06536e+08	3.64341e+08	3.16124e+07	1.08119	0.748812	0.830094	0.95112	2.05024	0.995514	1.11305	1.55629	0.931835	1.81864	0.76141	2.14667	0.909035	1.21173	0.731948	0.758402
ABHD12	ENSG00000100997	abhydrolase domain containing 12 [Source:HGNC Symbol;Acc:15868]	16	15	17	20	17	16	15	17	20	17	38	33	53	60	40	0	0	0	0	0	0	0.000194963	0.000276416	0.000391404	0.000467322	0.000598653	3.14899e+08	145206848	1.77282e+08	407204624	3.16949e+08	1.11304	1.6396	0.921178	0.829227	1.25103	0.875975	0.761455	0.778774	0.776067	0.859919	1.39948	0.707242	1.09163	0.690431	1.23463	0.917418
ABHD14B	ENSG00000114779	abhydrolase domain containing 14B [Source:HGNC Symbol;Acc:28235]	7	7	8	9	9	7	7	8	9	9	46	43	79	86	71	0	0	0	0	0	0	0.000194963	0.000276416	0.000391404	0.000467322	0.000598653	6.80873e+08	1.52994e+08	70550812	6.29931e+08	2.51576e+08	0.71365	1.69173	0.71617	0.590506	0.711899	0.845756	0.921247	1.54861	0.81478	1.05508	1.30639	1.02394	1.11984	1.43018	0.663142	0.645128
ABHD16A	ENSG00000235676;ENSG00000224552	abhydrolase domain containing 16A [Source:HGNC Symbol;Acc:13921]	19	17	23	30	24	19	17	23	30	24	39	28	58	61	47	0	0	0	0	0	0	0.000194963	0.000276416	0.000391404	0.000467322	0.000598653	1.59139e+08	96745844	3.62256e+07	5.7153e+07	4.70425e+07	1.01102	1.02872	0.99976	1.24555	1.07043	1.03354	0.800748	0.875729	1.02393	0.936329	1.04792	0.80448	0.875937	0.900258	1.15035	1.27039
ABHD17A	ENSG00000129968	abhydrolase domain containing 17A [Source:HGNC Symbol;Acc:28756]	2	4	8	9	6	3	5	10	10	7	3	6	11	14	8	0	0	0	0	0	0	0.000194963	0.000276416	0.000391404	0.000467322	0.000598653	22721980	9.23865e+06	2423152	35758962	26941127	0.897906	1.02043	0.76012	0.576173	0.652486	0.959982	1.04511	1.27887	1.14541	1.29708	1.18457	1.16019	1.09658	0.929178	0.71389	0.691464
ABHD17C	ENSG00000136379	abhydrolase domain containing 17C [Source:HGNC Symbol;Acc:26925]	4	3	12	11	9	4	3	13	12	10	4	3	19	23	14	0	0	0	0	0	0	0.000194963	0.000276416	0.000391404	0.000467322	0.000598653	2679971	16912368	3.77091e+07	3.88645e+07	29212676	0.592837	0.819828	0.447778	0.489165	0.533275	0.666077	0.705191	1.84842	1.73103	1.00453	0.783288	0.951711	1.57644	0.533135	0.601043	0.459547
ABHD2	ENSG00000140526	abhydrolase domain containing 2 [Source:HGNC Symbol;Acc:18717]	4	3	4	7	8	4	3	4	7	8	4	3	4	9	13	0	0	0	0	0	0	0.000194963	0.000276416	0.000391404	0.000467322	0.000598653	3201694	12640995	2426838	8923666	85450298	0.852991	0.868393	1.28261	1.19772	3.00864	0.89434	1.07322	0.732601	1.76064	0.884807	0.966802	1.52579	1.13076	1.3585	1.20239	2.12893
ABHD3	ENSG00000158201	abhydrolase domain containing 3 [Source:HGNC Symbol;Acc:18718]	4	4	2	4	4	4	4	2	4	4	7	7	5	6	6	0	0	0	0	0	0	0.000194963	0.000276416	0.000391404	0.000467322	0.000598653	2.43188e+07	3.48728e+07	8143968	20396152	1.96823e+07	1.00839	0.830943	1.29533	0.872907	0.639197	0.767253	1.17688	0.916009	0.96611	0.979444	0.598902	0.774593	0.437714	0.649704	0.534641	1.00388
ABHD5	ENSG00000011198	abhydrolase domain containing 5 [Source:HGNC Symbol;Acc:21396]	5	6	4	6	6	5	6	4	6	6	7	10	7	6	11	0	0	0	0	0	0	0.000194963	0.000276416	0.000391404	0.000467322	0.000598653	13399815	1.04114e+07	6729468	8434624	51469456	0.93468	0.81899	0.674717	0.844283	1.34971	0.987909	0.867634	0.491471	0.742782	1.29964	1.13898	0.619847	0.580786	0.71443	0.648199	2.92866
ABHD6	ENSG00000163686	abhydrolase domain containing 6 [Source:HGNC Symbol;Acc:21398]	8	5	8	14	10	8	5	8	14	10	16	6	9	20	14	0	0	0	0	0	0	0.000194963	0.000276416	0.00672703	0.00763139	0.00888905	258778924	45716740	9675027	3.28664e+07	2.55162e+07	1.04888	1.1407	0.93243	1.01412	0.939045	0.934036	0.952186	0.930681	0.880448	0.930237	1.54804	0.902262	1.04991	0.873899	1.02194	1.21825
ABI1	ENSG00000136754	abl-interactor 1 [Source:HGNC Symbol;Acc:11320]	12	9	13	12	14	16	12	19	19	21	46	34	68	73	78	0	0	0	0	0	0	0.000194963	0.000276416	0.000391404	0.00763139	0.000598653	234315952	181948576	1.40482e+08	1.91069e+08	83111952	0.990551	0.971375	0.852058	1.15234	1.09211	1.06533	0.936112	1.12971	0.949063	1.03354	1.00586	0.951555	0.972879	1.12287	0.919002	0.969675
ABI3	ENSG00000108798	ABI family, member 3 [Source:HGNC Symbol;Acc:29859]	7	7	9	10	10	7	7	9	10	10	15	13	20	23	22	0	0	0	0	0	0	0.000194963	0.000276416	0.000391404	0.00763139	0.000598653	3.89633e+07	28294752	2.76725e+07	2.04438e+07	5.25594e+07	0.909959	0.883991	0.925756	1.04424	0.688525	0.805108	0.935331	0.920694	0.622771	0.735588	1.09478	0.796722	0.982814	0.840558	0.81994	1.63695
ABI3BP	ENSG00000154175	ABI family, member 3 (NESH) binding protein [Source:HGNC Symbol;Acc:17265]	17	20	22	25	23	17	20	22	25	23	60	64	85	92	74	0	0	0	0	0	0	0.000194963	0.000276416	0.000391404	0.000467322	0.000598653	234776608	305803008	154672688	2.68539e+08	158289128	0.667995	1.99731	0.938469	0.394036	0.379764	1.21718	0.43851	1.5446	0.997612	0.88079	1.22577	1.76315	0.987377	0.940128	0.465553	0.884057
ABL1	ENSG00000097007	c-abl oncogene 1, non-receptor tyrosine kinase [Source:HGNC Symbol;Acc:76]	13	9	16	24	20	15	11	20	29	26	20	14	25	44	38	0	0	0	0	0	0	0.000194963	0.000276416	0.000391404	0.00763139	0.000598653	5.01775e+07	169636276	43741901	1.51056e+08	3.25697e+07	0.859845	0.947158	1.05203	1.19071	1.34947	1.1734	0.947285	1.06588	1.19145	1.15378	1.16543	1.07006	1.19539	1.20226	0.810019	0.929218
ABL2	ENSG00000143322	c-abl oncogene 2, non-receptor tyrosine kinase [Source:HGNC Symbol;Acc:77]	8	8	10	14	16	10	10	14	19	22	11	12	16	27	27	0	0	0	0	0	0	0.000194963	0.000276416	0.000391404	0.000467322	0.000598653	3.72079e+07	16838785	4.18194e+06	28195020	3.05099e+07	0.790913	0.779735	0.87733	1.36372	1.80772	1.19107	1.28046	1.00311	0.834642	1.02787	0.843176	0.832744	0.971702	0.680646	1.1581	1.0793
ABLIM1	ENSG00000099204	actin binding LIM protein 1 [Source:HGNC Symbol;Acc:78]	35	24	39	40	45	36	25	41	42	45	54	37	74	81	74	0	0	0	0	0	0	0.000194963	0.000276416	0.000391404	0.000467322	0.000598653	1.22063e+08	5.09321e+07	9.28857e+07	77579620	1.27501e+08	1.15784	1.23182	1.07847	0.678322	0.738121	0.966854	1.26244	1.03088	0.858032	0.882985	0.910281	0.685947	1.25604	0.857567	0.6537	0.929809
ABLIM2	ENSG00000163995	actin binding LIM protein family, member 2 [Source:HGNC Symbol;Acc:19195]	8	6	7	10	9	8	6	8	11	10	9	8	11	14	14	0	0	0	0	0	0	0.000194963	0.000276416	0.00672703	0.00763139	0.00888905	5208426	2.11501e+08	1.88666e+07	4571029	4.49712e+07	0.552176	0.832772	1.16551	0.768782	0.849094	1.03946	1.38307	0.86354	1.24421	1.40656	1.05028	0.874018	1.36269	0.905317	0.710681	0.736433
ABLIM3	ENSG00000173210	actin binding LIM protein family, member 3 [Source:HGNC Symbol;Acc:29132]	9	9	9	17	12	9	9	11	19	13	13	10	13	24	16	0	0	0	0	0	0	0.000194963	0.000276416	0.00672703	0.00763139	0.000598653	6.03974e+07	5614764	4.40954e+07	2.74778e+07	1.29072e+07	0.365897	2.95684	0.698394	0.557655	0.416958	1.02535	0.461075	0.714641	1.67644	2.27666	0.591703	0.805004	1.0259	2.44681	0.377859	0.837396
ABR	ENSG00000159842	active BCR-related [Source:HGNC Symbol;Acc:81]	26	23	33	45	43	29	26	36	48	47	66	63	74	95	116	0	0	0	0	0	0	0.000194963	0.000276416	0.000391404	0.000467322	0.000598653	1.0608e+08	1.30437e+08	102614992	1.69103e+08	4.08597e+08	0.821949	0.952229	0.96812	0.760323	0.683695	1.00781	0.886231	1.09717	1.29557	1.25922	0.997878	1.08492	0.89209	1.02066	0.79898	1.23606
ABRACL	ENSG00000146386	ABRA C-terminal like [Source:HGNC Symbol;Acc:21230]	5	6	6	6	6	5	6	6	6	6	14	12	64	50	50	0	0	0	0	0	0	0.000194963	0.000276416	0.000391404	0.000467322	0.000598653	164158608	1.32038e+08	165300284	896896256	2.42951e+08	1.08461	0.61072	1.25583	0.868269	1.68026	0.53931	1.87041	1.0275	0.730139	0.728904	0.922479	0.811241	0.77633	0.853205	0.976714	1.40136
ABT1	ENSG00000146109	activator of basal transcription 1 [Source:HGNC Symbol;Acc:17369]	7	6	6	9	8	7	6	6	9	8	13	7	9	19	15	0	0	0	0	0	0	0.00302773	0.000276416	0.00672703	0.00895415	0.00888905	1.45194e+07	34500440	1.28708e+07	1.09905e+07	4.60334e+06	1.30013	0.927002	1.32534	1.68841	1.85158	1.15389	0.999958	0.928038	0.902017	0.722732	0.824316	0.855483	0.935407	0.841189	0.901373	1.15844
ABTB1	ENSG00000114626	ankyrin repeat and BTB (POZ) domain containing 1 [Source:HGNC Symbol;Acc:18275]	7	6	8	12	9	7	6	8	12	9	7	7	9	13	11	0	0	0	0	0	0	0.000194963	0.000276416	0.000391404	0.00763139	0.00858353	9.60849e+06	3586715	5.4189e+07	8.56803e+07	45133140	0.755531	0.766235	1.00994	0.895173	0.651946	1.06225	0.802834	1.31045	1.19505	1.01753	0.868074	0.946551	1.01379	0.841324	0.834275	1.00752
ABTB2	ENSG00000166016	ankyrin repeat and BTB (POZ) domain containing 2 [Source:HGNC Symbol;Acc:23842]	6	6	6	4	10	6	6	6	4	10	6	7	6	4	15	0	0	0	0	0	0	0.000194963	0.000276416	0.0154904	0.00763139	0.000598653	32423089	44981635	1.04031e+07	32689002	1.3935e+07	1.49972	0.60722	0.664878	1.32056	1.6163	0.622788	0.918203	0.608432	0.607383	0.520002	0.771014	0.573043	0.82181	0.535452	2.84755	0.828787
ACAA1	ENSG00000060971	acetyl-CoA acyltransferase 1 [Source:HGNC Symbol;Acc:82]	25	26	30	29	32	25	26	30	29	32	111	113	186	161	177	0	0	0	0	0	0	0.000194963	0.000276416	0.000391404	0.000467322	0.000598653	623692864	7.08695e+08	4.98087e+08	1.15249e+09	8.31947e+08	0.95661	1.06462	0.980259	1.38308	1.48385	1.05941	1.02333	1.03733	1.1457	1.46293	0.867192	1.77872	1.2227	1.43292	0.918628	0.97232
ACACB	ENSG00000076555	acetyl-CoA carboxylase beta [Source:HGNC Symbol;Acc:85]	20	16	23	32	31	32	28	35	44	41	43	41	46	72	59	0	0	0	0	0	0	0.000194963	0.000276416	0.000391404	0.000467322	0.000598653	6.96113e+06	4.0119e+07	5.84687e+07	3.16812e+07	3.4732e+07	0.659033	1.499	0.504552	0.411681	0.493577	1.53961	0.445139	0.505244	1.68796	0.84367	2.11063	0.684026	0.773317	0.62892	0.569619	2.33972
ACAD10	ENSG00000111271	acyl-CoA dehydrogenase family, member 10 [Source:HGNC Symbol;Acc:21597]	28	14	24	32	28	28	14	24	32	30	56	22	35	58	46	0	0	0	0	0	0	0.000194963	0.000276416	0.000391404	0.000467322	0.000598653	1.24722e+08	5.67101e+07	5.08444e+07	396485384	6.14394e+07	1.25419	0.847219	0.97527	1.22585	5.3183	0.999196	1.62568	1.02659	0.966056	0.877725	0.700011	1.34583	1.13488	0.744331	0.904193	1.02248
ACAD11	ENSG00000240303	acyl-CoA dehydrogenase family, member 11 [Source:HGNC Symbol;Acc:30211]	9	7	8	17	13	9	7	8	17	13	13	9	11	24	19	0	0	0	0	0	0	0.000194963	0.000276416	0.000391404	0.00763139	0.000598653	1.80163e+08	2.04609e+07	1.97135e+07	1.12021e+08	135820236	0.80891	0.921873	1.06	1.4501	1.07334	1.3013	0.905476	1.00625	0.685553	1.06152	1.05682	0.819318	1.1682	0.873187	0.828382	1.1325
ACAD8	ENSG00000151498	acyl-CoA dehydrogenase family, member 8 [Source:HGNC Symbol;Acc:87]	17	20	26	29	25	17	20	26	29	25	36	35	62	67	54	0	0	0	0	0	0	0.000194963	0.000276416	0.000391404	0.000467322	0.000598653	1.53133e+08	1.45744e+08	3.86803e+07	6.79638e+07	9.85272e+07	0.916297	0.83498	1.24087	0.951128	1.41008	0.948949	0.719566	1.10792	1.2819	1.10082	1.16113	1.28651	1.07066	1.66176	0.98706	1.10134
ACAD9	ENSG00000177646	acyl-CoA dehydrogenase family, member 9 [Source:HGNC Symbol;Acc:21497]	37	34	39	41	42	37	34	39	41	42	174	123	165	152	145	0	0	0	0	0	0	0.000194963	0.000276416	0.000391404	0.000467322	0.000598653	2.21551e+08	2.93657e+08	2.911e+08	8.40196e+08	3.34156e+08	1.00656	0.809974	0.907411	1.18263	1.21233	0.749072	1.52689	1.04246	1.07613	1.04455	0.90015	0.749501	0.656572	0.564464	1.23134	0.910286
ACADM	ENSG00000117054	acyl-CoA dehydrogenase, C-4 to C-12 straight chain [Source:HGNC Symbol;Acc:89]	23	23	24	31	26	23	23	24	31	26	91	113	155	143	127	0	0	0	0	0	0	0.000194963	0.000276416	0.000391404	0.000467322	0.000598653	1.04757e+09	886968384	3.19625e+08	2.42156e+08	1.88731e+08	1.18728	0.920154	1.25318	0.643882	0.599646	0.955814	0.755855	0.76785	0.915268	1.313	1.08246	0.8708	1.00767	1.08164	0.812623	1.16963
ACADS	ENSG00000122971	acyl-CoA dehydrogenase, C-2 to C-3 short chain [Source:HGNC Symbol;Acc:90]	15	14	23	24	21	15	14	23	24	21	57	47	62	83	53	0	0	0	0	0	0	0.000194963	0.000276416	0.000391404	0.000467322	0.000598653	1.97798e+08	2.52321e+08	194055316	2.5739e+08	1.71645e+08	0.660679	3.04074	0.641822	0.607131	1.2832	0.821714	0.55566	0.58192	1.03922	1.71458	0.806931	0.85685	0.79575	1.26313	0.630424	1.22451
ACADSB	ENSG00000196177	acyl-CoA dehydrogenase, short/branched chain [Source:HGNC Symbol;Acc:91]	27	24	31	31	30	27	24	31	31	30	136	109	169	209	204	0	0	0	0	0	0	0.000194963	0.000276416	0.000391404	0.000467322	0.000598653	484476928	4.49192e+08	4.19389e+08	6.90725e+08	896885856	0.493312	1.93074	0.633692	0.48564	0.381474	1.32536	0.374869	1.56625	0.785672	2.09107	0.807137	0.782453	1.1016	0.69416	0.419242	0.332395
ACADVL	ENSG00000072778	acyl-CoA dehydrogenase, very long chain [Source:HGNC Symbol;Acc:92]	37	36	42	48	51	38	37	43	50	52	221	226	300	269	240	0	0	0	0	0	0	0.000194963	0.000276416	0.000391404	0.000467322	0.000598653	6.50499e+08	5.45437e+08	2.93925e+08	1155353472	7.28837e+08	0.972431	0.917392	0.986297	0.750055	1.8513	0.850074	1.00975	1.12681	0.959165	1.52834	1.00869	0.897092	0.937765	0.906208	0.778278	1.09423
ACAN	ENSG00000157766	aggrecan [Source:HGNC Symbol;Acc:319]	19	23	15	17	15	19	23	15	17	15	30	47	15	32	22	0	0	0	0	0	0	0.000194963	0.000276416	0.000391404	0.000467322	0.000598653	4.04604e+08	6.91163e+08	3.46419e+07	4.6373e+07	5.42159e+07	0.297193	0.763788	0.241312	0.972761	0.501557	0.463797	0.935008	0.335116	0.566535	0.397236	0.488337	1.04585	0.69408	0.58307	4.14827	0.331742
ACAP1	ENSG00000072818	ArfGAP with coiled-coil, ankyrin repeat and PH domains 1 [Source:HGNC Symbol;Acc:16467]	18	19	27	28	26	19	19	28	28	27	29	31	37	41	43	0	0	0	0	0	0	0.000194963	0.000276416	0.000391404	0.000467322	0.000598653	3.20442e+07	2.92834e+07	7.38817e+07	5.9066e+07	3.41224e+08	0.924039	1.08158	1.32151	0.663834	0.456307	0.874194	0.400691	1.08278	0.36383	0.650747	0.613228	0.641703	0.682313	0.645349	0.686508	1.70468
ACAP2	ENSG00000114331	ArfGAP with coiled-coil, ankyrin repeat and PH domains 2 [Source:HGNC Symbol;Acc:16469]	42	36	44	52	54	45	38	47	54	57	108	83	107	115	130	0	0	0	0	0	0	0.000194963	0.000276416	0.000391404	0.000467322	0.000598653	269649168	124491584	1.05583e+08	176170080	4.76192e+08	1.02023	1.0774	1.04608	0.799409	0.748025	0.974345	0.916166	0.977018	0.935029	0.94883	0.872432	1.30997	0.914763	1.09097	1.20524	0.941037
ACAP3	ENSG00000131584	ArfGAP with coiled-coil, ankyrin repeat and PH domains 3 [Source:HGNC Symbol;Acc:16754]	5	4	8	10	15	8	6	11	12	18	14	7	13	22	24	0	0	0	0	0	0	0.00302773	0.000276416	0.000391404	0.000467322	0.00858353	4.71598e+06	7.09024e+06	3.6353e+06	1.28016e+07	17068709	0.852489	0.947193	1.21171	0.78156	1.45689	1.11748	0.926766	1.07626	1.21219	0.989762	1.24625	1.02769	0.84745	1.22016	0.695004	0.715225
ACAT1	ENSG00000075239	acetyl-CoA acetyltransferase 1 [Source:HGNC Symbol;Acc:93]	29	34	38	41	39	29	34	38	41	39	231	262	343	264	289	0	0	0	0	0	0	0.000194963	0.000276416	0.000391404	0.000467322	0.000598653	1.29376e+09	6.76104e+08	4.01307e+08	968259584	1507079040	0.934262	1.28552	0.983581	1.05571	1.32467	0.752026	0.756791	1.34125	0.910116	0.958684	1.09019	0.657623	1.04045	1.05449	0.81416	1.31362
ACAT2	ENSG00000120437	acetyl-CoA acetyltransferase 2 [Source:HGNC Symbol;Acc:94]	15	16	19	20	20	16	17	20	21	21	82	53	103	101	78	0	0	0	0	0	0	0.000194963	0.000276416	0.000391404	0.000467322	0.000598653	2.89271e+08	1.26001e+08	447432272	333359152	536447872	1.40105	0.8844	1.57255	1.31661	0.750648	0.846197	1.6189	0.884523	0.985159	0.63539	0.814142	0.980097	1.04662	0.837172	0.794293	0.788048
ACBD3	ENSG00000182827	acyl-CoA binding domain containing 3 [Source:HGNC Symbol;Acc:15453]	29	28	33	38	39	29	28	33	40	40	138	92	151	160	166	0	0	0	0	0	0	0.000194963	0.000276416	0.000391404	0.000467322	0.000598653	2.29764e+09	3.85604e+08	5.15924e+08	934369920	6.95208e+08	1.04119	0.850371	0.951998	1.08318	1.89755	1.04274	1.0486	0.994892	1.03272	1.05794	1.11562	1.15405	1.29049	0.9464	1.03003	1.21246
ACBD5	ENSG00000107897	acyl-CoA binding domain containing 5 [Source:HGNC Symbol;Acc:23338]	24	13	22	31	27	24	13	23	32	27	48	19	55	67	55	0	0	0	0	0	0	0.000194963	0.000276416	0.000391404	0.00763139	0.00858353	108517960	68365016	99745504	1.27718e+08	2.45135e+08	1.07243	0.885515	1.24647	1.09168	2.19916	1.1294	1.19915	1.02703	1.91425	0.814901	1.01776	0.860924	0.842344	0.89387	0.756255	0.994596
ACBD6	ENSG00000135847	acyl-CoA binding domain containing 6 [Source:HGNC Symbol;Acc:23339]	10	10	10	14	11	10	10	10	14	11	14	11	17	30	29	0	0	0	0	0	0	0.000194963	0.000276416	0.000391404	0.00763139	0.000598653	34320670	3.53572e+07	4.35613e+07	5.8245e+07	7.13052e+07	0.932164	1.01202	1.01872	1.58856	1.42533	1.19035	1.08533	0.996345	1.00326	1.06765	1.03323	1.02384	0.819168	1.01199	0.963087	1.12696
ACBD7	ENSG00000176244	acyl-CoA binding domain containing 7 [Source:HGNC Symbol;Acc:17715]	2	3	4	2	6	2	3	4	2	6	3	3	6	3	16	0	0	0	0	0	0	0.000194963	0.000276416	0.00672703	0.00895415	0.00858353	32046169	28647146	21321321	19681148	7.3473e+07	2.1142	0.430845	0.872677	0.998281	0.98847	1.10236	1.1233	0.784839	1.32841	0.525079	1.13171	0.919833	0.42013	1.34716	0.713006	1.24337
ACCS	ENSG00000110455	1-aminocyclopropane-1-carboxylate synthase homolog (Arabidopsis)(non-functional) [Source:HGNC Symbol;Acc:23989]	6	3	6	10	6	6	3	6	10	6	6	3	7	13	10	0	0	0	0	0	0	0.000194963	0.000276416	0.000391404	0.00763139	0.00858353	6.11353e+06	6.73386e+06	10969795	5.36168e+07	2.07377e+07	0.964331	1.13504	1.41159	0.760134	0.813074	0.830674	0.875766	1.10022	1.2106	1.10499	0.880701	1.35903	1.02356	1.9709	1.01902	1.04313
ACE	ENSG00000159640	angiotensin I converting enzyme [Source:HGNC Symbol;Acc:2707]	11	10	17	18	14	28	24	35	37	32	68	50	81	83	70	0	0	0	0	0	0	0.000194963	0.000276416	0.000391404	0.000467322	0.000598653	1.76116e+08	1.12766e+08	1.34123e+08	1.68922e+08	143430584	0.839174	1.30009	0.845634	0.933678	3.73311	1.00496	1.38879	0.85787	1.44286	1.22123	1.19869	2.10885	1.21701	1.38036	1.24455	1.14748
ACIN1	ENSG00000100813	apoptotic chromatin condensation inducer 1 [Source:HGNC Symbol;Acc:17066]	66	56	68	77	73	67	57	69	79	76	276	203	265	317	290	0	0	0	0	0	0	0.000194963	0.000276416	0.000391404	0.000467322	0.000598653	8.33899e+08	7.55999e+08	449228704	2129475584	1453001920	0.846688	1.02691	1.07763	1.05561	1.02356	1.15257	0.873192	1.17426	1.06418	1.05288	1.14484	1.01837	1.05643	1.12075	0.816303	0.924017
ACLY	ENSG00000260245;ENSG00000131473	ATP citrate lyase [Source:HGNC Symbol;Acc:115]	64	61	72	81	79	64	61	72	81	79	284	255	419	422	375	0	0	0	0	0	0	0.000194963	0.000276416	0.000391404	0.000467322	0.000598653	8.93418e+08	742697696	2.70197e+09	1147236160	8.08496e+08	1.11477	0.972411	0.862638	1.41692	0.867147	1.18506	0.837119	0.985149	0.834854	0.950683	0.804052	1.13896	1.14161	1.07007	1.36891	0.94202
ACO1	ENSG00000122729	aconitase 1, soluble [Source:HGNC Symbol;Acc:117]	38	33	50	51	49	39	34	51	52	50	151	142	269	208	196	0	0	0	0	0	0	0.000194963	0.000276416	0.000391404	0.000467322	0.000598653	878444224	5.42895e+08	578535808	9.00234e+08	408406048	1.12138	0.918798	1.30587	0.490467	0.603588	0.884688	0.862058	0.90798	0.844852	1.26534	0.965603	1.19688	0.958157	1.51406	0.714382	1.28266
ACO2	ENSG00000100412	aconitase 2, mitochondrial [Source:HGNC Symbol;Acc:118]	48	46	57	57	59	48	46	57	57	59	461	350	646	478	524	0	0	0	0	0	0	0.000194963	0.000276416	0.000391404	0.000467322	0.000598653	2.84228e+09	2.58637e+09	2018867712	2.42097e+09	4180429312	1.12414	1.06384	1.02549	1.05287	1.05417	0.787807	1.13934	0.880005	0.861896	1.06876	0.938296	0.926725	0.826179	0.874549	0.938098	1.16816
ACOT1	ENSG00000184227	acyl-CoA thioesterase 1 [Source:HGNC Symbol;Acc:33128]	3	3	3	3	3	20	20	24	31	25	78	79	114	125	94	0	0	0	0	0	0	0.000194963	0.000276416	0.000391404	0.00763139	0.000598653	66964308	5.74727e+07	5.08412e+07	1.79506e+08	2.91737e+08	0.909723	1.45946	1.13252	1.0784	0.78317	1.25065	0.827403	1.01251	0.941256	1.34265	1.12049	0.940046	0.995833	1.27559	0.664153	1.16632
ACOT11	ENSG00000162390	acyl-CoA thioesterase 11 [Source:HGNC Symbol;Acc:18156]	5	2	6	12	12	6	3	7	13	13	8	3	7	18	17	0	0	0	0	0	0	0.000194963	0.000276416	0.00672703	0.000467322	0.000598653	31865756	6584872	1.42671e+07	10686307	82993906	1.4965	0.612967	1.24511	0.983595	2.26604	0.85912	1.28863	0.808966	0.838707	0.729698	0.9779	0.845448	1.15495	1.07361	1.19365	1.25373
ACOT13	ENSG00000112304	acyl-CoA thioesterase 13 [Source:HGNC Symbol;Acc:20999]	7	5	9	11	9	7	5	9	11	9	32	14	24	46	41	0	0	0	0	0	0	0.000194963	0.000276416	0.000391404	0.000467322	0.000598653	2.5005e+08	9.19498e+07	1.829e+08	6.51627e+07	8.65053e+07	1.06107	1.52347	0.998739	2.1469	2.90994	1.20628	1.067	0.842925	0.955734	1.15663	1.12082	0.866206	1.22383	0.947588	0.670356	1.39545
ACOT7	ENSG00000097021	acyl-CoA thioesterase 7 [Source:HGNC Symbol;Acc:24157]	14	12	18	21	22	14	12	18	21	22	33	32	54	50	59	0	0	0	0	0	0	0.000194963	0.000276416	0.000391404	0.000467322	0.000598653	1.46106e+08	9.15017e+07	185798080	148350712	1.91599e+08	1.36507	0.577551	1.73739	1.17972	1.00656	0.931047	1.00123	0.78684	0.976508	0.852043	0.744932	0.862824	0.832258	0.707437	1.10009	0.711181
ACOT8	ENSG00000101473	acyl-CoA thioesterase 8 [Source:HGNC Symbol;Acc:15919]	11	8	14	13	12	11	8	14	13	12	20	9	29	27	26	0	0	0	0	0	0	0.000194963	0.000276416	0.000391404	0.00763139	0.000598653	2.87241e+08	5.69987e+07	5.71517e+07	4.08239e+07	9.33595e+07	1.06901	0.981898	1.71115	1.38417	2.10682	0.967418	1.12497	0.672338	0.965739	0.695689	0.646245	0.996512	0.852013	0.79061	1.14586	0.810295
ACOT9	ENSG00000123130	acyl-CoA thioesterase 9 [Source:HGNC Symbol;Acc:17152]	19	14	22	33	28	19	14	22	33	28	69	53	93	111	84	0	0	0	0	0	0	0.000194963	0.000276416	0.000391404	0.000467322	0.000598653	2.81702e+08	232688464	334912480	579995136	5.67799e+08	1.21516	0.855696	1.02982	1.35782	1.31214	0.972738	0.975393	0.764534	1.09805	0.877711	0.894495	0.97566	0.946443	1.0892	1.13922	1.22819
ACOX1	ENSG00000161533	acyl-CoA oxidase 1, palmitoyl [Source:HGNC Symbol;Acc:119]	21	25	34	28	31	21	25	34	28	31	85	83	167	117	113	0	0	0	0	0	0	0.000194963	0.000276416	0.000391404	0.000467322	0.000598653	1228878144	1.98196e+08	3.0402e+08	574664064	2.29085e+08	1.6509	0.73578	0.89852	1.24917	0.776122	1.04666	0.687959	0.51837	0.666772	0.932391	0.547887	0.794651	0.625316	0.775236	1.30114	1.62173
ACOX2	ENSG00000168306	acyl-CoA oxidase 2, branched chain [Source:HGNC Symbol;Acc:120]	10	12	11	22	16	10	12	11	22	16	12	15	11	36	23	0	0	0	0	0	0	0.000194963	0.000276416	0.000391404	0.000467322	0.000598653	26281051	1.22882e+08	1.54136e+07	37069500	4.95952e+07	0.449867	2.80471	0.616577	0.524143	0.454361	0.671294	0.472885	0.403002	1.22825	2.60872	1.07602	0.87181	0.741554	1.08752	0.520198	0.693145
ACOX3	ENSG00000087008	acyl-CoA oxidase 3, pristanoyl [Source:HGNC Symbol;Acc:121]	24	19	33	43	36	24	19	33	43	36	72	47	117	128	125	0	0	0	0	0	0	0.000194963	0.000276416	0.000391404	0.000467322	0.000598653	371329008	1.39684e+08	2.19502e+08	284756736	471371072	1.17162	1.10314	1.42908	1.20961	1.71857	1.55982	0.710354	1.22789	1.95252	0.924935	0.787934	1.37988	0.948276	1.86499	0.567201	0.690094
ACP1	ENSG00000143727	acid phosphatase 1, soluble [Source:HGNC Symbol;Acc:122]	10	8	13	14	15	10	8	13	14	15	48	36	78	75	69	0	0	0	0	0	0	0.000194963	0.000276416	0.000391404	0.000467322	0.000598653	2.5828e+08	264998776	1.78108e+08	5.03963e+08	2.38512e+08	0.960108	1.0337	0.984105	0.880324	1.30055	1.10294	0.91128	0.992335	1.0895	0.881702	1.18488	1.12192	0.879026	1.00039	1.00339	0.984915
ACP2	ENSG00000134575	acid phosphatase 2, lysosomal [Source:HGNC Symbol;Acc:123]	8	8	8	11	11	9	9	9	12	12	19	17	34	38	36	0	0	0	0	0	0	0.000194963	0.000276416	0.000391404	0.00763139	0.000598653	1.21964e+08	1.60969e+08	4.53361e+07	1.32589e+08	153835336	1.04199	1.50966	0.728664	0.781816	0.665173	0.673672	0.686071	1.50551	0.559943	1.45063	0.652643	1.04135	1.53626	1.00922	0.754097	1.34608
ACP5	ENSG00000102575	acid phosphatase 5, tartrate resistant [Source:HGNC Symbol;Acc:124]	2	3	5	6	4	2	3	5	6	4	5	5	9	9	7	0	0	0	0	0	0	0.000194963	0.000276416	0.000391404	0.000467322	0.000598653	1.00085e+08	20058726	7.39636e+07	1.42868e+08	4.93093e+07	1.08233	1.298	0.714158	0.42835	1.09429	0.772191	0.50655	0.439301	0.158671	1.22548	1.14939	1.11968	0.536519	0.62233	0.663058	2.53146
ACPL2	ENSG00000155893	acid phosphatase-like 2 [Source:HGNC Symbol;Acc:26303]	4	4	3	5	7	4	4	3	5	7	4	4	3	5	7	0	0	0	0	0	0	0.000194963	0.000276416	0.000391404	0.00763139	0.000598653	5.23294e+06	10244660	4284508	17785507	7333474	0.926631	0.90545	1.00488	0.7717	0.743746	1.0669	0.839596	1.00844	0.808628	1.14463	0.951272	1.27589	1.32866	1.08722	1.12837	0.991099
ACPP	ENSG00000014257	acid phosphatase, prostate [Source:HGNC Symbol;Acc:125]	6	4	4	7	5	6	4	4	7	5	6	4	4	11	9	0	0	0	0	0	0	0.000194963	0.000276416	0.00672703	0.00763139	0.00858353	1.94529e+07	1.61602e+07	27859400	3.87963e+07	11486761	0.789019	1.90243	1.071	0.717201	0.703895	1.12284	0.848034	0.77278	0.790346	1.0132	1.35934	6.99226	1.04568	1.43604	0.82771	0.844654
ACSF2	ENSG00000167107	acyl-CoA synthetase family member 2 [Source:HGNC Symbol;Acc:26101]	23	17	29	36	32	23	17	29	36	32	71	56	116	112	100	0	0	0	0	0	0	0.000194963	0.000276416	0.000391404	0.000467322	0.000598653	4.66083e+08	357865648	398809168	693022176	5.95781e+08	0.637146	1.11143	0.674592	0.472684	0.492061	1.04038	0.503718	2.21407	0.858515	0.708199	0.924748	0.987789	2.43377	1.19131	0.639591	0.986456
ACSF3	ENSG00000176715	acyl-CoA synthetase family member 3 [Source:HGNC Symbol;Acc:27288]	19	13	21	22	22	19	13	21	22	22	42	28	43	45	42	0	0	0	0	0	0	0.000194963	0.000276416	0.000391404	0.000467322	0.000598653	2.02072e+08	1.29519e+08	119279500	295678752	2.45586e+08	0.974483	1.01396	1.12882	0.945839	1.2538	1.04551	0.854817	0.956852	1.2699	1.05782	0.96575	1.47216	0.771103	1.13902	0.880862	1.09217
ACSL1	ENSG00000151726	acyl-CoA synthetase long-chain family member 1 [Source:HGNC Symbol;Acc:3569]	32	27	43	40	43	35	31	49	44	48	135	114	227	152	145	0	0	0	0	0	0	0.000194963	0.000276416	0.000391404	0.000467322	0.000598653	317167232	598273552	323931552	1.60707e+09	555312768	1.1174	0.904548	1.05616	1.82137	0.782971	1.15062	1.0199	0.462023	0.836036	0.754897	1.5059	0.615011	0.626403	0.97496	0.648847	2.12397
ACSL3	ENSG00000123983	acyl-CoA synthetase long-chain family member 3 [Source:HGNC Symbol;Acc:3570]	31	23	39	48	40	33	24	41	52	43	137	80	136	151	137	0	0	0	0	0	0	0.000194963	0.000276416	0.000391404	0.000467322	0.000598653	609988832	202855696	308482608	2.47109e+08	276648880	1.43248	1.04256	1.11722	1.19479	1.30694	0.918773	0.962535	0.86913	1.4349	0.877283	0.708762	0.658684	1.04796	0.790834	1.29884	0.814892
ACSL4	ENSG00000068366	acyl-CoA synthetase long-chain family member 4 [Source:HGNC Symbol;Acc:3571]	26	27	28	30	30	28	28	30	34	33	66	62	64	84	83	0	0	0	0	0	0	0.000194963	0.000276416	0.000391404	0.000467322	0.000598653	1.30935e+09	1.22845e+08	5.0559e+08	3.04901e+08	356939760	1.1153	0.809571	1.10176	1.91122	1.94301	1.03352	1.01248	0.739184	0.801821	0.69711	1.05679	0.859137	0.749723	0.855963	0.92642	1.68545
ACSL5	ENSG00000197142	acyl-CoA synthetase long-chain family member 5 [Source:HGNC Symbol;Acc:16526]	20	18	25	21	23	22	19	28	23	26	44	52	63	49	61	0	0	0	0	0	0	0.000194963	0.000276416	0.000391404	0.000467322	0.000598653	8.62203e+07	6.79963e+07	6.2426e+07	1.04769e+08	5.71689e+07	0.947617	0.74334	0.951016	1.17043	0.658051	0.897603	0.506957	1.49415	0.472139	0.613988	0.652619	0.568449	0.948744	1.10789	1.08716	1.70164
ACSS1	ENSG00000154930	acyl-CoA synthetase short-chain family member 1 [Source:HGNC Symbol;Acc:16091]	17	16	27	31	31	17	16	27	31	31	42	34	64	72	87	0	0	0	0	0	0	0.000194963	0.000276416	0.000391404	0.000467322	0.000598653	46035856	5.28715e+07	397082912	2.95753e+08	2.50269e+08	1.2064	1.75715	1.09979	1.10473	1.5217	0.844637	0.609821	0.738971	0.967546	1.41746	1.298	1.27599	1.08254	0.72581	0.64266	1.11289
ACSS2	ENSG00000131069	acyl-CoA synthetase short-chain family member 2 [Source:HGNC Symbol;Acc:15814]	16	15	21	22	24	16	15	21	22	24	29	24	50	42	50	0	0	0	0	0	0	0.000194963	0.000276416	0.000391404	0.000467322	0.000598653	1.00486e+08	1.54804e+08	7.22617e+07	5.44062e+07	1.58898e+08	0.969577	1.42646	1.12309	0.746538	0.78106	0.969764	0.800834	0.941788	0.835593	0.968892	1.07388	1.16956	0.78234	1.16102	0.905019	1.02899
ACSS3	ENSG00000111058	acyl-CoA synthetase short-chain family member 3 [Source:HGNC Symbol;Acc:24723]	24	22	29	36	32	24	22	29	36	32	47	40	72	96	68	0	0	0	0	0	0	0.000194963	0.000276416	0.000391404	0.000467322	0.000598653	1.36337e+08	1.13585e+08	2.45278e+08	6.21118e+08	7.10011e+08	0.624414	2.94486	0.46928	0.623926	0.471962	0.865897	0.695337	0.641561	0.579391	2.28455	1.02903	0.982936	0.896532	1.15527	0.532599	0.906387
ACTBL2	ENSG00000169067	actin, beta-like 2 [Source:HGNC Symbol;Acc:17780]	9	8	16	19	14	26	22	33	36	31	1065	887	1445	1356	1384	0	0	0	0	0	0	0.000194963	0.000276416	0.000391404	0.00763139	0.000598653	2.76607e+07	8.10315e+07	7.47004e+07	67699808	43580112	1.19812	1.16938	1.01559	1.14923	0.937713	1.01472	1.35031	1.14547	1.05572	0.879313	0.963574	0.930803	1.01729	1.1427	1.37677	1.16485
ACTG1	ENSG00000184009;ENSG00000267807	actin, gamma 1 [Source:HGNC Symbol;Acc:144]	2	2	2	3	2	64	59	78	77	80	3531	3077	5455	5196	5412	0	0	0	0	0	0	0.000194963	0.000276416	0.000391404	0.00763139	0.000598653	24336110	4.1942e+07	49747248	9.88969e+06	1.77106e+07	1.52384	0.499086	1.38382	1.40638	1.08448	1.02466	1.31343	0.576286	0.679875	0.773656	0.892208	0.832718	1.25376	0.706724	1.39792	1.37344
ACTL6A	ENSG00000136518	actin-like 6A [Source:HGNC Symbol;Acc:24124]	20	18	25	31	30	24	22	29	36	34	90	73	135	147	158	0	0	0	0	0	0	0.000194963	0.000276416	0.000391404	0.000467322	0.000598653	415303424	2.56437e+08	291068696	345934992	376397376	0.978092	0.849405	1.02287	1.15548	1.09666	0.967285	1.01503	1.05537	1.06052	0.936016	1.00273	1.04121	0.950972	1.00263	1.13852	1.08052
ACTN1	ENSG00000072110	actinin, alpha 1 [Source:HGNC Symbol;Acc:163]	64	56	67	80	75	92	84	99	116	107	1484	1146	2034	1796	2032	0	0	0	0	0	0	0.000194963	0.000276416	0.000391404	0.000467322	0.000598653	4.42001e+09	2.84629e+09	2.62102e+09	9684987904	2.62153e+09	1.37513	0.878737	1.03685	1.31829	0.95499	1.04479	1.19825	0.860958	1.088	0.945776	1.13191	1.04257	1.11962	0.943848	1.13542	0.940864
ACTN4	ENSG00000130402	actinin, alpha 4 [Source:HGNC Symbol;Acc:166]	66	65	72	73	73	90	89	99	104	100	1907	1448	2349	1974	2136	0	0	0	0	0	0	0.000194963	0.000276416	0.000391404	0.000467322	0.000598653	6023049728	4727535616	2.33644e+09	5806444288	15232011264	1.20473	1.0438	0.959179	1.47823	0.892525	0.966991	1.47197	0.885015	1.22496	1.01503	0.978341	0.956844	0.921369	0.963359	0.977366	0.902754
ACTR10	ENSG00000131966	actin-related protein 10 homolog (S. cerevisiae) [Source:HGNC Symbol;Acc:17372]	11	11	17	17	17	11	11	17	17	17	27	19	40	53	42	0	0	0	0	0	0	0.000194963	0.000276416	0.000391404	0.000467322	0.000598653	1.21642e+08	1.99963e+08	4.60685e+07	1.20035e+08	2.10747e+08	1.06957	1.01163	0.947363	0.965486	0.837855	1.07755	0.799449	1.16505	1.23673	1.00242	1.12714	1.11951	1.06329	1.09408	0.832216	1.04061
ACTR1A	ENSG00000138107	ARP1 actin-related protein 1 homolog A, centractin alpha (yeast) [Source:HGNC Symbol;Acc:167]	14	14	13	14	16	21	21	22	26	26	137	104	188	159	168	0	0	0	0	0	0	0.000194963	0.000276416	0.000391404	0.000467322	0.000598653	1.51538e+09	731504448	450617056	1.34595e+09	2224062848	1.10049	1.05964	0.85633	0.952641	0.753523	1.03675	0.929861	0.980497	1.22451	0.943299	1.17974	1.16272	1.0697	1.18562	0.928677	1.11542
ACTR1B	ENSG00000115073	ARP1 actin-related protein 1 homolog B, centractin beta (yeast) [Source:HGNC Symbol;Acc:168]	14	11	14	15	13	21	18	23	27	23	85	66	141	128	118	0	0	0	0	0	0	0.000194963	0.000276416	0.000391404	0.000467322	0.000598653	119501704	3.21861e+08	4.84524e+08	3.51541e+08	377579616	0.982431	1.28276	1.05197	0.928534	0.923131	0.992185	0.769259	1.06665	1.10334	1.0289	1.37992	1.25127	1.18624	1.30859	0.858867	1.14701
ACTR2	ENSG00000138071	ARP2 actin-related protein 2 homolog (yeast) [Source:HGNC Symbol;Acc:169]	26	26	32	35	33	26	26	32	35	33	294	258	453	381	359	0	0	0	0	0	0	0.000194963	0.000276416	0.000391404	0.000467322	0.000598653	460582112	4.15106e+08	1168120976	558302432	474993312	1.21897	0.947527	1.04437	1.1	0.87969	0.979314	1.03259	0.999036	0.840239	0.923202	1.03723	0.975361	1.10066	0.900972	1.0522	1.29684
ACTR3	ENSG00000115091	ARP3 actin-related protein 3 homolog (yeast) [Source:HGNC Symbol;Acc:170]	26	23	25	25	28	30	27	30	30	33	328	301	574	477	493	0	0	0	0	0	0	0.000194963	0.000276416	0.000391404	0.000467322	0.000598653	5926740992	2544694016	1684216768	3637342464	1.57388e+09	1.20182	0.886676	1.01546	1.06119	0.88241	0.9847	0.993734	0.992541	0.819621	0.925916	1.00168	0.951603	1.05667	0.885102	1.03927	1.29576
ACTR3B	ENSG00000133627	ARP3 actin-related protein 3 homolog B (yeast) [Source:HGNC Symbol;Acc:17256]	6	5	6	10	9	14	12	15	19	18	69	68	75	81	75	0	0	0	0	0	0	0.000194963	0.000276416	0.000391404	0.000467322	0.000598653	3.42359e+07	3.45232e+07	2.34464e+07	3.25089e+07	3.39292e+07	1.38527	1.21934	1.01724	0.640014	1.73212	0.878885	0.719429	1.43045	1.6934	1.12258	1.08285	1.28621	0.743972	1.42843	0.639882	0.657956
ACTR5	ENSG00000101442	ARP5 actin-related protein 5 homolog (yeast) [Source:HGNC Symbol;Acc:14671]	15	8	15	20	16	15	8	15	20	16	18	11	21	36	29	0	0	0	0	0	0	0.000194963	0.000276416	0.000391404	0.000467322	0.000598653	2.76646e+07	6378182	1.41886e+07	8.81213e+07	9.02848e+07	0.923347	0.924854	1.07316	0.977175	0.952545	1.02292	0.794299	1.15054	0.924455	1.02829	1.06281	1.06401	1.0003	1.13285	0.823022	0.991077
ACTR6	ENSG00000075089	ARP6 actin-related protein 6 homolog (yeast) [Source:HGNC Symbol;Acc:24025]	14	11	9	14	16	14	11	9	14	16	24	13	14	28	32	0	0	0	0	0	0	0.000194963	0.000276416	0.000391404	0.000467322	0.000598653	4.23815e+07	2.25302e+07	1.25684e+07	4.46752e+07	5.44561e+07	1.04471	0.98944	1.0514	1.19547	1.51567	1.09456	0.869944	1.16636	1.11079	0.912131	1.06565	0.996501	1.04334	1.00756	1.02513	1.03141
ACTR8	ENSG00000113812	ARP8 actin-related protein 8 homolog (yeast) [Source:HGNC Symbol;Acc:14672]	9	6	9	16	13	9	6	9	16	13	14	9	14	26	20	0	0	0	0	0	0	0.000194963	0.000276416	0.000391404	0.000467322	0.000598653	194899104	5.30596e+07	8.84687e+07	1.08196e+08	63341150	0.968786	1.19587	1.02023	1.24657	1.23826	0.937688	0.971371	1.2	1.03558	1.02176	1.03136	0.886656	0.904476	1.04996	0.858135	1.1068
ACVR1	ENSG00000115170	activin A receptor, type I [Source:HGNC Symbol;Acc:171]	3	4	10	9	9	3	4	10	9	9	6	6	11	16	13	0	0	0	0	0	0	0.00302773	0.000276416	0.000391404	0.000467322	0.000598653	34473948	7.08723e+07	5.61654e+07	1.29588e+07	1.05052e+07	1.0625	1.36708	1.07154	0.969807	0.868879	0.890985	0.759057	0.936438	0.926204	0.826338	1.0357	1.24085	1.22201	0.982445	0.922837	1.25344
ACVR1B	ENSG00000135503	activin A receptor, type IB [Source:HGNC Symbol;Acc:172]	1	2	2	6	6	2	4	3	7	8	2	4	3	9	10	0	0	0	0	0	0	0.00302773	0.000276416	0.00672703	0.00763139	0.00858353	27806156	12112280	13179029	3.21655e+07	1.09661e+07	0.955046	1.93885	0.889239	0.568268	0.828985	0.94086	1.08331	0.765043	1.84052	0.926965	1.27074	1.74963	1.48837	1.29413	1.14331	0.986054
ACY1	ENSG00000243989	aminoacylase 1 [Source:HGNC Symbol;Acc:177]	3	2	3	3	3	21	22	26	30	29	72	65	116	121	104	0	0	0	0	0	0	0.000194963	0.000276416	0.000391404	0.00763139	0.000598653	1.35992e+08	2.72166e+07	3.35833e+08	2.52028e+07	1.4289e+08	0.611345	1.26352	0.712112	0.573982	0.642982	0.782788	0.817202	2.05971	1.02396	1.66404	0.941848	2.13493	1.18499	1.39034	0.572853	0.697189
ACYP1	ENSG00000119640	acylphosphatase 1, erythrocyte (common) type [Source:HGNC Symbol;Acc:179]	3	4	5	4	4	3	4	5	4	4	10	11	13	9	8	0	0	0	0	0	0	0.000194963	0.000276416	0.00672703	0.0107203	0.00888905	31657694	46949341	4.13807e+07	3.04526e+07	3.02837e+07	0.598881	1.5459	0.935261	0.755206	0.356225	1.37821	0.962346	1.16407	0.749596	0.960908	1.42812	0.681676	0.681316	1.1205	0.848639	0.83801
ADA	ENSG00000196839	adenosine deaminase [Source:HGNC Symbol;Acc:186]	16	14	23	24	23	16	14	23	24	23	43	38	71	67	62	0	0	0	0	0	0	0.000194963	0.000276416	0.000391404	0.000467322	0.000598653	2.02112e+08	244108496	2.95559e+08	322325296	3.32152e+08	1.27107	0.84261	1.00617	0.678808	0.677361	0.802976	1.13497	1.07154	0.716606	0.745292	0.8196	1.01495	0.779998	0.767453	0.66795	1.76842
ADAL	ENSG00000168803	adenosine deaminase-like [Source:HGNC Symbol;Acc:31853]	9	9	12	15	13	9	9	12	15	13	12	14	17	24	20	0	0	0	0	0	0	0.00302773	0.000276416	0.000391404	0.00763139	0.000598653	2.00782e+07	18306850	93048455	3.31728e+07	2.28958e+07	0.72772	1.21835	0.933749	0.716801	0.647622	0.93697	1.06088	1.27908	1.86077	1.2288	1.04505	1.20941	0.961364	1.40927	0.712261	1.10261
ADAM10	ENSG00000137845	ADAM metallopeptidase domain 10 [Source:HGNC Symbol;Acc:188]	27	29	31	39	37	27	29	31	39	37	80	60	86	126	95	0	0	0	0	0	0	0.000194963	0.000276416	0.000391404	0.000467322	0.000598653	3.61642e+08	1.0756e+08	1.48725e+08	2.07914e+08	1.35813e+08	0.919383	1.40225	0.795712	0.768052	0.722509	0.965164	0.909682	1.36853	0.893624	1.05398	0.968411	0.885406	0.982516	1.14887	0.875108	0.891134
ADAM12	ENSG00000148848	ADAM metallopeptidase domain 12 [Source:HGNC Symbol;Acc:190]	8	6	9	15	12	8	6	9	15	12	10	10	11	24	16	0	0	0	0	0	0	0.000194963	0.000276416	0.000391404	0.00763139	0.000598653	49505082	34449594	2.75755e+07	2.39284e+07	1.92865e+07	1.19409	0.531313	0.832136	0.689928	0.961552	1.19313	1.36192	0.761321	2.00026	1.36594	1.31202	1.99304	1.18425	1.1874	0.94946	0.753093
ADAM15	ENSG00000143537	ADAM metallopeptidase domain 15 [Source:HGNC Symbol;Acc:193]	11	12	18	18	20	11	12	18	18	20	14	13	26	30	34	0	0	0	0	0	0	0.000194963	0.000276416	0.000391404	0.000467322	0.000598653	5.12322e+07	30068242	1.4577e+07	4.33036e+07	3.19664e+07	0.917953	0.758063	1.37014	1.3551	1.57958	0.869103	1.1532	0.795207	0.629073	0.963843	1.20632	1.16941	1.11692	0.884167	1.07537	0.814463
ADAM17	ENSG00000151694	ADAM metallopeptidase domain 17 [Source:HGNC Symbol;Acc:195]	27	26	30	42	39	27	26	30	42	39	59	48	57	85	71	0	0	0	0	0	0	0.000194963	0.000276416	0.000391404	0.000467322	0.000598653	1.22534e+08	9.64995e+07	6.13304e+07	1.90233e+08	1.72849e+08	0.951691	0.874503	0.895769	1.27201	1.09451	1.12889	0.951922	1.07902	0.903946	0.926142	1.11592	0.908492	0.866409	0.992536	1.30996	0.912154
ADAM22	ENSG00000008277	ADAM metallopeptidase domain 22 [Source:HGNC Symbol;Acc:201]	3	4	2	5	3	3	4	2	5	3	3	4	2	5	3	0	0	0	0	0	0	0.00302773	0.0095433	0.00672703	0.00763139	0.000598653	3883330	6675713	6112844	2587805	1.26759e+07	0.67273	1.61568	0.689403	0.491466	0.595626	0.838541	0.777908	0.933677	1.29928	1.4418	1.46255	1.6242	0.916523	2.11045	0.514732	0.910838
ADAM28	ENSG00000042980	ADAM metallopeptidase domain 28 [Source:HGNC Symbol;Acc:206]	3	6	8	12	10	3	6	8	12	10	4	8	9	14	14	0	0	0	0	0	0	0.000194963	0.000276416	0.000391404	0.000467322	0.00888905	12879386	9461904	2.26649e+07	8.08225e+06	13463059	1.39411	1.58975	0.950993	0.864915	0.401723	0.543023	0.580426	0.733849	0.742057	0.635227	1.09064	0.85376	1.37135	0.653557	0.829531	2.42203
ADAM8	ENSG00000151651	ADAM metallopeptidase domain 8 [Source:HGNC Symbol;Acc:215]	5	5	7	9	8	5	5	7	9	8	8	6	9	14	11	0	0	0	0	0	0	0.000194963	0.000276416	0.000391404	0.000467322	0.000598653	1.15758e+07	8137060	63161011	2.08368e+07	3.0303e+07	1.64372	0.787339	1.08373	0.836616	0.748865	0.748402	0.916918	0.723011	0.623112	0.552077	0.689571	0.995453	0.970734	0.502473	1.47701	1.48234
ADAM9	ENSG00000168615	ADAM metallopeptidase domain 9 [Source:HGNC Symbol;Acc:216]	16	11	22	18	18	16	11	22	18	18	33	16	49	37	36	0	0	0	0	0	0	0.000194963	0.000276416	0.000391404	0.000467322	0.000598653	1.25731e+08	3.11834e+07	5.78998e+07	7.00743e+07	1.08417e+08	1.55088	0.690603	1.36263	1.41629	3.85887	0.975141	1.32256	0.650381	1.96048	0.966477	0.802171	1.06545	0.842268	0.802991	1.00992	1.22759
ADAMTS12	ENSG00000151388	ADAM metallopeptidase with thrombospondin type 1 motif, 12 [Source:HGNC Symbol;Acc:14605]	14	10	15	25	21	14	10	15	25	21	19	13	18	37	30	0	0	0	0	0	0	0.000194963	0.000276416	0.00672703	0.00763139	0.000598653	5.8947e+07	7.97762e+06	16237361	3.6128e+07	2.44986e+07	1.03711	0.675527	0.898355	0.82851	1.00119	0.81059	1.78625	0.675341	1.47812	0.945376	1.239	1.38801	1.33775	1.30422	1.47357	0.907041
ADAMTS16	ENSG00000145536	ADAM metallopeptidase with thrombospondin type 1 motif, 16 [Source:HGNC Symbol;Acc:17108]	5	8	5	10	15	5	9	5	10	16	7	10	7	16	28	0	0	0	0	0	0	0.000194963	0.000276416	0.00672703	0.00763139	0.000598653	5.63603e+06	6127716	2.95069e+07	3.57161e+07	88056052	0.737745	1.06548	0.329545	0.465286	0.76717	1.11163	1.27653	0.596877	1.42269	1.44351	2.38642	3.20067	1.61589	1.17487	1.31566	0.573137
ADAMTS2	ENSG00000087116	ADAM metallopeptidase with thrombospondin type 1 motif, 2 [Source:HGNC Symbol;Acc:218]	11	10	11	20	16	11	10	12	23	17	12	12	18	31	26	0	0	0	0	0	0	0.000194963	0.000276416	0.00672703	0.00763139	0.000598653	81874940	21481608	61193021	19583171	2.44483e+07	1.40665	0.77112	0.906343	0.905429	0.679327	1.01517	1.33364	0.860181	1.24557	1.05274	1.17057	1.29344	1.19718	0.989628	1.28861	1.1133
ADAMTS4	ENSG00000158859	ADAM metallopeptidase with thrombospondin type 1 motif, 4 [Source:HGNC Symbol;Acc:220]	8	9	8	18	15	8	9	8	18	15	14	12	10	29	32	0	0	0	0	0	0	0.000194963	0.000276416	0.000391404	0.000467322	0.000598653	8.08047e+07	4.64169e+07	5.96361e+06	9.16263e+07	77303604	1.65727	1.0114	0.660084	0.931887	0.606674	0.740026	2.60525	0.440367	0.660163	0.460173	0.700445	1.57622	0.902934	0.536872	1.67963	0.848411
ADAMTS5	ENSG00000154736	ADAM metallopeptidase with thrombospondin type 1 motif, 5 [Source:HGNC Symbol;Acc:221]	2	3	3	6	4	2	3	3	6	4	4	9	3	10	6	0	0	0	0	0	0	0.000194963	0.000276416	0.0167698	0.00763139	0.00888905	7104981	4810867	6461939	4.68718e+07	2.68353e+07	0.791238	1.22231	0.49438	0.779792	0.5555	0.654371	2.96049	0.458062	0.881818	0.930159	0.883979	1.52949	0.943189	0.669475	2.36039	0.527282
ADAMTS7	ENSG00000136378	ADAM metallopeptidase with thrombospondin type 1 motif, 7 [Source:HGNC Symbol;Acc:223]	11	5	7	13	11	11	5	7	13	11	12	5	8	18	14	0	0	0	0	0	0	0.000194963	0.000276416	0.00672703	0.00763139	0.000598653	1.65532e+07	1.11365e+07	13367751	8.6407e+07	2.27337e+07	0.918471	0.663554	0.722091	1.82888	1.16954	0.528647	2.61644	0.712878	0.689978	0.39666	0.649993	0.666093	0.86784	0.543001	2.18356	0.566723
ADAMTSL1	ENSG00000178031	ADAMTS-like 1 [Source:HGNC Symbol;Acc:14632]	15	10	14	19	20	15	10	14	19	20	17	12	14	28	25	0	0	0	0	0	0	0.000194963	0.000276416	0.00672703	0.000467322	0.00858353	1.97465e+08	1.44419e+08	2.17288e+07	5.98826e+07	1.34993e+08	0.555014	0.825956	0.508175	0.905503	0.523709	0.494079	1.45366	1.16148	0.567843	0.331169	0.586325	0.925746	0.70883	0.560823	3.33594	0.88395
ADAMTSL4	ENSG00000143382	ADAMTS-like 4 [Source:HGNC Symbol;Acc:19706]	8	7	9	10	8	8	7	9	10	8	12	9	10	19	13	0	0	0	0	0	0	0.000194963	0.000276416	0.00672703	0.000467322	0.000598653	3.0097e+07	1.6042e+07	4.3954e+07	3.19043e+07	28192836	1.03764	0.970363	0.934864	0.776116	0.633455	0.637181	0.889193	1.14383	0.749459	1.1073	0.408359	0.75461	0.947234	0.511622	1.44856	1.72568
ADAP1	ENSG00000105963	ArfGAP with dual PH domains 1 [Source:HGNC Symbol;Acc:16486]	5	5	11	8	9	5	5	12	10	10	5	5	16	12	16	0	0	0	0	0	0	0.00302773	0.000276416	0.000391404	0.00763139	0.00888905	26122065	30116051	40279482	1.50971e+07	4.43021e+07	1.03339	1.01746	1.05986	0.642102	0.575703	1.05477	1.43862	0.859387	0.830315	0.956926	0.778569	0.920405	0.736659	0.793516	0.934901	1.45499
ADAP2	ENSG00000184060	ArfGAP with dual PH domains 2 [Source:HGNC Symbol;Acc:16487]	8	8	9	15	10	8	8	10	17	11	10	13	11	27	17	0	0	0	0	0	0	0.000194963	0.000276416	0.000391404	0.00763139	0.00858353	63329812	39662356	36427782	141200728	12131890	0.86762	0.965909	0.737257	1.03335	0.640721	0.891059	1.30298	0.793395	0.668404	0.843284	1.09477	0.911553	1.20802	1.01572	0.955356	1.79427
ADAR	ENSG00000160710	adenosine deaminase, RNA-specific [Source:HGNC Symbol;Acc:225]	71	62	87	100	85	71	62	87	100	85	324	262	390	404	371	0	0	0	0	0	0	0.000194963	0.000276416	0.000391404	0.000467322	0.000598653	2253948864	8.86565e+08	739766112	1004454720	7.05163e+08	0.895877	0.967995	0.993612	1.66837	1.56245	1.1895	0.837465	1.09429	1.02123	1.05637	1.05187	0.95721	1.0561	0.858156	1.0523	1.07197
ADARB1	ENSG00000197381	adenosine deaminase, RNA-specific, B1 [Source:HGNC Symbol;Acc:226]	16	14	17	18	18	16	14	17	18	18	24	18	23	30	27	0	0	0	0	0	0	0.000194963	0.000276416	0.000391404	0.00763139	0.000598653	116312596	35570950	3.70676e+07	2.04358e+09	7.5443e+07	1.06135	1.21394	1.14227	1.00695	0.955135	0.955846	1.36548	0.752285	1.43162	0.91527	1.1012	1.01368	0.653606	1.21513	1.05802	0.833558
ADAT3	ENSG00000213638	adenosine deaminase, tRNA-specific 3 [Source:HGNC Symbol;Acc:25151]	3	2	7	5	6	3	2	7	5	6	4	3	9	9	7	0	0	0	0	0	0	0.000194963	0.000276416	0.000391404	0.00763139	0.00858353	8027725	5768200	1.62956e+07	1.60574e+07	1.06787e+07	0.980776	1.19565	1.23372	1.19318	1.27439	0.906175	1.11581	1.00676	0.901613	0.650748	0.719251	0.95111	1.12342	1.1227	1.15786	1.07037
ADCK1	ENSG00000063761	aarF domain containing kinase 1 [Source:HGNC Symbol;Acc:19038]	6	6	7	9	11	6	6	7	9	11	8	8	11	15	20	0	0	0	0	0	0	0.000194963	0.000276416	0.000391404	0.000467322	0.000598653	3.67122e+07	3.12833e+07	1.31724e+08	1.10888e+08	1.68553e+08	0.807421	1.26536	0.88692	0.858764	1.26432	0.942951	0.949468	0.946847	0.796422	1.3591	1.12435	1.23779	1.29396	1.58824	0.929308	1.21987
ADCK3	ENSG00000163050	aarF domain containing kinase 3 [Source:HGNC Symbol;Acc:16812]	10	9	12	18	16	10	9	12	18	16	27	14	22	40	27	0	0	0	0	0	0	0.000194963	0.000276416	0.000391404	0.000467322	0.000598653	4.005e+07	3.72292e+07	55386048	6.90663e+07	5.82981e+07	0.701124	0.921527	0.92083	1.18234	3.86892	0.92811	1.55659	1.14878	0.839975	0.8461	0.781001	0.827428	0.690229	0.762951	1.24864	1.06847
ADCK4	ENSG00000123815	aarF domain containing kinase 4 [Source:HGNC Symbol;Acc:19041]	15	11	21	18	16	15	12	21	19	17	22	19	33	39	33	0	0	0	0	0	0	0.000194963	0.000276416	0.000391404	0.00763139	0.000598653	49168512	3.45159e+07	91963648	2.47195e+08	6.46992e+07	1.17326	0.884473	1.24619	1.98363	1.5102	1.05501	0.683103	0.837497	1.07281	1.67321	0.832814	1.23115	1.09832	0.881552	0.666956	1.31249
ADCK5	ENSG00000173137	aarF domain containing kinase 5 [Source:HGNC Symbol;Acc:21738]	10	8	9	12	12	10	8	9	12	12	13	10	10	24	17	0	0	0	0	0	0	0.000194963	0.000276416	0.000391404	0.00763139	0.00858353	1.65148e+07	2.30058e+07	1.02454e+08	5.75405e+08	8.32327e+07	1.01122	0.923543	0.836191	0.821245	1.17009	0.797409	1.22936	1.02171	0.738515	1.03812	0.82747	0.777214	1.25167	0.851334	1.27925	0.772865
ADCY3	ENSG00000138031	adenylate cyclase 3 [Source:HGNC Symbol;Acc:234]	4	6	11	12	10	4	6	11	12	10	7	7	14	16	16	0	0	0	0	0	0	0.000194963	0.000276416	0.000391404	0.000467322	0.000598653	16308309	1.67968e+07	2.28411e+07	2.14757e+07	2.31582e+07	0.917413	1.1499	1.30423	0.882949	1.11373	0.8135	0.843679	0.849464	1.16949	0.997399	1.19844	0.872995	1.38466	0.83541	0.98307	1.04654
ADCY7	ENSG00000121281	adenylate cyclase 7 [Source:HGNC Symbol;Acc:238]	12	12	12	17	15	13	12	14	19	16	16	14	23	26	28	0	0	0	0	0	0	0.000194963	0.000276416	0.000391404	0.000467322	0.000598653	4.089e+07	26179560	3.52541e+08	4.70902e+07	53587674	1.05928	0.78606	1.07842	1.06236	1.00094	0.952075	0.801209	0.803658	1.09633	0.901916	1.0602	1.03067	1.07928	1.02236	1.04874	1.79338
ADCY9	ENSG00000162104	adenylate cyclase 9 [Source:HGNC Symbol;Acc:240]	13	12	17	30	25	13	12	17	30	25	17	15	20	47	38	0	0	0	0	0	0	0.000194963	0.000276416	0.000391404	0.000467322	0.000598653	11896591	9.10738e+07	4.98191e+06	1.2129e+08	1.06809e+08	0.803473	1.82319	1.17858	0.738475	0.895364	1.39324	0.790521	0.897917	1.40686	1.12695	1.62792	0.90167	1.12264	1.30767	0.718654	0.718754
ADD1	ENSG00000087274	adducin 1 (alpha) [Source:HGNC Symbol;Acc:243]	32	35	40	42	44	32	36	41	44	46	115	96	166	140	137	0	0	0	0	0	0	0.000194963	0.000276416	0.000391404	0.000467322	0.000598653	525095584	6.31939e+08	3.51551e+08	656538496	833788320	0.707061	1.33437	1.10266	0.723308	0.795271	1.30626	0.755915	0.976635	1.31702	1.35546	1.07787	1.13695	1.04398	1.22341	0.683964	0.960146
ADD2	ENSG00000075340	adducin 2 (beta) [Source:HGNC Symbol;Acc:244]	19	18	16	18	23	19	19	17	20	25	36	36	25	28	38	0	0	0	0	0	0	0.000194963	0.000276416	0.000391404	0.00763139	0.000598653	1.1269e+08	61360054	1.45735e+07	5.55128e+07	3.27219e+07	1.49052	2.21517	0.907253	1.88017	1.94329	1.18055	1.04795	0.701014	0.814089	0.449353	0.566109	0.757356	0.532564	0.584546	0.79263	0.682004
ADD3	ENSG00000148700	adducin 3 (gamma) [Source:HGNC Symbol;Acc:245]	37	37	44	46	46	37	37	44	46	46	104	82	132	134	141	0	0	0	0	0	0	0.000194963	0.000276416	0.000391404	0.000467322	0.000598653	2.47702e+08	125952464	3.7388e+08	173303536	7.21814e+08	0.654725	1.18593	1.12709	0.602428	0.697628	1.33273	0.77734	1.01102	1.39198	1.35718	1.11703	1.09236	1.05532	1.27217	0.709521	1.01048
ADH1B	ENSG00000196616	alcohol dehydrogenase 1B (class I), beta polypeptide [Source:HGNC Symbol;Acc:250]	4	5	7	7	7	22	23	28	27	28	136	183	198	136	248	0	0	0	0	0	0	0.000194963	0.000276416	0.000391404	0.000467322	0.000598653	7.67435e+07	124008320	131724176	2.30972e+08	1.55919e+08	0.675984	1.81633	0.680882	0.29879	0.274152	0.710581	0.377377	0.48016	0.483437	0.819651	1.33479	0.572255	1.28139	0.651267	0.506714	3.72285
ADH5	ENSG00000197894	alcohol dehydrogenase 5 (class III), chi polypeptide [Source:HGNC Symbol;Acc:253]	19	18	25	31	32	19	18	25	31	32	184	158	298	256	269	0	0	0	0	0	0	0.000194963	0.000276416	0.000391404	0.000467322	0.000598653	2.36425e+09	1.52336e+09	1075639456	1965745536	1514120704	1.11382	1.38009	1.15443	0.824675	0.940748	1.08682	0.796181	1.0903	0.875695	1.02202	0.972768	1.45163	0.949407	1.11298	0.852216	1.02596
ADHFE1	ENSG00000147576	alcohol dehydrogenase, iron containing, 1 [Source:HGNC Symbol;Acc:16354]	2	4	5	6	4	2	4	5	6	4	3	4	6	6	5	0	0	0	0	0	0	0.00302773	0.000276416	0.000391404	0.000467322	0.00888905	1.18248e+07	5330801	2.61704e+07	3.17496e+08	3.48827e+07	0.317222	1.26418	0.361929	0.226188	0.24465	0.864368	0.214008	1.81598	0.396005	2.02096	0.916941	0.855022	0.607869	0.807529	0.343163	1.13618
ADI1	ENSG00000182551	acireductone dioxygenase 1 [Source:HGNC Symbol;Acc:30576]	12	11	14	14	13	12	11	14	14	13	40	26	86	48	49	0	0	0	0	0	0	0.000194963	0.000276416	0.000391404	0.00763139	0.000598653	205650096	128217320	1.29695e+08	2.21682e+08	1.3051e+08	1.05504	1.20951	0.769209	1.14343	1.82686	0.815377	1.59201	1.04868	0.581885	0.905255	0.698415	1.0737	1.12741	0.768433	1.39315	1.10076
ADIPOQ	ENSG00000181092	adiponectin, C1Q and collagen domain containing [Source:HGNC Symbol;Acc:13633]	2	3	3	5	3	2	3	3	5	3	7	8	13	11	13	0	0	0	0	0	0	0.000194963	0.000276416	0.000391404	0.000467322	0.00858353	7765688	63998939	18849113	93593100	13979780	0.822603	1.44424	0.852614	0.721116	0.644468	0.911888	1.40534	0.669423	1.44604	0.748214	1.1797	1.07683	1.07375	0.800468	0.956927	0.936404
ADIRF	ENSG00000148671	adipogenesis regulatory factor [Source:HGNC Symbol;Acc:24043]	6	7	8	9	8	6	7	9	10	9	25	38	89	83	66	0	0	0	0	0	0	0.000194963	0.000276416	0.000391404	0.000467322	0.000598653	22878715	2.08422e+08	124002232	6.74552e+08	49511456	0.310308	2.82376	0.32533	0.331307	0.215224	0.833057	0.523368	1.43618	1.68285	1.34435	1.28592	0.908062	2.10775	0.742985	0.422706	0.820656
ADK	ENSG00000156110	adenosine kinase [Source:HGNC Symbol;Acc:257]	28	23	31	32	32	28	23	31	32	32	134	91	166	157	131	0	0	0	0	0	0	0.000194963	0.000276416	0.000391404	0.000467322	0.000598653	2.52792e+08	2.03938e+08	2.78467e+08	1885521056	2.99828e+08	0.868204	1.008	1.77006	0.961097	0.793486	0.99297	0.829789	1.18914	1.01246	0.881321	0.762931	1.12371	0.680914	1.42	0.741474	0.892733
ADNP	ENSG00000101126	activity-dependent neuroprotector homeobox [Source:HGNC Symbol;Acc:15766]	51	40	52	70	56	51	40	52	70	56	116	92	111	138	126	0	0	0	0	0	0	0.000194963	0.000276416	0.000391404	0.000467322	0.000598653	352965024	184326552	110292136	3.42497e+08	1.58404e+08	0.899103	0.877316	1.0539	1.34579	1.28246	1.10602	0.971397	1.16864	1.08033	0.953976	1.01005	0.981031	1.00835	1.10135	1.06449	0.855395
ADO	ENSG00000181915	2-aminoethanethiol (cysteamine) dioxygenase [Source:HGNC Symbol;Acc:23506]	9	10	9	17	8	9	10	9	17	8	20	19	24	32	19	0	0	0	0	0	0	0.000194963	0.000276416	0.000391404	0.000467322	0.000598653	102387792	122403136	1.95365e+08	1.73147e+08	126312568	0.799842	1.08362	0.967973	0.843613	1.39785	1.11308	0.943254	1.22649	1.06597	1.01313	0.95919	0.99269	0.901777	1.06933	0.841975	1.1377
ADPGK	ENSG00000159322	ADP-dependent glucokinase [Source:HGNC Symbol;Acc:25250]	9	7	11	12	12	9	7	11	12	12	39	22	40	47	39	0	0	0	0	0	0	0.000194963	0.000276416	0.000391404	0.000467322	0.000598653	3.40592e+08	3.64645e+08	205703168	2.81538e+08	2.11946e+08	1.38212	0.996836	1.03856	1.34911	1.26155	0.963611	0.81301	0.943031	0.77243	0.870636	1.0431	0.764581	0.810452	0.848857	1.13198	1.41326
ADPRH	ENSG00000144843	ADP-ribosylarginine hydrolase [Source:HGNC Symbol;Acc:269]	8	7	11	14	16	8	7	11	14	16	15	11	19	28	28	0	0	0	0	0	0	0.000194963	0.000276416	0.000391404	0.00763139	0.000598653	69810862	103167890	1.03222e+08	5.10212e+07	9.43144e+07	0.972394	1.17713	0.998608	1.1286	0.830828	0.823805	1.17453	0.795588	0.834234	0.741094	0.819005	1.09801	0.628859	1.09376	1.03502	1.42841
ADPRHL2	ENSG00000116863	ADP-ribosylhydrolase like 2 [Source:HGNC Symbol;Acc:21304]	22	21	23	24	23	22	21	23	24	23	81	64	110	100	100	0	0	0	0	0	0	0.000194963	0.000276416	0.000391404	0.000467322	0.000598653	5.25671e+08	6.00097e+08	5.68462e+08	4.37153e+08	8.62008e+08	0.811452	1.06474	1.0792	0.857869	0.91371	1.09802	0.853178	1.2232	0.871174	1.09029	0.982675	1.09757	1.15835	1.21315	0.836917	1.0299
ADPRM	ENSG00000170222	ADP-ribose/CDP-alcohol diphosphatase, manganese-dependent [Source:HGNC Symbol;Acc:30925]	2	3	3	2	3	2	3	3	2	3	2	3	3	2	5	0	0	0	0	0	0	0.000194963	0.000276416	0.000391404	0.00763139	0.000598653	15598537	16922666	3636177	4081411	3139607	0.9872	1.27674	0.744441	0.883328	0.616294	0.959755	1.39734	1.17851	1.12813	1.151	0.998014	1.21422	1.22105	1.05812	0.841397	1.53964
ADRA2A	ENSG00000150594	adrenoceptor alpha 2A [Source:HGNC Symbol;Acc:281]	5	4	4	5	5	5	4	4	5	5	6	4	6	7	6	0	0	0	0	0	0	0.000194963	0.000276416	0.00672703	0.0107203	0.00888905	1.60439e+07	2.42378e+07	9003560	1.27024e+07	5675654	0.734203	1.62579	0.890477	0.779075	0.847346	1.01737	0.681241	0.761519	1.70925	1.39899	1.23981	1.46741	1.34568	1.58687	0.718147	1.30546
ADRBK1	ENSG00000173020	adrenergic, beta, receptor kinase 1 [Source:HGNC Symbol;Acc:289]	24	23	29	29	31	31	29	36	38	40	57	53	76	94	75	0	0	0	0	0	0	0.000194963	0.000276416	0.000391404	0.000467322	0.000598653	130520424	7.03337e+07	58602732	228846392	6.85272e+07	1.04292	1.20896	1.14935	0.844471	0.789915	0.996892	0.714799	0.908838	0.740325	1.0208	1.08199	0.945163	0.786982	0.939977	1.01709	1.29827
ADRM1	ENSG00000130706	adhesion regulating molecule 1 [Source:HGNC Symbol;Acc:15759]	10	12	14	15	13	10	12	14	15	13	28	28	56	51	46	0	0	0	0	0	0	0.000194963	0.000276416	0.000391404	0.00763139	0.000598653	1.13793e+08	3.4824e+08	246243432	440578480	1.68101e+08	1.16471	0.786671	1.21196	1.19044	1.14581	0.979659	0.986588	1.04969	1.02124	0.948483	1.08041	1.20978	1.11762	0.959975	1.05657	1.14225
ADSL	ENSG00000239900	adenylosuccinate lyase [Source:HGNC Symbol;Acc:291]	27	22	25	37	30	27	22	25	37	30	59	39	78	92	73	0	0	0	0	0	0	0.000194963	0.000276416	0.000391404	0.000467322	0.000598653	2.18457e+08	1.14567e+08	321528704	393129632	737584640	1.42829	0.869594	1.1474	1.16279	0.836706	0.799421	1.04686	1.00952	0.595571	0.807279	0.754439	0.979571	0.994211	0.733023	1.24411	1.07328
ADSS	ENSG00000035687	adenylosuccinate synthase [Source:HGNC Symbol;Acc:292]	18	16	22	23	21	19	17	23	24	23	79	51	122	103	111	0	0	0	0	0	0	0.000194963	0.000276416	0.000391404	0.000467322	0.000598653	5.71934e+08	416353104	2.6802e+09	2.87053e+08	5.10067e+08	1.01424	0.881361	0.952984	0.852462	1.08569	1.01496	1.59793	1.05771	0.624092	0.810446	0.706223	1.32748	0.81084	0.977857	0.83731	0.979682
ADSSL1	ENSG00000185100	adenylosuccinate synthase like 1 [Source:HGNC Symbol;Acc:20093]	6	8	14	15	17	7	9	15	16	19	11	17	26	30	35	0	0	0	0	0	0	0.000194963	0.000276416	0.000391404	0.00763139	0.000598653	3.64342e+07	48468622	33912298	43263604	6.09895e+07	0.807117	2.04806	0.906676	0.33891	0.426667	1.21009	1.0231	0.61311	0.956722	1.22593	0.99593	6.31255	1.18264	1.28024	0.70405	0.962031
AEBP1	ENSG00000106624	AE binding protein 1 [Source:HGNC Symbol;Acc:303]	47	46	55	73	69	47	46	55	73	69	352	300	334	488	493	0	0	0	0	0	0	0.000194963	0.000276416	0.000391404	0.000467322	0.000598653	2322383872	1788637824	8.61989e+08	2490209536	1762499072	1.37345	0.775443	0.640642	0.68265	0.687897	0.744721	1.78841	0.819729	0.909566	0.694754	1.00539	1.16925	1.09653	0.808785	1.51609	0.822434
AES	ENSG00000104964	amino-terminal enhancer of split [Source:HGNC Symbol;Acc:307]	5	4	5	6	5	6	5	5	6	5	12	9	20	18	17	0	0	0	0	0	0	0.000194963	0.000276416	0.000391404	0.00763139	0.000598653	55348865	2.58775e+07	67476144	15506302	108065252	0.742283	0.792025	1.28326	0.946895	0.921507	1.19039	0.819156	1.30778	1.43217	1.139	1.51262	1.12869	1.29882	0.921203	0.978802	0.841605
AFAP1	ENSG00000196526	actin filament associated protein 1 [Source:HGNC Symbol;Acc:24017]	16	11	17	22	21	16	11	17	22	21	26	15	26	38	46	0	0	0	0	0	0	0.000194963	0.000276416	0.000391404	0.000467322	0.000598653	1.21765e+08	1.20647e+08	4.50547e+07	50953800	1.21358e+08	1.49425	0.651852	1.04092	1.17641	1.48083	1.03087	1.13353	0.803073	1.16851	1.0273	1.06143	0.909666	0.900688	0.732446	1.07236	0.921398
AFAP1L1	ENSG00000157510	actin filament associated protein 1-like 1 [Source:HGNC Symbol;Acc:26714]	7	4	8	11	11	7	4	8	11	11	12	5	11	14	18	0	0	0	0	0	0	0.000194963	0.000276416	0.000391404	0.00763139	0.000598653	1.69107e+07	13724572	3.7948e+06	75149226	23934616	0.847089	1.01339	0.852626	1.62495	1.14111	0.907975	2.1193	0.843141	1.09593	0.843702	1.30383	1.04452	1.06256	0.798857	1.10915	0.792371
AFAP1L2	ENSG00000169129	actin filament associated protein 1-like 2 [Source:HGNC Symbol;Acc:25901]	28	17	32	32	30	28	17	32	32	30	51	25	62	60	55	0	0	0	0	0	0	0.000194963	0.000276416	0.000391404	0.000467322	0.000598653	6.74551e+07	63736080	1.20271e+08	1.17451e+08	9.32753e+07	0.730884	1.01734	1.07976	1.40011	1.45159	1.69969	0.987662	1.01368	1.09819	1.47666	0.868726	0.812152	1.2308	1.04086	0.844484	0.75467
AFF1	ENSG00000172493	AF4/FMR2 family, member 1 [Source:HGNC Symbol;Acc:7135]	10	5	6	10	7	10	5	7	10	7	10	6	8	13	10	0	0	0	0	0	0	0.000194963	0.000276416	0.000391404	0.00763139	0.000598653	1.13747e+08	6944313	1548295	4.25439e+06	2.43581e+07	1.19834	1.19503	1.10245	0.772796	1.13774	1.06018	1.10544	1.3042	0.934759	0.790658	0.853952	0.760313	0.866623	0.859915	0.730949	1.16319
AFF3	ENSG00000144218	AF4/FMR2 family, member 3 [Source:HGNC Symbol;Acc:6473]	1	3	4	13	7	1	3	4	13	7	1	3	4	15	7	0	0	0	0	0	0	0.000194963	0.000276416	0.00672703	0.00763139	0.00858353	8346328	63733904	5435662	3.04385e+07	7.62652e+06	0.163705	1.79175	0.946096	0.31916	0.191154	0.977654	0.334833	1.69343	1.68329	2.08889	0.963022	1.51155	0.936946	0.831752	0.604756	0.599191
AFF4	ENSG00000072364	AF4/FMR2 family, member 4 [Source:HGNC Symbol;Acc:17869]	14	14	22	23	25	14	14	22	23	25	24	16	31	43	40	0	0	0	0	0	0	0.000194963	0.000276416	0.000391404	0.000467322	0.000598653	7.71989e+07	23390280	45408718	72651048	112079904	0.923064	0.947081	0.969798	1.65866	1.29109	1.2791	1.06319	1.28391	1.21281	0.98868	1.0033	0.875034	1.05896	0.95797	0.888085	0.734631
AFM	ENSG00000079557	afamin [Source:HGNC Symbol;Acc:316]	30	27	38	35	32	30	27	38	35	32	88	73	202	150	130	0	0	0	0	0	0	0.000194963	0.000276416	0.000391404	0.000467322	0.000598653	1.56553e+09	2.61293e+08	663537600	919432960	9.88594e+08	1.09995	1.10427	0.932448	0.512453	0.407772	0.553226	1.72722	0.876735	0.65946	0.979732	0.880931	1.3309	1.04349	0.895834	1.31094	1.07446
AFMID	ENSG00000183077	arylformamidase [Source:HGNC Symbol;Acc:20910]	4	7	8	11	10	4	7	8	11	10	6	11	11	16	16	0	0	0	0	0	0	0.000194963	0.000276416	0.000391404	0.000467322	0.000598653	2.18968e+07	1.92263e+07	64582739	2.68406e+07	1.97318e+07	0.63741	1.73447	0.822735	0.497468	0.56247	0.802944	0.793859	1.31552	0.835225	1.01489	1.05556	3.9619	1.38089	2.23116	0.747154	0.809782
AFTPH	ENSG00000119844	aftiphilin [Source:HGNC Symbol;Acc:25951]	23	17	21	30	30	23	17	21	30	30	35	25	32	51	55	0	0	0	0	0	0	0.000194963	0.000276416	0.000391404	0.000467322	0.000598653	63294008	53478524	272959612	2.25974e+08	2.45319e+08	1.02836	1.14261	1.16692	0.867873	1.01698	1.20834	0.868481	1.12854	0.93015	1.08514	0.950525	0.757189	0.836934	0.901562	0.966005	0.871433
AGA	ENSG00000038002	aspartylglucosaminidase [Source:HGNC Symbol;Acc:318]	11	9	13	13	14	11	9	13	13	14	52	33	54	61	49	0	0	0	0	0	0	0.000194963	0.000276416	0.000391404	0.000467322	0.000598653	493064096	1.93151e+08	113623784	3.48019e+08	96225560	0.852935	0.862234	0.802549	0.712964	1.49547	0.796768	1.21875	1.57416	1.26793	1.19464	1.04563	1.49287	1.40706	1.39289	0.638009	0.7047
AGAP1	ENSG00000157985	ArfGAP with GTPase domain, ankyrin repeat and PH domain 1 [Source:HGNC Symbol;Acc:16922]	10	8	12	21	17	13	11	17	25	21	31	25	26	49	35	0	0	0	0	0	0	0.000194963	0.000276416	0.000391404	0.000467322	0.000598653	37621236	2.22007e+07	25880032	7.53265e+07	2.24305e+07	0.922529	1.05432	0.831079	0.729415	0.745253	0.980148	1.06741	1.30724	0.96105	1.27322	1.0399	1.04747	0.856302	0.973752	1.02887	0.70323
AGAP2	ENSG00000135439	ArfGAP with GTPase domain, ankyrin repeat and PH domain 2 [Source:HGNC Symbol;Acc:16921]	8	9	14	13	13	8	9	14	13	13	13	9	20	20	20	0	0	0	0	0	0	0.000194963	0.000276416	0.000391404	0.00763139	0.000598653	66016859	46481851	33896209	3.64869e+07	1.82575e+08	0.961969	0.881148	1.12835	0.809572	0.501122	0.880347	0.71033	1.15805	0.517933	0.593904	0.672623	0.76201	0.722388	0.736239	0.680812	1.83334
AGAP3	ENSG00000133612	ArfGAP with GTPase domain, ankyrin repeat and PH domain 3 [Source:HGNC Symbol;Acc:16923]	8	9	12	16	12	11	12	17	20	16	22	20	27	41	30	0	0	0	0	0	0	0.000194963	0.000276416	0.000391404	0.000467322	0.000598653	4.7251e+07	26311794	4.15079e+07	60391840	5.12201e+07	1.29965	1.0551	0.919153	0.786659	0.698245	0.816825	0.853731	0.8212	1.2554	0.931774	0.947168	0.934925	0.708777	0.987667	0.925173	0.862088
AGFG1	ENSG00000173744	ArfGAP with FG repeats 1 [Source:HGNC Symbol;Acc:5175]	10	11	15	13	14	11	13	17	15	16	29	24	47	50	40	0	0	0	0	0	0	0.000194963	0.000276416	0.000391404	0.000467322	0.000598653	283617872	194191112	8.77232e+07	279918272	217345048	1.0041	0.948539	0.948286	1.06672	1.19122	1.03367	1.05647	0.924178	0.962251	1.25524	0.960598	0.876495	0.709604	0.912567	0.926493	1.12835
AGFG2	ENSG00000106351	ArfGAP with FG repeats 2 [Source:HGNC Symbol;Acc:5177]	3	2	5	7	7	4	4	7	9	9	6	7	19	23	15	0	0	0	0	0	0	0.000194963	0.000276416	0.00672703	0.00763139	0.00888905	1.62031e+07	1.96006e+07	30973990	3.39145e+07	44238142	0.673444	1.65075	0.984129	0.614832	0.57547	0.93921	0.640193	0.992836	0.665655	2.07358	0.892969	1.07586	1.21098	1.52157	0.733762	1.01616
AGK	ENSG00000262327	acylglycerol kinase [Source:HGNC Symbol;Acc:21869]	17	17	22	23	21	17	17	22	23	21	53	43	66	84	59	0	0	0	0	0	0	0.000194963	0.000276416	0.000391404	0.000467322	0.000598653	4.72108e+08	2.71272e+08	293701808	4.64068e+08	3.45957e+08	1.12874	1.03164	1.02939	1.34539	1.78638	0.949113	0.808473	1.09619	1.05439	1.08305	0.950392	1.06061	0.815416	1.0911	1.03213	1.14378
AGL	ENSG00000162688	amylo-alpha-1, 6-glucosidase, 4-alpha-glucanotransferase [Source:HGNC Symbol;Acc:321]	69	59	92	124	100	69	59	92	124	100	179	127	326	413	311	0	0	0	0	0	0	0.000194963	0.000276416	0.000391404	0.000467322	0.000598653	3153663360	3.35918e+09	813132912	1.39157e+09	469178720	0.76958	0.901272	1.52536	0.800569	0.906336	1.43386	0.729636	1.07108	1.26319	0.796298	1.13636	0.938092	0.705216	2.19078	0.705167	0.878129
AGO1	ENSG00000092847	argonaute RISC catalytic component 1 [Source:HGNC Symbol;Acc:3262]	24	19	27	35	31	41	33	43	52	52	87	87	109	119	120	0	0	0	0	0	0	0.000194963	0.000276416	0.000391404	0.000467322	0.000598653	1.43354e+08	191852624	173419384	2.37687e+08	3.53366e+08	0.687062	1.25303	0.952481	0.845949	0.632448	1.16767	0.677701	1.21614	1.20703	1.25849	1.60482	1.11284	0.948258	1.33225	0.773442	0.829097
AGO2	ENSG00000123908	argonaute RISC catalytic component 2 [Source:HGNC Symbol;Acc:3263]	32	29	35	38	34	41	36	43	45	44	93	82	102	103	101	0	0	0	0	0	0	0.000194963	0.000276416	0.000391404	0.000467322	0.000598653	1.65805e+08	150575456	1.62747e+08	9.76081e+08	149402828	1.06373	0.836959	1.03693	0.8739	1.26044	0.959959	0.969387	0.782771	0.937072	0.933989	0.991218	0.837296	0.902212	0.797338	1.62014	0.880789
AGO3	ENSG00000126070	argonaute RISC catalytic component 3 [Source:HGNC Symbol;Acc:18421]	15	15	20	21	20	29	27	34	35	38	52	48	65	81	81	0	0	0	0	0	0	0.000194963	0.000276416	0.000391404	0.000467322	0.000598653	5.61379e+07	96287116	3.38361e+07	1.07881e+08	8.87245e+07	0.868609	1.10699	0.920513	0.779399	0.838589	1.19342	0.851626	1.0033	1.10782	1.05218	1.25738	0.970863	0.968869	1.17214	0.851579	0.863428
AGPAT1	ENSG00000228892	1-acylglycerol-3-phosphate O-acyltransferase 1 [Source:HGNC Symbol;Acc:324]	6	5	6	7	7	6	5	6	7	7	13	7	15	12	15	0	0	0	0	0	0	0.000194963	0.000276416	0.000391404	0.00763139	0.000598653	2.46805e+08	150872576	73751244	9.77285e+07	8.61638e+07	1.02745	0.940307	1.04041	1.41774	1.11998	1.04744	0.813716	0.814494	1.18274	0.975149	1.0736	0.721217	0.925712	0.882424	1.11518	0.945384
AGPAT2	ENSG00000169692	1-acylglycerol-3-phosphate O-acyltransferase 2 [Source:HGNC Symbol;Acc:325]	7	6	5	6	5	7	6	5	6	5	14	11	7	12	9	0	0	0	0	0	0	0.000194963	0.000276416	0.000391404	0.000467322	0.000598653	52316118	5.0467e+07	3.8705e+07	6.83021e+07	192565981	1.03842	1.19998	0.729868	1.2612	0.940974	1.08601	0.908379	0.573984	0.852461	0.869581	1.62617	0.694183	0.932666	0.947255	1.22157	1.46665
AGPAT3	ENSG00000160216	1-acylglycerol-3-phosphate O-acyltransferase 3 [Source:HGNC Symbol;Acc:326]	14	13	18	21	21	14	13	18	21	21	36	29	43	39	36	0	0	0	0	0	0	0.000194963	0.000276416	0.000391404	0.00763139	0.000598653	5.75214e+08	201433096	1.38222e+08	7.08658e+07	7.05007e+07	0.79559	1.02318	1.1929	1.11044	1.78475	1.01328	0.675593	1.05574	0.893195	0.828186	1.26558	0.77036	1.06531	1.07954	1.08597	1.12171
AGPAT4	ENSG00000026652	1-acylglycerol-3-phosphate O-acyltransferase 4 [Source:HGNC Symbol;Acc:20885]	7	5	6	7	8	7	5	6	7	8	10	7	9	13	13	0	0	0	0	0	0	0.000194963	0.000276416	0.00672703	0.00895415	0.000598653	12813030	8759941	41406592	1.77175e+07	2.81436e+07	0.88945	0.652423	0.920571	1.0893	2.59057	1.09249	2.32639	0.694423	1.30839	0.982484	1.07179	1.00886	0.813938	1.07289	1.07186	0.77721
AGPAT5	ENSG00000155189	1-acylglycerol-3-phosphate O-acyltransferase 5 [Source:HGNC Symbol;Acc:20886]	13	11	14	12	13	13	11	14	12	13	33	22	27	25	26	0	0	0	0	0	0	0.000194963	0.000276416	0.00672703	0.00763139	0.000598653	150315896	8.32099e+07	7.66607e+07	1.47148e+08	1.0304e+08	0.849536	1.03722	1.14911	0.708168	1.06422	0.766466	1.1908	0.813085	0.842717	0.841515	0.778142	0.601769	0.596809	1.61893	1.30938	0.883651
AGPAT6	ENSG00000158669	1-acylglycerol-3-phosphate O-acyltransferase 6 [Source:HGNC Symbol;Acc:20880]	10	5	8	9	7	10	5	8	9	8	19	8	15	16	15	0	0	0	0	0	0	0.000194963	0.000276416	0.000391404	0.00763139	0.000598653	2.34829e+08	73205460	2.46888e+07	125251351	41602274	1.00131	0.76529	1.71233	1.27351	3.1811	1.0768	1.02745	0.666664	4.31397	0.871365	1.13652	0.712405	0.913971	0.98886	0.911788	1.00269
AGPS	ENSG00000018510	alkylglycerone phosphate synthase [Source:HGNC Symbol;Acc:327]	28	26	32	36	33	28	26	32	36	33	74	69	104	92	97	0	0	0	0	0	0	0.000194963	0.000276416	0.000391404	0.000467322	0.000598653	390411520	5.06463e+08	2.42908e+08	5.94724e+08	6.17483e+08	1.11718	1.42242	0.736056	1.49259	1.17204	1.29537	0.877412	0.953188	1.01797	0.971914	1.15919	0.777019	1.16313	1.05026	0.947491	1.11197
AGR2	ENSG00000106541	anterior gradient 2 [Source:HGNC Symbol;Acc:328]	15	14	19	17	18	17	15	21	19	20	244	176	568	537	562	0	0	0	0	0	0	0.000194963	0.000276416	0.000391404	0.000467322	0.000598653	3913769216	2.41263e+09	3.6311e+09	12102693120	5.23867e+09	0.399025	0.944334	0.84386	0.409993	0.38218	1.93803	0.602863	0.842954	7.32855	0.60737	5.08229	1.78838	0.723744	0.942395	0.395034	0.349085
AGR3	ENSG00000173467	anterior gradient 3 [Source:HGNC Symbol;Acc:24167]	13	10	18	23	23	15	11	20	25	25	91	78	174	215	194	0	0	0	0	0	0	0.000194963	0.000276416	0.000391404	0.000467322	0.000598653	361108992	2.86521e+08	1.61205e+08	207057472	526287120	0.318127	0.971577	1.06578	0.27581	0.30766	0.859303	0.381575	1.85163	2.07401	1.25019	2.99901	1.37043	1.47925	0.720956	0.482918	0.353165
AGT	ENSG00000135744	angiotensinogen (serpin peptidase inhibitor, clade A, member 8) [Source:HGNC Symbol;Acc:333]	10	9	17	16	16	10	9	17	16	16	86	79	115	79	93	0	0	0	0	0	0	0.000194963	0.000276416	0.000391404	0.000467322	0.000598653	2.86142e+08	3.19956e+08	7.92783e+07	1.03196e+08	48573660	0.80315	1.50918	0.764449	0.482302	0.606536	0.67398	2.32535	0.90439	0.709748	0.849934	1.23248	1.02639	1.0636	0.908937	1.08476	0.780684
AGTPBP1	ENSG00000135049	ATP/GTP binding protein 1 [Source:HGNC Symbol;Acc:17258]	10	8	9	15	12	10	8	10	15	13	12	8	11	19	14	0	0	0	0	0	0	0.000194963	0.000276416	0.000391404	0.000467322	0.000598653	16764114	1.67229e+07	2.05247e+07	2.67406e+07	3.17445e+07	1.26705	0.832544	1.28321	1.3275	1.28355	1.00215	1.016	0.924801	0.990075	0.836829	0.743064	0.793629	0.891414	0.894728	1.21928	1.16241
AGTRAP	ENSG00000177674	angiotensin II receptor-associated protein [Source:HGNC Symbol;Acc:13539]	3	2	6	5	4	3	2	6	5	4	9	7	13	11	7	0	0	0	0	0	0	0.000194963	0.000276416	0.000391404	0.00763139	0.000598653	249918952	3.30395e+07	2.74979e+07	139038120	10859673	0.985742	1.15266	1.17496	0.849871	1.67687	0.876587	1.01126	1.0005	0.916989	0.670284	1.05738	0.739266	0.971941	0.976163	1.18284	0.912524
AHCTF1	ENSG00000153207	AT hook containing transcription factor 1 [Source:HGNC Symbol;Acc:24618]	65	54	74	77	86	65	54	74	77	86	108	91	122	152	159	0	0	0	0	0	0	0.000194963	0.000276416	0.000391404	0.000467322	0.000598653	2.14908e+08	148802784	78320204	182821904	1.85115e+08	0.936515	0.921624	1.01003	1.38154	1.68083	1.07249	1.02812	1.16308	1.05736	0.896769	0.91727	0.886244	0.946592	0.885818	1.0022	0.967542
AHCY	ENSG00000101444	adenosylhomocysteinase [Source:HGNC Symbol;Acc:343]	33	25	35	38	36	33	25	35	38	36	293	206	359	352	386	0	0	0	0	0	0	0.000194963	0.000276416	0.000391404	0.000467322	0.000598653	1.42621e+09	1169179584	1012358208	1455666624	9825110784	1.00823	1.2482	1.16032	0.901797	0.771809	0.933174	0.794609	1.29849	0.823367	1.05873	0.822179	1.01649	0.725156	1.13741	0.793793	0.739864
AHCYL1	ENSG00000168710	adenosylhomocysteinase-like 1 [Source:HGNC Symbol;Acc:344]	15	15	23	29	25	30	30	40	49	43	129	113	168	225	176	0	0	0	0	0	0	0.000194963	0.000276416	0.000391404	0.000467322	0.000598653	2.23524e+08	1.61638e+08	268699384	486796768	3.71218e+08	0.795449	1.07926	0.954583	0.882801	0.830861	1.26831	0.761547	1.28106	0.945817	1.06292	1.52824	0.842991	1.17746	1.15063	0.750052	0.950911
AHCYL2	ENSG00000158467	adenosylhomocysteinase-like 2 [Source:HGNC Symbol;Acc:22204]	13	12	12	24	19	28	27	29	44	37	104	89	123	163	129	0	0	0	0	0	0	0.000194963	0.000276416	0.000391404	0.000467322	0.000598653	1.47007e+08	4.33156e+07	9.56082e+07	577550352	74224228	0.938454	1.23227	1.07154	0.854016	0.741436	1.09733	0.954682	1.07524	1.50014	0.929741	0.904395	1.03641	0.897297	1.14432	0.754875	1.09306
AHDC1	ENSG00000126705	AT hook, DNA binding motif, containing 1 [Source:HGNC Symbol;Acc:25230]	12	7	20	22	19	12	7	20	22	19	15	8	25	32	31	0	0	0	0	0	0	0.000194963	0.000276416	0.000391404	0.000467322	0.000598653	29433296	2.37278e+07	2.06303e+07	3.38409e+07	32290793	1.01902	0.84595	1.1597	1.14978	1.43379	1.00343	1.15583	0.794074	1.07552	0.901356	1.13388	0.75673	0.993989	1.19166	1.2041	0.873256
AHNAK	ENSG00000124942	AHNAK nucleoprotein [Source:HGNC Symbol;Acc:347]	471	454	597	633	620	476	460	603	639	626	3581	3132	6122	4965	5153	0	0	0	0	0	0	0.000194963	0.000276416	0.000391404	0.000467322	0.000598653	3731028480	2.84592e+09	4.59606e+09	5148552192	7132591872	0.731635	1.49511	1.04044	0.653276	0.757611	1.16324	0.994016	1.04963	1.34556	1.15898	1.45804	1.30188	1.3307	1.2961	0.737311	0.844436
AHNAK2	ENSG00000185567	AHNAK nucleoprotein 2 [Source:HGNC Symbol;Acc:20125]	168	141	171	217	209	170	143	173	219	211	343	269	305	428	467	0	0	0	0	0	0	0.000194963	0.000276416	0.000391404	0.000467322	0.000598653	6.43005e+08	2.78596e+08	320959440	826051776	572794272	0.979643	1.14983	0.907973	1.05855	1.93563	1.17521	1.21558	0.781666	1.53785	1.56909	1.39551	1.56176	1.2092	1.57719	0.835506	0.853859
AHR	ENSG00000106546	aryl hydrocarbon receptor [Source:HGNC Symbol;Acc:348]	13	9	16	20	18	13	9	16	20	18	21	15	27	43	38	0	0	0	0	0	0	0.000194963	0.000276416	0.000391404	0.000467322	0.000598653	1.97746e+08	133107414	20189762	85928532	7.71786e+07	0.856624	0.929217	1.3774	0.746108	0.834907	1.06488	0.922456	1.1191	1.2946	0.837264	0.70182	0.986512	1.23835	1.22027	0.850267	1.20051
AHSA1	ENSG00000100591	AHA1, activator of heat shock 90kDa protein ATPase homolog 1 (yeast) [Source:HGNC Symbol;Acc:1189]	29	26	31	34	37	29	26	31	34	37	120	85	185	123	144	0	0	0	0	0	0	0.000194963	0.000276416	0.000391404	0.000467322	0.000598653	459353440	1.21567e+09	7.9413e+08	2.31794e+08	206431024	1.11336	0.940782	1.17058	1.08651	1.07726	0.97785	0.934215	0.940397	0.782978	0.913384	0.776444	1.00395	0.828339	0.8724	1.16924	0.977283
AHSG	ENSG00000145192	alpha-2-HS-glycoprotein [Source:HGNC Symbol;Acc:349]	15	16	21	19	18	15	16	21	19	18	204	175	316	216	233	0	0	0	0	0	0	0.000194963	0.000276416	0.000391404	0.000467322	0.000598653	2.50091e+09	447228000	3.02215e+09	2086019776	3998495360	1.16637	1.07868	1.00872	0.49266	0.473117	0.722401	1.58463	0.961412	0.556155	0.998539	1.03971	1.2522	1.22836	0.893785	1.17826	0.948278
AIDA	ENSG00000186063	axin interactor, dorsalization associated [Source:HGNC Symbol;Acc:25761]	14	12	17	22	19	14	12	17	22	19	50	36	70	65	55	0	0	0	0	0	0	0.000194963	0.000276416	0.000391404	0.000467322	0.000598653	216593688	2.22313e+08	1.47129e+08	5.60825e+08	439275392	0.808439	1.04457	0.786953	0.816751	0.764226	1.1003	0.867736	1.09472	0.87728	1.09696	1.29738	1.25931	0.96423	1.07774	0.942612	1.15778
AIF1	ENSG00000204472;ENSG00000235588	allograft inflammatory factor 1 [Source:HGNC Symbol;Acc:352]	24	23	26	31	33	25	24	27	32	34	72	79	133	118	104	0	0	0	0	0	0	0.000194963	0.000276416	0.000391404	0.000467322	0.000598653	6.50422e+08	908574656	701783552	4.01643e+08	353430720	0.865487	1.09541	1.01971	1.05087	0.490618	0.845359	1.02969	0.892651	0.544462	0.805676	1.18677	0.922428	0.988707	0.904213	0.925195	1.87129
AIF1L	ENSG00000126878	allograft inflammatory factor 1-like [Source:HGNC Symbol;Acc:28904]	9	6	9	16	6	9	6	9	16	6	33	15	21	27	9	0	0	0	0	0	0	0.000194963	0.000276416	0.000391404	0.00763139	0.00888905	30104749	6.6047e+07	33680640	5.32024e+08	4.97127e+06	1.89026	0.802315	1.29096	8.10801	5.85046	1.38911	2.38298	0.642938	0.898307	0.538135	0.615578	0.81041	0.739428	0.449608	0.697494	0.873922
AIFM1	ENSG00000156709	apoptosis-inducing factor, mitochondrion-associated, 1 [Source:HGNC Symbol;Acc:8768]	33	31	34	33	31	33	31	34	33	31	217	202	235	213	199	0	0	0	0	0	0	0.000194963	0.000276416	0.000391404	0.000467322	0.000598653	853640576	5.12396e+08	410594816	802997696	934837120	0.876371	1.10696	1.05445	1.15241	2.22833	1.02026	0.990735	0.952021	1.30636	1.42546	1.01238	1.03909	1.2301	1.19683	0.767775	1.20624
AIFM2	ENSG00000042286	apoptosis-inducing factor, mitochondrion-associated, 2 [Source:HGNC Symbol;Acc:21411]	9	10	12	12	12	9	10	12	12	12	15	16	26	25	26	0	0	0	0	0	0	0.000194963	0.000276416	0.000391404	0.000467322	0.000598653	11237950	23943458	2.02386e+07	7.14713e+07	3.82466e+07	1.32617	1.05907	1.03405	0.931494	1.09114	0.805335	0.793677	0.641814	0.819181	0.915713	1.11343	0.748599	0.553779	0.785494	0.703528	1.56434
AIM1	ENSG00000112297	absent in melanoma 1 [Source:HGNC Symbol;Acc:356]	40	40	49	67	70	40	40	49	67	70	77	66	85	146	143	0	0	0	0	0	0	0.000194963	0.000276416	0.000391404	0.000467322	0.000598653	172669640	1.93902e+08	2.14471e+08	2.0617e+08	7.53772e+08	1.02302	0.65347	1.24324	1.03909	1.29851	0.857131	1.74378	0.590202	1.18846	0.393221	0.831465	0.563801	0.873292	0.896589	1.33293	1.07607
AIMP1	ENSG00000164022	aminoacyl tRNA synthetase complex-interacting multifunctional protein 1 [Source:HGNC Symbol;Acc:10648]	21	20	27	32	28	21	20	27	33	29	92	82	144	123	129	0	0	0	0	0	0	0.000194963	0.000276416	0.000391404	0.000467322	0.000598653	1173328864	709519776	9.46486e+08	1.03855e+09	1790074880	1.06972	0.866292	1.02405	0.912604	1.10882	1.05588	0.998109	0.994636	1.22107	1.07377	1.14454	1.01623	0.99778	1.09862	0.892164	1.03238
AIMP2	ENSG00000106305	aminoacyl tRNA synthetase complex-interacting multifunctional protein 2 [Source:HGNC Symbol;Acc:20609]	16	14	18	19	17	16	14	18	19	17	56	45	67	86	74	0	0	0	0	0	0	0.000194963	0.000276416	0.000391404	0.000467322	0.000598653	2.3582e+08	352249376	2.37837e+08	397042560	1052236672	1.07718	0.820506	1.07001	1.04265	1.15839	1.0424	1.034	0.947994	1.188	1.10707	1.17636	1.05048	0.976557	1.13069	1.03437	1.0147
AIP	ENSG00000110711	aryl hydrocarbon receptor interacting protein [Source:HGNC Symbol;Acc:358]	20	20	27	28	28	20	20	27	28	28	99	71	113	110	102	0	0	0	0	0	0	0.000194963	0.000276416	0.000391404	0.000467322	0.000598653	6.60316e+08	4.04263e+08	201785184	7.52841e+08	186594792	1.12224	1.55832	1.02688	0.789794	0.716199	1.0323	0.826597	1.03128	0.665873	0.734902	0.964915	0.851131	1.0244	0.901653	0.82308	1.09699
AJUBA	ENSG00000129474	ajuba LIM protein [Source:HGNC Symbol;Acc:20250]	8	4	6	12	11	8	4	6	12	11	8	5	8	16	16	0	0	0	0	0	0	0.000194963	0.000276416	0.000391404	0.000467322	0.000598653	1.70743e+07	20069406	12315622	3.2392e+07	9.53451e+06	1.04344	0.612625	1.06139	1.14261	0.843104	1.0606	0.793997	0.935559	1.0972	0.532679	0.716161	0.726256	0.940469	0.724783	2.57938	0.683778
AK1	ENSG00000106992	adenylate kinase 1 [Source:HGNC Symbol;Acc:361]	20	19	19	21	21	22	21	20	23	22	129	105	206	160	150	0	0	0	0	0	0	0.000194963	0.000276416	0.000391404	0.000467322	0.000598653	924745920	6.20829e+08	584679392	1.79909e+09	2149257344	0.768073	1.98064	0.867765	0.743489	0.927717	0.975002	0.989271	0.888712	1.43032	1.4619	1.21918	1.23685	1.08093	1.29	0.688328	0.879301
AK2	ENSG00000004455	adenylate kinase 2 [Source:HGNC Symbol;Acc:362]	27	28	27	31	31	27	28	27	31	31	199	186	313	265	263	0	0	0	0	0	0	0.000194963	0.000276416	0.000391404	0.000467322	0.000598653	1143974048	429423264	975698944	1251782400	2648999424	0.6668	1.03442	1.14716	0.899971	1.28482	1.12087	0.978869	1.22346	0.803737	1.40387	1.13064	0.827935	1.17706	1.11655	0.738548	0.88205
AK3	ENSG00000147853	adenylate kinase 3 [Source:HGNC Symbol;Acc:17376]	18	17	20	18	21	18	17	20	18	21	124	110	156	117	128	0	0	0	0	0	0	0.000194963	0.000276416	0.000391404	0.00763139	0.000598653	7.87983e+08	817944320	1.01144e+09	1.07326e+09	5.88519e+08	0.746868	1.37194	0.888598	1.68122	0.729452	0.91358	1.10694	1.10315	1.17935	1.33629	1.32237	0.948562	0.835748	1.16371	0.894684	0.997557
AK4	ENSG00000162433	adenylate kinase 4 [Source:HGNC Symbol;Acc:363]	11	8	12	15	14	11	8	12	15	14	41	31	49	42	32	0	0	0	0	0	0	0.000194963	0.000276416	0.000391404	0.000467322	0.000598653	2.92375e+08	214921832	1.9133e+08	218215384	1.33948e+08	1.60091	0.62663	1.73719	0.502886	1.86674	0.780228	0.750696	0.5928	0.798855	1.16265	0.582738	0.631133	0.576989	1.10211	1.16805	0.933343
AK5	ENSG00000154027	adenylate kinase 5 [Source:HGNC Symbol;Acc:365]	6	6	13	6	8	8	8	14	8	9	15	20	30	26	26	0	0	0	0	0	0	0.000194963	0.000276416	0.000391404	0.00763139	0.00858353	4.867e+07	1.43388e+07	38420732	39299340	4.87725e+07	0.605091	2.45689	1.80972	0.560672	0.807855	1.84997	0.586561	0.567468	0.694776	0.993429	0.479679	0.697246	0.632707	8.10612	0.636698	0.956505
AKAP1	ENSG00000121057	A kinase (PRKA) anchor protein 1 [Source:HGNC Symbol;Acc:367]	36	23	35	44	45	36	23	35	44	45	69	41	55	88	85	0	0	0	0	0	0	0.000194963	0.000276416	0.000391404	0.000467322	0.000598653	1.09632e+08	1.14586e+08	113923936	1.45983e+08	9.91997e+08	1.58174	0.966123	0.919905	1.3051	1.78059	0.843989	1.09915	0.951426	0.716403	0.781481	0.705833	0.750534	0.83322	0.791754	0.92863	1.12191
AKAP10	ENSG00000108599	A kinase (PRKA) anchor protein 10 [Source:HGNC Symbol;Acc:368]	14	8	22	20	23	14	8	22	20	23	19	9	36	35	41	0	0	0	0	0	0	0.000194963	0.000276416	0.000391404	0.000467322	0.000598653	1.10585e+08	28495596	102407240	3.75583e+08	7.1476e+07	0.945832	1.34143	0.926647	0.922399	0.892013	0.909618	0.887228	1.07287	1.14259	1.33287	0.994425	1.06092	1.2185	0.978246	0.980772	1.08834
AKAP11	ENSG00000023516	A kinase (PRKA) anchor protein 11 [Source:HGNC Symbol;Acc:369]	19	12	27	29	34	19	13	27	29	34	24	17	32	36	48	0	0	0	0	0	0	0.000194963	0.000276416	0.000391404	0.000467322	0.000598653	1.09826e+08	28271527	27825058	85056896	368573024	1.00145	0.844681	1.06507	0.961349	0.835151	1.13456	0.923475	1.10259	0.685755	0.906862	0.948172	0.813298	0.825153	0.899149	0.891205	1.13337
AKAP12	ENSG00000131016	A kinase (PRKA) anchor protein 12 [Source:HGNC Symbol;Acc:370]	112	107	142	143	148	112	107	142	144	148	329	289	560	499	570	0	0	0	0	0	0	0.000194963	0.000276416	0.000391404	0.000467322	0.000598653	8.01108e+08	7.57426e+08	842039936	762083904	1442858496	0.606524	1.38921	0.96345	0.367007	0.524833	1.28482	0.830517	0.97157	1.13571	1.71375	1.29669	1.55766	1.28439	1.16436	0.443028	0.946159
AKAP13	ENSG00000170776	A kinase (PRKA) anchor protein 13 [Source:HGNC Symbol;Acc:371]	105	84	98	123	118	105	84	98	123	118	193	136	181	253	254	0	0	0	0	0	0	0.000194963	0.000276416	0.000391404	0.000467322	0.000598653	1.94724e+08	3.5275e+08	1.04893e+08	283338448	9.90865e+08	0.990787	0.965157	1.21882	1.13106	1.42461	1.06252	1.0853	0.974031	1.07944	0.969241	0.919278	1.06519	0.991198	0.98202	0.81366	1.22298
AKAP17A	ENSG00000197976	A kinase (PRKA) anchor protein 17A [Source:HGNC Symbol;Acc:18783]	33	26	24	33	31	33	26	24	33	32	55	43	47	68	60	0	0	0	0	0	0	0.000194963	0.000276416	0.00672703	0.00763139	0.00888905	1.97423e+08	1.04321e+08	1.79837e+08	67635072	1.57722e+08	0.895633	0.991127	1.2137	1.34836	1.40637	1.10115	0.719279	1.01725	1.29	1.09025	1.15981	0.810706	1.12501	0.984908	0.961377	1.1767
AKAP5	ENSG00000179841	A kinase (PRKA) anchor protein 5 [Source:HGNC Symbol;Acc:375]	9	6	10	10	11	9	6	10	10	11	13	7	14	18	19	0	0	0	0	0	0	0.000194963	0.000276416	0.000391404	0.00763139	0.000598653	1.10635e+08	29132846	1.07272e+08	3.38401e+07	4.23958e+07	0.502217	2.38551	0.851543	0.550075	0.440827	0.918641	0.405406	0.764571	0.531319	1.4991	0.680446	1.4301	0.947236	0.685626	0.775541	0.583886
AKAP7	ENSG00000118507	A kinase (PRKA) anchor protein 7 [Source:HGNC Symbol;Acc:377]	8	8	7	8	11	8	8	7	8	11	9	8	11	13	17	0	0	0	0	0	0	0.00302773	0.000276416	0.00672703	0.00763139	0.00858353	6.25038e+06	2.20827e+07	455905826	6.12036e+06	1.77203e+07	0.993059	1.14171	1.24589	0.927411	0.929596	1.05441	1.03661	0.789056	1.12079	1.04419	0.886424	0.894251	1.00741	1.02675	0.914049	1.28236
AKAP8	ENSG00000105127	A kinase (PRKA) anchor protein 8 [Source:HGNC Symbol;Acc:378]	29	24	32	41	33	29	24	32	41	33	56	43	67	75	78	0	0	0	0	0	0	0.000194963	0.000276416	0.000391404	0.000467322	0.000598653	1.55711e+08	5.5819e+07	8.17185e+07	188592544	219110448	1.03578	0.902815	1.16382	1.04882	1.45276	1.04407	1.05865	1.07297	1.16211	0.994839	0.778013	1.82061	0.849337	0.98459	1.05347	0.973789
AKAP8L	ENSG00000011243	A kinase (PRKA) anchor protein 8-like [Source:HGNC Symbol;Acc:29857]	18	13	22	27	30	18	13	22	27	30	44	24	47	63	61	0	0	0	0	0	0	0.000194963	0.000276416	0.000391404	0.000467322	0.000598653	2.00794e+08	142721568	1.30252e+08	156955900	191568304	0.964113	0.879243	1.00636	1.13768	1.09792	1.1604	0.933936	1.01972	1.21894	1.23971	0.981946	0.954931	0.910113	1.09976	0.900723	0.938281
AKAP9	ENSG00000127914	A kinase (PRKA) anchor protein 9 [Source:HGNC Symbol;Acc:379]	210	183	247	286	283	211	184	248	288	285	358	301	421	563	563	0	0	0	0	0	0	0.000194963	0.000276416	0.000391404	0.000467322	0.000598653	1.95138e+08	5.56535e+08	8.86837e+08	2.90017e+08	2.46573e+08	1.06903	0.962813	1.18552	0.75107	1.01734	1.01136	0.908397	0.943728	1.3336	1.17131	1.12492	1.19683	1.06547	0.983047	0.835316	1.05827
AKNA	ENSG00000106948	AT-hook transcription factor [Source:HGNC Symbol;Acc:24108]	7	5	12	9	8	7	5	12	9	8	7	6	14	11	9	0	0	0	0	0	0	0.000194963	0.000276416	0.00672703	0.00763139	0.00858353	9.70558e+06	7.62627e+06	6667340	3.03179e+07	4.3935e+06	0.919643	0.991469	1.04285	0.91044	0.767593	1.12113	0.620426	1.07068	0.719689	0.897587	0.835008	0.818108	0.838838	0.922402	0.892379	1.5803
AKR1A1	ENSG00000117448	aldo-keto reductase family 1, member A1 (aldehyde reductase) [Source:HGNC Symbol;Acc:380]	24	23	28	30	29	24	23	28	30	29	247	255	408	307	377	0	0	0	0	0	0	0.000194963	0.000276416	0.000391404	0.000467322	0.000598653	2.07688e+09	2661822400	2.3921e+09	2861810688	4.79889e+09	0.86363	1.21581	0.98891	0.696661	0.666976	0.994551	0.823396	1.01482	0.752562	1.24034	0.87056	1.32556	1.11827	1.15138	0.824827	1.27989
AKR1B1	ENSG00000085662	aldo-keto reductase family 1, member B1 (aldose reductase) [Source:HGNC Symbol;Acc:381]	16	17	20	21	21	16	17	20	21	21	93	113	138	151	147	0	0	0	0	0	0	0.000194963	0.000276416	0.000391404	0.000467322	0.000598653	9.28063e+08	9.72508e+08	3.35708e+08	505677152	2.86042e+08	0.902455	1.20177	0.860444	0.721482	0.576147	0.944043	1.07504	0.830846	0.578696	0.973188	1.03789	1.26709	1.07189	1.04269	0.861424	1.61358
AKR1C3	ENSG00000196139	aldo-keto reductase family 1, member C3 [Source:HGNC Symbol;Acc:386]	7	7	13	15	16	15	18	24	28	27	45	61	97	124	98	0	0	0	0	0	0	0.000194963	0.000276416	0.000391404	0.000467322	0.000598653	83848536	1.85102e+08	9.84425e+07	2.95401e+08	282172656	0.765669	1.02016	0.851781	0.625062	1.01181	0.927407	0.574899	0.964196	0.692574	2.12003	1.10782	1.37216	1.37696	1.07286	0.41303	1.61751
AKR7A2	ENSG00000053371	aldo-keto reductase family 7, member A2 (aflatoxin aldehyde reductase) [Source:HGNC Symbol;Acc:389]	8	7	16	16	15	17	14	24	25	24	100	73	146	164	134	0	0	0	0	0	0	0.000194963	0.000276416	0.000391404	0.000467322	0.000598653	268101232	167043424	3.09295e+08	788186176	2.36579e+08	0.765638	1.36149	0.961285	0.622387	1.048	0.988941	0.988007	1.14444	1.00144	1.19725	1.1379	1.16058	0.935964	1.26895	0.691032	0.743894
AKR7A3	ENSG00000162482	aldo-keto reductase family 7, member A3 (aflatoxin aldehyde reductase) [Source:HGNC Symbol;Acc:390]	8	4	10	11	8	12	8	18	17	16	62	36	110	88	98	0	0	0	0	0	0	0.000194963	0.000276416	0.000391404	0.000467322	0.000598653	1.05097e+08	2.7173e+07	1.25868e+08	80556544	185765552	0.761065	1.53977	0.889001	0.791219	0.685231	1.23712	0.906346	1.37453	1.40678	1.58641	0.492978	0.492204	0.882655	0.659564	0.453864	0.443456
AKT1	ENSG00000142208	v-akt murine thymoma viral oncogene homolog 1 [Source:HGNC Symbol;Acc:391]	22	22	25	27	25	30	32	38	44	41	86	81	109	129	131	0	0	0	0	0	0	0.000194963	0.000276416	0.000391404	0.00763139	0.000598653	258095632	2.22371e+08	1.60691e+08	3.55682e+08	4.1862e+08	1.01053	1.01182	1.03819	0.888922	0.678556	1.06585	0.764764	1.10478	0.912721	1.33501	1.05404	1.74752	1.33213	1.47145	0.921716	1.03207
AKT1S1	ENSG00000204673	AKT1 substrate 1 (proline-rich) [Source:HGNC Symbol;Acc:28426]	4	2	5	5	6	4	2	5	5	6	9	5	12	16	11	0	0	0	0	0	0	0.000194963	0.000276416	0.00672703	0.00763139	0.00858353	85427684	69545614	102570784	7.59118e+07	3.79295e+07	0.738493	0.998419	1.05851	0.833515	0.731472	1.33021	0.825726	1.19251	0.938298	0.891887	0.909449	0.971271	0.933545	1.08515	0.817189	0.95749
AKT2	ENSG00000105221	v-akt murine thymoma viral oncogene homolog 2 [Source:HGNC Symbol;Acc:392]	24	20	22	23	28	30	26	30	35	40	62	53	78	87	91	0	0	0	0	0	0	0.000194963	0.000276416	0.000391404	0.000467322	0.000598653	184938920	1.73773e+08	7.75409e+07	1.37626e+08	153754528	0.980315	1.42842	0.91788	1.09751	0.71049	1.07471	0.689232	1.02589	0.945203	1.22855	1.01989	1.14483	1.13448	1.19675	0.81551	1.13548
AKT3	ENSG00000117020	v-akt murine thymoma viral oncogene homolog 3 [Source:HGNC Symbol;Acc:393]	6	10	15	18	16	15	19	26	32	29	33	38	56	72	76	0	0	0	0	0	0	0.000194963	0.000276416	0.000391404	0.00763139	0.000598653	5.94765e+07	47049098	22730675	5.98425e+07	2.45707e+07	0.920854	0.944235	0.838476	0.721805	1.04809	0.941402	1.95009	0.780079	0.871182	1.03384	0.980267	1.24163	1.02816	1.09454	0.914263	0.932453
AKTIP	ENSG00000166971	AKT interacting protein [Source:HGNC Symbol;Acc:16710]	8	7	9	11	10	8	7	9	11	10	17	9	15	24	21	0	0	0	0	0	0	0.000194963	0.000276416	0.000391404	0.00763139	0.000598653	8.00342e+07	5.92852e+07	4.87022e+07	131034592	7.77274e+07	1.15643	0.986612	1.20752	0.987955	1.45719	1.11995	1.11252	1.01586	1.32051	1.22034	0.939116	1.09564	0.965936	1.07492	1.06229	0.726644
ALAD	ENSG00000148218	aminolevulinate dehydratase [Source:HGNC Symbol;Acc:395]	21	20	25	27	26	21	20	25	27	27	73	50	96	84	80	0	0	0	0	0	0	0.000194963	0.000276416	0.000391404	0.000467322	0.000598653	2.76031e+08	2.71617e+08	2.76014e+09	275216720	354776112	0.911611	1.40445	0.807357	0.620123	0.613752	1.11569	0.734262	1.22297	0.988529	1.16503	0.938264	1.13556	0.596194	1.55827	0.724515	0.836645
ALB	ENSG00000163631	albumin [Source:HGNC Symbol;Acc:399]	103	104	142	133	129	103	104	143	133	130	7063	6449	15291	10487	11431	0	0	0	0	0	0	0.000194963	0.000276416	0.000391404	0.000467322	0.000598653	31543359488	26939926528	25338857472	23320266752	25420267520	1.07695	1.12974	0.964155	0.463943	0.389406	0.710954	1.44342	1.14332	0.637365	1.09068	0.786105	1.31588	1.13364	0.917771	1.12326	0.994092
ALCAM	ENSG00000170017	activated leukocyte cell adhesion molecule [Source:HGNC Symbol;Acc:400]	37	31	43	47	43	37	31	43	47	43	136	91	222	245	183	0	0	0	0	0	0	0.000194963	0.000276416	0.000391404	0.000467322	0.000598653	7.31407e+08	3.74285e+08	4.06151e+08	1.41726e+09	539071168	0.336704	1.23455	0.801934	0.502644	0.578922	0.880348	0.406307	2.88758	1.25323	1.10156	0.513075	1.38865	0.631216	0.761027	0.474847	0.36349
ALDH16A1	ENSG00000161618	aldehyde dehydrogenase 16 family, member A1 [Source:HGNC Symbol;Acc:28114]	17	14	20	20	17	17	14	20	20	17	41	33	69	72	69	0	0	0	0	0	0	0.000194963	0.000276416	0.000391404	0.000467322	0.000598653	7.03487e+07	1.92257e+08	5.23659e+07	3.56863e+08	2.0216e+08	0.863916	1.22804	1.17589	0.875648	0.604285	0.89929	0.83931	1.08888	1.68375	0.991794	0.95072	1.05775	1.20092	1.18918	0.834708	1.26345
ALDH1A1	ENSG00000165092	aldehyde dehydrogenase 1 family, member A1 [Source:HGNC Symbol;Acc:402]	30	29	38	38	39	33	32	41	41	42	194	260	483	334	314	0	0	0	0	0	0	0.000194963	0.000276416	0.000391404	0.000467322	0.000598653	594181888	627833472	1816481472	1.18038e+09	1.46252e+09	0.699189	2.45212	0.716261	0.517746	0.258681	0.972968	0.566965	0.710909	0.660535	1.25511	0.758408	1.86791	0.882386	1.10055	0.561093	1.74629
ALDH1A2	ENSG00000128918	aldehyde dehydrogenase 1 family, member A2 [Source:HGNC Symbol;Acc:15472]	8	7	21	14	16	13	10	26	20	22	51	41	84	54	55	0	0	0	0	0	0	0.000194963	0.000276416	0.000391404	0.000467322	0.000598653	2.59631e+07	6259174	5.63578e+08	1.42383e+07	7.5343e+07	0.824302	1.07038	1.45052	0.323317	0.470654	1.49301	0.562378	1.27796	0.826004	1.18424	1.24692	1.58644	0.954926	0.669493	0.197197	0.593868
ALDH1A3	ENSG00000184254	aldehyde dehydrogenase 1 family, member A3 [Source:HGNC Symbol;Acc:409]	21	18	21	22	21	23	20	24	25	24	66	57	69	64	73	0	0	0	0	0	0	0.000194963	0.000276416	0.000391404	0.000467322	0.000598653	1.29979e+08	6.8193e+07	1.62152e+08	9.15292e+07	1.18911e+08	1.3349	0.993578	0.717124	1.70779	0.713459	1.24244	1.43387	1.57049	0.547342	0.681092	0.843962	0.971461	0.784453	0.800064	0.695187	0.749907
ALDH1B1	ENSG00000137124	aldehyde dehydrogenase 1 family, member B1 [Source:HGNC Symbol;Acc:407]	32	29	31	33	34	36	31	35	38	39	163	134	194	225	205	0	0	0	0	0	0	0.000194963	0.000276416	0.000391404	0.000467322	0.000598653	1.25607e+09	261685464	3.28862e+08	1.65932e+08	887282816	0.978777	0.679042	0.91563	2.6783	1.35987	1.00682	1.07561	0.838482	1.04629	1.52907	0.813765	1.28001	0.87899	1.03173	1.1949	1.33258
ALDH1L1	ENSG00000144908	aldehyde dehydrogenase 1 family, member L1 [Source:HGNC Symbol;Acc:3978]	11	16	14	14	16	13	20	16	20	20	20	33	22	42	34	0	0	0	0	0	0	0.000194963	0.000276416	0.000391404	0.00895415	0.000598653	1.12081e+07	2.57483e+07	1.49754e+07	1.37549e+07	2.54216e+07	0.710343	1.47483	0.314518	0.313283	0.403154	0.983353	0.402358	0.325547	0.51908	0.746764	1.7145	0.453129	0.69606	0.598412	0.35153	3.46871
ALDH1L2	ENSG00000136010	aldehyde dehydrogenase 1 family, member L2 [Source:HGNC Symbol;Acc:26777]	44	48	55	68	61	45	51	56	73	64	125	157	177	234	204	0	0	0	0	0	0	0.000194963	0.000276416	0.000391404	0.000467322	0.000598653	365297568	4.37457e+08	217479816	5.31601e+08	5.85818e+08	0.869776	0.737889	0.646126	0.872413	0.889525	1.24261	0.880516	0.686586	2.10883	1.47147	1.23137	1.24231	0.837851	1.32591	0.864303	1.35087
ALDH2	ENSG00000111275	aldehyde dehydrogenase 2 family (mitochondrial) [Source:HGNC Symbol;Acc:404]	15	16	21	23	22	25	29	34	43	37	225	280	464	393	393	0	0	0	0	0	0	0.000194963	0.000276416	0.000391404	0.000467322	0.000598653	1.58738e+09	1061642752	6.9873e+08	1.14013e+09	1045995712	1.01455	1.12212	0.826043	0.483171	1.24025	1.06688	0.579248	0.840896	0.58225	1.06273	0.97807	0.979501	0.831847	1.00122	0.739732	2.00687
ALDH3A2	ENSG00000072210	aldehyde dehydrogenase 3 family, member A2 [Source:HGNC Symbol;Acc:403]	17	16	20	27	22	18	17	21	28	23	67	59	139	93	86	0	0	0	0	0	0	0.000194963	0.000276416	0.000391404	0.000467322	0.000598653	476368576	4.32339e+08	3.6978e+08	3.45493e+08	374379264	0.666745	1.40188	0.997472	0.848009	0.63962	0.820904	1.04706	0.744322	0.840877	1.58259	1.08742	0.636775	1.15822	0.639989	1.01169	1.00685
ALDH3B1	ENSG00000006534	aldehyde dehydrogenase 3 family, member B1 [Source:HGNC Symbol;Acc:410]	6	6	9	8	10	8	8	11	10	13	12	14	20	24	22	0	0	0	0	0	0	0.000194963	0.000276416	0.000391404	0.000467322	0.000598653	1.62045e+07	3.57651e+07	6.15802e+06	7.17015e+06	5.00314e+07	1.29887	1.35869	0.907302	0.898723	0.807297	0.808276	0.998701	0.7871	1.34004	0.961183	1.06528	1.14075	0.890082	0.997082	1.04131	1.06012
ALDH4A1	ENSG00000159423	aldehyde dehydrogenase 4 family, member A1 [Source:HGNC Symbol;Acc:406]	27	19	40	46	43	27	19	40	46	43	77	43	202	220	173	0	0	0	0	0	0	0.000194963	0.000276416	0.000391404	0.000467322	0.000598653	2.39587e+08	9.82544e+08	366430016	844703760	1.75847e+08	0.988635	0.955054	1.01931	0.623786	2.31577	1.12722	1.00178	1.00355	1.86987	1.57366	1.03475	1.15958	0.656697	1.34623	0.634882	0.880873
ALDH5A1	ENSG00000112294	aldehyde dehydrogenase 5 family, member A1 [Source:HGNC Symbol;Acc:408]	17	16	21	17	20	17	16	21	17	20	50	41	53	43	46	0	0	0	0	0	0	0.000194963	0.000276416	0.000391404	0.000467322	0.000598653	3.85329e+09	3030595824	1.73601e+08	7.44829e+07	5.36818e+07	0.652673	1.78248	0.886001	3.08782	3.22412	1.16122	0.719251	1.08943	1.74183	1.58116	0.881945	1.01502	1.25509	0.827542	0.958657	1.38472
ALDH6A1	ENSG00000119711	aldehyde dehydrogenase 6 family, member A1 [Source:HGNC Symbol;Acc:7179]	30	30	42	53	44	30	30	42	53	44	122	108	193	226	149	0	0	0	0	0	0	0.000194963	0.000276416	0.000391404	0.000467322	0.000598653	443294912	640267520	2.50133e+08	426735552	401344352	0.568811	1.59103	0.674794	0.608149	0.678611	1.25064	0.525132	1.45394	0.938164	1.53282	1.11844	1.2346	0.701513	1.60467	0.68638	0.855347
ALDH7A1	ENSG00000164904	aldehyde dehydrogenase 7 family, member A1 [Source:HGNC Symbol;Acc:877]	29	30	42	41	41	29	30	42	41	41	156	129	329	241	228	0	0	0	0	0	0	0.000194963	0.000276416	0.000391404	0.000467322	0.000598653	1339439744	1005998912	2013386112	1501694336	1438462656	1.04459	1.2078	1.30337	1.01767	1.03394	0.853683	0.909426	1.14441	1.16747	0.992704	0.760961	0.967356	0.897403	0.978197	1.00598	0.802266
ALDH9A1	ENSG00000143149	aldehyde dehydrogenase 9 family, member A1 [Source:HGNC Symbol;Acc:412]	32	31	39	45	43	32	31	39	45	43	313	262	462	420	380	0	0	0	0	0	0	0.000194963	0.000276416	0.000391404	0.000467322	0.000598653	2.22424e+09	4.25856e+08	1.02833e+09	804050880	994755840	0.886592	0.860789	1.04511	0.813144	1.89716	1.03279	0.713129	1.35787	0.690593	1.05246	1.41645	0.926766	1.13062	1.12138	1.35119	0.740646
ALDOA	ENSG00000149925	aldolase A, fructose-bisphosphate [Source:HGNC Symbol;Acc:414]	32	30	44	40	42	41	39	53	49	51	971	924	1812	1352	1599	0	0	0	0	0	0	0.000194963	0.000276416	0.000391404	0.000467322	0.000598653	9.63321e+09	6428514304	13480185344	6623266816	11328066560	1.08678	1.0405	1.30673	0.687633	0.863351	0.847917	0.850439	0.856254	0.961975	1.39992	1.07678	1.19729	0.977029	1.00315	1.0488	0.837028
ALDOC	ENSG00000109107	aldolase C, fructose-bisphosphate [Source:HGNC Symbol;Acc:418]	20	20	25	25	24	29	30	35	35	34	303	305	546	401	442	0	0	0	0	0	0	0.000194963	0.000276416	0.000391404	0.000467322	0.000598653	2291525248	1263015392	152209992	4.40324e+08	5.20166e+08	1.22937	1.14032	0.979115	0.500478	0.715398	0.70783	1.6611	0.793509	0.637674	0.783554	0.707944	0.977503	0.999598	0.74434	0.943092	1.13951
ALG1	ENSG00000033011	ALG1, chitobiosyldiphosphodolichol beta-mannosyltransferase [Source:HGNC Symbol;Acc:18294]	7	8	8	11	9	9	10	11	14	12	29	23	43	49	34	0	0	0	0	0	0	0.000194963	0.000276416	0.000391404	0.000467322	0.000598653	2.75437e+08	1.52975e+08	1.64706e+08	1.66028e+08	360489016	0.950674	1.42185	1.30442	0.935181	1.73274	0.998031	0.835387	1.00311	1.60281	0.927337	1.19769	0.899494	0.699406	0.956425	0.778925	1.16119
ALG11	ENSG00000253710	ALG11, alpha-1,2-mannosyltransferase [Source:HGNC Symbol;Acc:32456]	7	5	11	13	10	7	5	11	13	10	17	15	25	29	26	0	0	0	0	0	0	0.000194963	0.000276416	0.000391404	0.000467322	0.000598653	114848908	1.5267e+08	5.49206e+07	177490336	1.89194e+08	0.850086	1.21322	0.819729	1.4329	0.579535	1.18855	0.627029	0.990463	1.19271	1.17716	1.593	1.00127	0.877018	1.10955	0.881339	1.13903
ALG13	ENSG00000101901	ALG13, UDP-N-acetylglucosaminyltransferase subunit [Source:HGNC Symbol;Acc:30881]	7	5	10	13	11	7	5	10	13	11	9	9	17	25	23	0	0	0	0	0	0	0.000194963	0.000276416	0.000391404	0.000467322	0.000598653	20337842	32885598	53069146	29152202	56218504	0.954366	1.4247	0.87379	0.849013	0.959055	1.25409	0.80274	1.00164	0.85195	1.07951	1.08946	1.15885	0.83773	1.15489	0.812774	1.09918
ALG2	ENSG00000119523	ALG2, alpha-1,3/1,6-mannosyltransferase [Source:HGNC Symbol;Acc:23159]	12	10	14	20	14	12	10	14	21	15	30	27	43	53	37	0	0	0	0	0	0	0.000194963	0.000276416	0.000391404	0.000467322	0.000598653	208311584	211455912	7.90986e+07	2.13615e+08	1.94219e+08	0.848384	1.11687	1.13619	0.815239	1.00514	1.09665	0.690505	0.863354	1.23115	0.916082	1.33894	0.863857	0.77502	1.12335	0.984236	1.38589
ALG5	ENSG00000120697	ALG5, dolichyl-phosphate beta-glucosyltransferase [Source:HGNC Symbol;Acc:20266]	15	17	21	28	24	15	17	21	28	24	40	36	67	58	58	0	0	0	0	0	0	0.000194963	0.000276416	0.000391404	0.00763139	0.000598653	1.2465e+08	236783584	185875128	2.40475e+08	5.60779e+07	0.999144	1.12741	0.908788	0.995775	0.540837	0.854497	0.767214	0.894183	0.901002	0.925087	1.10301	0.82852	0.951089	1.00845	0.735475	2.1946
ALKBH1	ENSG00000100601	alkB, alkylation repair homolog 1 (E. coli) [Source:HGNC Symbol;Acc:17911]	4	3	10	8	10	4	3	10	8	10	7	5	12	15	17	0	0	0	0	0	0	0.000194963	0.000276416	0.000391404	0.00763139	0.000598653	2.06126e+07	7.99085e+06	7333509	2.76622e+07	2.01517e+07	1.05057	1.05459	1.08094	1.5113	1.03261	1.06165	0.8063	0.976959	0.84946	0.826373	1.07612	1.04674	1.41265	1.02349	0.940164	1.08093
ALKBH2	ENSG00000189046	alkB, alkylation repair homolog 2 (E. coli) [Source:HGNC Symbol;Acc:32487]	6	5	5	6	6	6	5	5	6	6	8	5	7	11	15	0	0	0	0	0	0	0.000194963	0.000276416	0.00672703	0.00763139	0.000598653	7321946	1.76403e+07	1.77162e+07	1.40209e+07	1580331	1.2954	0.627115	0.966852	1.23724	1.3121	0.866858	0.988338	0.98604	0.888828	0.47929	0.708695	0.589001	0.681408	0.721845	1.62652	0.791012
ALKBH3	ENSG00000166199	alkB, alkylation repair homolog 3 (E. coli) [Source:HGNC Symbol;Acc:30141]	5	4	4	4	3	5	4	4	4	3	6	5	4	6	4	0	0	0	0	0	0	0.000194963	0.000276416	0.00672703	0.00763139	0.00888905	9594630	7253482	26529586	37704649	8.01135e+06	0.933436	1.159	1.07316	0.869922	1.75594	0.998102	0.932987	0.793907	0.936736	1.09213	0.847898	1.05731	1.43724	1.6396	1.07557	0.871159
ALKBH4	ENSG00000160993	alkB, alkylation repair homolog 4 (E. coli) [Source:HGNC Symbol;Acc:21900]	5	6	8	9	11	5	6	8	9	11	9	10	12	17	21	0	0	0	0	0	0	0.000194963	0.000276416	0.000391404	0.00763139	0.000598653	2.28481e+07	1.10409e+07	7254583	21854879	4.02084e+07	0.876859	0.898531	0.834026	0.696093	0.761143	0.932284	0.700292	1.04556	0.882648	0.901722	0.875913	0.994114	0.929036	1.0853	1.41303	1.09986
ALKBH5	ENSG00000091542	alkB, alkylation repair homolog 5 (E. coli) [Source:HGNC Symbol;Acc:25996]	11	7	13	14	14	11	7	13	14	14	19	12	22	27	33	0	0	0	0	0	0	0.000194963	0.000276416	0.000391404	0.000467322	0.000598653	36853432	3.73218e+07	508871566	43644590	318572260	0.952984	0.953143	0.967557	1.03396	1.16623	0.901137	0.973167	1.08371	0.901423	0.950101	0.753584	0.98592	1.09704	0.734602	1.30477	0.975024
ALKBH8	ENSG00000137760	alkB, alkylation repair homolog 8 (E. coli) [Source:HGNC Symbol;Acc:25189]	5	4	11	14	17	5	4	11	14	17	6	5	11	16	20	0	0	0	0	0	0	0.000194963	0.000276416	0.000391404	0.00763139	0.000598653	13833822	40342358	2.15338e+07	7.25059e+06	32269207	1.18657	1.01735	0.975632	0.937866	0.744074	1.06175	0.679623	1.20453	0.910376	1.00522	1.16528	1.11238	1.26369	1.21725	0.831772	1.10604
ALMS1	ENSG00000116127	Alstrom syndrome 1 [Source:HGNC Symbol;Acc:428]	23	10	21	35	34	23	10	21	35	34	26	11	24	40	41	0	0	0	0	0	0	0.000194963	0.000276416	0.000391404	0.000467322	0.000598653	1.4635e+07	8672953	2.48075e+07	3.87335e+07	6.28347e+07	0.830352	1.13579	0.942505	1.19717	1.12136	1.09171	1.01778	1.14511	0.890225	0.878863	1.07771	0.789343	0.91303	0.901169	0.913993	0.722941
ALOX15	ENSG00000161905	arachidonate 15-lipoxygenase [Source:HGNC Symbol;Acc:433]	4	5	2	8	2	4	5	2	8	2	4	7	2	11	2	0	0	0	0	0	0	0.000194963	0.000276416	0.00672703	0.00895415	0.00888905	7412956	5143595	7204130	1.30418e+07	7823056	0.229849	1.62388	2.83492	0.278814	0.420837	0.230908	0.299995	0.425802	0.294952	0.363801	4.67976	0.599217	0.822288	2.22408	0.442894	0.431304
ALOX15B	ENSG00000179593	arachidonate 15-lipoxygenase, type B [Source:HGNC Symbol;Acc:434]	8	5	28	31	13	8	5	28	31	13	8	7	157	90	22	0	0	0	0	0	0	0.000194963	0.000276416	0.000391404	0.000467322	0.000598653	33833188	2.77567e+07	5.50235e+08	7.72579e+08	3.59518e+08	0.942148	0.617652	0.535101	0.358495	0.357793	2.41898	0.785231	1.54902	0.448286	0.412064	0.413567	0.759706	2.65018	0.45543	1.01788	0.955403
ALOX5	ENSG00000262552	arachidonate 5-lipoxygenase [Source:HGNC Symbol;Acc:435]	19	22	28	33	29	19	22	28	33	29	48	59	90	86	76	0	0	0	0	0	0	0.000194963	0.000276416	0.000391404	0.000467322	0.000598653	5.18218e+07	126367512	3.33375e+08	3.74387e+08	106314264	1.25867	1.12081	0.887605	0.886233	0.798542	0.985569	0.775934	0.762	0.59959	0.779961	1.1527	0.956578	0.8892	1.12236	0.854264	1.6565
ALOX5AP	ENSG00000132965	arachidonate 5-lipoxygenase-activating protein [Source:HGNC Symbol;Acc:436]	2	3	5	5	4	2	3	5	5	4	8	16	12	15	13	0	0	0	0	0	0	0.00302773	0.000276416	0.00672703	0.0107203	0.00888905	411751392	368776574	7.79698e+06	1.32669e+07	292724	1.08506	0.970905	1.08599	0.722825	0.796806	0.981796	0.92674	0.786329	0.651205	0.813024	1.68595	0.710201	1.14864	0.886996	0.750124	1.27942
ALPK1	ENSG00000073331	alpha-kinase 1 [Source:HGNC Symbol;Acc:20917]	5	3	12	11	10	5	3	12	11	10	5	3	13	11	12	0	0	0	0	0	0	0.000194963	0.000276416	0.000391404	0.00763139	0.000598653	5.32523e+08	18510130	3.19592e+07	2.0702e+07	5.37688e+07	1.06112	1.04436	0.991722	1.01625	1.10931	0.86534	0.992848	1.11318	0.749152	0.831011	0.982276	1.11108	1.34444	0.953113	1.09732	1.22539
ALPL	ENSG00000162551	alkaline phosphatase, liver/bone/kidney [Source:HGNC Symbol;Acc:438]	15	12	22	16	17	15	12	22	16	17	47	22	77	32	36	0	0	0	0	0	0	0.000194963	0.000276416	0.000391404	0.000467322	0.000598653	1.01531e+08	5.78172e+07	1.94492e+08	2.54376e+07	5.56972e+07	1.19379	0.82355	2.09752	1.31494	4.59507	0.643346	0.995034	0.757507	0.998954	0.630202	0.600376	0.541313	1.76054	0.498032	0.535785	2.21439
ALS2	ENSG00000003393	amyotrophic lateral sclerosis 2 (juvenile) [Source:HGNC Symbol;Acc:443]	19	14	16	23	23	19	14	16	23	23	22	16	20	31	30	0	0	0	0	0	0	0.000194963	0.000276416	0.000391404	0.000467322	0.000598653	8.41873e+07	3.9263e+07	9.20766e+06	2.42404e+07	1.72733e+07	1.19344	0.950888	1.01296	1.12081	0.946242	1.28529	0.820187	1.04937	1.00939	1.13535	1.26536	0.92493	0.852924	1.14062	0.933597	0.896627
ALYREF	ENSG00000183684	Aly/REF export factor [Source:HGNC Symbol;Acc:19071]	14	14	18	18	19	14	14	18	18	19	105	77	183	138	157	0	0	0	0	0	0	0.000194963	0.000276416	0.000391404	0.000467322	0.000598653	4.16067e+08	990200352	174553152	1.72978e+09	1.89341e+08	0.935894	0.931512	0.859932	1.19042	1.31019	1.1009	1.22081	1.08858	1.04578	0.796835	0.91191	0.775666	0.896911	0.965277	1.03785	1.07658
AMACR	ENSG00000242110	alpha-methylacyl-CoA racemase [Source:HGNC Symbol;Acc:451]	9	8	13	17	19	9	8	13	17	19	17	11	21	32	35	0	0	0	0	0	0	0.000194963	0.000276416	0.000391404	0.000467322	0.000598653	1.04222e+08	2.16008e+07	7.16465e+07	62506150	94292560	1.06595	0.927961	1.59924	0.690782	2.71714	1.35452	1.03407	0.831045	1.68982	1.17658	0.950184	1.05697	1.48896	1.49919	0.759226	1.23321
AMBP	ENSG00000106927	alpha-1-microglobulin/bikunin precursor [Source:HGNC Symbol;Acc:453]	20	18	28	28	26	20	18	28	28	26	108	103	238	164	167	0	0	0	0	0	0	0.000194963	0.000276416	0.000391404	0.000467322	0.000598653	1.40846e+09	3.1904e+08	7.53866e+08	1254681344	533881232	0.67744	1.16164	0.828186	0.532352	0.517165	0.716822	1.5324	0.893027	1.31532	0.95546	1.06702	1.17785	1.34422	1.01034	1.63517	0.86963
AMBRA1	ENSG00000110497	autophagy/beclin-1 regulator 1 [Source:HGNC Symbol;Acc:25990]	9	6	6	14	16	9	6	6	14	16	10	7	6	20	21	0	0	0	0	0	0	0.000194963	0.000276416	0.000391404	0.000467322	0.000598653	5717423	7.46418e+06	6740676	433029704	2.55461e+07	0.822765	1.02083	1.00291	0.992428	0.872116	0.889953	0.812151	0.925872	0.968433	1.01298	0.80843	0.826381	0.932727	1.13439	0.978876	0.897721
AMDHD2	ENSG00000162066	amidohydrolase domain containing 2 [Source:HGNC Symbol;Acc:24262]	10	10	12	16	15	14	15	16	20	19	40	34	49	64	57	0	0	0	0	0	0	0.000194963	0.000276416	0.000391404	0.000467322	0.000598653	111829420	6.15572e+07	7.34002e+07	169103536	1.68436e+08	0.775053	1.43073	0.845186	0.61706	0.993575	0.843464	0.984108	1.285	1.06552	1.29954	0.906014	1.55872	1.01869	1.35531	0.745745	0.885953
AMFR	ENSG00000159461	autocrine motility factor receptor, E3 ubiquitin protein ligase [Source:HGNC Symbol;Acc:463]	11	8	11	11	10	11	8	11	11	10	17	11	22	25	29	0	0	0	0	0	0	0.000194963	0.000276416	0.000391404	0.000467322	0.000598653	5.92069e+07	6.7065e+07	6.32799e+06	4.19973e+07	32781550	0.967242	0.839657	1.20607	0.985371	1.58871	1.03365	0.891019	1.1869	2.24832	1.01073	1.12592	1.09664	1.11161	1.13184	0.925613	1.04309
AMN1	ENSG00000151743	antagonist of mitotic exit network 1 homolog (S. cerevisiae) [Source:HGNC Symbol;Acc:27281]	1	1	4	6	4	1	1	4	6	4	1	2	5	6	4	0	0	0	0	0	0	0.000194963	0.000276416	0.000391404	0.00763139	0.000598653	11127752	9708671	9.05067e+07	2.74729e+08	4.98657e+07	0.886344	1.12928	0.734626	0.773389	1.00475	0.79084	1.4838	0.899176	0.955136	0.742779	0.771798	1.08095	0.818302	1.10146	1.10558	0.922915
AMOT	ENSG00000126016	angiomotin [Source:HGNC Symbol;Acc:17810]	13	8	10	23	15	13	8	12	26	19	18	11	14	37	29	0	0	0	0	0	0	0.000194963	0.000276416	0.000391404	0.000467322	0.000598653	126734060	1.79991e+07	12019291	37357594	168562528	0.610065	1.08968	1.18889	0.973796	2.06739	0.993659	1.30795	1.09638	1.07442	1.18472	1.454	0.986384	1.56369	1.19365	0.789392	0.797455
AMOTL1	ENSG00000166025	angiomotin like 1 [Source:HGNC Symbol;Acc:17811]	5	8	8	15	18	6	8	10	19	23	10	11	14	24	25	0	0	0	0	0	0	0.000194963	0.000276416	0.000391404	0.00763139	0.000598653	10555510	1.40573e+07	1.62867e+07	1.27039e+07	2051348122	0.936658	0.917682	1.03414	1.26027	0.897104	0.924029	1.14201	0.842289	0.934597	0.936545	0.976889	1.00947	0.971024	0.964768	0.830802	0.871868
AMOTL2	ENSG00000114019	angiomotin like 2 [Source:HGNC Symbol;Acc:17812]	8	7	5	9	14	8	7	5	9	14	11	7	7	14	17	0	0	0	0	0	0	0.000194963	0.000276416	0.000391404	0.00763139	0.000598653	10944033	5856428	5.6466e+06	9179448	2.58994e+07	1.43173	0.91125	1.37957	1.88807	1.00832	1.06053	1.21174	0.951743	1.25919	1.01232	0.908739	1.06263	1.02864	0.846859	1.37545	1.00102
AMPD2	ENSG00000116337	adenosine monophosphate deaminase 2 [Source:HGNC Symbol;Acc:469]	37	34	37	42	41	38	35	38	43	42	92	72	101	114	106	0	0	0	0	0	0	0.000194963	0.000276416	0.000391404	0.000467322	0.000598653	326251328	127712152	1.23606e+08	2.48271e+08	373193728	1.06997	1.01774	1.04751	1.0322	1.31497	1.02918	0.966812	0.973761	0.779756	1.06674	0.830471	1.13948	1.0288	1.04971	0.984984	1.25996
AMPD3	ENSG00000133805	adenosine monophosphate deaminase 3 [Source:HGNC Symbol;Acc:470]	21	19	23	28	28	25	21	26	32	33	44	40	62	63	57	0	0	0	0	0	0	0.000194963	0.000276416	0.000391404	0.000467322	0.000598653	9.22861e+07	1.16836e+08	1.03917e+08	1.09374e+08	1.96212e+08	1.22316	1.02559	0.991043	0.848661	0.608979	0.899296	0.854729	0.992867	0.454076	0.587869	0.951735	0.728223	0.788056	0.796139	1.16242	1.36647
AMPH	ENSG00000078053	amphiphysin [Source:HGNC Symbol;Acc:471]	11	12	15	19	19	13	14	17	21	21	22	26	33	47	47	0	0	0	0	0	0	0.000194963	0.000276416	0.000391404	0.000467322	0.000598653	1.28363e+08	4.10878e+07	43180012	55952020	3.64302e+07	0.686382	1.03508	1.243	0.829245	0.695332	0.966671	0.6189	0.922087	1.38216	1.40919	1.7316	1.26673	0.921392	1.28608	0.738669	0.827256
ANAPC1	ENSG00000153107	anaphase promoting complex subunit 1 [Source:HGNC Symbol;Acc:19988]	27	30	37	53	43	27	30	37	53	43	43	40	47	84	70	0	0	0	0	0	0	0.000194963	0.000276416	0.000391404	0.000467322	0.000598653	4.31662e+07	8.48704e+07	7.12729e+07	1.97488e+08	252692960	0.980343	0.879206	1.00186	1.40845	0.927479	1.15883	0.823596	1.03952	1.18543	1.07653	1.01075	0.942103	1.05038	0.999766	1.05466	1.02918
ANAPC16	ENSG00000166295	anaphase promoting complex subunit 16 [Source:HGNC Symbol;Acc:26976]	4	2	4	3	3	4	2	4	3	3	5	2	4	3	4	0	0	0	0	0	0	0.00302773	0.000276416	0.00672703	0.00895415	0.00888905	2.00812e+07	5.87111e+06	2296639	80214562	7314552	0.975723	0.963253	0.932549	1.68176	0.976781	1.03486	0.967665	0.897147	0.9705	0.659846	0.735288	0.702407	0.597623	0.722046	1.04523	1.08861
ANAPC2	ENSG00000176248	anaphase promoting complex subunit 2 [Source:HGNC Symbol;Acc:19989]	15	9	15	16	15	15	9	15	16	15	20	12	19	26	26	0	0	0	0	0	0	0.000194963	0.000276416	0.000391404	0.00763139	0.000598653	3.32438e+07	55302266	1.85895e+07	3.87145e+07	3.8533e+07	0.975611	0.878502	1.01723	1.32158	0.952413	1.18143	0.809654	1.05997	1.06124	1.12998	1.01524	1.12584	0.788879	1.11106	1.144	1.08755
ANAPC4	ENSG00000053900	anaphase promoting complex subunit 4 [Source:HGNC Symbol;Acc:19990]	10	9	19	20	17	10	9	20	20	17	17	15	30	34	29	0	0	0	0	0	0	0.000194963	0.000276416	0.000391404	0.000467322	0.000598653	4.69547e+07	3.23762e+07	26136300	59760500	8.76549e+07	1.06643	0.985514	0.916815	1.19584	0.743116	1.07406	0.807934	0.959755	1.0538	1.12365	1.1113	1.02076	0.974117	1.01891	1.10802	1.14144
ANAPC5	ENSG00000089053	anaphase promoting complex subunit 5 [Source:HGNC Symbol;Acc:15713]	14	14	19	29	28	14	14	19	31	29	21	18	30	54	54	0	0	0	0	0	0	0.000194963	0.000276416	0.000391404	0.000467322	0.000598653	67337900	2.80639e+07	3.82693e+07	81175616	5.10491e+07	0.956166	0.889577	1.03024	1.29868	0.743873	1.17065	0.78334	0.996756	1.19779	1.0048	1.01456	1.04694	0.844485	0.955919	1.08231	1.04382
ANAPC7	ENSG00000196510	anaphase promoting complex subunit 7 [Source:HGNC Symbol;Acc:17380]	18	16	18	27	23	18	16	18	27	23	42	33	50	56	49	0	0	0	0	0	0	0.000194963	0.000276416	0.000391404	0.00763139	0.000598653	153767536	73974452	2.31194e+08	1.20167e+08	1.03865e+08	1.0585	0.859841	0.976744	1.59721	1.23698	1.06221	0.98357	0.959896	1.01676	0.975026	1.04246	0.888942	0.94644	0.944462	1.14988	1.06705
ANG	ENSG00000214274	angiogenin, ribonuclease, RNase A family, 5 [Source:HGNC Symbol;Acc:483]	9	8	11	12	13	9	8	11	12	13	30	31	32	40	42	0	0	0	0	0	0	0.000194963	0.000276416	0.000391404	0.00763139	0.000598653	1.00032e+08	5.13199e+08	1.94418e+08	660713792	3.19665e+08	1.0131	0.976398	0.82806	0.594185	0.693158	0.999976	1.15643	0.991826	1.00788	1.02544	1.00822	1.62365	1.37012	1.05036	1.27568	1.02456
ANGEL2	ENSG00000174606	angel homolog 2 (Drosophila) [Source:HGNC Symbol;Acc:30534]	4	6	10	13	9	4	6	10	13	9	10	11	14	21	17	0	0	0	0	0	0	0.000194963	0.000276416	0.000391404	0.000467322	0.000598653	11792552	15397729	15042176	3.26571e+07	9.42295e+07	0.949014	0.917905	0.780379	1.09259	1.17602	1.13498	0.912211	1.48447	0.936361	1.11182	1.36583	1.14956	1.70131	1.18979	0.878957	0.786562
ANGPT2	ENSG00000091879	angiopoietin 2 [Source:HGNC Symbol;Acc:485]	13	10	9	10	11	13	10	9	10	11	17	10	11	15	13	0	0	0	0	0	0	0.00302773	0.000276416	0.00672703	0.00895415	0.00888905	1.80784e+08	9.10602e+06	1.05874e+07	3.1303e+07	21235000	0.885796	0.892093	0.679218	0.882751	0.754328	0.766631	3.73848	0.411302	0.84383	0.458773	0.450728	0.576883	0.754364	0.884682	1.51867	0.547593
ANGPTL2	ENSG00000136859	angiopoietin-like 2 [Source:HGNC Symbol;Acc:490]	17	16	23	28	25	19	18	24	30	27	56	47	61	87	62	0	0	0	0	0	0	0.000194963	0.000276416	0.000391404	0.000467322	0.000598653	1.8244e+08	1.46598e+08	119550432	1.4442e+08	5.67827e+07	0.899002	0.484841	0.488131	0.44603	0.60169	0.578641	3.65125	0.616381	0.677533	0.739927	0.775037	1.00482	0.846504	0.633673	1.30998	0.594184
ANGPTL4	ENSG00000167772	angiopoietin-like 4 [Source:HGNC Symbol;Acc:16039]	1	3	3	4	4	1	3	3	4	4	2	4	3	5	5	0	0	0	0	0	0	0.00302773	0.000276416	0.000391404	0.00763139	0.000598653	18880750	15104115	1.0956e+07	15867207	13633398	1.00796	0.376768	0.599285	0.592247	0.619892	0.390009	0.478569	0.346237	0.319676	0.311961	0.478151	0.406886	0.417024	0.371475	4.36422	0.447033
ANK2	ENSG00000145362	ankyrin 2, neuronal [Source:HGNC Symbol;Acc:493]	34	21	44	46	45	42	30	54	61	58	61	41	84	115	96	0	0	0	0	0	0	0.000194963	0.000276416	0.000391404	0.000467322	0.000598653	97244280	1.29365e+08	4.59638e+07	4.72693e+08	126159632	0.625501	1.6422	1.0743	0.669763	0.855058	1.16929	0.664279	1.09865	1.03491	0.933747	0.953103	1.13673	0.912165	1.07993	0.643936	1.06828
ANK3	ENSG00000151150	ankyrin 3, node of Ranvier (ankyrin G) [Source:HGNC Symbol;Acc:494]	72	61	71	87	79	79	69	81	101	91	184	115	166	214	191	0	0	0	0	0	0	0.000194963	0.000276416	0.000391404	0.000467322	0.000598653	2.26337e+08	1.45789e+08	116878592	148950608	1.17993e+08	0.538072	1.01761	1.05442	1.02733	1.18913	1.2634	0.854826	1.52473	0.546838	1.72114	0.982614	0.699823	0.942744	1.15815	0.584597	0.481038
ANKFY1	ENSG00000185722	ankyrin repeat and FYVE domain containing 1 [Source:HGNC Symbol;Acc:20763]	40	39	57	70	61	41	39	57	70	61	107	84	143	155	153	0	0	0	0	0	0	0.000194963	0.000276416	0.000391404	0.000467322	0.000598653	243648304	128893712	156867120	2.836e+08	235519352	1.00458	1.26986	0.988601	0.977533	1.19459	0.970499	0.814358	0.925935	1.29604	1.24858	1.03512	1.02786	1.09159	1.13188	0.871214	1.20659
ANKIB1	ENSG00000001629	ankyrin repeat and IBR domain containing 1 [Source:HGNC Symbol;Acc:22215]	19	14	20	33	34	19	14	20	33	34	28	20	32	59	62	0	0	0	0	0	0	0.000194963	0.000276416	0.000391404	0.000467322	0.000598653	8.40465e+07	4.01173e+07	5.0015e+07	5.07598e+07	56711128	0.890845	1.024	0.820287	0.905708	0.939308	1.10372	0.75683	1.12282	1.12928	1.35753	1.09242	1.17383	1.01049	1.06273	0.930602	1.03951
ANKLE2	ENSG00000176915	ankyrin repeat and LEM domain containing 2 [Source:HGNC Symbol;Acc:29101]	27	16	32	46	41	28	17	33	47	42	51	36	72	98	96	0	0	0	0	0	0	0.000194963	0.000276416	0.000391404	0.000467322	0.000598653	6.56742e+07	2.82758e+09	1.78829e+07	1.63518e+08	3.84762e+08	0.990869	0.815104	1.04935	1.05947	1.33647	1.08665	0.991371	0.939299	1.53042	0.917654	0.9131	1.01372	0.864385	0.939294	1.21793	1.07952
ANKMY2	ENSG00000106524	ankyrin repeat and MYND domain containing 2 [Source:HGNC Symbol;Acc:25370]	15	15	25	28	24	15	15	25	28	24	23	29	39	49	46	0	0	0	0	0	0	0.000194963	0.000276416	0.000391404	0.000467322	0.000598653	1.22461e+08	1.17421e+08	58808200	2.18253e+08	2.90469e+08	0.58522	1.1961	0.98796	0.514072	0.94407	1.09774	0.741519	1.04613	1.01926	1.75061	1.27406	1.94028	1.07084	1.73021	0.633309	0.956348
ANKRD11	ENSG00000167522	ankyrin repeat domain 11 [Source:HGNC Symbol;Acc:21316]	14	8	16	15	25	15	9	16	16	26	16	10	17	18	30	0	0	0	0	0	0	0.000194963	0.000276416	0.000391404	0.00763139	0.000598653	28270716	10409387	10034686	25921946	7.06851e+07	1.23564	0.797554	1.00589	2.06139	1.31807	1.08818	1.29436	0.873254	1.30121	0.836648	0.832572	0.878186	0.923027	0.871837	1.2781	0.861988
ANKRD12	ENSG00000101745	ankyrin repeat domain 12 [Source:HGNC Symbol;Acc:29135]	13	8	19	23	18	14	10	20	24	19	17	13	21	29	22	0	0	0	0	0	0	0.000194963	0.000276416	0.000391404	0.000467322	0.000598653	1.85866e+07	12018590	20694827	17040583	1.96127e+07	0.777692	1.19518	0.912762	0.87324	0.888764	1.11726	0.731323	1.26174	0.831732	1.10571	1.02467	0.702783	1.11043	0.830137	1.04167	1.0119
ANKRD13A	ENSG00000076513	ankyrin repeat domain 13A [Source:HGNC Symbol;Acc:21268]	25	20	21	27	29	27	20	22	29	30	51	33	41	60	62	0	0	0	0	0	0	0.000194963	0.000276416	0.000391404	0.000467322	0.000598653	8.05801e+07	52889544	46165482	3.09145e+08	1.838e+08	1.28108	1.1381	1.07191	0.819382	0.980861	0.972716	0.84438	0.974336	0.971661	0.986741	0.839878	0.948776	0.925018	0.926702	0.838451	1.02575
ANKRD13D	ENSG00000172932	ankyrin repeat domain 13 family, member D [Source:HGNC Symbol;Acc:27880]	8	8	11	14	14	9	8	11	15	15	14	10	13	23	21	0	0	0	0	0	0	0.000194963	0.000276416	0.000391404	0.00763139	0.000598653	2.4698e+08	1.31014e+08	106896396	81452208	1.86733e+08	0.891388	1.35262	0.89363	0.726454	0.655162	1.11112	0.671325	0.910123	0.988728	1.19075	0.954158	0.995203	0.778465	1.15899	0.868015	0.920856
ANKRD16	ENSG00000134461	ankyrin repeat domain 16 [Source:HGNC Symbol;Acc:23471]	4	4	6	11	12	4	4	6	11	12	7	4	7	15	18	0	0	0	0	0	0	0.000194963	0.000276416	0.000391404	0.000467322	0.000598653	17924044	10678593	11102149	2.15609e+07	1.1064e+07	0.922506	0.946809	1.02844	1.09824	1.18949	1.04729	0.916699	1.40509	1.17846	1.04351	0.571215	1.1373	1.0942	0.700481	0.927699	1.11991
ANKRD17	ENSG00000132466	ankyrin repeat domain 17 [Source:HGNC Symbol;Acc:23575]	31	25	42	46	45	49	41	62	67	65	92	68	142	140	145	0	0	0	0	0	0	0.000194963	0.000276416	0.000391404	0.000467322	0.000598653	1.11239e+08	71290348	5.4771e+08	1.68973e+08	3.84622e+08	1.24732	0.813026	1.26361	1.29754	2.53291	1.07754	1.00088	0.877382	1.05686	0.883601	0.959296	0.887953	1.00162	0.91925	0.964522	1.21157
ANKRD22	ENSG00000152766	ankyrin repeat domain 22 [Source:HGNC Symbol;Acc:28321]	4	4	4	5	7	4	4	4	5	7	5	7	8	11	16	0	0	0	0	0	0	0.00302773	0.000276416	0.000391404	0.00763139	0.000598653	60519712	48536326	28441920	1.53066e+07	1.05461e+08	0.98646	0.358329	1.02571	1.29613	0.26019	1.26468	0.436757	0.496789	0.230279	0.969219	0.662546	0.493966	0.870185	0.556037	0.946015	2.70417
ANKRD27	ENSG00000105186	ankyrin repeat domain 27 (VPS9 domain) [Source:HGNC Symbol;Acc:25310]	14	18	20	25	27	14	18	20	25	27	21	23	26	39	39	0	0	0	0	0	0	0.000194963	0.000276416	0.000391404	0.000467322	0.000598653	41386954	1.77928e+07	33793251	1.29656e+08	1.33673e+08	1.16354	0.673741	1.20815	1.46149	1.08288	0.988984	1.11304	0.845142	0.996904	0.908492	0.666914	0.822817	0.74607	0.917437	1.22609	1.12284
ANKRD28	ENSG00000206560	ankyrin repeat domain 28 [Source:HGNC Symbol;Acc:29024]	20	18	22	28	25	22	20	25	30	28	35	33	40	58	52	0	0	0	0	0	0	0.000194963	0.000276416	0.000391404	0.000467322	0.000598653	103831080	5.13927e+07	1.52585e+07	1.12249e+08	2.97334e+08	1.16394	0.856429	0.87448	1.28069	1.0529	1.1	0.879482	1.09494	1.13959	0.964681	0.810412	1.02505	0.812361	1.1672	1.06881	1.12974
ANKRD30A	ENSG00000148513	ankyrin repeat domain 30A [Source:HGNC Symbol;Acc:17234]	4	2	8	7	5	5	3	9	8	6	12	17	20	23	17	0	0	0	0	0	0	0.000194963	0.000276416	0.000391404	0.00763139	0.00858353	3564665	4429494	16680656	8.40341e+06	16774102	0.398658	1.03835	0.646665	0.28872	0.413543	2.08676	0.294171	0.814023	1.10091	0.468653	0.465921	0.281217	0.41802	0.413655	5.2092	0.340814
ANKRD39	ENSG00000213337	ankyrin repeat domain 39 [Source:HGNC Symbol;Acc:28640]	6	3	5	4	4	6	3	5	4	4	7	3	6	6	5	0	0	0	0	0	0	0.000194963	0.000276416	0.000391404	0.00763139	0.00888905	8.42888e+06	3.3255e+07	5.10881e+06	5.37109e+06	6990729	1.05146	1.15031	1.08353	0.900491	0.972752	0.905238	0.99754	1.10174	1.45247	1.08856	0.912424	1.11263	1.24451	0.892441	1.03888	0.982848
ANKRD40	ENSG00000154945	ankyrin repeat domain 40 [Source:HGNC Symbol;Acc:28233]	4	5	7	12	7	4	5	7	12	7	7	6	10	22	12	0	0	0	0	0	0	0.000194963	0.000276416	0.000391404	0.00763139	0.00858353	9.14999e+07	6759939	1.81366e+08	4.10886e+07	2.43961e+08	1.22894	1.32531	0.743125	1.28333	0.75907	1.15389	1.12509	1.01028	0.83523	0.989394	1.17446	0.652552	0.896911	0.816976	0.837287	0.776874
ANKRD44	ENSG00000065413	ankyrin repeat domain 44 [Source:HGNC Symbol;Acc:25259]	23	28	32	40	38	25	30	34	42	40	58	69	85	89	81	0	0	0	0	0	0	0.000194963	0.000276416	0.000391404	0.000467322	0.000598653	185539320	1.58737e+08	2.65946e+08	1.55028e+08	1.30531e+08	1.013	0.971279	1.04812	0.75617	0.468845	0.895206	0.665099	1.01841	0.683076	0.783419	0.838546	0.808964	0.925622	0.809129	0.953218	1.72262
ANKRD46	ENSG00000186106	ankyrin repeat domain 46 [Source:HGNC Symbol;Acc:27229]	4	2	3	4	4	4	2	3	4	4	5	2	3	7	7	0	0	0	0	0	0	0.000194963	0.00715096	0.00672703	0.0107203	0.000598653	15375400	17076796	5024680	15963225	15900855	1.07758	0.954049	1.04691	1.17996	1.67524	1.0069	1.07584	0.852928	1.37487	1.00751	0.827367	0.57689	1.0329	0.840121	1.00286	0.643143
ANKRD50	ENSG00000151458	ankyrin repeat domain 50 [Source:HGNC Symbol;Acc:29223]	14	16	23	28	34	14	16	23	28	34	28	23	31	43	56	0	0	0	0	0	0	0.000194963	0.000276416	0.000391404	0.000467322	0.000598653	6.34859e+07	3.17305e+07	95255348	55842240	79143228	0.808612	0.975697	1.10434	0.832789	1.65938	1.29792	0.883623	0.890594	1.24563	0.976424	1.57091	1.26494	0.89971	1.04846	0.945904	0.682267
ANKRD52	ENSG00000139645	ankyrin repeat domain 52 [Source:HGNC Symbol;Acc:26614]	10	3	11	23	23	10	3	12	23	24	12	3	14	26	34	0	0	0	0	0	0	0.000194963	0.000276416	0.000391404	0.00763139	0.000598653	4.46262e+08	1.16177e+07	13385417	10490354088	85142804	1.16437	0.787684	1.48046	1.12748	2.11126	1.20261	0.974469	0.796809	1.628	1.29931	0.958499	1.13881	1.00634	0.925913	0.926445	1.10497
ANKRD54	ENSG00000100124	ankyrin repeat domain 54 [Source:HGNC Symbol;Acc:25185]	7	6	9	8	8	7	6	9	8	8	14	9	19	18	19	0	0	0	0	0	0	0.000194963	0.000276416	0.000391404	0.000467322	0.000598653	5.99134e+07	3.04551e+07	6.50302e+07	1.83742e+07	3.52767e+07	1.02356	1.13024	1.19586	1.48476	1.83967	1.04073	1.00799	1.0752	1.18155	1.28889	0.96287	1.15732	1.15388	1.01121	0.90109	0.933642
ANKS1A	ENSG00000064999	ankyrin repeat and sterile alpha motif domain containing 1A [Source:HGNC Symbol;Acc:20961]	35	30	35	47	48	36	31	36	48	49	73	49	81	97	100	0	0	0	0	0	0	0.000194963	0.000276416	0.000391404	0.000467322	0.000598653	6.01733e+07	1.91606e+08	3.71196e+07	2.06457e+08	2.04168e+08	0.931771	1.02109	1.05096	1.20281	1.20579	1.05513	0.868803	1.10441	1.00768	0.984695	0.814408	0.918122	0.962113	0.94847	1.20289	0.883097
ANKZF1	ENSG00000163516	ankyrin repeat and zinc finger domain containing 1 [Source:HGNC Symbol;Acc:25527]	13	15	13	17	17	13	15	13	17	17	29	28	22	28	29	0	0	0	0	0	0	0.000194963	0.000276416	0.000391404	0.00763139	0.000598653	5.04431e+07	9.83395e+07	3.48225e+07	290815592	43596748	1.10749	0.737579	0.984938	1.17006	2.10629	0.882543	1.00989	1.08827	0.85377	0.715483	0.88623	1.01187	0.862982	0.797142	1.47301	1.08197
ANLN	ENSG00000011426	anillin, actin binding protein [Source:HGNC Symbol;Acc:14082]	32	23	11	19	17	32	23	11	19	17	50	30	14	25	22	0	0	0	0	0	0	0.000194963	0.000276416	0.000391404	0.00763139	0.000598653	1.65306e+08	1.45483e+08	1.68194e+07	43318484	46472032	1.24885	0.476879	0.860783	1.38043	1.2531	0.481003	3.90247	0.397599	0.675038	0.283038	0.319967	0.353426	0.363343	0.311282	0.908341	0.655103
ANO1	ENSG00000131620	anoctamin 1, calcium activated chloride channel [Source:HGNC Symbol;Acc:21625]	16	16	25	29	30	19	19	28	31	33	35	32	59	63	64	0	0	0	0	0	0	0.000194963	0.000276416	0.000391404	0.000467322	0.000598653	105185952	80155380	1.32748e+08	608149352	1.75272e+08	0.554211	1.38868	1.07149	0.50764	0.77124	0.887463	0.702368	0.615542	0.917072	2.49646	1.53186	1.38892	1.11762	1.01655	0.908724	0.567082
ANO10	ENSG00000160746	anoctamin 10 [Source:HGNC Symbol;Acc:25519]	15	12	25	27	24	15	12	25	27	24	35	16	56	59	53	0	0	0	0	0	0	0.000194963	0.000276416	0.000391404	0.000467322	0.000598653	151378064	7.7339e+07	6.65875e+07	8.47556e+07	9.94452e+07	0.881597	1.18408	1.15618	1.89592	2.4925	0.891869	1.08433	1.00253	1.11205	1.40936	1.04709	0.992186	1.32674	1.10173	1.00251	0.981391
ANO6	ENSG00000177119	anoctamin 6 [Source:HGNC Symbol;Acc:25240]	23	23	28	30	33	23	23	28	30	33	54	47	57	82	68	0	0	0	0	0	0	0.000194963	0.000276416	0.000391404	0.00763139	0.000598653	2.02614e+09	110470408	1.37797e+08	138887984	2.23968e+08	1.02081	1.25562	0.924453	0.851921	0.903486	0.995795	0.788768	0.847848	1.08432	1.05492	1.33533	0.993243	1.08599	1.20582	1.04864	1.04765
ANO8	ENSG00000074855	anoctamin 8 [Source:HGNC Symbol;Acc:29329]	7	5	8	8	11	7	5	8	8	11	10	6	10	10	18	0	0	0	0	0	0	0.000194963	0.000276416	0.0121128	0.00763139	0.000598653	1.89947e+07	3806933	11317013	9.31292e+06	5.14154e+07	1.2651	0.993431	0.783615	1.60072	0.68744	0.960365	1.33579	1.03631	1.24996	0.887473	1.10156	0.703861	0.97711	0.748096	1.046	0.77242
ANP32A	ENSG00000140350	acidic (leucine-rich) nuclear phosphoprotein 32 family, member A [Source:HGNC Symbol;Acc:13233]	11	11	12	12	12	18	19	20	20	20	226	197	373	338	317	0	0	0	0	0	0	0.000194963	0.000276416	0.000391404	0.000467322	0.000598653	5028262016	1633240160	2356921344	2654346944	3351410592	0.77631	1.06233	0.932721	0.725115	0.791661	1.07693	0.849464	1.64867	1.04138	1.16932	1.08886	1.33938	0.959947	1.40307	0.654991	0.819464
ANP32B	ENSG00000136938	acidic (leucine-rich) nuclear phosphoprotein 32 family, member B [Source:HGNC Symbol;Acc:16677]	12	12	14	14	15	15	15	17	17	18	151	151	213	193	206	0	0	0	0	0	0	0.000194963	0.000276416	0.000391404	0.000467322	0.000598653	1.03691e+09	1.09377e+09	419204992	1.58978e+09	1274130368	0.919677	1.02654	1.16328	1.13144	1.08375	1.09779	0.88645	1.17156	1.00569	1.00634	0.858778	1.00034	0.530752	1.03925	0.981085	0.83855
ANPEP	ENSG00000166825	alanyl (membrane) aminopeptidase [Source:HGNC Symbol;Acc:500]	40	37	54	50	48	40	37	54	50	48	130	116	230	169	142	0	0	0	0	0	0	0.000194963	0.000276416	0.000391404	0.000467322	0.000598653	7.33231e+08	5.86323e+08	231574864	3187897536	8.11035e+08	1.45387	1.06591	1.54545	1.35395	0.782508	0.896769	0.879824	0.899568	0.984428	0.803795	0.91364	0.975478	0.903194	6.11757	0.94795	1.16107
ANTXR1	ENSG00000169604	anthrax toxin receptor 1 [Source:HGNC Symbol;Acc:21014]	9	11	13	17	15	9	11	13	18	16	22	24	39	48	43	0	0	0	0	0	0	0.000194963	0.000276416	0.000391404	0.000467322	0.000598653	1.89121e+08	1.54375e+08	1.16486e+08	2.53927e+08	2.47566e+08	1.56247	0.700059	0.916545	0.906716	0.949046	0.834983	1.74449	0.621513	1.31702	0.817995	1.19468	0.982475	1.256	0.842637	1.24624	0.878486
ANTXR2	ENSG00000163297	anthrax toxin receptor 2 [Source:HGNC Symbol;Acc:21732]	9	7	10	12	10	9	7	10	13	11	19	10	18	24	18	0	0	0	0	0	0	0.000194963	0.000276416	0.000391404	0.00763139	0.00858353	73171048	58548554	67316156	45568660	28545050	1.25534	0.989916	1.01824	0.969763	0.986	0.941867	1.23846	0.791177	0.976468	0.920834	1.079	1.07989	0.88052	0.842518	1.169	1.09558
ANXA1	ENSG00000135046	annexin A1 [Source:HGNC Symbol;Acc:533]	36	33	37	38	38	36	33	37	38	38	611	541	847	747	764	0	0	0	0	0	0	0.000194963	0.000276416	0.000391404	0.000467322	0.000598653	4357644800	2934946176	3006861952	4122991232	3196553088	1.40733	1.0335	1.08124	1.00568	1.83257	0.861249	1.05669	0.741558	0.914128	0.814285	0.874131	0.94626	0.952359	0.863153	1.3296	1.10599
ANXA11	ENSG00000122359	annexin A11 [Source:HGNC Symbol;Acc:535]	29	27	29	32	31	30	28	31	34	33	246	188	375	294	309	0	0	0	0	0	0	0.000194963	0.000276416	0.000391404	0.00763139	0.000598653	1.32596e+09	1.71696e+09	1.32804e+09	9.41719e+08	773914368	0.869398	1.19501	1.23435	0.873815	0.839621	1.04492	0.830109	1.04488	1.46767	1.1195	1.0787	1.12162	0.972378	1.14005	0.765029	1.03555
ANXA2	ENSG00000182718	annexin A2 [Source:HGNC Symbol;Acc:537]	49	48	54	59	59	49	48	54	59	59	1434	1468	2007	1977	1971	0	0	0	0	0	0	0.000194963	0.000276416	0.000391404	0.000467322	0.000598653	11953409024	6.85218e+09	6180741376	10107296256	8293215232	1.08069	1.15082	1.04874	0.914487	0.813299	1.11204	1.05316	0.907164	1.37166	1.10266	1.22859	1.17805	1.13084	1.22119	0.785919	1.06178
ANXA3	ENSG00000138772	annexin A3 [Source:HGNC Symbol;Acc:541]	31	30	30	30	31	31	30	30	30	31	149	130	274	170	220	0	0	0	0	0	0	0.000194963	0.000276416	0.000391404	0.000467322	0.000598653	9.49867e+08	4.12676e+08	1194126752	6.19108e+08	8.69171e+08	1.96123	1.46211	1.37133	0.478762	1.03739	0.673842	1.53115	0.533729	0.753512	0.46288	0.594358	0.915104	1.30575	1.30402	0.799525	0.9945
ANXA4	ENSG00000196975	annexin A4 [Source:HGNC Symbol;Acc:542]	29	32	37	43	42	30	33	38	44	44	403	427	565	567	641	0	0	0	0	0	0	0.000194963	0.000276416	0.000391404	0.000467322	0.000598653	4290784384	2.56798e+09	2570222592	4623146496	4063800576	0.80063	1.36211	0.88024	1.09969	0.849391	1.07151	1.07542	1.01509	1.13889	1.15419	1.06174	0.957176	1.04506	1.07851	0.938693	0.857933
ANXA5	ENSG00000164111	annexin A5 [Source:HGNC Symbol;Acc:543]	38	37	40	47	43	38	37	40	47	43	844	817	1165	1141	1035	0	0	0	0	0	0	0.000194963	0.000276416	0.000391404	0.000467322	0.000598653	2346692224	2.73574e+09	13500131072	6154024448	1.01276e+10	1.30079	1.14546	0.798423	0.748734	0.773121	0.990308	1.02227	0.875557	1.12401	1.08212	1.08052	0.977654	0.892786	0.956063	0.978673	1.02688
ANXA6	ENSG00000197043	annexin A6 [Source:HGNC Symbol;Acc:544]	76	78	92	96	96	76	78	92	96	97	1287	1282	1756	1485	1694	0	0	0	0	0	0	0.000194963	0.000276416	0.000391404	0.000467322	0.000598653	5230414336	2.98797e+09	3243121792	10959438848	6250633216	0.983863	1.11796	1.11261	1.02161	0.684338	1.0573	0.888914	0.984814	1.14686	1.12112	0.969673	1.09755	0.996104	1.09849	0.906613	1.17362
ANXA7	ENSG00000138279	annexin A7 [Source:HGNC Symbol;Acc:545]	27	26	31	32	34	28	27	34	35	37	300	249	340	345	297	0	0	0	0	0	0	0.000194963	0.000276416	0.000391404	0.000467322	0.000598653	2691874432	1193473216	937086560	8.42879e+08	1147822720	0.746557	1.2194	1.06618	0.867514	1.45579	1.02566	0.792725	1.2173	1.03734	1.15852	1.27405	1.0224	0.911936	1.22088	0.677161	1.08933
ANXA9	ENSG00000143412	annexin A9 [Source:HGNC Symbol;Acc:547]	12	10	12	18	19	12	10	12	18	19	17	15	17	39	41	0	0	0	0	0	0	0.000194963	0.000276416	0.000391404	0.000467322	0.000598653	21923716	2.84032e+07	60528290	358682920	787912912	0.264257	2.66161	0.97148	0.412556	1.11801	1.60642	0.455505	0.667497	1.15373	1.19729	2.77452	1.04293	1.30984	2.10855	0.427873	0.372301
AOC3	ENSG00000131471	amine oxidase, copper containing 3 [Source:HGNC Symbol;Acc:550]	17	18	20	23	25	21	23	25	27	29	48	98	93	103	101	0	0	0	0	0	0	0.000194963	0.000276416	0.000391404	0.000467322	0.000598653	1.98956e+08	453542944	235311504	430321984	4.57402e+08	0.819885	0.996177	0.616162	0.332871	0.364023	1.02113	0.379193	0.460171	0.958632	0.86057	1.87255	0.635924	0.746375	0.720613	0.556779	2.61254
AOX1	ENSG00000138356	aldehyde oxidase 1 [Source:HGNC Symbol;Acc:553]	19	17	31	34	30	19	17	31	34	30	24	23	47	50	50	0	0	0	0	0	0	0.000194963	0.000276416	0.000391404	0.000467322	0.000598653	1.2462e+08	1.30775e+08	1.0449e+08	1.43932e+08	3.90095e+07	0.751387	2.47633	1.06746	0.507798	0.420981	1.04889	0.581128	0.859167	0.951161	0.899286	0.895849	1.07994	0.896983	0.991028	0.574331	1.224
AP1AR	ENSG00000138660	adaptor-related protein complex 1 associated regulatory protein [Source:HGNC Symbol;Acc:28808]	6	5	6	8	7	7	5	7	9	9	12	10	12	20	16	0	0	0	0	0	0	0.000194963	0.000276416	0.000391404	0.000467322	0.000598653	42637345	23242618	4.35666e+06	2.99495e+07	43302100	0.852166	1.2585	0.973055	0.91141	2.17029	1.05674	0.907782	0.893856	1.12374	1.7362	1.25565	0.886439	1.14398	0.861986	0.713967	0.786879
AP1B1	ENSG00000100280	adaptor-related protein complex 1, beta 1 subunit [Source:HGNC Symbol;Acc:554]	32	27	42	42	41	60	56	74	80	79	273	225	473	450	399	0	0	0	0	0	0	0.000194963	0.000276416	0.000391404	0.000467322	0.000598653	9.62099e+08	6.89698e+08	703288480	4.63345e+08	1205675728	0.936692	0.946184	1.12598	1.17564	1.29507	0.951845	0.988857	0.903001	0.893714	1.22124	0.957244	1.14474	0.687053	0.949541	0.831803	1.02522
AP1G1	ENSG00000166747	adaptor-related protein complex 1, gamma 1 subunit [Source:HGNC Symbol;Acc:555]	38	32	40	50	44	38	32	40	51	44	128	89	183	168	153	0	0	0	0	0	0	0.000194963	0.000276416	0.000391404	0.000467322	0.000598653	4.37134e+08	5.38366e+08	1.81013e+08	3.13599e+09	570692384	0.993813	0.8945	1.29412	1.38233	1.68638	1.10102	0.97614	0.932357	1.37404	1.12817	1.06125	1.37169	0.820101	1.13284	0.789888	1.10498
AP1G2	ENSG00000213983	adaptor-related protein complex 1, gamma 2 subunit [Source:HGNC Symbol;Acc:556]	16	17	21	25	22	16	17	21	25	22	34	34	46	54	41	0	0	0	0	0	0	0.000194963	0.000276416	0.000391404	0.000467322	0.000598653	98556616	85550014	5.83519e+07	172055720	104878544	0.68754	1.45463	1.02274	0.642711	0.472942	0.897871	0.589038	1.01731	0.496723	1.64228	1.63588	1.36115	1.34469	0.877388	0.905353	0.782302
AP1M1	ENSG00000072958	adaptor-related protein complex 1, mu 1 subunit [Source:HGNC Symbol;Acc:13667]	22	16	28	25	24	26	18	32	28	27	74	58	109	91	85	0	0	0	0	0	0	0.000194963	0.000276416	0.000391404	0.000467322	0.000598653	1.61564e+08	2.47525e+08	1.0542e+08	2.73801e+08	287328592	1.09148	1.19849	1.01239	1.18311	1.03252	1.00558	0.98194	0.907492	0.925503	0.922707	1.05668	1.2839	0.931572	1.02993	0.882251	1.21026
AP1M2	ENSG00000129354	adaptor-related protein complex 1, mu 2 subunit [Source:HGNC Symbol;Acc:558]	17	16	21	24	21	21	18	25	27	24	58	43	66	68	67	0	0	0	0	0	0	0.000194963	0.000276416	0.000391404	0.00763139	0.00858353	2.77955e+08	1.74918e+08	9.09932e+07	8.52999e+07	580597296	0.812457	0.920566	1.49724	1.14758	2.10798	1.11458	1.0738	0.881024	1.282	1.67802	1.08108	1.14954	1.56922	1.19757	0.638376	0.450798
AP1S1	ENSG00000106367	adaptor-related protein complex 1, sigma 1 subunit [Source:HGNC Symbol;Acc:559]	4	4	6	6	7	5	5	8	8	9	25	14	38	25	27	0	0	0	0	0	0	0.000194963	0.000276416	0.000391404	0.00763139	0.000598653	2.75112e+08	4.81289e+07	2.61474e+08	220627912	49000206	0.882387	1.11358	1.2287	1.28521	1.71105	1.13536	0.827905	1.00379	1.24448	1.36793	1.0699	1.59894	1.39363	1.16053	0.789885	0.920974
AP1S2	ENSG00000182287	adaptor-related protein complex 1, sigma 2 subunit [Source:HGNC Symbol;Acc:560]	6	7	6	7	8	7	8	8	9	10	20	17	31	20	20	0	0	0	0	0	0	0.000194963	0.000276416	0.00672703	0.00895415	0.00858353	3.28525e+07	1.98284e+07	2.29014e+07	448787144	6.32368e+07	1.14234	1.00584	1.10985	1.45471	1.12752	1.09065	0.970626	1.00738	1.11331	0.821289	1.34393	0.835286	0.991438	0.924083	0.918714	1.14806
AP2A1	ENSG00000196961	adaptor-related protein complex 2, alpha 1 subunit [Source:HGNC Symbol;Acc:561]	41	38	43	49	49	56	54	59	66	65	253	209	337	365	303	0	0	0	0	0	0	0.000194963	0.000276416	0.000391404	0.000467322	0.000598653	7.24862e+08	593797280	7.94329e+08	2.09453e+09	9.58221e+08	0.992988	0.905771	0.982319	0.986046	0.767267	1.11597	0.810687	0.895494	1.14149	1.22546	1.12666	1.28772	0.828381	1.23424	1.01676	1.12064
AP2A2	ENSG00000183020	adaptor-related protein complex 2, alpha 2 subunit [Source:HGNC Symbol;Acc:562]	34	33	42	42	42	49	49	58	59	58	186	172	268	266	224	0	0	0	0	0	0	0.000194963	0.000276416	0.000391404	0.000467322	0.000598653	357770816	276845184	4.81703e+08	197974384	4.17575e+08	0.820714	1.0668	0.970849	0.986797	0.795418	0.932851	0.964624	0.949092	1.06558	1.48069	1.16372	1.12478	1.12846	1.31613	0.872948	1.11598
AP2M1	ENSG00000161203	adaptor-related protein complex 2, mu 1 subunit [Source:HGNC Symbol;Acc:564]	19	20	25	31	33	19	20	25	31	33	116	106	137	140	127	0	0	0	0	0	0	0.000194963	0.000276416	0.000391404	0.000467322	0.000598653	508381664	7.14395e+08	8.95586e+08	1.12613e+09	711757088	1.01072	1.05026	0.969762	0.998215	0.800927	1.02726	0.88774	0.85848	1.11815	1.28527	1.15317	1.06059	1.06738	1.22062	1.00238	1.14197
AP2S1	ENSG00000042753	adaptor-related protein complex 2, sigma 1 subunit [Source:HGNC Symbol;Acc:565]	11	10	11	11	11	11	10	11	11	11	30	20	41	46	47	0	0	0	0	0	0	0.000194963	0.000276416	0.00672703	0.00763139	0.00858353	2.22936e+08	193351360	1.37791e+08	314260336	1.66861e+08	0.993303	1.04964	1.00273	0.960273	0.766903	0.994647	0.930704	0.844143	1.13936	0.951528	1.14301	1.10006	1.06449	1.11693	0.942384	0.965479
AP3B1	ENSG00000132842	adaptor-related protein complex 3, beta 1 subunit [Source:HGNC Symbol;Acc:566]	38	41	55	60	58	44	47	66	71	70	134	129	210	202	189	0	0	0	0	0	0	0.000194963	0.000276416	0.000391404	0.000467322	0.000598653	3.3841e+08	339613072	9.55589e+08	1948965424	3.94154e+08	1.05578	0.837635	1.2148	0.862587	0.958042	1.07994	0.897585	0.977725	1.11513	1.0888	1.14032	1.13525	0.968815	1.33201	0.853406	1.04737
AP3B2	ENSG00000103723	adaptor-related protein complex 3, beta 2 subunit [Source:HGNC Symbol;Acc:567]	6	5	10	14	19	12	11	21	25	31	29	30	48	54	67	0	0	0	0	0	0	0.000194963	0.000276416	0.000391404	0.000467322	0.000598653	2.91653e+07	1.04863e+07	1.23489e+07	1.96648e+07	1.0157e+08	0.54301	3.05601	0.764438	0.963711	0.539691	0.863041	1.5921	0.624011	1.26657	0.54877	1.71212	0.736256	0.748583	0.636181	0.402581	0.430355
AP3D1	ENSG00000065000	adaptor-related protein complex 3, delta 1 subunit [Source:HGNC Symbol;Acc:568]	51	48	57	73	65	51	48	57	73	65	167	134	213	209	209	0	0	0	0	0	0	0.000194963	0.000276416	0.000391404	0.000467322	0.000598653	446155456	2.81244e+08	1102934432	9.9726e+08	743951360	0.971099	0.869341	1.22294	0.913855	1.02816	1.08503	0.903187	0.986198	1.21946	1.08674	1.24349	1.07168	1.06595	1.36713	0.858354	1.14041
AP3M1	ENSG00000185009	adaptor-related protein complex 3, mu 1 subunit [Source:HGNC Symbol;Acc:569]	12	10	14	22	18	16	13	18	26	22	42	33	66	84	71	0	0	0	0	0	0	0.000194963	0.000276416	0.000391404	0.000467322	0.000598653	2.01438e+08	200661936	2.3057e+08	3.54338e+08	325091248	0.980234	0.825244	1.26658	0.840029	0.978444	1.04219	0.767577	0.959733	1.1244	1.00079	1.18691	1.16927	1.08623	1.32251	0.836629	1.25387
AP3M2	ENSG00000070718	adaptor-related protein complex 3, mu 2 subunit [Source:HGNC Symbol;Acc:570]	7	4	9	12	12	11	7	13	16	16	20	13	30	36	35	0	0	0	0	0	0	0.000194963	0.000276416	0.000391404	0.000467322	0.000598653	5.7774e+07	44091678	5.38889e+07	7.1933e+07	105339080	0.765092	0.906409	1.09048	0.853094	1.16183	1.11152	1.00468	0.961279	1.45064	1.20557	1.31415	1.15197	1.37684	1.23031	1.0939	0.795984
AP3S1	ENSG00000177879	adaptor-related protein complex 3, sigma 1 subunit [Source:HGNC Symbol;Acc:2013]	9	7	9	10	8	9	7	10	10	9	18	14	25	27	20	0	0	0	0	0	0	0.000194963	0.000276416	0.000391404	0.000467322	0.000598653	3.09842e+08	3.89331e+07	164526412	225619624	7.31827e+07	0.815742	0.900468	1.16408	0.895762	1.06542	1.08753	0.814224	1.02795	0.871904	1.00469	1.12461	0.861775	1.07413	1.03667	0.905673	0.991237
AP4B1	ENSG00000134262	adaptor-related protein complex 4, beta 1 subunit [Source:HGNC Symbol;Acc:572]	7	9	12	19	18	7	9	12	19	18	7	12	16	24	21	0	0	0	0	0	0	0.000194963	0.000276416	0.000391404	0.000467322	0.000598653	21154460	1.91224e+07	20686352	1.78302e+07	2.08963e+07	0.981466	0.906821	1.18136	1.06461	0.827896	0.971425	0.821342	1.00791	1.05532	0.943078	1.05569	0.983761	1.00119	0.87785	1.18296	1.17638
AP4E1	ENSG00000081014	adaptor-related protein complex 4, epsilon 1 subunit [Source:HGNC Symbol;Acc:573]	9	9	17	19	21	9	9	17	19	21	14	10	20	25	28	0	0	0	0	0	0	0.00302773	0.000276416	0.000391404	0.000467322	0.000598653	4.95657e+07	1.22133e+07	25127595	1.24757e+09	1.15752e+08	1.07298	1.13302	1.14955	1.08079	0.669507	0.964118	0.773001	0.896409	1.00151	0.934162	0.903548	0.90522	0.417647	0.84846	1.03492	0.68581
AP4M1	ENSG00000221838	adaptor-related protein complex 4, mu 1 subunit [Source:HGNC Symbol;Acc:574]	4	4	7	8	11	4	4	7	8	11	6	5	11	14	22	0	0	0	0	0	0	0.000194963	0.000276416	0.000391404	0.000467322	0.000598653	34631534	7938904	1.4772e+07	4.05257e+07	48823194	1.02137	1.10342	1.03807	1.11581	0.799611	0.969847	0.856112	0.909028	1.08185	0.892243	1.08599	0.97344	0.970214	0.970024	1.21046	1.25017
AP4S1	ENSG00000100478	adaptor-related protein complex 4, sigma 1 subunit [Source:HGNC Symbol;Acc:575]	3	3	6	6	4	3	3	6	6	4	5	7	10	11	10	0	0	0	0	0	0	0.00302773	0.000276416	0.00672703	0.0107203	0.0107849	3.18194e+07	61843968	4.34818e+07	3.17424e+07	8.36728e+06	1.014	1.18413	1.06688	0.828121	0.528128	1.10141	0.702202	1.06614	0.735799	0.922239	1.06764	0.93768	1.16511	1.06706	0.993072	1.08541
AP5B1	ENSG00000254470	adaptor-related protein complex 5, beta 1 subunit [Source:HGNC Symbol;Acc:25104]	8	8	11	17	15	8	8	11	17	15	11	11	15	29	24	0	0	0	0	0	0	0.000194963	0.000276416	0.000391404	0.00763139	0.000598653	27549170	2.7574e+07	11451837	2.24943e+07	54243980	0.820009	0.792219	0.948418	1.13995	0.597829	0.974204	0.626754	1.13319	0.957677	1.0668	1.01729	0.710201	1.10024	1.20851	0.785794	1.47813
AP5M1	ENSG00000053770	adaptor-related protein complex 5, mu 1 subunit [Source:HGNC Symbol;Acc:20192]	6	8	12	11	10	6	8	12	11	10	10	11	16	19	12	0	0	0	0	0	0	0.00302773	0.000276416	0.000391404	0.000467322	0.000598653	1.18489e+07	2.60461e+07	1.21377e+07	22509918	9.64615e+06	0.845083	1.09967	1.15629	1.08348	0.68533	1.06393	0.577768	1.19823	1.04619	1.08379	1.19552	0.830591	1.16023	1.19809	0.70484	1.2217
AP5Z1	ENSG00000242802	adaptor-related protein complex 5, zeta 1 subunit [Source:HGNC Symbol;Acc:22197]	8	9	18	23	21	8	9	18	23	21	15	13	25	41	32	0	0	0	0	0	0	0.000194963	0.000276416	0.000391404	0.00763139	0.000598653	2.54913e+08	5.31006e+07	3.12023e+07	84834736	6.05654e+07	0.980689	0.85115	1.15045	1.07389	0.870881	1.02745	0.744697	1.11008	1.07867	1.04778	0.982415	0.948423	0.940425	1.14006	0.792459	1.39871
APAF1	ENSG00000120868	apoptotic peptidase activating factor 1 [Source:HGNC Symbol;Acc:576]	25	22	31	44	32	26	23	32	45	33	43	36	56	72	60	0	0	0	0	0	0	0.000194963	0.000276416	0.000391404	0.000467322	0.000598653	7.37593e+07	6.56063e+07	121986876	265349440	1.70064e+08	0.864848	1.0962	1.09179	0.868254	1.14191	1.02722	0.827274	1.11055	1.0216	0.938981	1.08571	0.821494	0.7521	0.834289	1.06878	1.14856
APBA1	ENSG00000107282	amyloid beta (A4) precursor protein-binding, family A, member 1 [Source:HGNC Symbol;Acc:578]	8	4	10	6	10	10	5	10	6	10	11	7	11	7	11	0	0	0	0	0	0	0.000194963	0.000276416	0.000391404	0.00763139	0.000598653	7.918e+06	6.79389e+06	12437083	7531356	7.36563e+06	1.19426	1.10689	1.05423	1.00186	1.49293	0.850281	1.07832	0.790779	1.03885	0.72836	0.770927	0.809963	0.791255	0.854634	1.52115	0.757665
APBB1	ENSG00000166313	amyloid beta (A4) precursor protein-binding, family B, member 1 (Fe65) [Source:HGNC Symbol;Acc:581]	4	3	5	9	6	5	4	7	11	7	8	6	8	16	13	0	0	0	0	0	0	0.000194963	0.000276416	0.000391404	0.00763139	0.000598653	13152189	19055388	2.12155e+06	14655918	1.59569e+07	0.702192	1.23215	0.715422	0.762948	0.826684	1.06598	0.884204	1.25052	0.918704	0.867544	1.49914	0.876321	1.16683	1.16071	0.732764	0.659398
APBB1IP	ENSG00000077420	amyloid beta (A4) precursor protein-binding, family B, member 1 interacting protein [Source:HGNC Symbol;Acc:17379]	22	18	28	27	26	24	20	30	29	28	53	39	70	68	54	0	0	0	0	0	0	0.000194963	0.000276416	0.000391404	0.000467322	0.000598653	1.17364e+08	82934744	68669164	1.14563e+08	1.14566e+08	1.08077	0.867126	1.00798	0.731584	0.648627	1.00045	0.586837	0.951308	0.473437	0.957506	1.63648	0.929516	1.23576	0.795699	0.764289	1.94012
APBB2	ENSG00000163697	amyloid beta (A4) precursor protein-binding, family B, member 2 [Source:HGNC Symbol;Acc:582]	13	13	19	22	24	13	13	20	23	24	18	20	28	40	44	0	0	0	0	0	0	0.000194963	0.000276416	0.000391404	0.000467322	0.000598653	5.18883e+07	1.42222e+08	6.57498e+07	6.13395e+07	5.8097e+07	0.765129	1.25266	1.00139	0.681077	0.742074	1.29294	0.750562	0.752393	1.24633	1.42164	1.51087	1.09259	1.00525	1.21241	0.750284	0.752351
APC	ENSG00000134982	adenomatous polyposis coli [Source:HGNC Symbol;Acc:583]	16	13	20	23	36	17	14	20	25	38	22	16	20	31	53	0	0	0	0	0	0	0.000194963	0.000276416	0.000391404	0.00763139	0.000598653	1.52806e+07	41317332	5.50275e+07	3.962e+08	4.36616e+08	0.861992	0.934506	1.02878	1.14001	0.931698	1.33216	0.976608	1.00178	1.08022	0.995412	0.989053	0.925195	0.966002	1.06852	0.922486	0.937276
APCS	ENSG00000132703	amyloid P component, serum [Source:HGNC Symbol;Acc:584]	11	10	10	13	12	11	10	10	13	12	151	202	163	214	263	0	0	0	0	0	0	0.000194963	0.000276416	0.00672703	0.00763139	0.000598653	3.67791e+08	905115848	134766148	2.77359e+08	345412112	0.640379	4.33441	0.434322	0.625632	0.362281	0.624727	1.11075	0.418806	1.30804	1.07156	0.840227	2.86727	1.65753	0.916154	0.87195	0.676132
APEH	ENSG00000164062	acylaminoacyl-peptide hydrolase [Source:HGNC Symbol;Acc:586]	27	26	36	37	32	27	26	36	37	32	101	87	176	209	149	0	0	0	0	0	0	0.000194963	0.000276416	0.000391404	0.000467322	0.000598653	8.58744e+08	3.05965e+08	661209216	1951293280	780248832	0.870797	1.30121	0.952956	0.750171	0.804842	0.91289	0.745982	1.43407	1.1265	1.17707	1.11666	1.74687	1.04157	1.40212	0.654952	1.08385
APEX1	ENSG00000100823	APEX nuclease (multifunctional DNA repair enzyme) 1 [Source:HGNC Symbol;Acc:587]	24	22	30	33	30	25	23	31	34	31	268	239	450	393	400	0	0	0	0	0	0	0.000194963	0.000276416	0.000391404	0.000467322	0.000598653	1717180800	1.03998e+09	1906946624	5424703872	1801552448	0.855919	0.936712	0.948933	0.955631	0.896638	1.13466	0.804128	1.49123	0.741813	0.927563	1.19437	0.967103	0.998007	1.15991	0.878701	0.784679
APH1A	ENSG00000117362	APH1A gamma secretase subunit [Source:HGNC Symbol;Acc:29509]	3	3	2	2	2	3	3	2	2	2	11	7	12	12	11	0	0	0	0	0	0	0.000194963	0.000276416	0.00672703	0.00895415	0.00888905	1.45224e+08	1.27571e+08	1.42208e+08	234263644	1.202e+08	0.919882	0.72931	0.954438	1.40922	1.81047	1.01153	0.998572	0.837793	0.80515	0.895794	1.0906	1.04728	0.923693	0.955895	1.25463	1.09123
API5	ENSG00000166181	apoptosis inhibitor 5 [Source:HGNC Symbol;Acc:594]	33	26	31	36	36	33	26	31	36	36	146	128	189	148	167	0	0	0	0	0	0	0.000194963	0.000276416	0.000391404	0.000467322	0.000598653	1085431328	749602240	2.6496e+08	1.05103e+09	1.61216e+08	1.05371	1.08166	1.09151	1.0868	1.2035	1.02428	1.05371	1.17285	1.07264	1.01135	0.919779	0.96835	0.921397	1.09729	0.88147	0.936292
APIP	ENSG00000149089	APAF1 interacting protein [Source:HGNC Symbol;Acc:17581]	14	12	20	22	21	14	12	20	22	21	36	40	59	72	66	0	0	0	0	0	0	0.000194963	0.000276416	0.000391404	0.00763139	0.000598653	223479712	243443776	205859728	1.33516e+08	312245936	0.968855	0.93372	1.13902	0.587286	0.549727	0.75467	0.65822	1.46387	0.604975	1.19917	0.79572	0.838951	1.53619	1.1003	1.02547	1.08201
APLF	ENSG00000169621	aprataxin and PNKP like factor [Source:HGNC Symbol;Acc:28724]	2	1	2	3	5	2	1	2	3	5	2	2	2	3	5	0	0	0	0	0	0	0.000194963	0.000276416	0.000391404	0.000467322	0.000598653	8.99009e+06	121982344	2303788	8284533	4187044	0.765282	0.466019	1.37349	1.96721	1.23918	1.13063	0.763535	1.27129	1.21753	0.794858	0.881779	0.505149	0.882652	0.6471	0.993598	0.595139
APLP2	ENSG00000084234	amyloid beta (A4) precursor-like protein 2 [Source:HGNC Symbol;Acc:598]	13	10	21	27	22	15	12	23	29	23	28	23	35	51	31	0	0	0	0	0	0	0.000194963	0.000276416	0.000391404	0.00763139	0.000598653	43389312	24036160	5.67775e+07	49181256	1.51646e+08	1.34977	0.735739	1.12555	0.95059	2.53151	0.685028	1.25619	0.783266	1.26533	0.592524	0.698468	1.19727	0.590437	0.985198	1.84472	1.01204
APMAP	ENSG00000101474	adipocyte plasma membrane associated protein [Source:HGNC Symbol;Acc:13238]	30	29	33	36	37	30	29	33	36	37	286	230	317	294	343	0	0	0	0	0	0	0.000194963	0.000276416	0.000391404	0.000467322	0.000598653	599096928	861605824	9.40103e+08	1.54661e+09	1839649056	1.04893	1.21233	1.56414	0.814011	1.41197	0.887694	0.693451	1.04819	0.799863	0.834138	0.883508	0.75791	1.07825	0.817385	1.18396	0.773648
APOA1	ENSG00000118137	apolipoprotein A-I [Source:HGNC Symbol;Acc:600]	55	56	62	61	60	56	57	63	62	61	1192	970	1895	1233	1235	0	0	0	0	0	0	0.000194963	0.000276416	0.000391404	0.00763139	0.000598653	8.64651e+09	4813468672	1.11147e+10	12523324416	10097750016	1.18613	1.46693	0.651196	0.589428	0.446932	0.631535	2.32979	0.876001	0.630923	0.816776	0.572398	0.822477	0.664004	0.757808	1.50908	0.661586
APOA1BP	ENSG00000163382	apolipoprotein A-I binding protein [Source:HGNC Symbol;Acc:18453]	12	10	13	16	16	12	10	13	16	16	32	31	99	140	107	0	0	0	0	0	0	0.000194963	0.000276416	0.000391404	0.000467322	0.000598653	4.14429e+08	4.03214e+08	4.78018e+08	772698848	1.23629e+09	0.618066	1.09798	0.725994	0.653254	0.949157	0.835722	0.761454	1.38425	0.884406	1.30075	1.50522	1.34485	1.38208	0.962717	0.683968	0.87486
APOA2	ENSG00000158874	apolipoprotein A-II [Source:HGNC Symbol;Acc:601]	10	11	11	11	11	10	11	11	11	11	182	167	355	242	252	0	0	0	0	0	0	0.000194963	0.000276416	0.000391404	0.000467322	0.000598653	6549924992	8081733632	3.23883e+09	1957377152	3005926912	1.28242	1.57931	0.717998	0.564068	0.365943	0.573708	2.3768	0.744544	0.581155	0.712242	0.535207	0.832766	0.504951	0.678204	1.16993	0.660704
APOA4	ENSG00000110244	apolipoprotein A-IV [Source:HGNC Symbol;Acc:602]	37	35	47	45	45	38	35	48	46	46	364	375	783	391	433	0	0	0	0	0	0	0.000194963	0.000276416	0.000391404	0.000467322	0.000598653	1.85455e+09	1.50283e+09	2.17338e+09	1416804224	2835270144	0.843392	1.28946	0.851741	0.545532	0.484456	0.721806	1.27618	1.08481	0.77969	0.960394	0.713151	0.969736	0.80866	0.907814	1.60623	0.774171
APOB	ENSG00000084674	apolipoprotein B [Source:HGNC Symbol;Acc:603]	226	188	279	297	269	226	188	280	298	269	786	550	1329	1023	918	0	0	0	0	0	0	0.000194963	0.000276416	0.000391404	0.000467322	0.000598653	1.37425e+09	4.77043e+08	1.23288e+09	1.8975e+09	1136597632	1.15847	1.28593	0.803789	0.603141	0.506721	0.530411	1.7286	1.07338	0.754343	0.549706	0.40825	0.507792	0.743856	0.638306	1.21522	1.02798
APOBEC3C	ENSG00000244509	apolipoprotein B mRNA editing enzyme, catalytic polypeptide-like 3C [Source:HGNC Symbol;Acc:17353]	3	5	5	8	8	3	5	5	8	8	4	6	10	14	12	0	0	0	0	0	0	0.000194963	0.000276416	0.000391404	0.00763139	0.000598653	15138839	9.51768e+07	22402796	3.94002e+07	28027894	0.947132	1.07459	0.979068	1.25461	0.709566	1.19036	0.646971	0.991088	0.753875	0.575572	0.61517	0.857699	0.509919	0.788096	0.906005	2.10377
APOBEC3F	ENSG00000128394	apolipoprotein B mRNA editing enzyme, catalytic polypeptide-like 3F [Source:HGNC Symbol;Acc:17356]	3	3	6	7	5	4	4	7	8	6	7	7	10	12	8	0	0	0	0	0	0	0.000194963	0.000276416	0.000391404	0.00763139	0.00858353	2.34246e+07	2.01477e+07	3.73722e+07	8791814	3.53215e+07	0.613049	1.33134	0.934292	1.45138	3.05975	1.06285	0.71995	0.74155	0.909476	0.851127	0.857076	0.73495	0.52646	0.977358	1.4356	1.32983
APOBEC3G	ENSG00000239713	apolipoprotein B mRNA editing enzyme, catalytic polypeptide-like 3G [Source:HGNC Symbol;Acc:17357]	10	11	12	14	10	10	11	13	15	11	21	28	21	32	22	0	0	0	0	0	0	0.000194963	0.000276416	0.000391404	0.00763139	0.00858353	2.41262e+07	4.30156e+07	50450264	8.8239e+07	37360962	0.94017	0.875129	1.0503	1.19334	0.490844	1.11241	0.532208	1.01808	0.447146	0.587832	0.595772	0.59791	0.712286	0.745508	0.799076	2.66773
APOBR	ENSG00000184730	apolipoprotein B receptor [Source:HGNC Symbol;Acc:24087]	33	34	40	43	42	33	34	40	43	42	75	63	73	116	88	0	0	0	0	0	0	0.000194963	0.000276416	0.000391404	0.000467322	0.000598653	5.0709e+08	1.44255e+08	9.24534e+07	1.17423e+09	1.91544e+08	0.976224	1.13217	1.03633	0.659827	0.678987	0.885838	0.872272	0.788778	0.480822	1.50024	1.09097	0.836162	0.905453	0.78274	0.763278	1.17776
APOD	ENSG00000189058	apolipoprotein D [Source:HGNC Symbol;Acc:612]	16	14	22	24	15	16	14	22	24	15	232	95	794	746	150	0	0	0	0	0	0	0.000194963	0.000276416	0.000391404	0.000467322	0.000598653	378173376	316349672	294067520	243890768	258983696	0.375722	3.60635	0.296055	0.645779	0.317711	3.30442	0.693882	0.579175	0.314051	0.231271	0.307669	0.243492	0.834252	0.180532	0.405913	0.190475
APOE	ENSG00000130203	apolipoprotein E [Source:HGNC Symbol;Acc:613]	32	32	38	38	34	32	32	38	38	34	183	182	332	209	194	0	0	0	0	0	0	0.000194963	0.000276416	0.000391404	0.000467322	0.000598653	710086560	5.66647e+08	824874752	7.2758e+08	6.90276e+08	0.88354	0.882312	0.582499	0.465114	0.433564	0.83034	1.84202	0.7981	0.527756	0.518563	0.613923	0.944039	0.811286	0.581378	2.01065	1.15211
APOH	ENSG00000091583	apolipoprotein H (beta-2-glycoprotein I) [Source:HGNC Symbol;Acc:616]	18	18	28	28	29	18	18	28	28	29	185	172	456	333	341	0	0	0	0	0	0	0.000194963	0.000276416	0.000391404	0.000467322	0.000598653	1.43591e+09	1913977728	1407965184	3.07866e+09	7.06464e+08	1.29762	0.64259	0.958157	0.767893	0.711326	0.676112	1.65539	0.858346	1.16661	0.953618	1.12464	1.1016	1.21434	0.929951	1.60143	0.961106
APOL1	ENSG00000100342	apolipoprotein L, 1 [Source:HGNC Symbol;Acc:618]	15	14	15	17	14	16	15	15	17	14	52	41	60	33	29	0	0	0	0	0	0	0.000194963	0.000276416	0.00672703	0.00763139	0.00888905	1.51264e+08	2.0959e+08	3.39647e+08	23136170	1.09867e+08	1.57729	1.18902	0.990261	0.924172	0.439697	0.572588	1.80225	0.54626	0.65136	0.488634	0.588684	0.813859	0.778972	0.644213	1.82052	0.697097
APOL2	ENSG00000128335	apolipoprotein L, 2 [Source:HGNC Symbol;Acc:619]	20	20	21	22	23	20	20	21	22	23	106	81	115	80	97	0	0	0	0	0	0	0.000194963	0.000276416	0.000391404	0.000467322	0.000598653	344578688	563282736	949894144	6.08773e+08	280155616	1.11042	0.695842	1.183	1.22483	0.612036	1.04313	0.703646	1.01973	0.523587	1.09638	0.655157	0.868529	0.686377	0.86489	0.937762	1.7808
APOL3	ENSG00000128284	apolipoprotein L, 3 [Source:HGNC Symbol;Acc:14868]	12	13	11	15	13	13	14	11	15	13	25	26	20	32	23	0	0	0	0	0	0	0.000194963	0.000276416	0.000391404	0.00763139	0.000598653	7.74082e+07	9.02352e+07	3.4122e+07	6.85593e+07	1.53313e+07	0.865528	0.932876	1.08216	1.02477	0.277125	1.08313	0.351591	0.987464	0.284147	0.984795	0.620813	0.662938	0.666853	0.630178	0.827514	1.79287
APOM	ENSG00000235754;ENSG00000204444	apolipoprotein M [Source:HGNC Symbol;Acc:13916]	7	6	15	12	11	7	6	15	12	11	12	15	29	23	23	0	0	0	0	0	0	0.000194963	0.000276416	0.000391404	0.000467322	0.000598653	8.82145e+07	7.20176e+07	1.61434e+08	3.40542e+07	9.35573e+07	1.27711	1.01086	0.926318	0.721059	0.509157	0.555931	1.54512	0.804645	0.726388	0.835582	0.735571	0.842456	1.01726	0.624492	2.15806	0.939374
APOO	ENSG00000184831	apolipoprotein O [Source:HGNC Symbol;Acc:28727]	6	5	9	9	9	6	5	9	9	9	17	10	21	25	15	0	0	0	0	0	0	0.000194963	0.000276416	0.000391404	0.00763139	0.00858353	410593184	249846425	3.9814e+07	4.41147e+08	8.67544e+07	0.785959	1.1926	0.874066	0.982476	1.64798	1.05609	0.762619	1.08784	1.06531	1.71357	1.07704	0.844586	1.17328	1.11426	0.795102	1.03888
APOOL	ENSG00000155008	apolipoprotein O-like [Source:HGNC Symbol;Acc:24009]	17	15	18	21	18	17	15	18	21	18	40	34	42	67	49	0	0	0	0	0	0	0.000194963	0.000276416	0.000391404	0.00763139	0.000598653	1.19482e+08	1.79148e+08	1.72882e+08	247988576	130377504	0.885617	1.09826	0.988181	0.894208	1.63585	1.17456	1.11069	1.04865	1.32006	1.42153	1.25278	0.951931	1.33213	1.30478	0.694454	0.918202
APP	ENSG00000142192	amyloid beta (A4) precursor protein [Source:HGNC Symbol;Acc:620]	31	24	31	30	30	34	27	33	32	32	87	57	60	77	70	0	0	0	0	0	0	0.000194963	0.000276416	0.000391404	0.00763139	0.000598653	2.74569e+08	2.5168e+08	506129064	1.73909e+09	2.1992e+08	1.00577	0.664813	0.937995	1.35729	3.26784	0.925281	1.33574	0.831628	1.18328	0.502424	0.903502	0.82177	0.894223	1.06575	2.14974	1.18192
APPBP2	ENSG00000062725	amyloid beta precursor protein (cytoplasmic tail) binding protein 2 [Source:HGNC Symbol;Acc:622]	4	5	9	12	12	4	5	9	12	12	6	7	12	14	19	0	0	0	0	0	0	0.000194963	0.000276416	0.00672703	0.00763139	0.000598653	6.0219e+07	22557527	4.66295e+07	2.69167e+07	92046682	1.02888	1.02226	0.868309	0.894368	0.858045	1.09212	0.936632	0.900228	1.31338	1.10481	1.03919	1.85281	1.13796	1.28002	1.18177	1.13858
APPL1	ENSG00000157500	adaptor protein, phosphotyrosine interaction, PH domain and leucine zipper containing 1 [Source:HGNC Symbol;Acc:24035]	31	33	45	54	48	31	33	45	54	48	88	90	156	173	134	0	0	0	0	0	0	0.000194963	0.000276416	0.000391404	0.000467322	0.000598653	420190240	3.04642e+08	303087184	3.82587e+08	3.44462e+08	0.775508	1.30461	0.944952	0.855944	0.809206	0.909949	0.77642	1.26161	0.894377	1.14175	1.26931	1.1087	1.36519	1.17606	0.901495	1.01289
APPL2	ENSG00000136044	adaptor protein, phosphotyrosine interaction, PH domain and leucine zipper containing 2 [Source:HGNC Symbol;Acc:18242]	27	24	41	49	43	27	24	41	49	43	64	51	99	131	100	0	0	0	0	0	0	0.000194963	0.000276416	0.000391404	0.000467322	0.000598653	2.75459e+08	153177392	2.13825e+08	2.06308e+08	415308240	0.748381	1.08906	0.93357	0.634583	0.930192	1.20672	0.821404	1.23993	1.38036	1.13325	1.52832	1.08821	1.27651	1.30258	0.732574	0.823306
APRT	ENSG00000198931	adenine phosphoribosyltransferase [Source:HGNC Symbol;Acc:626]	13	13	14	15	14	13	13	14	15	14	107	80	276	191	248	0	0	0	0	0	0	0.000194963	0.000276416	0.000391404	0.00763139	0.000598653	1.05998e+09	855427904	1765964704	1418844736	7.49702e+08	1.46929	1.23449	1.33657	0.983966	1.1528	0.923262	0.881144	0.992071	1.3158	0.825879	0.778673	2.1569	0.722524	1.07643	0.927285	0.928953
APTX	ENSG00000137074	aprataxin [Source:HGNC Symbol;Acc:15984]	9	11	13	13	15	9	11	13	13	15	13	14	15	24	19	0	0	0	0	0	0	0.000194963	0.000276416	0.000391404	0.000467322	0.000598653	27028642	54707816	5.49667e+07	3.72958e+07	6.37954e+07	0.755684	1.10087	0.940263	1.68695	0.681935	0.897482	0.878093	1.38154	0.845232	1.70293	0.989582	0.93621	0.710888	1.19857	0.981546	0.696281
AQR	ENSG00000021776	aquarius intron-binding spliceosomal factor [Source:HGNC Symbol;Acc:29513]	49	46	48	62	63	49	46	49	63	64	102	93	105	136	130	0	0	0	0	0	0	0.000194963	0.000276416	0.000391404	0.000467322	0.000598653	1.24545e+08	76827536	6.69955e+07	3.4441e+08	868044704	0.922977	0.971112	0.96406	1.23274	1.27061	1.07051	0.877623	1.10135	1.22548	0.90178	1.18993	0.954691	0.945249	1.11473	1.12342	1.07176
AR	ENSG00000169083	androgen receptor [Source:HGNC Symbol;Acc:644]	9	7	16	18	12	9	7	17	19	13	15	9	21	33	22	0	0	0	0	0	0	0.000194963	0.000276416	0.000391404	0.000467322	0.000598653	1.46087e+07	8.7307e+06	1.1391e+07	6.46481e+07	3.63434e+07	0.398266	1.38185	0.614634	0.482939	0.494424	1.79318	0.395249	2.0497	1.05961	1.18964	0.747843	1.75866	1.66887	2.52868	0.402823	0.387942
ARAF	ENSG00000078061	v-raf murine sarcoma 3611 viral oncogene homolog [Source:HGNC Symbol;Acc:646]	12	15	16	20	16	18	20	23	30	27	30	27	51	71	54	0	0	0	0	0	0	0.000194963	0.000276416	0.000391404	0.000467322	0.000598653	6.31166e+07	63503248	4.44844e+07	5.87841e+07	1.10039e+08	1.09943	1.28245	0.937662	1.38082	0.943608	1.11364	0.913362	1.1065	0.722338	0.957763	0.969241	0.948294	1.24504	1.16809	1.00889	0.948548
ARAP1	ENSG00000186635	ArfGAP with RhoGAP domain, ankyrin repeat and PH domain 1 [Source:HGNC Symbol;Acc:16925]	27	30	43	57	50	27	30	43	57	50	64	72	98	128	113	0	0	0	0	0	0	0.000194963	0.000276416	0.000391404	0.000467322	0.000598653	155460560	2.08517e+08	1.87496e+08	4.95805e+08	5.13469e+08	0.92466	0.868242	1.01698	0.699389	0.667459	1.05687	0.711001	1.04767	1.01951	1.41955	0.991127	1.28014	1.17679	1.13059	0.874076	1.20584
ARAP3	ENSG00000120318	ArfGAP with RhoGAP domain, ankyrin repeat and PH domain 3 [Source:HGNC Symbol;Acc:24097]	14	7	18	16	16	14	7	18	17	16	22	8	23	20	20	0	0	0	0	0	0	0.000194963	0.000276416	0.000391404	0.00763139	0.000598653	2.77241e+07	7489325	3.48049e+07	12795247	11591667	0.907685	1.22031	1.32285	1.61251	1.47275	0.93904	1.22674	0.828185	0.99602	0.739622	1.05656	0.892301	1.07937	0.904237	1.02555	0.853424
AREL1	ENSG00000119682	apoptosis resistant E3 ubiquitin protein ligase 1 [Source:HGNC Symbol;Acc:20363]	5	2	4	6	5	5	2	4	6	5	8	3	5	7	6	0	0	0	0	0	0	0.00302773	0.000276416	0.000391404	0.000467322	0.00858353	7.98582e+06	8.75842e+06	3822625	5.02438e+06	6.24932e+06	1.04309	0.791482	1.21422	1.28573	0.956127	1.14923	1.14447	0.873448	0.928724	0.736767	0.761088	0.89752	0.49285	1.00161	1.70784	0.897291
ARF4	ENSG00000168374	ADP-ribosylation factor 4 [Source:HGNC Symbol;Acc:655]	10	10	12	15	17	16	15	19	22	24	216	165	422	364	347	0	0	0	0	0	0	0.000194963	0.000276416	0.000391404	0.000467322	0.000598653	4.00215e+07	1.81399e+08	179016368	158994656	269213250	1.08484	0.937982	0.942481	1.25099	1.41765	0.955054	0.995499	1.02357	1.13037	1.27351	1.08171	1.18982	0.453859	0.998972	1.07191	0.87475
ARF5	ENSG00000004059	ADP-ribosylation factor 5 [Source:HGNC Symbol;Acc:658]	12	11	13	14	14	19	17	21	22	22	165	127	341	319	283	0	0	0	0	0	0	0.000194963	0.000276416	0.000391404	0.000467322	0.000598653	183808320	8.53181e+07	73604364	7.68975e+08	522754688	1.21667	0.869747	1.33196	1.32259	1.3056	1.01027	0.76266	1.0601	1.09815	1.01073	0.853439	0.888904	0.884601	0.97077	1.05482	0.872755
ARF6	ENSG00000165527	ADP-ribosylation factor 6 [Source:HGNC Symbol;Acc:659]	11	10	12	12	11	12	11	13	13	12	57	52	85	98	99	0	0	0	0	0	0	0.000194963	0.000276416	0.000391404	0.000467322	0.000598653	375525536	375673568	3.03994e+08	83315448	297864576	0.874541	1.3626	0.965377	0.813253	0.67571	1.05004	0.803289	1.06846	1.05775	1.45726	1.03721	1.16751	0.533701	1.53002	0.871508	1.0071
ARFGAP1	ENSG00000101199	ADP-ribosylation factor GTPase activating protein 1 [Source:HGNC Symbol;Acc:15852]	19	15	23	25	22	19	15	23	25	22	46	24	68	78	73	0	0	0	0	0	0	0.000194963	0.000276416	0.000391404	0.000467322	0.000598653	1.64257e+08	1.48312e+08	3.87461e+08	4.2124e+08	5.94983e+08	0.945941	0.610231	1.51847	1.24271	1.80797	1.10538	0.828981	0.942188	1.15198	1.06086	0.921321	1.24059	0.75495	1.14554	0.828678	1.09668
ARFGAP2	ENSG00000149182	ADP-ribosylation factor GTPase activating protein 2 [Source:HGNC Symbol;Acc:13504]	27	24	30	35	31	27	24	30	35	31	55	42	65	77	70	0	0	0	0	0	0	0.000194963	0.000276416	0.000391404	0.000467322	0.000598653	1.44037e+08	2.69263e+08	2.12797e+08	3.18757e+08	1.7744e+08	0.967272	1.0765	1.18303	1.06308	1.55014	1.08294	0.987905	1.14959	0.959433	1.27645	0.64152	0.805534	1.15678	0.942547	0.951633	0.745413
ARFGAP3	ENSG00000242247	ADP-ribosylation factor GTPase activating protein 3 [Source:HGNC Symbol;Acc:661]	29	23	28	41	32	29	23	28	41	32	44	37	61	69	58	0	0	0	0	0	0	0.000194963	0.000276416	0.000391404	0.000467322	0.000598653	134655056	8.82866e+07	1.08816e+08	1.72732e+08	1.23218e+08	1.08355	0.70875	0.8135	1.36587	1.15942	0.854672	1.10694	1.14866	0.643392	0.852767	0.941145	0.808359	0.752134	0.838635	1.14752	1.21732
ARFGEF1	ENSG00000066777	ADP-ribosylation factor guanine nucleotide-exchange factor 1 (brefeldin A-inhibited) [Source:HGNC Symbol;Acc:15772]	51	41	53	69	66	69	56	72	91	89	153	114	198	255	248	0	0	0	0	0	0	0.000194963	0.000276416	0.000391404	0.000467322	0.000598653	630631328	391867488	1.72231e+08	3.34645e+08	169613376	0.735462	0.850697	1.1594	0.764801	1.93934	1.11716	0.96256	0.951822	1.50326	1.95797	1.01807	1.51576	1.17591	1.00577	0.786359	0.82758
ARFGEF2	ENSG00000124198	ADP-ribosylation factor guanine nucleotide-exchange factor 2 (brefeldin A-inhibited) [Source:HGNC Symbol;Acc:15853]	45	37	56	59	62	63	52	75	81	85	132	99	160	213	198	0	0	0	0	0	0	0.000194963	0.000276416	0.000391404	0.000467322	0.000598653	6.45237e+08	1.44351e+08	5.33745e+08	3.30765e+09	2253655664	0.913859	0.901728	1.36781	1.19665	1.20394	1.02744	0.788215	1.06863	1.06038	1.12856	1.06706	1.12069	0.925891	1.18899	0.905396	0.988048
ARFIP1	ENSG00000164144	ADP-ribosylation factor interacting protein 1 [Source:HGNC Symbol;Acc:21496]	24	23	25	27	24	25	23	26	28	24	95	64	123	128	110	0	0	0	0	0	0	0.000194963	0.000276416	0.000391404	0.000467322	0.000598653	342315792	127318768	3.17154e+08	1.66187e+09	5.14124e+08	0.87662	1.0802	0.938739	0.910023	1.52928	1.31988	0.922553	1.20741	1.02851	1.24164	1.29792	0.921178	1.17456	1.15013	0.724023	0.71508
ARFIP2	ENSG00000132254	ADP-ribosylation factor interacting protein 2 [Source:HGNC Symbol;Acc:17160]	12	12	13	15	15	13	12	14	16	15	36	28	55	45	32	0	0	0	0	0	0	0.000194963	0.000276416	0.000391404	0.00763139	0.000598653	1.83442e+08	271560048	1.61245e+08	1.92975e+08	1.53526e+08	0.629198	1.5011	0.794267	0.735189	0.734268	0.827531	0.536132	1.36666	0.874638	1.8779	1.01606	1.0219	1.72162	0.971845	0.821762	0.541157
ARFRP1	ENSG00000101246	ADP-ribosylation factor related protein 1 [Source:HGNC Symbol;Acc:662]	8	7	12	13	13	8	7	12	13	13	16	8	19	30	26	0	0	0	0	0	0	0.000194963	0.000276416	0.000391404	0.000467322	0.000598653	5.06541e+07	2.77496e+07	58451642	92419464	7.76398e+07	1.01726	0.585441	1.84733	1.03205	1.2221	0.926663	0.768061	1.01192	0.87696	1.01883	1.17868	0.900628	0.875114	1.19599	0.919783	1.09172
ARG1	ENSG00000118520	arginase 1 [Source:HGNC Symbol;Acc:663]	5	2	7	9	8	5	2	7	9	8	5	2	7	11	8	0	0	0	0	0	0	0.000194963	0.000276416	0.000391404	0.00763139	0.000598653	31410089	15383431	6.83965e+06	30402779	1.87397e+07	4.35894	1.35439	1.00975	0.564162	0.497743	0.829495	0.775394	0.454283	0.464669	0.484897	0.566158	0.584653	0.52795	0.640644	0.473872	0.639176
ARHGAP1	ENSG00000175220	Rho GTPase activating protein 1 [Source:HGNC Symbol;Acc:673]	25	25	26	29	27	25	25	26	29	27	236	256	428	367	421	0	0	0	0	0	0	0.000194963	0.000276416	0.000391404	0.000467322	0.000598653	1.73545e+09	2028610944	2144681600	4505267840	2.3331e+09	1.10252	1.19499	0.917837	0.691755	0.787335	0.933961	1.04769	1.09422	0.769008	1.40033	0.91105	1.35658	0.996136	1.11609	0.833477	0.854727
ARHGAP10	ENSG00000071205	Rho GTPase activating protein 10 [Source:HGNC Symbol;Acc:26099]	14	12	22	28	20	14	13	22	28	20	24	18	31	41	38	0	0	0	0	0	0	0.000194963	0.000276416	0.000391404	0.00763139	0.000598653	40714226	47889376	7.89381e+07	1.31985e+08	1.11431e+08	1.1953	1.2603	0.969967	1.20004	1.42421	1.14039	0.965895	0.862054	0.927367	1.05035	1.06302	1.028	0.899633	0.932384	0.806403	1.424
ARHGAP12	ENSG00000165322	Rho GTPase activating protein 12 [Source:HGNC Symbol;Acc:16348]	26	18	28	35	31	26	18	28	35	31	51	28	55	61	54	0	0	0	0	0	0	0.000194963	0.000276416	0.000391404	0.000467322	0.000598653	86444156	4.38092e+07	4.73851e+07	74888456	6.76516e+07	0.976066	1.06016	0.809763	0.96762	1.04781	1.0132	0.830204	1.52027	0.966942	0.906545	0.807326	1.02256	0.729441	1.08994	0.893905	0.824115
ARHGAP17	ENSG00000140750	Rho GTPase activating protein 17 [Source:HGNC Symbol;Acc:18239]	29	29	42	47	44	30	30	43	48	44	67	55	95	108	96	0	0	0	0	0	0	0.000194963	0.000276416	0.000391404	0.000467322	0.000598653	3.79964e+08	1.99097e+08	6.55622e+08	310246176	554567168	0.916757	1.09791	1.00941	1.0381	0.968207	0.955756	0.781578	1.08034	0.927873	1.158	0.98083	0.904908	0.965198	0.918864	0.945641	1.04311
ARHGAP18	ENSG00000146376	Rho GTPase activating protein 18 [Source:HGNC Symbol;Acc:21035]	25	27	35	38	33	25	27	35	38	33	52	56	74	80	77	0	0	0	0	0	0	0.000194963	0.000276416	0.000391404	0.000467322	0.000598653	1.13789e+08	65546940	4.08775e+08	124829512	179210392	1.08069	0.873133	0.930173	0.794941	0.733147	0.816618	1.14663	0.965131	0.752366	0.913323	0.782243	1.14584	0.875895	0.947388	0.944589	1.40545
ARHGAP21	ENSG00000107863	Rho GTPase activating protein 21 [Source:HGNC Symbol;Acc:23725]	27	19	32	28	27	27	20	32	28	27	31	24	40	33	40	0	0	0	0	0	0	0.000194963	0.000276416	0.000391404	0.000467322	0.000598653	3.83553e+07	24580298	15637657	89614980	2.66861e+07	0.720944	0.693812	0.874777	1.4837	1.16042	0.906848	1.32822	1.09264	0.999106	0.985122	0.733353	0.763208	0.735908	0.878947	1.75545	0.718824
ARHGAP23	ENSG00000225485	Rho GTPase activating protein 23 [Source:HGNC Symbol;Acc:29293]	7	5	5	5	10	7	6	5	5	10	8	7	7	6	15	0	0	0	0	0	0	0.000194963	0.000276416	0.00672703	0.00763139	0.000598653	2013234	7598224	6778340	7418383	7.75987e+06	0.872103	0.981089	1.01799	0.947022	0.831403	1.05714	0.977508	1.01471	1.3474	1.24941	1.12289	1.29469	1.06752	1.16123	1.00425	0.833924
ARHGAP24	ENSG00000138639	Rho GTPase activating protein 24 [Source:HGNC Symbol;Acc:25361]	9	10	13	12	17	10	11	14	13	17	11	13	18	20	24	0	0	0	0	0	0	0.000194963	0.000276416	0.000391404	0.000467322	0.000598653	4340312	1.61908e+07	1.69909e+07	23921681	27375906	0.765252	1.16901	1.03133	0.524858	0.582499	0.881466	0.786543	1.12789	1.15358	1.18097	1.38445	1.25153	1.04045	1.16814	0.89338	1.01904
ARHGAP25	ENSG00000163219	Rho GTPase activating protein 25 [Source:HGNC Symbol;Acc:28951]	29	30	42	35	36	30	31	43	35	36	63	53	103	83	79	0	0	0	0	0	0	0.000194963	0.000276416	0.000391404	0.000467322	0.000598653	1.39329e+08	2.99626e+08	109754332	379983376	1.62996e+08	0.97416	1.08623	1.26211	0.782941	0.427922	0.887566	0.655482	1.07165	0.375806	0.630235	0.802586	0.886766	0.844046	0.771379	0.748522	1.99014
ARHGAP26	ENSG00000145819	Rho GTPase activating protein 26 [Source:HGNC Symbol;Acc:17073]	14	13	15	17	16	15	14	16	17	16	26	21	24	34	32	0	0	0	0	0	0	0.000194963	0.000276416	0.000391404	0.00763139	0.000598653	3.23556e+07	3.62807e+07	19758318	8.68455e+07	97748580	0.937477	0.820605	1.23178	0.846558	0.709175	0.956051	0.661753	1.43138	0.468679	0.628234	0.837228	0.620305	0.920307	0.64269	0.848342	1.18088
ARHGAP29	ENSG00000137962	Rho GTPase activating protein 29 [Source:HGNC Symbol;Acc:30207]	30	21	30	37	35	30	21	30	37	35	55	33	46	63	62	0	0	0	0	0	0	0.000194963	0.000276416	0.000391404	0.00763139	0.000598653	57658872	1.59569e+08	2.01606e+07	9.06055e+07	483050768	0.904256	0.794673	1.00666	2.69913	1.77118	1.26552	1.14243	1.23421	0.748946	0.976467	1.13795	1.12036	1.0808	1.10781	0.872589	0.987968
ARHGAP30	ENSG00000186517	Rho GTPase activating protein 30 [Source:HGNC Symbol;Acc:27414]	29	24	34	30	28	29	24	34	30	28	55	40	53	56	52	0	0	0	0	0	0	0.000194963	0.000276416	0.000391404	0.000467322	0.000598653	4.25373e+07	3.93814e+07	44941360	6.40038e+07	62350844	0.98923	0.942341	1.29687	0.754813	0.487439	0.921236	0.614479	1.11166	0.366565	0.664555	0.749921	0.76887	0.802052	0.731365	0.802384	1.97659
ARHGAP31	ENSG00000031081	Rho GTPase activating protein 31 [Source:HGNC Symbol;Acc:29216]	28	22	27	22	28	28	22	27	22	28	40	28	34	32	41	0	0	0	0	0	0	0.000194963	0.000276416	0.000391404	0.000467322	0.000598653	45120172	3.06019e+07	3.3311e+07	6.29423e+07	1.51796e+08	0.970027	0.923966	0.940224	1.08561	0.841547	0.900655	1.43418	0.849829	0.841179	0.751173	0.950482	0.891011	1.04375	0.812798	1.13005	1.19054
ARHGAP32	ENSG00000134909	Rho GTPase activating protein 32 [Source:HGNC Symbol;Acc:17399]	22	11	37	49	51	23	12	38	50	52	31	14	45	73	86	0	0	0	0	0	0	0.000194963	0.000276416	0.000391404	0.000467322	0.000598653	8.4641e+07	32511706	87334324	2.01564e+08	6.9933e+07	0.693749	0.87359	1.00699	0.586453	1.26483	0.92773	0.782833	1.71883	0.859412	1.12827	1.04138	1.04569	0.84058	1.24965	0.956821	0.733097
ARHGAP35	ENSG00000160007	Rho GTPase activating protein 35 [Source:HGNC Symbol;Acc:4591]	59	46	68	85	79	59	46	68	85	79	101	80	136	213	189	0	0	0	0	0	0	0.000194963	0.000276416	0.000391404	0.000467322	0.000598653	2.38778e+08	212079424	288001776	3.71774e+08	2.16202e+08	0.748909	1.12698	0.960455	0.695411	0.698479	1.25693	0.625582	1.21022	1.06465	1.58862	1.17516	1.04015	1.22614	1.66328	0.703951	0.882003
ARHGAP39	ENSG00000147799	Rho GTPase activating protein 39 [Source:HGNC Symbol;Acc:29351]	10	7	12	20	10	10	7	12	20	10	14	8	15	23	12	0	0	0	0	0	0	0.000194963	0.000276416	0.000391404	0.000467322	0.000598653	1.53677e+07	1.95061e+07	2.0306e+07	3.26759e+07	11863196	0.766484	1.03962	0.831191	0.962492	1.5551	1.09127	2.10937	0.997383	1.22321	1.05347	0.815032	0.816982	0.816017	0.735246	0.993759	0.585879
ARHGAP4	ENSG00000089820	Rho GTPase activating protein 4 [Source:HGNC Symbol;Acc:674]	27	28	33	32	34	27	28	33	32	34	56	55	58	72	66	0	0	0	0	0	0	0.000194963	0.000276416	0.000391404	0.000467322	0.000598653	1.61313e+08	1.33611e+08	3.41023e+07	7.29932e+07	6.27516e+07	0.984673	1.12239	1.15938	1.02723	0.528795	0.888679	0.833225	0.951472	0.481586	0.686291	0.939227	0.870523	0.824498	0.792183	0.83511	1.69271
ARHGAP42	ENSG00000165895	Rho GTPase activating protein 42 [Source:HGNC Symbol;Acc:26545]	8	8	6	10	9	9	8	7	10	9	10	12	8	14	12	0	0	0	0	0	0	0.000194963	0.000276416	0.000391404	0.00763139	0.000598653	27961840	64927694	9.86048e+06	23525905	2.79025e+07	0.792648	1.2862	1.13903	1.06942	1.54788	1.00714	1.22946	0.752684	1.13325	1.02836	1.13833	1.07012	1.07893	1.13687	1.12386	1.04659
ARHGAP44	ENSG00000006740	Rho GTPase activating protein 44 [Source:HGNC Symbol;Acc:29096]	3	2	5	4	5	3	2	5	4	5	3	2	5	5	8	0	0	0	0	0	0	0.000194963	0.000276416	0.000391404	0.000467322	0.000598653	53297060	2296590	5.34621e+06	76230653	2.04712e+08	0.68355	1.06968	0.822144	0.981737	0.62328	1.40046	0.919982	1.12648	1.09147	0.869964	0.775758	0.807735	1.56359	1.50956	1.01436	0.888971
ARHGAP9	ENSG00000123329	Rho GTPase activating protein 9 [Source:HGNC Symbol;Acc:14130]	11	12	14	17	17	12	13	15	18	18	27	25	36	37	29	0	0	0	0	0	0	0.000194963	0.000276416	0.000391404	0.00763139	0.000598653	5.0253e+07	3.7307e+07	8.60211e+07	71688602	24774902	1.05115	0.991417	1.03411	0.85566	0.538394	0.95121	0.753056	1.04062	0.392789	0.862214	1.00699	0.793579	0.874317	0.747398	0.846035	1.61249
ARHGDIA	ENSG00000141522	Rho GDP dissociation inhibitor (GDI) alpha [Source:HGNC Symbol;Acc:678]	16	14	25	24	26	16	14	25	24	26	147	172	350	291	333	0	0	0	0	0	0	0.000194963	0.000276416	0.000391404	0.000467322	0.000598653	1660259904	2721197120	1.73501e+09	2712493888	4580418560	0.965425	1.11959	0.915587	0.658852	0.650931	0.97111	0.972591	1.12677	0.872299	0.942117	0.962717	1.16322	1.15312	1.32207	0.855308	1.27418
ARHGDIB	ENSG00000111348	Rho GDP dissociation inhibitor (GDI) beta [Source:HGNC Symbol;Acc:679]	26	24	28	30	29	26	24	28	30	29	226	222	460	389	443	0	0	0	0	0	0	0.000194963	0.000276416	0.000391404	0.000467322	0.000598653	3.18109e+09	4.04683e+09	2650511744	5094630656	7188625664	0.851579	1.31441	1.09672	0.613641	0.640307	0.903323	0.679014	1.42044	0.432719	0.990445	0.80894	1.03937	1.23019	1.33059	0.737455	1.32993
ARHGEF10	ENSG00000104728	Rho guanine nucleotide exchange factor (GEF) 10 [Source:HGNC Symbol;Acc:14103]	19	17	20	37	27	19	17	20	37	27	25	22	30	60	43	0	0	0	0	0	0	0.000194963	0.000276416	0.000391404	0.000467322	0.000598653	4.06176e+07	28833244	3.90921e+07	6.33661e+07	7.79822e+07	0.877549	0.814114	1.04788	0.847368	0.826292	1.05975	1.0805	1.09303	1.0534	0.986068	0.932006	0.866713	0.97867	0.904053	1.57533	0.739485
ARHGEF10L	ENSG00000074964	Rho guanine nucleotide exchange factor (GEF) 10-like [Source:HGNC Symbol;Acc:25540]	20	17	20	25	24	20	17	20	25	24	40	23	33	51	44	0	0	0	0	0	0	0.000194963	0.000276416	0.000391404	0.000467322	0.000598653	8.46577e+07	5.6437e+07	65643244	107389424	1.41636e+08	1.13673	0.911947	1.00836	1.52619	1.98915	1.03679	1.60425	0.742688	0.843266	0.910589	0.915857	0.790134	0.820916	1.37945	0.859613	1.16785
ARHGEF11	ENSG00000132694	Rho guanine nucleotide exchange factor (GEF) 11 [Source:HGNC Symbol;Acc:14580]	34	31	44	53	51	34	31	44	53	51	58	51	66	99	98	0	0	0	0	0	0	0.000194963	0.000276416	0.000391404	0.000467322	0.000598653	166062336	56126676	1.08199e+08	165797784	3.45177e+08	0.908446	0.995056	0.82475	1.36335	1.22902	1.04086	0.928548	1.11593	1.03064	1.09638	1.24643	1.13988	1.09025	0.988249	0.944038	0.982508
ARHGEF12	ENSG00000196914	Rho guanine nucleotide exchange factor (GEF) 12 [Source:HGNC Symbol;Acc:14193]	55	40	56	68	68	56	40	58	69	69	107	70	106	131	143	0	0	0	0	0	0	0.000194963	0.000276416	0.000391404	0.000467322	0.000598653	2.34749e+08	1.14606e+08	1.28448e+08	2.04435e+08	1.84763e+08	0.867477	1.45178	1.01614	0.795349	0.951642	0.937795	0.852656	1.1435	1.08152	0.874729	1.26806	1.17057	1.03857	1.30796	0.957299	0.854567
ARHGEF16	ENSG00000130762	Rho guanine nucleotide exchange factor (GEF) 16 [Source:HGNC Symbol;Acc:15515]	18	20	25	30	25	18	20	25	30	25	37	39	46	60	49	0	0	0	0	0	0	0.000194963	0.000276416	0.000391404	0.000467322	0.000598653	152942832	117315796	306113640	1.09971e+08	300940680	0.835512	1.09961	1.23827	0.617547	0.920618	1.40915	0.688561	1.25468	1.19305	1.07918	1.00311	0.901036	1.09164	0.832463	0.586483	0.552482
ARHGEF17	ENSG00000110237	Rho guanine nucleotide exchange factor (GEF) 17 [Source:HGNC Symbol;Acc:21726]	32	28	44	55	53	33	29	45	56	54	48	52	58	87	80	0	0	0	0	0	0	0.000194963	0.000276416	0.000391404	0.000467322	0.000598653	6.32741e+07	1.28559e+08	1.9736e+08	58434600	260134888	0.931893	1.13319	0.95654	1.01373	0.9114	1.07764	1.12717	0.795817	1.16702	1.27402	1.13703	1.08985	1.09078	1.06565	1.26222	0.804928
ARHGEF2	ENSG00000116584	Rho/Rac guanine nucleotide exchange factor (GEF) 2 [Source:HGNC Symbol;Acc:682]	50	39	50	62	51	50	39	50	62	51	107	86	113	150	121	0	0	0	0	0	0	0.000194963	0.000276416	0.000391404	0.000467322	0.000598653	3.57209e+08	1.85858e+08	1.78743e+08	222412656	5.90654e+08	0.892346	0.807197	0.930504	1.75166	0.945549	0.818542	1.05693	1.13083	0.717185	0.699665	1.16182	0.947423	0.92795	0.719726	1.23163	1.22167
ARHGEF26	ENSG00000114790	Rho guanine nucleotide exchange factor (GEF) 26 [Source:HGNC Symbol;Acc:24490]	10	4	6	8	9	10	4	6	8	9	10	4	6	13	10	0	0	0	0	0	0	0.000194963	0.000276416	0.000391404	0.00763139	0.000598653	1.28668e+07	5.58272e+06	6309443	1.4788e+07	2170024	1.51466	0.892997	1.45544	1.10156	0.72306	0.916188	0.938204	0.873837	2.19168	0.739641	1.04223	0.980352	1.68822	0.751494	1.28882	0.80447
ARHGEF28	ENSG00000214944	Rho guanine nucleotide exchange factor (GEF) 28 [Source:HGNC Symbol;Acc:30322]	9	7	7	16	13	9	7	7	16	13	9	7	8	21	16	0	0	0	0	0	0	0.00302773	0.000276416	0.00672703	0.00763139	0.00858353	8.97195e+06	1.8875e+07	5942218	26656123	12245912	0.998028	1.26821	1.11943	1.03973	0.70121	0.628605	1.08349	0.653687	0.598373	0.80012	1.38661	0.757415	1.19387	0.984698	1.22562	0.982423
ARHGEF37	ENSG00000183111	Rho guanine nucleotide exchange factor (GEF) 37 [Source:HGNC Symbol;Acc:34430]	17	11	13	19	18	17	11	13	19	18	23	13	19	34	28	0	0	0	0	0	0	0.000194963	0.000276416	0.000391404	0.000467322	0.000598653	1.21875e+08	3.17673e+07	35122982	4.93305e+07	54189168	0.577952	1.39173	1.26893	0.646042	0.576066	1.63944	0.842496	1.03358	1.0189	1.36261	0.813783	1.29926	0.808665	1.38716	0.630133	0.511481
ARHGEF38	ENSG00000236699	Rho guanine nucleotide exchange factor (GEF) 38 [Source:HGNC Symbol;Acc:25968]	8	10	11	22	15	9	10	12	23	16	10	16	15	37	27	0	0	0	0	0	0	0.000194963	0.000276416	0.000391404	0.000467322	0.00858353	28087192	2.39734e+07	18487004	2.69834e+07	91808644	0.484599	1.16407	0.813311	0.415134	0.4238	1.80873	0.312321	1.34269	0.271677	1.63528	1.4732	1.44407	1.4831	1.60802	0.705808	0.552326
ARHGEF40	ENSG00000165801	Rho guanine nucleotide exchange factor (GEF) 40 [Source:HGNC Symbol;Acc:25516]	26	24	33	31	41	26	24	33	31	41	38	35	49	64	65	0	0	0	0	0	0	0.000194963	0.000276416	0.000391404	0.00763139	0.000598653	62567296	1666463880	125806436	1.37916e+08	5.65204e+07	0.807974	1.00472	1.07296	1.34667	1.30908	1.15012	0.855265	0.912953	0.995028	1.03609	1.21145	1.11251	1.05889	1.17654	1.01488	1.05652
ARHGEF5	ENSG00000050327	Rho guanine nucleotide exchange factor (GEF) 5 [Source:HGNC Symbol;Acc:13209]	18	15	19	25	26	29	25	34	42	42	43	35	54	62	71	0	0	0	0	0	0	0.000194963	0.000276416	0.000391404	0.000467322	0.000598653	6.93409e+07	2.50789e+07	37359010	178301716	45499856	1.00242	1.00069	0.972626	1.0958	1.2003	1.1097	0.817894	1.10174	0.898175	1.08566	0.92642	0.874299	1.04173	1.15688	1.23566	0.635251
ARHGEF6	ENSG00000129675	Rac/Cdc42 guanine nucleotide exchange factor (GEF) 6 [Source:HGNC Symbol;Acc:685]	22	24	31	32	33	26	28	35	37	37	66	62	95	80	94	0	0	0	0	0	0	0.000194963	0.000276416	0.000391404	0.000467322	0.000598653	8.612e+07	1.58574e+08	1.87815e+08	1.98477e+08	1.56882e+09	0.824639	0.838765	1.05595	1.11382	0.817166	0.923167	0.696969	1.00298	1.16149	0.97957	1.06924	0.842675	0.917949	1.03391	0.899505	1.42733
ARHGEF7	ENSG00000102606	Rho guanine nucleotide exchange factor (GEF) 7 [Source:HGNC Symbol;Acc:15607]	32	30	37	46	43	36	34	41	51	47	93	93	112	135	130	0	0	0	0	0	0	0.000194963	0.000276416	0.000391404	0.000467322	0.000598653	3.59044e+08	2.33844e+08	4.04782e+08	2.15152e+08	231471608	0.916794	1.05731	0.955571	0.913335	0.709536	1.08508	1.00172	0.988282	1.1039	1.13539	1.14876	1.0857	1.10034	1.08503	0.972705	1.0078
ARID1A	ENSG00000117713	AT rich interactive domain 1A (SWI-like) [Source:HGNC Symbol;Acc:11110]	46	46	50	57	54	49	48	54	61	57	102	89	100	134	132	0	0	0	0	0	0	0.000194963	0.000276416	0.000391404	0.000467322	0.000598653	371675936	2.60807e+08	2.18238e+08	3.56398e+08	1.90942e+08	0.972987	0.89352	1.0517	0.934426	1.23722	1.08646	0.840484	1.05073	1.09778	1.05837	1.07958	0.982694	1.06632	1.22971	1.01642	0.940782
ARID1B	ENSG00000049618	AT rich interactive domain 1B (SWI1-like) [Source:HGNC Symbol;Acc:18040]	44	32	49	58	54	47	34	53	62	57	81	55	85	114	110	0	0	0	0	0	0	0.000194963	0.000276416	0.000391404	0.000467322	0.000598653	9.1319e+07	2.76136e+08	9.86983e+07	94730594	199581888	0.888929	1.20245	1.16992	1.22448	1.15692	1.04969	1.1796	1.17821	1.47066	0.879911	1.17805	1.05313	1.1991	1.1372	0.90813	0.775171
ARID2	ENSG00000189079	AT rich interactive domain 2 (ARID, RFX-like) [Source:HGNC Symbol;Acc:18037]	35	28	39	51	46	35	28	39	51	46	57	38	66	96	84	0	0	0	0	0	0	0.000194963	0.000276416	0.000391404	0.000467322	0.000598653	79429136	5.15127e+07	4.58297e+07	668667392	2.95601e+08	0.785804	1.07052	1.08432	1.08014	1.2292	1.21719	0.777941	1.08277	1.22207	1.21473	1.1409	0.993176	0.95064	1.06352	1.1089	0.941673
ARID3A	ENSG00000116017	AT rich interactive domain 3A (BRIGHT-like) [Source:HGNC Symbol;Acc:3031]	5	4	6	8	7	5	4	6	9	8	7	4	9	10	10	0	0	0	0	0	0	0.00302773	0.000276416	0.000391404	0.00763139	0.00888905	1.29034e+07	6553352	2.97199e+07	7.41262e+06	1.67893e+07	1.02497	0.988691	0.981794	1.22339	0.617363	0.987746	0.962443	0.924819	0.69706	0.738955	1.02795	0.795739	0.878494	0.750084	0.843739	1.81458
ARID4A	ENSG00000032219	AT rich interactive domain 4A (RBP1-like) [Source:HGNC Symbol;Acc:9885]	19	17	23	29	24	20	18	25	30	26	25	23	30	51	42	0	0	0	0	0	0	0.000194963	0.000276416	0.000391404	0.000467322	0.000598653	32553722	5.9607e+07	9.94229e+06	6.51192e+07	57297104	0.806731	1.25728	1.08294	0.784365	0.599324	1.08384	0.671776	1.11263	1.0441	1.29074	0.910892	0.84138	0.887773	1.10891	0.983381	0.805619
ARID4B	ENSG00000054267	AT rich interactive domain 4B (RBP1-like) [Source:HGNC Symbol;Acc:15550]	42	39	38	50	44	43	40	40	51	46	77	68	69	105	97	0	0	0	0	0	0	0.000194963	0.000276416	0.000391404	0.000467322	0.000598653	2.61192e+08	9.89768e+08	5.81491e+07	1.43908e+09	9.78161e+07	0.96129	1.00116	0.939212	1.41062	1.23016	1.10553	0.990389	1.28246	0.92689	0.909578	1.17162	0.987602	1.17984	0.938295	0.971501	0.962814
ARID5B	ENSG00000150347	AT rich interactive domain 5B (MRF1-like) [Source:HGNC Symbol;Acc:17362]	12	11	10	21	20	14	12	12	23	22	17	15	12	33	29	0	0	0	0	0	0	0.000194963	0.000276416	0.000391404	0.000467322	0.000598653	18093459	16013332	1.40161e+07	2.17966e+07	4.14138e+07	1.10595	1.02987	1.04817	1.14891	1.61168	1.08596	0.737201	1.24849	0.98691	0.92204	1.12025	1.11612	1.22646	1.31148	0.937392	1.11022
ARIH1	ENSG00000166233	ariadne RBR E3 ubiquitin protein ligase 1 [Source:HGNC Symbol;Acc:689]	21	16	26	32	30	21	16	26	32	30	41	29	56	76	59	0	0	0	0	0	0	0.000194963	0.000276416	0.000391404	0.000467322	0.000598653	2.76103e+08	130154952	72955264	5.79803e+08	1.16574e+08	1.19233	0.980191	1.17899	1.15926	1.3593	0.981535	0.816274	1.091	1.05793	1.09877	1.02315	1.4111	1.11313	1.25217	0.847607	1.0866
ARIH2	ENSG00000177479	ariadne RBR E3 ubiquitin protein ligase 2 [Source:HGNC Symbol;Acc:690]	15	14	21	22	19	15	14	21	22	19	31	24	37	50	43	0	0	0	0	0	0	0.000194963	0.000276416	0.000391404	0.00763139	0.000598653	92038156	73134480	2.95844e+07	1.19522e+08	143339660	1.01984	0.92687	0.944498	1.13231	0.939128	0.913175	0.971796	1.04384	1.00507	0.915878	0.900156	1.15711	1.15134	0.99593	1.09853	1.21228
ARL1	ENSG00000120805	ADP-ribosylation factor-like 1 [Source:HGNC Symbol;Acc:692]	15	11	16	18	15	15	11	17	18	15	66	48	111	98	83	0	0	0	0	0	0	0.000194963	0.000276416	0.000391404	0.000467322	0.000598653	561534024	1.20044e+08	4.15514e+08	1.8328e+08	275484032	1.12443	0.733787	1.49043	0.92761	1.82297	0.980497	0.869772	0.839329	1.11134	1.04807	1.00994	1.09077	0.904498	1.06519	1.07692	0.913822
ARL14EP	ENSG00000152219	ADP-ribosylation factor-like 14 effector protein [Source:HGNC Symbol;Acc:26798]	6	6	8	12	11	6	6	8	12	11	12	9	13	24	21	0	0	0	0	0	0	0.000194963	0.000276416	0.000391404	0.00763139	0.00858353	8.124e+07	3.8798e+07	1.97299e+07	110408896	8.24139e+07	0.944273	0.86356	1.09805	1.29792	1.30848	1.15822	0.854226	1.29226	0.991232	1.05654	1.01817	1.04277	1.19105	0.976071	1.19131	1.25096
ARL15	ENSG00000185305	ADP-ribosylation factor-like 15 [Source:HGNC Symbol;Acc:25945]	6	5	6	10	10	6	5	6	10	10	10	8	10	19	20	0	0	0	0	0	0	0.000194963	0.000276416	0.000391404	0.000467322	0.000598653	4.48994e+07	4.33916e+07	42949452	6.01993e+07	1.45508e+08	0.592836	1.85338	0.814597	0.773518	0.776856	1.14773	0.761965	0.678368	1.24318	1.15042	1.68606	0.93021	1.03419	1.07211	0.626501	0.833814
ARL2BP	ENSG00000102931	ADP-ribosylation factor-like 2 binding protein [Source:HGNC Symbol;Acc:17146]	6	6	7	8	8	6	6	7	8	8	18	11	12	13	14	0	0	0	0	0	0	0.000194963	0.000276416	0.00672703	0.00763139	0.000598653	6.68754e+07	2.81014e+07	3.93477e+07	5.60134e+07	55446624	0.994008	1.01189	0.956214	1.36722	1.27621	1.14756	1.06979	0.864539	1.36102	0.826443	0.711302	1.49844	0.307319	1.0298	0.835872	0.580725
ARL3	ENSG00000138175	ADP-ribosylation factor-like 3 [Source:HGNC Symbol;Acc:694]	12	11	14	18	17	12	11	14	18	17	62	52	96	109	89	0	0	0	0	0	0	0.000194963	0.000276416	0.000391404	0.000467322	0.000598653	8.03467e+08	719915840	3.33211e+08	1402518160	2832707904	0.87734	1.19513	0.840577	0.555396	0.609627	1.09392	0.865576	1.38447	1.37391	1.10297	1.33559	1.45877	0.81852	1.11835	0.775045	0.655414
ARL6	ENSG00000113966	ADP-ribosylation factor-like 6 [Source:HGNC Symbol;Acc:13210]	5	5	8	8	7	5	5	8	8	7	13	6	12	14	12	0	0	0	0	0	0	0.000194963	0.000276416	0.000391404	0.00763139	0.000598653	101236540	55906204	2.13919e+07	7.58667e+07	6.45951e+07	0.915302	0.931018	0.910926	0.881982	1.0684	0.953543	1.04893	1.21815	1.07024	0.883628	1.0254	0.934195	0.82407	0.866979	1.29319	0.8757
ARL6IP4	ENSG00000182196	ADP-ribosylation-like factor 6 interacting protein 4 [Source:HGNC Symbol;Acc:18076]	7	6	8	9	10	7	6	8	9	10	17	11	13	21	22	0	0	0	0	0	0	0.000194963	0.000276416	0.00672703	0.00763139	0.00858353	1.07463e+08	3.65703e+08	89124324	1.37515e+08	8.57674e+07	0.863487	1.13909	1.073	1.04084	1.65708	1.10884	0.862395	1.21085	0.954149	0.943465	0.655744	0.842273	1.00391	0.893684	0.907852	1.06562
ARL6IP5	ENSG00000144746	ADP-ribosylation-like factor 6 interacting protein 5 [Source:HGNC Symbol;Acc:16937]	7	6	7	9	9	7	6	7	9	9	60	45	100	85	88	0	0	0	0	0	0	0.000194963	0.000276416	0.000391404	0.000467322	0.000598653	118663324	7.79823e+07	1.49448e+08	4.94601e+07	87178132	0.893583	1.14487	0.941646	0.879727	1.11304	0.888843	0.754754	1.22222	0.932432	1.07659	1.10482	0.959932	1.17631	1.09526	0.932789	1.26071
ARL6IP6	ENSG00000177917	ADP-ribosylation-like factor 6 interacting protein 6 [Source:HGNC Symbol;Acc:24048]	2	2	1	2	2	2	2	1	2	2	6	5	4	8	7	0	0	0	0	0	0	0.000194963	0.000276416	0.00672703	0.00895415	0.00888905	3754255	11020877	8506234	39607428	26167646	1.01889	1.13823	1.00273	0.954151	0.930462	0.942371	1.1055	0.941972	1.21758	1.15504	0.916287	0.955666	0.986823	0.959047	1.17856	0.902241
ARL8A	ENSG00000143862	ADP-ribosylation factor-like 8A [Source:HGNC Symbol;Acc:25192]	6	7	9	12	8	9	10	17	20	16	35	27	75	76	56	0	0	0	0	0	0	0.000194963	0.000276416	0.000391404	0.000467322	0.000598653	1.19034e+08	1.56519e+08	1.17111e+09	61931544	8.32304e+08	1.12263	0.99912	0.843205	1.62486	1.93601	0.981526	1.02913	1.07019	0.851991	0.845024	1.04164	1.11369	0.849784	1.07684	1.00893	1.2892
ARL8B	ENSG00000134108	ADP-ribosylation factor-like 8B [Source:HGNC Symbol;Acc:25564]	6	7	8	9	10	9	10	16	16	18	43	33	69	76	67	0	0	0	0	0	0	0.000194963	0.000276416	0.000391404	0.00763139	0.000598653	3.04316e+08	1.61609e+08	164229368	9.83135e+07	198078774	1.38814	1.31483	1.05228	1.00521	1.21323	0.962712	0.916047	1.06314	1.03767	0.999679	1.20942	1.00269	1.0853	1.14995	0.841044	1.27319
ARMC1	ENSG00000104442	armadillo repeat containing 1 [Source:HGNC Symbol;Acc:17684]	5	8	11	15	8	5	8	11	15	8	18	20	22	26	21	0	0	0	0	0	0	0.000194963	0.000276416	0.000391404	0.00763139	0.000598653	92612340	7.64276e+07	1.98934e+08	59550062	5.04268e+07	0.970082	1.07879	0.979018	1.04492	1.54161	1.04529	1.13637	0.937096	0.870943	1.41064	0.848508	0.973576	0.871675	0.997341	1.12606	0.863695
ARMC10	ENSG00000170632	armadillo repeat containing 10 [Source:HGNC Symbol;Acc:21706]	8	7	10	12	12	8	7	10	12	12	22	23	24	33	40	0	0	0	0	0	0	0.000194963	0.000276416	0.000391404	0.000467322	0.000598653	3.97718e+08	3.32307e+08	1.39017e+08	5.76246e+08	129446776	0.965817	1.0396	0.962686	0.721976	1.34699	1.00613	0.955288	0.958551	0.950287	1.296	0.993027	0.90151	0.876978	0.981552	1.04477	0.826547
ARMC6	ENSG00000105676	armadillo repeat containing 6 [Source:HGNC Symbol;Acc:25049]	16	15	15	19	22	16	15	15	19	22	44	27	25	44	44	0	0	0	0	0	0	0.000194963	0.000276416	0.000391404	0.000467322	0.000598653	156265368	117292224	74082322	139194512	5.56601e+07	1.09615	0.735415	1.19735	1.69314	0.899237	0.973834	0.970781	0.849494	0.98741	0.774804	0.701678	1.02747	0.579323	0.960587	1.36926	1.0451
ARMC7	ENSG00000125449	armadillo repeat containing 7 [Source:HGNC Symbol;Acc:26168]	1	2	2	3	2	1	2	2	3	2	1	2	3	5	5	0	0	0	0	0	0	0.00302773	0.000276416	0.000391404	0.00763139	0.000598653	11168071	9754696	3245746	3551115	6.16042e+06	0.843449	0.928511	0.814317	1.08322	0.905828	0.96629	0.934204	1.00028	1.27318	0.996045	0.934674	1.47035	0.186939	1.07357	1.27277	0.650215
ARMC8	ENSG00000114098	armadillo repeat containing 8 [Source:HGNC Symbol;Acc:24999]	24	18	30	32	33	24	18	30	32	33	47	36	54	71	73	0	0	0	0	0	0	0.000194963	0.000276416	0.000391404	0.00763139	0.000598653	91179808	1.72472e+08	2.20896e+08	3.72197e+08	2.08807e+08	1.02347	0.837168	1.12766	0.964019	0.990113	0.943229	0.919474	1.01251	0.940695	0.972969	1.10086	1.10034	0.965487	0.942433	1.44137	1.05961
ARMC9	ENSG00000135931	armadillo repeat containing 9 [Source:HGNC Symbol;Acc:20730]	10	8	15	14	18	10	8	15	14	18	17	12	27	27	34	0	0	0	0	0	0	0.000194963	0.000276416	0.000391404	0.000467322	0.000598653	3.07251e+07	65245596	34307082	105826960	523990628	1.2713	0.844765	1.03041	0.778185	0.867716	1.39846	1.23884	0.960448	0.841821	0.869456	0.874594	1.6635	0.722852	1.28897	0.986907	0.776052
ARMCX1	ENSG00000126947	armadillo repeat containing, X-linked 1 [Source:HGNC Symbol;Acc:18073]	12	12	13	16	13	12	12	13	16	13	26	21	29	34	28	0	0	0	0	0	0	0.000194963	0.000276416	0.000391404	0.000467322	0.000598653	28228688	1.37671e+08	1.33919e+08	1.00613e+08	612498596	0.718521	1.05367	0.756825	1.53867	1.59582	1.31176	0.755947	1.43199	1.61312	1.56866	1.21622	1.00355	0.558544	1.68738	0.694992	0.853062
ARMCX2	ENSG00000268151;ENSG00000184867	armadillo repeat containing, X-linked 2 [Source:HGNC Symbol;Acc:16869]	15	13	18	21	22	15	13	18	21	22	28	21	30	43	39	0	0	0	0	0	0	0.000194963	0.000276416	0.000391404	0.000467322	0.000598653	85561544	50935596	253084612	4.94179e+08	90816536	0.764249	0.962464	0.602071	1.59034	1.16122	1.39724	0.70063	1.43544	1.32313	1.38436	1.17762	0.914421	0.463937	1.52355	0.683111	0.689446
ARMCX3	ENSG00000102401	armadillo repeat containing, X-linked 3 [Source:HGNC Symbol;Acc:24065]	13	9	13	18	16	13	9	13	18	16	44	28	27	52	39	0	0	0	0	0	0	0.000194963	0.000276416	0.000391404	0.00763139	0.000598653	260352128	71053848	1.27836e+08	367840928	133285304	0.735519	0.754737	1.36705	1.14349	2.2063	1.22835	0.829124	0.958317	1.73546	1.22979	1.03649	0.899437	0.456274	1.2112	0.885603	0.798597
ARNT	ENSG00000143437	aryl hydrocarbon receptor nuclear translocator [Source:HGNC Symbol;Acc:700]	15	12	13	19	14	15	12	13	19	15	22	18	19	33	28	0	0	0	0	0	0	0.000194963	0.000276416	0.000391404	0.000467322	0.000598653	5.98876e+07	48401728	4.5096e+07	4.31629e+07	1.14254e+08	0.749695	0.91816	0.894447	0.859777	1.03358	1.11574	0.788952	1.15959	0.9037	0.954032	1.13023	1.00692	1.30484	1.02761	1.24766	0.962576
ARNT2	ENSG00000172379	aryl-hydrocarbon receptor nuclear translocator 2 [Source:HGNC Symbol;Acc:16876]	5	7	7	8	7	5	7	7	8	8	9	12	11	9	11	0	0	0	0	0	0	0.000194963	0.000276416	0.000391404	0.00763139	0.000598653	1.86909e+07	5.10211e+07	10123378	8824595	9845154	0.755318	1.49152	0.843757	0.846545	0.980737	0.927294	0.731789	0.581292	2.47765	1.07558	1.1954	0.930252	1.23168	1.56808	0.815616	1.02712
ARNTL	ENSG00000133794	aryl hydrocarbon receptor nuclear translocator-like [Source:HGNC Symbol;Acc:701]	4	5	3	7	9	4	5	3	7	9	4	5	3	11	13	0	0	0	0	0	0	0.000194963	0.000276416	0.00672703	0.000467322	0.000598653	5.83805e+06	1.11005e+07	6835194	1.99742e+07	3.01483e+07	0.759684	0.956135	0.952435	0.822336	0.867643	0.933983	0.879614	0.89403	1.25218	1.66652	1.47466	1.12081	1.24532	1.20828	0.852326	0.880049
ARPC1A	ENSG00000241685	actin related protein 2/3 complex, subunit 1A, 41kDa [Source:HGNC Symbol;Acc:703]	16	12	23	24	23	16	12	24	25	24	43	29	66	80	76	0	0	0	0	0	0	0.000194963	0.000276416	0.000391404	0.000467322	0.000598653	177089904	48032534	154786112	4.10223e+08	3.02259e+08	1.15761	1.18789	1.00806	1.69365	1.031	1.21506	0.924089	1.08052	1.34535	1.04428	1.06084	0.747234	0.851178	1.03237	0.8399	0.89052
ARPC1B	ENSG00000130429	actin related protein 2/3 complex, subunit 1B, 41kDa [Source:HGNC Symbol;Acc:704]	17	17	24	26	27	17	17	25	27	28	120	95	201	192	175	0	0	0	0	0	0	0.000194963	0.000276416	0.000391404	0.000467322	0.000598653	5.65814e+08	2.77926e+08	3.84237e+08	1472052960	3.31405e+08	1.22323	0.892281	0.985696	0.951052	0.890631	0.931223	1.03838	0.980874	0.782767	0.87217	0.970065	0.907033	1.11515	0.874801	1.07866	1.29526
ARPC2	ENSG00000163466	actin related protein 2/3 complex, subunit 2, 34kDa [Source:HGNC Symbol;Acc:705]	32	28	39	40	38	32	28	39	40	38	351	354	523	441	439	0	0	0	0	0	0	0.000194963	0.000276416	0.000391404	0.000467322	0.000598653	2051816576	1398486592	1.80192e+09	2787651392	2.1595e+09	1.2399	0.979022	0.989785	1.0453	0.819823	0.977452	1.03367	0.950177	0.795782	0.878137	1.0171	0.954258	0.958602	0.922219	0.984779	1.21956
ARPC3	ENSG00000111229	actin related protein 2/3 complex, subunit 3, 21kDa [Source:HGNC Symbol;Acc:706]	16	15	17	18	16	16	15	17	18	16	104	90	120	115	128	0	0	0	0	0	0	0.000194963	0.000276416	0.000391404	0.000467322	0.000598653	1129243584	6.53507e+08	1181495488	962415616	1452703808	1.39011	0.952697	0.93258	1.15067	0.893513	0.93713	1.06141	1.15445	0.839178	0.964908	1.05179	0.919053	1.1671	0.938893	0.975845	1.40629
ARPC5	ENSG00000162704	actin related protein 2/3 complex, subunit 5, 16kDa [Source:HGNC Symbol;Acc:708]	16	13	14	16	15	18	14	16	18	17	88	72	128	121	126	0	0	0	0	0	0	0.000194963	0.000276416	0.000391404	0.000467322	0.000598653	6.10077e+08	4.52881e+08	5.95675e+08	3.96991e+08	9.08793e+08	1.268	0.95059	1.01399	0.998227	0.820083	0.960616	1.11753	1.00652	0.79528	0.907108	1.0561	1.00559	0.810024	0.954107	1.06423	1.2082
ARPC5L	ENSG00000136950	actin related protein 2/3 complex, subunit 5-like [Source:HGNC Symbol;Acc:23366]	8	7	7	9	10	10	8	9	11	12	37	19	28	30	30	0	0	0	0	0	0	0.000194963	0.000276416	0.000391404	0.000467322	0.000598653	3.20429e+08	5.08416e+07	3.44607e+07	6.78679e+07	7.76337e+07	1.0896	1.04089	1.06802	1.24096	1.05096	1.08078	0.934076	0.979741	1.06548	0.924063	0.916597	0.903289	0.595334	0.942835	0.765966	1.3187
ARPP19	ENSG00000128989	cAMP-regulated phosphoprotein, 19kDa [Source:HGNC Symbol;Acc:16967]	4	3	4	5	5	6	5	6	7	7	25	10	31	29	25	0	0	0	0	0	0	0.000194963	0.000276416	0.000391404	0.00763139	0.000598653	1.82918e+08	11358738	2.11213e+08	1.54049e+08	82460565	0.92914	1.03067	0.834339	1.08353	0.982824	1.07759	1.32521	1.25781	0.817238	0.824743	0.8093	0.825202	0.954277	0.795445	1.02257	0.664224
ARR3	ENSG00000120500	arrestin 3, retinal (X-arrestin) [Source:HGNC Symbol;Acc:710]	2	2	2	1	2	3	3	3	2	3	6	5	7	5	6	0	0	0	0	0	0	0.000194963	0.000276416	0.00672703	0.0107203	0.00888905	3.04041e+07	115839416	1.28604e+08	170211392	77166484	0.699044	1.43908	0.903226	0.733245	0.635569	1.11733	0.650389	1.08899	0.960547	2.06656	1.21407	0.984007	1.11878	1.21866	0.496252	0.98566
ARRB1	ENSG00000137486	arrestin, beta 1 [Source:HGNC Symbol;Acc:711]	23	24	25	34	31	24	25	27	36	33	59	60	103	128	103	0	0	0	0	0	0	0.000194963	0.000276416	0.000391404	0.000467322	0.000598653	6.90518e+07	1.09938e+08	1.49473e+08	1168527680	514653616	0.546277	1.12321	1.04968	0.472085	0.540118	1.16678	0.465859	0.9236	1.16302	2.51788	1.16316	1.1731	1.20737	1.13676	0.554997	0.90795
ARRB2	ENSG00000141480	arrestin, beta 2 [Source:HGNC Symbol;Acc:712]	12	12	14	16	16	13	13	16	18	18	28	27	39	42	36	0	0	0	0	0	0	0.000194963	0.000276416	0.000391404	0.000467322	0.000598653	9.47916e+07	83923136	30585960	79034676	1.64259e+08	1.03797	0.90266	1.10183	0.953406	0.805157	0.816299	1.02262	0.778059	0.871174	0.680334	1.11468	0.723414	0.878199	0.854244	0.949127	1.34724
ARSA	ENSG00000100299	arylsulfatase A [Source:HGNC Symbol;Acc:713]	7	8	11	14	12	7	8	11	14	12	22	18	40	34	30	0	0	0	0	0	0	0.000194963	0.000276416	0.000391404	0.000467322	0.000598653	2.75383e+08	1.62112e+08	206429048	5.80988e+08	5.09033e+08	0.734001	1.19464	0.872925	0.49734	0.624679	0.653109	1.52934	1.33589	0.891336	0.645205	0.57136	0.90671	1.05263	1.23266	0.874807	1.13524
ARSB	ENSG00000113273	arylsulfatase B [Source:HGNC Symbol;Acc:714]	9	6	9	10	9	9	6	9	10	9	16	9	28	28	21	0	0	0	0	0	0	0.000194963	0.000276416	0.000391404	0.00763139	0.000598653	7.21662e+07	29625084	5.05155e+07	1.74429e+08	9.4542e+07	0.984354	0.75362	1.00246	0.817169	1.20475	1.14083	1.30771	0.783539	1.14208	1.16438	1.31112	1.31768	1.0394	1.25343	0.834488	1.69211
ARSD	ENSG00000006756	arylsulfatase D [Source:HGNC Symbol;Acc:717]	9	9	11	13	14	9	9	11	13	14	25	23	20	29	35	0	0	0	0	0	0	0.000194963	0.000276416	0.000391404	0.000467322	0.000598653	67025394	1.31568e+08	7.19005e+07	7.0292e+07	1.36957e+08	0.839353	0.802514	0.874574	0.796553	1.77742	1.20087	0.858152	1.00312	1.24209	1.09145	1.3523	1.03591	1.04222	1.29722	1.05381	0.845391
ARSE	ENSG00000157399	arylsulfatase E (chondrodysplasia punctata 1) [Source:HGNC Symbol;Acc:719]	3	5	4	6	10	3	5	4	6	10	3	5	5	10	13	0	0	0	0	0	0	0.000194963	0.000276416	0.0105694	0.00763139	0.00858353	4.05954e+07	1.44727e+07	1.56493e+07	2.01956e+07	1.71491e+07	0.791346	1.07442	0.58617	1.08874	0.731668	0.944299	1.55822	0.72279	2.36653	0.924557	0.768978	0.863511	0.86062	1.65251	1.05621	0.81626
ARVCF	ENSG00000099889	armadillo repeat gene deleted in velocardiofacial syndrome [Source:HGNC Symbol;Acc:728]	21	14	21	23	27	21	14	21	23	27	37	21	29	47	48	0	0	0	0	0	0	0.000194963	0.000276416	0.000391404	0.000467322	0.000598653	4.45686e+07	7.50972e+07	3.63659e+07	1.52821e+09	1.06987e+09	0.636968	0.968878	1.17877	0.901468	2.78433	0.775272	1.19175	1.42927	0.942704	1.52684	0.538062	0.743462	1.01944	0.728942	0.876444	0.611865
AS3MT	ENSG00000214435	arsenic (+3 oxidation state) methyltransferase [Source:HGNC Symbol;Acc:17452]	15	15	18	26	18	15	15	18	26	18	34	32	43	58	34	0	0	0	0	0	0	0.000194963	0.000276416	0.000391404	0.000467322	0.000598653	58017308	75581768	4.42619e+07	158729048	4.86265e+07	0.607325	1.34196	0.444317	0.904363	0.675556	0.702302	0.550301	2.16101	0.621626	1.66767	0.812421	0.958513	1.15607	1.11882	0.995339	0.522264
ASAH1	ENSG00000104763	N-acylsphingosine amidohydrolase (acid ceramidase) 1 [Source:HGNC Symbol;Acc:735]	22	16	25	31	31	22	16	25	31	31	216	156	315	354	292	0	0	0	0	0	0	0.000194963	0.000276416	0.000391404	0.000467322	0.000598653	839522816	500710896	1254735808	2907156416	1108253824	0.406814	2.87089	0.470806	0.393038	0.305284	0.774268	0.51351	1.81771	0.434901	1.00058	1.56189	0.583996	0.737927	0.692973	0.308275	0.472041
ASAP1	ENSG00000153317	ArfGAP with SH3 domain, ankyrin repeat and PH domain 1 [Source:HGNC Symbol;Acc:2720]	34	25	41	39	36	34	25	42	41	37	61	42	78	84	76	0	0	0	0	0	0	0.000194963	0.000276416	0.000391404	0.000467322	0.000598653	1.21997e+08	57762464	1.55797e+08	2.24669e+08	1.1103e+08	1.22695	0.858402	0.969614	1.276	1.16613	0.948925	1.07419	0.882174	0.779814	0.88853	1.04202	0.949888	0.768958	0.878388	1.11352	1.22025
ASAP2	ENSG00000151693	ArfGAP with SH3 domain, ankyrin repeat and PH domain 2 [Source:HGNC Symbol;Acc:2721]	24	14	27	30	30	24	14	28	32	31	32	18	38	53	49	0	0	0	0	0	0	0.000194963	0.000276416	0.000391404	0.000467322	0.000598653	5.75675e+07	3.68813e+07	3.39969e+07	4.68298e+07	122561996	0.968384	1.17497	1.09274	0.957626	1.20572	1.02174	1.26526	0.665534	1.41305	1.10404	0.912357	1.27525	1.08684	1.10067	1.25007	0.886722
ASAP3	ENSG00000088280	ArfGAP with SH3 domain, ankyrin repeat and PH domain 3 [Source:HGNC Symbol;Acc:14987]	13	11	11	21	17	13	11	11	21	17	20	21	16	38	31	0	0	0	0	0	0	0.000194963	0.000276416	0.000391404	0.000467322	0.000598653	52774076	45585612	8.40201e+06	236504306	3.58014e+07	0.764426	1.12559	0.987686	0.673642	0.901975	1.04409	1.04866	0.795625	1.01033	1.53638	0.893361	1.59032	0.885512	1.15353	1.12761	1.03012
ASB1	ENSG00000065802	ankyrin repeat and SOCS box containing 1 [Source:HGNC Symbol;Acc:16011]	4	5	6	6	5	4	5	6	6	5	6	5	7	9	5	0	0	0	0	0	0	0.000194963	0.000276416	0.000391404	0.000467322	0.000598653	2.16457e+07	12290144	9.87167e+06	9.047e+06	1.40712e+07	1.2925	1.1012	1.0589	1.0619	0.97313	0.976948	1.31334	0.846721	1.04528	1.00686	0.986699	0.933341	1.15433	1.01742	0.963128	0.885739
ASB6	ENSG00000148331	ankyrin repeat and SOCS box containing 6 [Source:HGNC Symbol;Acc:17181]	9	7	6	12	8	9	7	6	12	8	15	9	12	17	13	0	0	0	0	0	0	0.000194963	0.000276416	0.000391404	0.00763139	0.00858353	2.56886e+07	1.39369e+07	20577156	4.40179e+07	2.21303e+07	1.34575	0.96109	1.35313	1.50931	1.87715	1.09925	1.02992	0.945546	0.991611	0.751282	0.934734	0.802788	0.826119	0.995507	1.05812	0.712139
ASB9	ENSG00000102048	ankyrin repeat and SOCS box containing 9 [Source:HGNC Symbol;Acc:17184]	2	3	3	7	3	2	3	3	7	3	4	6	6	9	4	0	0	0	0	0	0	0.000194963	0.000276416	0.00672703	0.00763139	0.00858353	2.10331e+07	2.09223e+07	8.82876e+06	16188066	1.34236e+07	1.06527	0.801623	0.997561	1.23677	1.1821	1.18783	1.3392	1.04161	0.562697	0.772655	1.50413	0.724841	0.743043	1.50174	0.716282	1.73165
ASCC1	ENSG00000138303	activating signal cointegrator 1 complex subunit 1 [Source:HGNC Symbol;Acc:24268]	12	7	10	13	14	12	7	10	13	14	24	12	27	35	28	0	0	0	0	0	0	0.000194963	0.000276416	0.00672703	0.000467322	0.000598653	4.63491e+07	54014856	44683044	8.48764e+07	58865968	0.886752	0.829243	1.20134	1.31553	1.40695	0.929196	1.27795	1.03882	0.933843	0.910403	0.782201	0.91068	0.344546	0.84562	1.01205	0.843084
ASCC2	ENSG00000100325	activating signal cointegrator 1 complex subunit 2 [Source:HGNC Symbol;Acc:24103]	17	14	18	20	22	17	14	18	20	22	30	24	36	41	50	0	0	0	0	0	0	0.000194963	0.000276416	0.000391404	0.000467322	0.000598653	66407648	9.13667e+07	8.69937e+07	94536456	152867832	0.875612	0.819002	1.04157	1.31871	1.16692	0.876468	1.08895	0.939144	0.88037	0.943713	0.759858	0.961831	0.998259	0.978515	1.16604	1.21847
ASCC3	ENSG00000112249	activating signal cointegrator 1 complex subunit 3 [Source:HGNC Symbol;Acc:18697]	71	60	88	102	100	71	60	88	102	100	104	101	136	169	193	0	0	0	0	0	0	0.000194963	0.000276416	0.000391404	0.000467322	0.000598653	1.24943e+08	1.48496e+08	193327664	1.13816e+08	6.37777e+08	0.865247	0.78613	1.27161	1.30163	1.28647	0.856741	1.07413	0.91052	0.976962	0.917175	0.824235	0.92701	0.914952	0.961219	1.25207	1.2275
ASF1A	ENSG00000111875	anti-silencing function 1A histone chaperone [Source:HGNC Symbol;Acc:20995]	3	2	4	3	5	3	2	4	3	5	7	5	6	7	8	0	0	0	0	0	0	0.000194963	0.000276416	0.000391404	0.000467322	0.000598653	1.25495e+08	91068992	37011906	77767938	24363398	1.05585	0.720762	1.1443	1.06978	1.00919	0.809408	1.49794	0.890452	0.943722	0.763703	0.665387	0.747056	0.883065	0.831454	1.02774	0.98589
ASH1L	ENSG00000116539	ash1 (absent, small, or homeotic)-like (Drosophila) [Source:HGNC Symbol;Acc:19088]	14	8	22	31	29	15	8	24	33	29	17	9	25	37	33	0	0	0	0	0	0	0.000194963	0.000276416	0.000391404	0.000467322	0.000598653	1.01654e+08	2.26308e+07	1.50015e+08	3.71338e+07	3.58917e+07	0.820449	0.752503	0.854599	0.9842	1.3958	1.18885	1.06468	1.18227	0.816797	1.13191	1.19755	0.874352	1.39312	1.09389	0.889105	0.849874
ASH2L	ENSG00000129691	ash2 (absent, small, or homeotic)-like (Drosophila) [Source:HGNC Symbol;Acc:744]	27	23	29	35	32	27	23	29	35	32	66	49	84	95	87	0	0	0	0	0	0	0.000194963	0.000276416	0.000391404	0.000467322	0.000598653	1.32781e+08	166480768	1.26039e+08	106603088	312587008	0.914367	0.955533	0.969928	1.0544	0.931102	1.06595	0.965268	1.19444	2.34165	1.02762	1.01748	0.986276	0.909829	1.00717	0.912168	1.00341
ASL	ENSG00000126522	argininosuccinate lyase [Source:HGNC Symbol;Acc:746]	17	11	16	18	17	26	19	26	30	28	61	35	77	94	75	0	0	0	0	0	0	0.000194963	0.000276416	0.00672703	0.00763139	0.000598653	315557400	182310120	332740656	861176064	400798240	0.769588	1.41849	1.14088	0.612429	0.817711	0.807357	1.04244	1.32983	1.4028	1.19264	1.122	1.43697	0.907424	1.43289	0.72015	0.737797
ASMTL	ENSG00000169093	acetylserotonin O-methyltransferase-like [Source:HGNC Symbol;Acc:751]	25	23	31	31	32	25	23	31	31	32	70	60	146	122	106	0	0	0	0	0	0	0.000194963	0.000276416	0.000391404	0.000467322	0.000598653	266270144	1.30876e+08	1.79315e+08	1236813088	584810464	0.750591	0.994246	1.14845	0.630616	0.591776	1.49308	0.670459	1.13955	1.1666	1.18055	1.03636	1.12948	1.22364	1.15382	0.684869	0.887837
ASNA1	ENSG00000198356	arsA arsenite transporter, ATP-binding, homolog 1 (bacterial) [Source:HGNC Symbol;Acc:752]	12	13	13	18	13	12	13	13	18	13	86	75	110	123	97	0	0	0	0	0	0	0.000194963	0.000276416	0.000391404	0.000467322	0.000598653	7.19538e+08	8.05641e+08	1.32847e+09	6.73994e+08	182307808	1.07943	1.19782	0.977061	0.824985	0.859999	1.03579	0.980488	1.03874	1.04442	1.02684	1.05294	0.892919	0.881599	1.09273	1.12025	0.899868
ASNS	ENSG00000070669	asparagine synthetase (glutamine-hydrolyzing) [Source:HGNC Symbol;Acc:753]	20	23	28	30	30	20	23	28	30	30	48	67	79	62	85	0	0	0	0	0	0	0.000194963	0.000276416	0.000391404	0.000467322	0.000598653	8.93138e+07	1.31559e+08	7.33826e+07	3.68372e+08	1.27179e+08	1.12419	0.353454	0.85041	0.700753	0.546115	0.375853	1.30393	0.329326	0.358335	0.319987	0.275163	0.599385	0.368664	0.487332	3.7492	0.750462
ASNSD1	ENSG00000138381	asparagine synthetase domain containing 1 [Source:HGNC Symbol;Acc:24910]	12	8	12	9	12	13	9	12	10	13	20	12	20	24	24	0	0	0	0	0	0	0.000194963	0.000276416	0.000391404	0.00763139	0.00858353	1.61258e+08	6.80013e+07	24847128	25061037	1.9041e+08	0.998985	0.959058	0.85033	1.1996	0.979278	1.08237	1.22517	0.994563	0.826682	0.913793	0.904352	0.917739	1.18182	1.16788	0.939657	1.02103
ASPH	ENSG00000198363	aspartate beta-hydroxylase [Source:HGNC Symbol;Acc:757]	34	34	36	39	37	34	34	36	39	37	185	159	254	227	249	0	0	0	0	0	0	0.000194963	0.000276416	0.000391404	0.000467322	0.000598653	1.05526e+09	1.0037e+09	904775616	1.25468e+09	1654335040	0.829641	1.3219	1.18723	1.2202	1.43022	1.13852	0.937474	0.953747	1.40381	0.782927	1.33134	0.825774	1.53579	1.31696	1.0743	1.04682
ASPM	ENSG00000066279	asp (abnormal spindle) homolog, microcephaly associated (Drosophila) [Source:HGNC Symbol;Acc:19048]	11	10	3	5	4	11	10	3	5	4	13	11	3	6	5	0	0	0	0	0	0	0.000194963	0.000276416	0.00672703	0.00763139	0.00858353	6.26196e+06	13670994	4271002	6425732	1.33756e+07	1.28066	0.798094	1.06781	1.46333	1.13752	0.883889	1.52172	0.729908	0.838819	0.617156	0.702162	0.701515	0.782552	0.671071	1.43576	0.910631
ASPN	ENSG00000106819	asporin [Source:HGNC Symbol;Acc:14872]	27	26	34	36	32	27	26	34	36	32	541	440	432	556	525	0	0	0	0	0	0	0.000194963	0.000276416	0.000391404	0.000467322	0.000598653	17879797760	6.92824e+09	8395823104	3616482176	2698732608	0.905011	1.68691	0.448208	0.36696	0.433694	0.584516	3.92674	0.478374	1.05957	0.931146	0.98666	2.31964	0.853377	1.20581	0.564034	0.461925
ASPSCR1	ENSG00000169696	alveolar soft part sarcoma chromosome region, candidate 1 [Source:HGNC Symbol;Acc:13825]	22	20	19	23	22	22	20	19	23	22	65	45	49	73	76	0	0	0	0	0	0	0.000194963	0.000276416	0.000391404	0.00763139	0.000598653	188890072	1.1282e+08	1.73526e+08	4.61878e+08	2.18211e+08	1.03612	0.885459	0.853733	0.872464	0.954726	1.0402	0.807804	1.15927	0.947596	1.10183	0.978527	1.01105	1.17936	1.00727	1.24917	1.44825
ASRGL1	ENSG00000162174	asparaginase like 1 [Source:HGNC Symbol;Acc:16448]	5	6	12	13	10	5	6	12	13	10	10	8	30	22	24	0	0	0	0	0	0	0.000194963	0.000276416	0.000391404	0.000467322	0.000598653	4.12311e+07	2.46423e+07	7.26058e+07	6.4432e+07	7.61221e+07	1.50877	0.93208	1.12309	0.661031	1.2476	0.687492	1.18644	0.647448	0.896153	1.0794	0.749927	1.05785	0.775722	1.22093	0.938182	1.2579
ASS1	ENSG00000130707	argininosuccinate synthase 1 [Source:HGNC Symbol;Acc:758]	35	24	33	37	34	35	24	33	37	34	139	62	153	189	115	0	0	0	0	0	0	0.000194963	0.000276416	0.000391404	0.000467322	0.000598653	550046944	544225664	5.02081e+08	1.15763e+09	1313585248	1.11206	0.683151	1.98568	2.12469	1.63671	0.677491	1.29201	0.604186	0.509256	0.317787	0.542897	0.468695	0.466283	0.317995	1.61278	1.1821
ASUN	ENSG00000064102	asunder spermatogenesis regulator [Source:HGNC Symbol;Acc:20174]	25	27	29	38	36	26	28	30	38	36	56	51	57	78	69	0	0	0	0	0	0	0.000194963	0.000276416	0.000391404	0.000467322	0.000598653	1.13654e+08	9.55847e+07	60383180	87003592	1.17903e+08	0.92334	0.995655	1.0403	1.26544	0.990247	1.13005	0.934462	0.980234	0.818476	0.934011	0.93453	1.05403	1.02984	1.01612	1.17173	0.973603
ATAD1	ENSG00000138138	ATPase family, AAA domain containing 1 [Source:HGNC Symbol;Acc:25903]	14	15	17	19	15	14	15	17	19	15	30	27	47	44	37	0	0	0	0	0	0	0.000194963	0.000276416	0.000391404	0.00763139	0.000598653	465925760	254811184	166533608	1.68301e+08	7.06366e+07	0.960316	0.878905	0.989538	1.37931	1.35281	1.15476	0.848065	1.11355	1.33833	1.21871	0.913977	0.805166	0.850909	1.1749	0.863001	0.994876
ATAD2	ENSG00000156802	ATPase family, AAA domain containing 2 [Source:HGNC Symbol;Acc:30123]	33	36	39	46	45	38	41	43	53	51	67	70	72	96	97	0	0	0	0	0	0	0.000194963	0.000276416	0.000391404	0.000467322	0.000598653	1.17013e+08	9.84104e+07	3.44782e+08	117881424	1.26579e+08	1.34121	0.616885	0.855356	1.56339	1.59408	0.708622	2.00136	0.625489	0.794364	0.970322	0.85265	0.512266	0.664374	0.423261	1.28871	0.890099
ATAD2B	ENSG00000119778	ATPase family, AAA domain containing 2B [Source:HGNC Symbol;Acc:29230]	24	15	24	31	37	30	21	29	39	44	43	24	41	57	66	0	0	0	0	0	0	0.000194963	0.000276416	0.00672703	0.00763139	0.000598653	1.40937e+08	1.16745e+07	1.59687e+07	52087126	9.17255e+07	1.0866	0.681204	1.33243	1.68605	1.85804	1.09186	0.986744	0.839529	0.9085	0.90433	0.808969	0.943062	0.84477	0.819926	0.942925	1.52983
ATAD3A	ENSG00000197785	ATPase family, AAA domain containing 3A [Source:HGNC Symbol;Acc:25567]	10	9	11	13	13	39	36	42	46	44	183	167	186	171	152	0	0	0	0	0	0	0.000194963	0.000276416	0.000391404	0.00763139	0.00858353	1343331136	5.0616e+08	5.85634e+08	7.51501e+08	602518112	1.50119	0.910941	1.08925	1.09374	1.67335	0.909335	1.06913	0.851546	0.97557	0.940041	0.779271	0.768724	0.808216	0.783353	0.954528	0.95085
ATAD3B	ENSG00000160072	ATPase family, AAA domain containing 3B [Source:HGNC Symbol;Acc:24007]	4	1	4	4	4	29	24	29	32	30	113	94	96	103	76	0	0	0	0	0	0	0.000194963	0.000276416	0.00672703	0.00763139	0.00888905	5402184	15116078	2.51291e+07	4008510	11109826	2.08655	0.523063	2.05849	1.0197	4.01425	0.812487	0.986035	0.548314	0.548719	0.486792	0.56959	0.584312	0.491142	0.553071	0.651202	1.45016
ATAT1	ENSG00000206488	alpha tubulin acetyltransferase 1 [Source:HGNC Symbol;Acc:21186]	4	3	4	6	5	4	3	4	6	5	4	3	4	7	8	0	0	0	0	0	0	0.000194963	0.000276416	0.000391404	0.00763139	0.000598653	38227768	32006963	4.55092e+07	1.26476e+07	7779127	1.24509	0.92384	0.933462	1.31884	1.67261	1.09726	1.09295	0.958695	0.92993	0.956314	0.908095	0.85114	0.506505	1.07878	0.916262	0.868475
ATE1	ENSG00000107669	arginyltransferase 1 [Source:HGNC Symbol;Acc:782]	23	20	28	31	26	23	20	28	31	26	41	38	58	65	55	0	0	0	0	0	0	0.000194963	0.000276416	0.000391404	0.000467322	0.000598653	86190720	136053928	9.87116e+07	1.93011e+08	9.59371e+07	1.39563	1.23029	1.12694	0.578537	0.592675	1.08196	0.6458	1.04204	0.909848	0.947708	1.01311	1.02819	1.04331	1.13522	0.690319	0.837247
ATF2	ENSG00000115966	activating transcription factor 2 [Source:HGNC Symbol;Acc:784]	10	11	12	12	13	13	14	15	16	16	25	20	20	29	32	0	0	0	0	0	0	0.000194963	0.000276416	0.000391404	0.000467322	0.000598653	3.77895e+07	1.73706e+07	2.27033e+07	5.598e+07	5.45022e+07	0.744227	1.15312	1.0311	0.823084	1.1091	1.29007	0.748118	1.25548	0.963491	1.07807	1.03939	0.993526	1.06272	1.08715	0.914329	0.865287
ATF6B	ENSG00000234539;ENSG00000228628	activating transcription factor 6 beta [Source:HGNC Symbol;Acc:2349]	10	8	7	6	6	10	8	7	6	6	13	9	9	11	7	0	0	0	0	0	0	0.000194963	0.000276416	0.000391404	0.000467322	0.000598653	12400373	9.7175e+06	3.90612e+06	218517376	3951666	0.984731	0.904839	1.73496	1.01821	1.73493	0.877233	1.05557	0.740601	0.910073	0.687148	0.748628	0.907609	0.733066	0.908373	0.769578	1.41064
ATF7IP	ENSG00000171681	activating transcription factor 7 interacting protein [Source:HGNC Symbol;Acc:20092]	20	18	26	33	29	20	18	26	33	29	25	22	35	59	43	0	0	0	0	0	0	0.000194963	0.000276416	0.000391404	0.000467322	0.000598653	6.66769e+07	8.15375e+07	4.04945e+07	59515234	7.72465e+07	0.852504	0.746203	1.01235	1.30228	1.28735	1.11694	1.05911	1.21356	1.63651	1.0059	0.722425	1.13206	0.964927	1.06777	0.887418	1.06864
ATG13	ENSG00000175224	autophagy related 13 [Source:HGNC Symbol;Acc:29091]	8	6	9	10	8	8	6	9	10	8	12	11	15	21	19	0	0	0	0	0	0	0.000194963	0.000276416	0.000391404	0.00763139	0.00858353	83006680	39008108	3.27021e+07	4.39829e+07	5.53254e+07	0.931413	0.981884	1.13721	0.856696	1.3789	0.913461	0.868882	1.04768	1.00008	0.987632	0.779767	0.924334	1.04596	0.937519	1.13522	1.04019
ATG14	ENSG00000126775	autophagy related 14 [Source:HGNC Symbol;Acc:19962]	5	5	7	10	8	5	5	7	10	8	7	6	10	20	13	0	0	0	0	0	0	0.000194963	0.000276416	0.000391404	0.000467322	0.000598653	977092048	13559447	7.23779e+06	260988176	26128200	0.924947	0.988039	1.02977	1.3019	1.10315	1.03028	0.816876	1.0888	0.963394	0.837841	1.25584	1.4315	1.15503	1.01679	1.10432	1.04782
ATG16L1	ENSG00000085978	autophagy related 16-like 1 (S. cerevisiae) [Source:HGNC Symbol;Acc:21498]	24	24	30	33	37	25	25	31	34	38	44	44	66	59	67	0	0	0	0	0	0	0.000194963	0.000276416	0.000391404	0.000467322	0.000598653	50187712	8.29759e+07	5.42269e+08	1.13111e+08	5.81989e+07	1.08303	1.09266	1.16383	0.597321	0.932358	1.02259	0.909129	1.06939	1.24552	1.15188	1.08866	1.32639	1.16305	1.21621	0.990625	0.968746
ATG2A	ENSG00000110046	autophagy related 2A [Source:HGNC Symbol;Acc:29028]	16	11	17	28	23	17	12	18	29	24	19	15	29	55	38	0	0	0	0	0	0	0.000194963	0.000276416	0.000391404	0.000467322	0.000598653	58492116	19400736	8930035	1.04722e+08	9.2811e+07	1.54668	1.10388	1.1558	1.19923	1.1358	1.32267	0.874353	1.07525	0.942444	0.770317	1.02862	1.05197	1.10245	0.960017	0.789156	0.950665
ATG2B	ENSG00000066739	autophagy related 2B [Source:HGNC Symbol;Acc:20187]	31	31	41	42	43	32	32	42	43	44	40	42	59	76	69	0	0	0	0	0	0	0.000194963	0.000276416	0.000391404	0.000467322	0.000598653	78348192	2.24534e+08	7.20423e+07	55584308	5.4293e+08	1.05782	1.1628	1.18773	0.854225	0.742449	1.1375	0.670286	1.05128	0.830175	1.27239	1.08845	1.16863	1.08226	1.19048	0.702374	0.860385
ATG3	ENSG00000144848	autophagy related 3 [Source:HGNC Symbol;Acc:20962]	18	17	20	23	23	18	17	20	23	23	62	49	84	82	83	0	0	0	0	0	0	0.000194963	0.000276416	0.000391404	0.000467322	0.000598653	4.31607e+08	1.81687e+08	195031360	5.37415e+08	5.70734e+08	1.1668	0.924121	1.0103	1.16125	0.829855	0.952359	0.981702	1.05191	0.645978	0.817921	0.753271	0.934495	0.843508	0.882424	1.09721	1.32176
ATG4B	ENSG00000168397	autophagy related 4B, cysteine peptidase [Source:HGNC Symbol;Acc:20790]	11	11	11	12	11	11	11	11	12	11	24	16	19	22	20	0	0	0	0	0	0	0.000194963	0.000276416	0.000391404	0.00763139	0.000598653	156043152	7.3237e+07	1.04428e+08	1.15587e+08	78100576	1.5537	0.867505	1.43677	1.30682	0.934004	0.914886	0.952141	0.816892	0.839712	0.799272	0.831538	1.12679	0.59821	0.816803	0.961147	0.878968
ATG4C	ENSG00000125703	autophagy related 4C, cysteine peptidase [Source:HGNC Symbol;Acc:16040]	6	4	15	14	13	6	4	15	14	13	7	4	18	19	19	0	0	0	0	0	0	0.000194963	0.000276416	0.000391404	0.000467322	0.000598653	4.12913e+07	2.916e+07	23640306	25004730	29543498	0.991046	1.22824	1.04102	0.810962	0.699695	1.1016	0.732004	0.961655	0.790352	0.883999	0.974394	1.07266	0.908793	1.13629	0.878843	1.39522
ATG5	ENSG00000057663	autophagy related 5 [Source:HGNC Symbol;Acc:589]	12	11	10	12	13	12	11	10	12	13	22	21	18	28	26	0	0	0	0	0	0	0.000194963	0.000276416	0.000391404	0.00763139	0.000598653	7.61773e+07	4.94007e+07	8.68343e+07	1.11717e+08	1.34824e+08	1.08397	0.943732	1.10679	0.541538	0.861284	0.908525	0.90615	1.01982	1.16482	1.00123	1.0915	1.30705	1.10195	1.15731	1.08955	1.02925
ATG7	ENSG00000197548	autophagy related 7 [Source:HGNC Symbol;Acc:16935]	25	23	33	37	33	25	23	33	37	33	61	51	115	102	79	0	0	0	0	0	0	0.000194963	0.000276416	0.000391404	0.000467322	0.000598653	2.54228e+08	2.08234e+08	2.76339e+08	4.3832e+08	3.29965e+08	1.1158	0.924249	0.871457	0.889535	0.647368	0.962592	0.772865	1.12802	0.826077	0.966866	0.88418	1.26005	0.870329	1.09885	0.981982	1.22402
ATG9A	ENSG00000198925	autophagy related 9A [Source:HGNC Symbol;Acc:22408]	16	11	13	13	17	16	11	13	13	17	26	18	22	27	28	0	0	0	0	0	0	0.000194963	0.000276416	0.000391404	0.000467322	0.000598653	2.8023e+08	70878568	30160288	32928340	50583268	1.21875	0.783211	0.861093	1.03508	1.6736	0.825079	1.18136	0.72399	1.02838	0.662318	0.877294	0.838656	0.482451	0.772046	1.82303	0.865519
ATHL1	ENSG00000142102	ATH1, acid trehalase-like 1 (yeast) [Source:HGNC Symbol;Acc:26210]	4	7	8	12	16	4	7	8	12	16	8	12	8	23	31	0	0	0	0	0	0	0.000194963	0.000276416	0.000391404	0.000467322	0.000598653	5.65692e+07	4.8608e+07	5.10063e+07	1.00242e+08	1.37104e+08	0.691496	0.830197	0.81329	0.626922	1.36473	1.07044	0.690926	0.586112	0.601625	3.1343	0.962879	1.19076	2.03088	0.909035	0.806955	0.973062
ATIC	ENSG00000138363	5-aminoimidazole-4-carboxamide ribonucleotide formyltransferase/IMP cyclohydrolase [Source:HGNC Symbol;Acc:794]	50	46	49	55	53	50	46	49	55	53	243	215	469	401	422	0	0	0	0	0	0	0.000194963	0.000276416	0.000391404	0.000467322	0.000598653	1303402944	712688160	1038263040	1.09921e+09	1773539392	0.943383	0.949431	0.933187	0.757384	0.64594	1.13463	0.698515	1.33662	0.837867	1.1719	1.08837	1.2813	1.19087	1.06112	1.02367	0.894645
ATL1	ENSG00000198513	atlastin GTPase 1 [Source:HGNC Symbol;Acc:11231]	19	14	23	26	23	20	15	24	27	24	50	43	55	78	77	0	0	0	0	0	0	0.000194963	0.000276416	0.000391404	0.000467322	0.000598653	226461568	1.91301e+08	1.92097e+08	6.74232e+07	306664128	0.792185	1.5675	0.800227	1.24441	0.8686	1.05823	0.965055	0.721592	1.10811	1.37881	1.2825	0.955944	1.08864	1.0514	1.20345	0.87052
ATL2	ENSG00000119787	atlastin GTPase 2 [Source:HGNC Symbol;Acc:24047]	20	16	20	23	23	21	17	21	24	24	68	50	68	63	86	0	0	0	0	0	0	0.000194963	0.000276416	0.000391404	0.00763139	0.000598653	2.26834e+08	1.63502e+08	303202176	1.71007e+08	2.48931e+08	1.86148	0.791135	0.998959	2.09464	2.16981	0.806363	1.54142	0.594913	0.799755	0.679707	0.752826	0.594162	0.694127	0.623701	1.31899	1.20707
ATL3	ENSG00000184743	atlastin GTPase 3 [Source:HGNC Symbol;Acc:24526]	35	32	37	44	41	35	32	37	44	41	165	137	260	249	212	0	0	0	0	0	0	0.000194963	0.000276416	0.000391404	0.000467322	0.000598653	447890336	3.23383e+08	461678784	910806464	8.29586e+08	1.06272	0.846575	1.13775	1.03444	1.3535	1.06316	1.15812	0.830755	1.11751	0.928165	1.29634	0.890429	1.04659	1.00983	0.959266	0.986362
ATM	ENSG00000149311	ataxia telangiectasia mutated [Source:HGNC Symbol;Acc:795]	72	62	83	99	100	72	62	83	99	100	118	99	134	163	158	0	0	0	0	0	0	0.000194963	0.000276416	0.000391404	0.000467322	0.000598653	7.39337e+07	74818308	5.76055e+07	7.95607e+09	8.392e+08	0.68107	1.0163	1.22054	0.946747	0.737892	0.928503	0.627578	1.18482	0.854735	0.869296	1.12125	0.886	0.873879	1.19641	0.794924	1.65594
ATN1	ENSG00000268872	atrophin 1 [Source:HGNC Symbol;Acc:3033]	11	9	6	11	11	11	9	6	11	12	14	10	7	16	16	0	0	0	0	0	0	0.000194963	0.000276416	0.000391404	0.000467322	0.000598653	1.28936e+08	5.4678e+07	2.58474e+07	4.81342e+07	3.68553e+07	0.767204	1.1032	0.823446	1.24275	1.21721	1.09646	1.10004	1.11464	1.1727	1.01379	0.863733	1.02823	0.899355	1.07853	1.31381	0.827515
ATOX1	ENSG00000177556	antioxidant 1 copper chaperone [Source:HGNC Symbol;Acc:798]	11	10	13	14	14	11	10	13	14	14	49	42	89	92	108	0	0	0	0	0	0	0.000194963	0.000276416	0.000391404	0.000467322	0.000598653	2.53557e+08	2.28582e+08	5.66863e+08	2.67791e+08	891126896	0.846015	1.09018	0.827617	0.817161	0.679181	1.16401	0.831711	1.05671	1.07281	1.34941	0.983422	1.64586	0.927604	1.38286	0.842714	1.31048
ATP11A	ENSG00000068650	ATPase, class VI, type 11A [Source:HGNC Symbol;Acc:13552]	19	14	21	18	21	20	16	22	19	22	29	23	30	33	35	0	0	0	0	0	0	0.000194963	0.000276416	0.000391404	0.000467322	0.000598653	2.16628e+07	16982295	2.49249e+07	17398499	3.69644e+07	1.27282	1.0116	1.03549	1.07709	0.853135	0.760886	1.37851	0.773717	0.990828	0.56546	0.883646	0.679247	0.74534	0.766892	1.30351	0.918937
ATP11B	ENSG00000058063	ATPase, class VI, type 11B [Source:HGNC Symbol;Acc:13553]	17	17	24	19	19	17	18	24	19	19	23	30	40	34	31	0	0	0	0	0	0	0.000194963	0.000276416	0.000391404	0.000467322	0.000598653	5.24607e+07	32333392	3.96691e+07	1.84532e+08	3.47561e+07	1.32722	0.844748	1.0169	0.846818	0.795119	0.966072	0.748577	0.721916	0.814262	0.999483	0.805264	0.810359	0.684373	0.955348	0.99437	1.4899
ATP11C	ENSG00000101974	ATPase, class VI, type 11C [Source:HGNC Symbol;Acc:13554]	21	14	15	19	17	21	15	15	19	17	29	26	20	32	30	0	0	0	0	0	0	0.000194963	0.000276416	0.000391404	0.00763139	0.000598653	1.18101e+08	88305204	35604444	238518760	1.11046e+08	0.910606	1.13545	0.871913	1.52181	1.87386	1.01445	0.877281	0.888484	0.857102	0.667299	0.932835	0.700746	0.823275	0.863053	1.12807	1.34105
ATP13A2	ENSG00000159363	ATPase type 13A2 [Source:HGNC Symbol;Acc:30213]	4	3	5	12	9	4	3	5	12	9	5	3	7	18	11	0	0	0	0	0	0	0.000194963	0.000276416	0.000391404	0.00763139	0.00858353	11263134	40910392	1.10099e+07	85561414	8.68478e+06	0.949557	1.53536	1.45657	1.08743	1.43196	1.37643	0.856938	0.869771	1.63288	1.41482	1.03921	1.19357	1.27428	1.27014	0.834264	1.08012
ATP13A3	ENSG00000133657	ATPase type 13A3 [Source:HGNC Symbol;Acc:24113]	14	11	17	24	22	14	11	17	24	22	18	13	18	33	32	0	0	0	0	0	0	0.000194963	0.000276416	0.000391404	0.000467322	0.000598653	8.76379e+07	12202316	3.65169e+08	1.96245e+09	3.98537e+07	1.27504	0.86413	1.06179	1.04898	1.09486	0.812534	1.04363	0.846961	1.15373	0.941845	0.998931	1.19876	1.35013	1.07326	1.50071	0.995664
ATP1A1	ENSG00000163399	ATPase, Na+/K+ transporting, alpha 1 polypeptide [Source:HGNC Symbol;Acc:799]	49	49	50	51	52	68	68	72	75	74	522	421	550	497	509	0	0	0	0	0	0	0.000194963	0.000276416	0.000391404	0.000467322	0.000598653	1411885696	1.06231e+09	1185226464	1.27844e+09	1.58277e+09	1.08858	1.13717	0.996612	1.6518	0.937566	0.871925	1.08813	0.802023	1.06886	0.890859	0.811868	0.759123	0.993467	0.992189	1.5516	0.985242
ATP1A2	ENSG00000018625	ATPase, Na+/K+ transporting, alpha 2 polypeptide [Source:HGNC Symbol;Acc:800]	5	1	6	3	6	21	17	24	22	25	137	114	136	114	140	0	0	0	0	0	0	0.000194963	0.000276416	0.00672703	0.00895415	0.00888905	2.93788e+07	5756218	26483374	33969041	5257411	0.481622	4.56448	0.514487	0.670876	0.37693	0.732562	0.625511	0.48584	1.50943	0.733341	0.803205	0.730821	0.780512	0.777171	0.910506	0.63618
ATP1B1	ENSG00000143153	ATPase, Na+/K+ transporting, beta 1 polypeptide [Source:HGNC Symbol;Acc:804]	19	14	25	27	20	19	14	25	27	20	85	65	106	101	88	0	0	0	0	0	0	0.000194963	0.000276416	0.000391404	0.000467322	0.000598653	859782336	498456832	1.01543e+09	4.91449e+08	296661312	0.865733	1.21716	0.931388	2.18295	0.94826	0.914846	1.08008	1.07609	1.17628	1.08776	0.928049	0.796997	1.19935	1.09863	1.62312	0.93206
ATP1B2	ENSG00000129244	ATPase, Na+/K+ transporting, beta 2 polypeptide [Source:HGNC Symbol;Acc:805]	3	3	6	3	4	3	3	6	3	4	11	9	13	14	14	0	0	0	0	0	0	0.000194963	0.000276416	0.00672703	0.0130306	0.00858353	4.78159e+07	2.75425e+07	5.65898e+07	1.54983e+08	5.67265e+08	0.911153	1.55139	1.05536	0.887008	1.04094	0.927801	1.04355	0.961737	1.11075	1.3367	1.22933	1.32717	0.806804	0.874728	0.704606	1.19373
ATP1B3	ENSG00000069849	ATPase, Na+/K+ transporting, beta 3 polypeptide [Source:HGNC Symbol;Acc:806]	13	15	18	18	17	13	15	18	18	17	48	44	85	71	56	0	0	0	0	0	0	0.000194963	0.000276416	0.000391404	0.000467322	0.000598653	937171648	926877824	2.71874e+08	3.77904e+08	819465920	1.39073	0.742715	1.14943	0.924368	0.975786	0.851338	1.19958	0.652579	1.01799	0.666383	0.752383	0.917104	0.645276	0.707175	1.41231	1.13902
ATP2A1	ENSG00000196296	ATPase, Ca++ transporting, cardiac muscle, fast twitch 1 [Source:HGNC Symbol;Acc:811]	2	4	2	5	12	25	27	31	34	40	139	127	170	163	192	0	0	0	0	0	0	0.000194963	0.000276416	0.00672703	0.00763139	0.000598653	124892848	96442366	55103368	1819739	2.36244e+08	1.05093	1.28802	0.973306	0.653487	0.428169	0.65405	0.482703	0.758263	3.48942	2.77124	0.933316	1.03958	1.13173	0.5197	0.673216	1.43973
ATP2A2	ENSG00000174437	ATPase, Ca++ transporting, cardiac muscle, slow twitch 2 [Source:HGNC Symbol;Acc:812]	38	34	46	47	46	61	56	74	75	75	361	283	521	435	460	0	0	0	0	0	0	0.000194963	0.000276416	0.000391404	0.000467322	0.000598653	1.68917e+09	1.58153e+09	697693440	2.39397e+09	1603080576	1.32141	0.829068	1.10388	1.23319	1.80418	0.982453	0.818931	0.730176	0.972259	0.855662	0.989011	0.766302	0.913064	0.72136	1.32593	1.17211
ATP2A3	ENSG00000074370	ATPase, Ca++ transporting, ubiquitous [Source:HGNC Symbol;Acc:813]	31	29	38	39	45	43	42	53	53	60	148	130	210	181	209	0	0	0	0	0	0	0.000194963	0.000276416	0.000391404	0.000467322	0.000598653	8.58094e+08	359457024	4.01548e+08	3.65303e+08	3.3229e+08	0.896162	1.15431	0.939309	0.604893	0.456728	0.627295	0.423855	0.697702	2.90752	3.03341	0.692909	0.942968	0.686128	0.587133	0.473652	1.44913
ATP2B1	ENSG00000070961	ATPase, Ca++ transporting, plasma membrane 1 [Source:HGNC Symbol;Acc:814]	24	22	33	34	31	40	38	54	58	55	140	113	178	174	172	0	0	0	0	0	0	0.000194963	0.000276416	0.000391404	0.000467322	0.000598653	1.4454e+08	1.70562e+08	1.19533e+08	191575792	1.31496e+08	1.03588	1.29038	0.990649	0.663895	0.63593	0.865591	0.523108	0.838633	0.731879	1.07425	0.927664	0.949815	1.02701	0.859025	1.59046	0.957864
ATP2B4	ENSG00000058668	ATPase, Ca++ transporting, plasma membrane 4 [Source:HGNC Symbol;Acc:817]	37	36	42	47	50	52	50	61	67	70	201	150	240	216	253	0	0	0	0	0	0	0.000194963	0.000276416	0.000391404	0.000467322	0.000598653	3.0415e+08	332220480	212229872	3.60906e+08	3.79812e+08	0.729724	0.891498	0.971403	1.16632	1.178	1.03509	0.910493	1.19547	1.26473	0.741168	1.33856	0.829377	0.876209	0.757008	1.15254	1.06868
ATP2C1	ENSG00000017260	ATPase, Ca++ transporting, type 2C, member 1 [Source:HGNC Symbol;Acc:13211]	35	24	41	47	43	36	25	42	47	44	64	37	88	113	103	0	0	0	0	0	0	0.000194963	0.000276416	0.000391404	0.000467322	0.000598653	3.00726e+08	1.04241e+08	1.30835e+08	145465016	194077552	1.00151	0.847944	1.18166	1.26941	1.87873	1.19677	0.964214	0.760284	1.04918	1.02248	1.12489	1.05398	1.14997	1.07878	1.22596	1.18758
ATP2C2	ENSG00000064270	ATPase, Ca++ transporting, type 2C, member 2 [Source:HGNC Symbol;Acc:29103]	9	6	15	14	14	10	6	15	14	15	17	10	16	19	23	0	0	0	0	0	0	0.000194963	0.000276416	0.000391404	0.00763139	0.000598653	6.41836e+07	3950514	1.89098e+07	3.79558e+07	1.27319e+08	0.558153	2.06758	1.36435	1.27598	2.36492	0.670206	1.26908	0.532953	1.19625	1.005	0.692459	3.26234	1.57529	0.866027	1.86862	0.414451
ATP5A1	ENSG00000152234	ATP synthase, H+ transporting, mitochondrial F1 complex, alpha subunit 1, cardiac muscle [Source:HGNC Symbol;Acc:823]	44	45	48	51	52	44	45	48	51	52	1032	893	1296	1127	1224	0	0	0	0	0	0	0.000194963	0.000276416	0.000391404	0.000467322	0.000598653	3413490176	5.1649e+09	8537858048	11765774336	1.26387e+10	1.03555	1.04479	1.07996	0.987756	1.22132	1.04328	0.86138	1.02554	1.04749	1.25631	1.13031	0.893127	1.19672	1.04634	0.963233	1.05606
ATP5C1	ENSG00000165629	ATP synthase, H+ transporting, mitochondrial F1 complex, gamma polypeptide 1 [Source:HGNC Symbol;Acc:833]	16	17	21	21	22	17	17	22	22	24	121	121	226	188	170	0	0	0	0	0	0	0.000194963	0.000276416	0.000391404	0.000467322	0.000598653	536387776	1.05004e+08	9.31658e+08	495262880	1.3122e+08	1.15561	1.08433	1.18532	0.983657	1.23079	1.02851	0.863393	0.984107	1.06838	1.19066	1.1203	0.868795	1.06368	1.00608	0.960048	0.963714
ATP5D	ENSG00000099624	ATP synthase, H+ transporting, mitochondrial F1 complex, delta subunit [Source:HGNC Symbol;Acc:837]	3	3	6	6	4	3	3	6	6	4	51	64	102	75	76	0	0	0	0	0	0	0.000194963	0.000276416	0.000391404	0.000467322	0.000598653	1.98162e+07	3.78129e+07	65372300	1737853312	32237545	1.05992	1.05862	0.97698	0.933711	1.16988	1.02132	0.990237	1.04125	1.04602	1.23989	1.10577	0.913642	1.20277	0.995482	0.850018	0.99152
ATP5F1	ENSG00000116459	ATP synthase, H+ transporting, mitochondrial Fo complex, subunit B1 [Source:HGNC Symbol;Acc:840]	16	16	23	24	21	16	16	23	24	21	136	116	187	187	159	0	0	0	0	0	0	0.000194963	0.000276416	0.000391404	0.00763139	0.00858353	7.46947e+08	7.87597e+08	7.14602e+08	3220204544	2.34651e+09	1.06166	1.06508	1.00417	0.957803	1.13192	0.98826	0.915962	1.00538	1.01849	1.18788	1.1353	0.845372	1.07321	1.01253	0.959807	1.04591
ATP5H	ENSG00000167863	ATP synthase, H+ transporting, mitochondrial Fo complex, subunit d [Source:HGNC Symbol;Acc:845]	14	18	20	20	19	14	18	20	20	19	152	159	251	214	213	0	0	0	0	0	0	0.000194963	0.000276416	0.000391404	0.000467322	0.000598653	1009906240	585640064	838024480	2196943872	2.1982e+09	1.053	1.0545	1.07242	1.01648	1.24471	1.01128	0.878569	1.08513	1.06057	1.28366	1.09615	0.905348	1.12712	1.04968	0.966145	1.05023
ATP5J	ENSG00000154723	ATP synthase, H+ transporting, mitochondrial Fo complex, subunit F6 [Source:HGNC Symbol;Acc:847]	7	9	10	11	11	7	9	10	11	11	57	63	119	94	120	0	0	0	0	0	0	0.000194963	0.000276416	0.000391404	0.00763139	0.000598653	1.98522e+09	6.30404e+08	590764480	2462857472	1058873504	1.02817	1.05707	1.0409	0.968209	1.23718	0.996467	0.908418	1.03855	1.08832	1.29305	1.07146	0.917735	1.08556	1.07563	0.805881	1.08664
ATP5L	ENSG00000268551	ATP synthase, H+ transporting, mitochondrial Fo complex, subunit G [Source:HGNC Symbol;Acc:14247]	4	3	4	5	4	4	3	4	5	4	36	42	57	35	30	0	0	0	0	0	0	0.000194963	0.000276416	0.00672703	0.00763139	0.0107849	4.30296e+07	7.82824e+06	51429612	83969288	8.85861e+08	1.11209	1.11144	1.01707	0.933004	1.0802	0.951723	0.957892	0.939287	1.00423	1.04377	1.04373	0.81658	0.894898	1.04371	0.950115	0.931592
ATP5O	ENSG00000241837	ATP synthase, H+ transporting, mitochondrial F1 complex, O subunit [Source:HGNC Symbol;Acc:850]	9	6	8	8	9	14	12	13	14	14	79	63	92	105	99	0	0	0	0	0	0	0.000194963	0.000276416	0.000391404	0.000467322	0.000598653	1802364640	678797376	1.91594e+08	2.76168e+08	2.79864e+08	0.95867	0.951262	1.00324	0.955229	1.23509	1.01025	0.913085	1.08618	1.06227	1.30404	1.2746	0.921557	1.02157	1.02091	0.933999	1.08713
ATP5S	ENSG00000125375	ATP synthase, H+ transporting, mitochondrial Fo complex, subunit s (factor B) [Source:HGNC Symbol;Acc:18799]	5	8	11	15	10	5	8	11	15	10	11	14	20	36	21	0	0	0	0	0	0	0.000194963	0.000276416	0.000391404	0.00763139	0.000598653	7.29345e+07	6.4425e+07	6.39755e+07	1.23245e+08	62273572	0.964815	1.23103	0.929464	0.906548	0.907857	0.908264	0.890059	0.855509	0.839983	1.34258	1.01572	0.928787	1.11269	1.21954	0.959215	1.12313
ATP6AP1	ENSG00000071553;ENSG00000269668	ATPase, H+ transporting, lysosomal accessory protein 1 [Source:HGNC Symbol;Acc:868]	8	9	8	10	7	8	9	8	10	7	19	11	16	23	19	0	0	0	0	0	0	0.000194963	0.000276416	0.000391404	0.000467322	0.000598653	9.16754e+07	4.17341e+07	11201011	6.00944e+07	6.92437e+08	0.975489	1.07639	0.844234	1.06945	1.89543	1.00585	0.917513	0.725225	1.30626	1.09328	0.975927	0.808543	0.741929	0.913367	0.858449	1.04627
ATP6AP2	ENSG00000182220	ATPase, H+ transporting, lysosomal accessory protein 2 [Source:HGNC Symbol;Acc:18305]	9	6	8	11	10	9	6	8	11	10	21	15	25	30	30	0	0	0	0	0	0	0.000194963	0.000276416	0.000391404	0.00763139	0.000598653	160287240	87478178	6.0704e+07	7.03415e+07	130739744	1.06755	0.887999	1.12454	1.53816	2.41292	0.974626	1.02989	0.764165	1.43187	0.908198	0.952165	0.892479	0.662399	0.743365	1.58863	1.01196
ATP6V0A1	ENSG00000033627	ATPase, H+ transporting, lysosomal V0 subunit a1 [Source:HGNC Symbol;Acc:865]	20	20	30	29	30	21	20	32	32	31	57	52	89	76	67	0	0	0	0	0	0	0.000194963	0.000276416	0.000391404	0.000467322	0.000598653	139102496	7.70639e+08	1.80016e+08	435894720	168255592	0.832979	1.24766	0.976846	1.05101	1.57868	0.969048	0.928152	0.774626	1.13076	1.07665	1.5067	1.11569	1.11283	1.28527	1.03945	1.06301
ATP6V0A2	ENSG00000185344	ATPase, H+ transporting, lysosomal V0 subunit a2 [Source:HGNC Symbol;Acc:18481]	11	11	16	17	16	12	13	18	20	18	20	22	22	35	30	0	0	0	0	0	0	0.000194963	0.000276416	0.000391404	0.00763139	0.000598653	42245552	2.44667e+07	14115183	2.39343e+07	1.66265e+07	1.09398	0.974166	1.08248	1.36174	1.68225	1.03256	1.01084	0.680774	1.04499	0.900053	0.935118	1.0983	0.8771	0.957491	1.23562	1.04584
ATP6V0A4	ENSG00000105929	ATPase, H+ transporting, lysosomal V0 subunit a4 [Source:HGNC Symbol;Acc:866]	7	4	11	13	10	8	4	12	15	11	12	5	17	26	23	0	0	0	0	0	0	0.000194963	0.000276416	0.00672703	0.00763139	0.000598653	10762831	7851634	4.16253e+07	133419084	6.41785e+07	4.38864	0.432267	0.930055	0.384426	0.591658	0.369855	0.415958	0.378442	0.638459	1.78662	0.287546	0.700449	0.66612	0.944773	0.833798	0.915003
ATP6V0D1	ENSG00000159720	ATPase, H+ transporting, lysosomal 38kDa, V0 subunit d1 [Source:HGNC Symbol;Acc:13724]	13	14	13	18	18	13	14	13	18	18	67	47	90	74	73	0	0	0	0	0	0	0.000194963	0.000276416	0.000391404	0.000467322	0.000598653	404809920	4.60922e+08	1.39775e+08	2.7909e+08	242544000	1.19326	1.23143	1.0416	1.07203	1.42137	0.971704	0.862348	0.838669	1.11436	1.19122	1.25087	1.29022	1.05326	1.13044	0.986277	1.19227
ATP6V1B1	ENSG00000116039;ENSG00000271809	ATPase, H+ transporting, lysosomal 56/58kDa, V1 subunit B1 [Source:HGNC Symbol;Acc:853]	18	10	16	24	24	29	19	31	41	38	70	45	97	84	96	0	0	0	0	0	0	0.000194963	0.000276416	0.000391404	0.000467322	0.000598653	146486782	1.31758e+08	151968880	5.48073e+07	4.29874e+08	0.914979	0.933688	1.55105	0.691255	0.721024	0.981593	1.56026	0.476136	3.7931	1.81512	0.792501	1.53525	1.33819	0.46739	0.439679	0.781671
ATP6V1B2	ENSG00000147416	ATPase, H+ transporting, lysosomal 56/58kDa, V1 subunit B2 [Source:HGNC Symbol;Acc:854]	24	23	27	31	31	35	32	42	48	45	137	120	215	181	194	0	0	0	0	0	0	0.000194963	0.000276416	0.000391404	0.000467322	0.000598653	8.63725e+08	670491776	6.40491e+08	1.3553e+09	709047360	1.13606	0.890278	0.942831	0.852723	0.795124	0.959503	0.935973	0.914171	0.704723	0.837548	0.907209	0.967956	0.93187	0.911407	0.94513	1.33036
ATP6V1C1	ENSG00000155097	ATPase, H+ transporting, lysosomal 42kDa, V1 subunit C1 [Source:HGNC Symbol;Acc:856]	36	32	44	49	46	37	33	45	50	47	122	86	170	165	150	0	0	0	0	0	0	0.000194963	0.000276416	0.000391404	0.000467322	0.000598653	4.04484e+08	386620352	2.82783e+08	4.23289e+08	2.23572e+08	1.23701	0.887763	1.00983	0.906875	0.912307	0.941334	1.17619	0.951539	0.956091	1.06529	0.803461	0.894306	0.872679	0.778724	0.992076	0.986001
ATP6V1D	ENSG00000100554	ATPase, H+ transporting, lysosomal 34kDa, V1 subunit D [Source:HGNC Symbol;Acc:13527]	13	14	18	19	19	13	14	18	19	19	43	44	75	58	58	0	0	0	0	0	0	0.000194963	0.000276416	0.000391404	0.000467322	0.000598653	4.29618e+08	1.43934e+08	3.44559e+08	355656192	2.36143e+08	1.19074	0.960558	1.05382	0.956118	0.801437	1.05532	1.0027	0.873325	1.07426	1.03627	0.946659	1.14417	0.975202	0.902014	0.908406	1.26486
ATP6V1E1	ENSG00000131100	ATPase, H+ transporting, lysosomal 31kDa, V1 subunit E1 [Source:HGNC Symbol;Acc:857]	8	9	10	11	11	23	21	26	27	27	94	71	146	111	118	0	0	0	0	0	0	0.000194963	0.000276416	0.000391404	0.00763139	0.000598653	6.97688e+07	93695058	175020832	1.97323e+08	4.52273e+08	1.25416	0.923248	1.08358	0.897119	0.79045	0.956367	1.04207	0.848677	1.02335	1.07493	0.808718	1.03933	0.794838	0.8193	0.935117	1.19781
ATP6V1F	ENSG00000128524	ATPase, H+ transporting, lysosomal 14kDa, V1 subunit F [Source:HGNC Symbol;Acc:16832]	9	9	12	11	13	9	9	12	11	13	32	24	45	43	44	0	0	0	0	0	0	0.000194963	0.000276416	0.000391404	0.000467322	0.000598653	302623760	349094336	3.47003e+08	4.68821e+08	4.25139e+08	1.22379	1.00095	1.04294	1.05513	0.99957	1.04308	1.02933	0.866183	1.18556	1.03621	0.981262	1.11517	0.706973	0.907791	0.873444	1.25976
ATP6V1G1	ENSG00000136888	ATPase, H+ transporting, lysosomal 13kDa, V1 subunit G1 [Source:HGNC Symbol;Acc:864]	7	9	7	7	8	7	9	7	7	8	36	42	79	50	52	0	0	0	0	0	0	0.000194963	0.000276416	0.000391404	0.00763139	0.000598653	339158976	4.67993e+08	4.16969e+08	1.03799e+09	519948760	1.17637	0.775474	1.24258	0.971707	0.861941	0.951992	1.0197	0.953963	1.16605	1.07922	0.940074	1.10818	1.06344	0.7986	0.915506	1.40797
ATP6V1H	ENSG00000047249	ATPase, H+ transporting, lysosomal 50/57kDa, V1 subunit H [Source:HGNC Symbol;Acc:18303]	18	18	28	34	31	18	18	28	34	31	47	44	75	93	77	0	0	0	0	0	0	0.000194963	0.000276416	0.000391404	0.000467322	0.000598653	5.56572e+08	383112960	4.17464e+08	312763696	1.17033e+09	1.08049	0.822339	1.11325	0.9818	1.23916	1.00225	0.86279	0.857654	1.15812	1.10797	0.915119	1.17958	1.03056	0.857506	1.05233	1.18167
ATP7A	ENSG00000165240	ATPase, Cu++ transporting, alpha polypeptide [Source:HGNC Symbol;Acc:869]	23	20	38	46	48	24	21	39	47	49	42	33	58	76	87	0	0	0	0	0	0	0.000194963	0.000276416	0.000391404	0.000467322	0.000598653	1.54265e+08	115164972	4.22876e+07	7.39223e+07	8.07476e+07	1.02411	1.38008	0.985962	0.952896	1.49982	1.13053	0.968357	0.838626	1.19153	1.14625	1.11818	1.17376	0.968502	1.5175	0.957083	0.889142
ATP8A1	ENSG00000124406	ATPase, aminophospholipid transporter (APLT), class I, type 8A, member 1 [Source:HGNC Symbol;Acc:13531]	13	10	14	18	14	14	11	15	19	15	15	14	18	25	25	0	0	0	0	0	0	0.000194963	0.000276416	0.000391404	0.000467322	0.00888905	155514790	2.03017e+07	1.59327e+07	56854003	22865684	1.03232	1.72895	1.1795	0.693404	1.1537	0.893828	0.758641	0.736067	0.589844	0.866476	0.716029	0.776665	0.769732	0.989931	0.901913	1.58891
ATP8B1	ENSG00000081923	ATPase, aminophospholipid transporter, class I, type 8B, member 1 [Source:HGNC Symbol;Acc:3706]	24	22	38	41	27	26	24	41	45	30	35	33	60	83	54	0	0	0	0	0	0	0.000194963	0.000276416	0.000391404	0.000467322	0.000598653	58599412	6.61739e+07	9.56444e+07	1.07941e+08	71317128	0.427651	2.10536	0.711896	0.536293	0.49253	0.956265	0.464167	1.41479	1.02286	1.00593	2.37863	1.22226	1.33894	1.08724	0.618063	0.405358
ATP8B2	ENSG00000143515	ATPase, aminophospholipid transporter, class I, type 8B, member 2 [Source:HGNC Symbol;Acc:13534]	4	3	5	10	4	5	3	5	13	6	6	3	6	14	8	0	0	0	0	0	0	0.000194963	0.00437555	0.000391404	0.00763139	0.00858353	3669495	6.28697e+06	8.95823e+06	13254093	9.20527e+06	0.828324	1.79137	0.969444	0.879989	0.720104	1.00486	0.786125	0.758041	1.37252	1.02918	1.20213	1.33705	1.31988	1.30512	0.750938	1.12067
ATP9A	ENSG00000054793	ATPase, class II, type 9A [Source:HGNC Symbol;Acc:13540]	19	13	21	26	28	23	15	26	31	31	44	24	47	56	60	0	0	0	0	0	0	0.000194963	0.000276416	0.000391404	0.000467322	0.000598653	1.80599e+08	269036176	195906508	91089276	77904540	1.23748	0.935598	1.63207	1.53161	1.37347	1.01243	0.78803	0.813087	1.27212	0.914342	1.5906	1.12502	0.977077	1.0121	0.8525	0.703932
ATP9B	ENSG00000262782	ATPase, class II, type 9B [Source:HGNC Symbol;Acc:13541]	14	11	14	19	15	18	13	19	24	18	30	22	37	38	33	0	0	0	0	0	0	0.000194963	0.000276416	0.000391404	0.000467322	0.000598653	61202192	2.28136e+07	1.09372e+07	3.5424e+07	60144448	1.22814	0.936801	1.36163	0.910183	0.837443	0.99098	0.66138	0.818653	0.898349	0.9876	0.997826	0.997158	1.12542	1.02863	0.936375	1.04606
ATPAF1	ENSG00000123472	ATP synthase mitochondrial F1 complex assembly factor 1 [Source:HGNC Symbol;Acc:18803]	8	7	11	11	12	8	7	11	11	12	17	10	17	23	20	0	0	0	0	0	0	0.000194963	0.000276416	0.000391404	0.00763139	0.000598653	1.51513e+08	81211124	42025550	1.02647e+08	210164280	0.961579	1.17477	0.96911	0.956383	1.24521	0.98442	0.891163	0.953267	0.682565	1.19137	0.98448	0.985751	1.07167	0.994917	0.901998	1.36186
ATPAF2	ENSG00000171953	ATP synthase mitochondrial F1 complex assembly factor 2 [Source:HGNC Symbol;Acc:18802]	4	3	9	7	9	4	3	9	7	9	14	9	17	16	19	0	0	0	0	0	0	0.000194963	0.000276416	0.000391404	0.00763139	0.000598653	4.58762e+07	1.4389e+08	108761648	1.22781e+08	1.00486e+08	1.13684	1.271	1.01917	1.056	1.97148	0.857211	0.78807	1.04519	1.08761	1.29541	1.01312	0.953432	1.34174	0.956242	0.837552	1.09091
ATPIF1	ENSG00000130770	ATPase inhibitory factor 1 [Source:HGNC Symbol;Acc:871]	10	8	10	11	10	10	8	10	11	10	85	54	46	64	61	0	0	0	0	0	0	0.000194963	0.000276416	0.00672703	0.00895415	0.00888905	2.42823e+08	2.38455e+08	1.26453e+09	1.49777e+09	1.18731e+08	1.15649	1.14284	1.04146	0.885619	1.31173	1.0777	1.01925	1.01065	1.00474	1.30832	0.963586	0.707807	0.949097	0.942201	0.68619	0.931727
ATR	ENSG00000175054	ataxia telangiectasia and Rad3 related [Source:HGNC Symbol;Acc:882]	29	17	32	51	44	29	17	32	51	44	33	23	34	66	60	0	0	0	0	0	0	0.000194963	0.000276416	0.000391404	0.000467322	0.000598653	55676134	73587452	18640015	400394596	2.49316e+08	0.880815	1.02778	0.955036	1.25514	1.06053	0.960923	0.71181	1.13499	1.12545	0.971751	0.840086	0.931451	0.761092	0.98748	0.920385	1.20292
ATRIP	ENSG00000164053	ATR interacting protein [Source:HGNC Symbol;Acc:33499]	7	7	8	12	9	7	7	8	12	9	13	10	12	18	17	0	0	0	0	0	0	0.000194963	0.000276416	0.00672703	0.00763139	0.000598653	245104984	8.71361e+06	14028958	2.53377e+07	29098791	0.845022	1.02882	0.897441	1.13255	0.954663	1.04589	0.872829	1.19534	1.03332	1.04811	0.879911	0.969189	1.0282	1.00283	0.917745	1.08644
ATRN	ENSG00000088812	attractin [Source:HGNC Symbol;Acc:885]	24	17	35	34	34	24	19	37	35	35	50	31	86	69	68	0	0	0	0	0	0	0.000194963	0.000276416	0.000391404	0.000467322	0.000598653	1.75928e+08	158306896	1.93116e+08	2.02558e+08	2.88042e+08	1.34082	1.18998	1.06738	0.974483	1.48041	1.02608	1.49348	0.846552	0.79668	0.849051	0.717107	1.3588	1.1204	0.865205	1.03418	0.891106
ATXN1	ENSG00000124788	ataxin 1 [Source:HGNC Symbol;Acc:10548]	12	14	18	18	17	12	14	18	18	17	16	19	21	34	24	0	0	0	0	0	0	0.000194963	0.000276416	0.000391404	0.000467322	0.000598653	5.12153e+07	38163212	3.3758e+07	6.19256e+07	8.27994e+07	0.880588	0.965073	1.00364	0.805742	0.989333	1.15994	0.858043	0.789786	1.12743	1.244	1.43674	1.11397	1.10485	1.11118	1.18873	0.964128
ATXN10	ENSG00000130638	ataxin 10 [Source:HGNC Symbol;Acc:10549]	28	28	30	33	32	28	28	30	33	32	83	62	95	91	92	0	0	0	0	0	0	0.000194963	0.000276416	0.000391404	0.000467322	0.000598653	416570016	175924456	2.02862e+08	2.25002e+08	165537008	1.05494	0.930217	1.07738	1.65153	1.79641	0.865824	1.21789	0.919217	0.917033	1.17399	0.938298	1.10221	0.718677	0.833392	1.38177	0.841027
ATXN1L	ENSG00000224470	ataxin 1-like [Source:HGNC Symbol;Acc:33279]	7	6	10	12	13	7	6	10	12	13	9	7	13	15	17	0	0	0	0	0	0	0.000194963	0.000276416	0.00672703	0.00895415	0.00888905	2.45675e+07	11610640	1.00408e+07	1.24999e+07	3.17615e+07	0.806069	1.0933	1.1784	1.50278	1.28657	1.35471	0.935516	1.03911	1.254	0.921842	0.915786	1.2218	0.970448	1.14822	0.797673	1.00681
ATXN2	ENSG00000204842	ataxin 2 [Source:HGNC Symbol;Acc:10555]	27	22	32	29	32	30	23	34	31	34	60	39	78	78	81	0	0	0	0	0	0	0.000194963	0.000276416	0.000391404	0.000467322	0.000598653	274254368	5.76185e+07	106007856	2.41984e+08	2.4039e+08	0.979972	0.92285	1.09541	0.853302	1.56496	1.18735	1.08499	1.02311	1.59769	1.35934	1.04046	0.90087	1.11039	1.09282	0.826366	0.982727
ATXN2L	ENSG00000168488	ataxin 2-like [Source:HGNC Symbol;Acc:31326]	35	34	38	43	41	38	35	40	45	43	94	83	112	114	127	0	0	0	0	0	0	0.000194963	0.000276416	0.000391404	0.000467322	0.000598653	2.29254e+08	1.52951e+08	1.70746e+08	8.11573e+08	3.59147e+08	0.962454	0.972947	0.975411	1.20988	1.27629	1.09454	0.949614	1.00979	1.01318	1.05255	0.982241	1.03275	1.01198	1.06278	1.07318	0.952192
ATXN3	ENSG00000066427	ataxin 3 [Source:HGNC Symbol;Acc:7106]	14	12	15	21	22	14	12	16	22	23	28	25	36	47	42	0	0	0	0	0	0	0.000194963	0.000276416	0.000391404	0.000467322	0.000598653	1.61304e+08	3.18358e+07	5.8442e+07	8.15628e+07	297201848	0.760065	0.896052	1.07426	0.834042	0.635319	1.06084	0.749792	1.36892	0.667383	1.01975	1.30412	1.06852	1.11738	1.30222	0.84555	0.803736
ATXN7L3B	ENSG00000253719	ataxin 7-like 3B [Source:HGNC Symbol;Acc:37931]	2	2	3	2	3	2	2	3	2	3	11	5	9	9	13	0	0	0	0	0	0	0.000194963	0.000276416	0.00672703	0.00895415	0.00858353	5.72083e+07	25590498	3.24093e+07	3.50899e+07	1.02857e+08	1.17529	1.09586	1.17312	1.08953	1.91931	1.04523	0.872582	1.0186	1.19144	0.916421	0.601395	1.02467	1.02765	0.733	1.49797	0.758806
AUH	ENSG00000148090	AU RNA binding protein/enoyl-CoA hydratase [Source:HGNC Symbol;Acc:890]	11	11	10	13	10	11	11	10	13	10	17	18	24	26	26	0	0	0	0	0	0	0.000194963	0.000276416	0.000391404	0.00763139	0.000598653	55102457	39105501	9.34954e+07	5.37243e+07	1.53134e+07	0.793026	1.39789	1.07103	0.936261	0.845279	1.08086	0.836148	1.08722	1.72633	1.43999	1.28165	0.687648	1.06707	1.918	0.518038	1.10096
AUP1	ENSG00000115307	ancient ubiquitous protein 1 [Source:HGNC Symbol;Acc:891]	12	11	13	12	11	13	11	13	12	11	29	19	28	30	25	0	0	0	0	0	0	0.000194963	0.000276416	0.000391404	0.00763139	0.00858353	1.7489e+08	9.65772e+07	1.33216e+08	1.34707e+08	4.24244e+07	1.11219	1.04978	0.95197	1.33109	0.963353	0.901397	1.04375	0.82234	0.883209	0.771349	1.08971	0.750546	0.808127	0.687493	1.36835	0.929015
AVL9	ENSG00000105778	AVL9 homolog (S. cerevisiase) [Source:HGNC Symbol;Acc:28994]	9	8	22	20	21	9	8	22	20	21	14	12	38	35	39	0	0	0	0	0	0	0.000194963	0.000276416	0.000391404	0.000467322	0.000598653	8.7506e+07	4.32605e+07	9.69995e+07	9.10073e+07	2.88202e+08	0.716316	0.975642	1.18101	0.96802	2.2496	0.948417	1.00354	1.17165	1.00951	1.34464	0.990049	1.74179	1.04494	1.27085	0.671219	0.880907
AXL	ENSG00000167601	AXL receptor tyrosine kinase [Source:HGNC Symbol;Acc:905]	8	8	14	23	18	8	8	14	23	18	9	9	18	31	28	0	0	0	0	0	0	0.000194963	0.000276416	0.000391404	0.00763139	0.000598653	1.70466e+07	1.44543e+07	3.80601e+07	38761566	43355232	0.968383	0.8548	0.910755	1.04101	0.5951	1.0166	1.02724	0.805343	0.815735	0.994827	1.2372	1.04412	1.04985	0.894464	0.903736	1.28396
AZGP1	ENSG00000160862	alpha-2-glycoprotein 1, zinc-binding [Source:HGNC Symbol;Acc:910]	25	23	34	34	30	25	23	34	34	30	365	264	1324	723	359	0	0	0	0	0	0	0.000194963	0.000276416	0.000391404	0.00763139	0.000598653	2.60264e+09	1584236416	11376425984	4868601472	4069496832	0.538886	2.02009	0.773725	0.484199	0.464194	2.09923	1.62844	0.680886	0.576206	0.80681	0.718843	1.55865	1.00005	1.02645	0.658089	0.476122
AZI1	ENSG00000141577	5-azacytidine induced 1 [Source:HGNC Symbol;Acc:29511]	40	35	42	58	51	40	35	42	58	51	61	53	56	103	89	0	0	0	0	0	0	0.000194963	0.000276416	0.000391404	0.000467322	0.000598653	4.46931e+08	116091200	7.12511e+07	6.4772e+07	1.10246e+08	1.00119	0.715445	1.06361	1.36362	0.948192	1.11271	0.929605	0.785653	1.08184	0.84253	1.30604	0.730277	1.07833	0.939196	0.964181	1.60561
AZI2	ENSG00000163512	5-azacytidine induced 2 [Source:HGNC Symbol;Acc:24002]	10	11	14	18	14	10	11	14	18	15	18	16	19	33	25	0	0	0	0	0	0	0.000194963	0.000276416	0.000391404	0.00763139	0.000598653	2.25595e+07	2.26354e+07	33859370	3.14467e+07	81357388	0.927094	1.19959	0.899908	0.957404	0.822035	1.14228	0.830407	1.07042	1.1398	1.36971	1.11052	1.11229	1.13357	1.11996	0.880347	1.15579
B2M	ENSG00000166710	beta-2-microglobulin [Source:HGNC Symbol;Acc:914]	8	8	9	9	9	8	8	9	9	9	108	73	132	113	101	0	0	0	0	0	0	0.000194963	0.000276416	0.000391404	0.000467322	0.000598653	1.19411e+09	998063008	1352732560	4.67117e+08	2.92778e+08	1.03552	0.937397	0.992116	1.2821	0.501082	0.884155	0.82342	0.852526	0.531756	0.731595	0.700244	0.790682	0.809464	0.800537	1.07376	1.45546
B3GALNT1	ENSG00000169255	beta-1,3-N-acetylgalactosaminyltransferase 1 (globoside blood group) [Source:HGNC Symbol;Acc:918]	4	2	3	6	6	4	2	3	6	6	6	2	4	8	8	0	0	0	0	0	0	0.000194963	0.000276416	0.00672703	0.00763139	0.00858353	4.75467e+07	19734088	3.12044e+07	35690761	2.89119e+07	1.3617	0.901518	1.24063	1.38848	1.50864	0.84722	1.37362	0.947176	1.37562	1.15615	0.669102	0.956746	0.877104	0.795708	1.49606	0.923174
B3GALNT2	ENSG00000162885	beta-1,3-N-acetylgalactosaminyltransferase 2 [Source:HGNC Symbol;Acc:28596]	3	2	2	3	4	3	2	2	3	4	3	2	2	4	5	0	0	0	0	0	0	0.00302773	0.000276416	0.00672703	0.00895415	0.00888905	159280928	21729894	99971136	13718932	98995528	1.33837	0.771973	0.814051	1.2114	1.19215	0.830528	1.77422	0.507085	0.604233	0.946232	1.03517	1.01605	0.837852	1.0308	1.42215	0.995537
B3GALT6	ENSG00000176022	UDP-Gal:betaGal beta 1,3-galactosyltransferase polypeptide 6 [Source:HGNC Symbol;Acc:17978]	7	5	7	9	9	7	5	7	9	9	19	12	16	15	20	0	0	0	0	0	0	0.000194963	0.000276416	0.00672703	0.00763139	0.00858353	2.43356e+07	1.09172e+07	8.09378e+06	19940432	5.20024e+07	1.16967	0.964113	1.33202	0.870734	1.73272	1.22957	0.976356	0.93853	1.14636	0.816952	1.12082	1.34167	0.540295	1.25747	1.00726	0.642022
B3GALTL	ENSG00000187676	beta 1,3-galactosyltransferase-like [Source:HGNC Symbol;Acc:20207]	9	8	12	13	9	9	8	12	13	9	18	13	20	27	18	0	0	0	0	0	0	0.000194963	0.000276416	0.000391404	0.000467322	0.000598653	68408514	6.37848e+07	3.99427e+07	1.17296e+08	5.6482e+07	1.1621	1.03292	0.873083	1.06016	0.58181	1.36805	0.938863	0.851702	0.92143	0.950145	0.975024	0.989183	0.801323	1.42676	1.0544	1.09348
B3GAT3	ENSG00000149541	beta-1,3-glucuronyltransferase 3 (glucuronosyltransferase I) [Source:HGNC Symbol;Acc:923]	8	8	8	11	10	8	8	8	11	10	20	14	20	30	21	0	0	0	0	0	0	0.000194963	0.000276416	0.000391404	0.00763139	0.000598653	84896448	7.84725e+07	42558820	71943920	64664560	1.55876	1.24342	1.09024	0.73901	2.09611	1.24738	0.881057	1.04423	0.766226	0.674438	0.84505	0.859393	1.4402	0.634215	0.852659	0.679909
B3GNT1	ENSG00000174684	UDP-GlcNAc:betaGal beta-1,3-N-acetylglucosaminyltransferase 1 [Source:HGNC Symbol;Acc:15685]	5	6	8	9	10	5	6	8	9	10	14	13	23	21	18	0	0	0	0	0	0	0.000194963	0.000276416	0.000391404	0.000467322	0.000598653	3.1226e+07	1.91052e+07	6.4151e+07	27778381	4.63733e+07	1.26994	1.18055	1.12432	1.03273	1.01649	0.940297	0.813267	0.830065	0.745496	1.30435	1.06971	1.03621	1.22308	1.00338	0.986229	0.872519
B3GNT9	ENSG00000237172	UDP-GlcNAc:betaGal beta-1,3-N-acetylglucosaminyltransferase 9 [Source:HGNC Symbol;Acc:28714]	5	3	6	6	8	5	3	6	6	8	7	4	6	13	12	0	0	0	0	0	0	0.000194963	0.000276416	0.000391404	0.00763139	0.000598653	7604010	8.99385e+06	8406826	9928179	4.6646e+07	0.803983	0.969986	1.20673	0.789117	0.791524	1.09847	1.20866	0.803191	1.82575	1.93558	1.66575	1.84815	2.80006	1.52262	1.21877	0.861965
B3GNTL1	ENSG00000175711	UDP-GlcNAc:betaGal beta-1,3-N-acetylglucosaminyltransferase-like 1 [Source:HGNC Symbol;Acc:21727]	2	2	5	4	7	2	2	5	4	7	2	3	5	5	7	0	0	0	0	0	0	0.00302773	0.000276416	0.000391404	0.00763139	0.000598653	5158996	6423458	5.5777e+06	7.7198e+06	1.12073e+07	0.993053	1.19211	0.839203	1.07765	1.0545	1.03065	0.873932	1.23365	1.08074	0.789225	1.02672	1.06937	1.18097	0.927607	1.1383	0.976736
B4GALT1	ENSG00000086062	UDP-Gal:betaGlcNAc beta 1,4- galactosyltransferase, polypeptide 1 [Source:HGNC Symbol;Acc:924]	12	10	8	12	11	12	10	8	12	11	21	14	23	37	33	0	0	0	0	0	0	0.000194963	0.000276416	0.000391404	0.000467322	0.000598653	1.85947e+08	1.24769e+08	7.81581e+07	2.02721e+08	181249600	1.28054	0.695304	1.3832	1.64058	0.891695	0.960757	1.0548	0.931143	0.98616	1.08853	1.36004	1.2433	1.40707	1.11714	1.22013	0.903144
B4GALT3	ENSG00000158850	UDP-Gal:betaGlcNAc beta 1,4- galactosyltransferase, polypeptide 3 [Source:HGNC Symbol;Acc:926]	4	4	2	6	3	4	4	2	6	3	7	6	3	9	5	0	0	0	0	0	0	0.000194963	0.000276416	0.00672703	0.00763139	0.00858353	8.56706e+07	1.29115e+07	17620868	15334877	1.48615e+07	1.20465	0.581381	1.10313	1.02462	7.01364	0.725911	0.945367	0.837356	0.692384	0.951469	0.936023	1.1381	0.918706	0.967954	0.923615	1.30442
B4GALT4	ENSG00000121578	UDP-Gal:betaGlcNAc beta 1,4- galactosyltransferase, polypeptide 4 [Source:HGNC Symbol;Acc:927]	4	3	5	7	6	4	3	5	7	6	9	7	17	16	9	0	0	0	0	0	0	0.000194963	0.000276416	0.000391404	0.00763139	0.00858353	8.93911e+07	7.15069e+07	9.74113e+07	91288120	192423584	1.57372	0.682019	0.770015	1.28428	2.38516	0.912524	1.0978	0.670201	1.06233	1.26735	0.892209	1.8195	1.16018	0.876801	1.41811	1.12538
B4GALT7	ENSG00000027847	xylosylprotein beta 1,4-galactosyltransferase, polypeptide 7 [Source:HGNC Symbol;Acc:930]	5	3	5	8	7	5	3	5	8	7	11	6	8	15	16	0	0	0	0	0	0	0.000194963	0.000276416	0.00672703	0.00763139	0.000598653	31559161	18312132	1.43107e+07	5.49011e+07	2.88486e+07	1.0233	1.0533	1.19182	1.16737	1.28619	1.1273	0.992822	0.812878	1.10549	0.926889	0.831517	1.05571	0.924621	1.16564	0.880461	0.997376
BABAM1	ENSG00000105393	BRISC and BRCA1 A complex member 1 [Source:HGNC Symbol;Acc:25008]	7	7	11	12	11	9	9	15	17	15	21	14	30	39	29	0	0	0	0	0	0	0.000194963	0.000276416	0.000391404	0.000467322	0.000598653	53341380	4.41165e+07	55372146	1.95782e+08	61249494	0.787892	0.963441	1.02805	0.969402	0.785121	1.05457	0.768201	1.22299	0.975563	1.04164	1.07187	1.34415	1.02177	1.11867	0.878686	1.03569
BACE2	ENSG00000182240	beta-site APP-cleaving enzyme 2 [Source:HGNC Symbol;Acc:934]	5	4	3	4	4	5	4	3	4	4	6	4	3	7	8	0	0	0	0	0	0	0.000194963	0.000276416	0.00886341	0.00895415	0.000598653	1030376	10764671	12323928	1.37245e+07	19408524	0.866072	0.799009	1.26237	1.54584	1.06293	0.723194	1.54019	0.53107	1.43352	0.660512	0.987337	0.774357	0.711293	1.24208	1.55021	1.30945
BACH1	ENSG00000156273	BTB and CNC homology 1, basic leucine zipper transcription factor 1 [Source:HGNC Symbol;Acc:935]	17	14	16	21	21	17	14	16	21	21	23	19	22	38	31	0	0	0	0	0	0	0.000194963	0.000276416	0.000391404	0.00763139	0.000598653	208418164	5.01094e+07	3.40529e+07	51003476	6.29567e+07	0.949674	0.969959	0.895894	1.07691	0.838343	1.01465	1.08632	1.0705	0.846143	0.934614	1.09871	0.996106	0.960614	0.959989	1.11204	1.16037
BAD	ENSG00000002330	BCL2-associated agonist of cell death [Source:HGNC Symbol;Acc:936]	5	3	4	6	5	5	3	4	6	5	9	6	7	18	14	0	0	0	0	0	0	0.000194963	0.000276416	0.000391404	0.00763139	0.000598653	35545721	2.03849e+07	27994104	32986248	1.04716e+08	0.803188	1.24033	1.0681	0.687164	0.651405	1.60879	0.717834	1.44412	0.998488	1.25978	0.886807	1.07222	1.49547	1.60964	0.688523	0.778093
BAG1	ENSG00000107262	BCL2-associated athanogene [Source:HGNC Symbol;Acc:937]	15	15	20	18	18	15	15	20	18	18	34	24	62	57	47	0	0	0	0	0	0	0.000194963	0.000276416	0.000391404	0.000467322	0.000598653	1.60533e+08	3.50126e+07	1.27886e+08	1.74719e+08	310705120	0.780805	1.11915	1.0191	0.692627	0.551378	0.869813	0.933534	1.34375	3.84982	1.72556	1.01081	1.06191	1.43273	1.11741	0.753379	0.838724
BAG2	ENSG00000112208	BCL2-associated athanogene 2 [Source:HGNC Symbol;Acc:938]	14	14	16	19	18	14	14	16	19	18	40	36	44	55	53	0	0	0	0	0	0	0.000194963	0.000276416	0.000391404	0.000467322	0.000598653	68845784	67443328	91403024	163448736	2.26166e+08	1.37439	0.846863	0.75682	1.68295	2.84526	1.08063	1.15125	0.658033	1.2948	1.32459	0.984042	1.22569	0.784253	1.1887	1.34356	0.977395
BAG3	ENSG00000151929	BCL2-associated athanogene 3 [Source:HGNC Symbol;Acc:939]	26	19	32	31	37	26	19	32	31	37	65	48	112	90	118	0	0	0	0	0	0	0.000194963	0.000276416	0.000391404	0.000467322	0.000598653	1.23409e+08	1.44956e+08	218598208	4.97392e+08	2.44411e+08	0.826975	1.2829	1.11616	0.735953	1.23911	1.20546	1.06331	0.856604	2.14927	1.50394	0.941936	0.903886	1.30437	0.886607	0.736669	0.710325
BAG4	ENSG00000156735	BCL2-associated athanogene 4 [Source:HGNC Symbol;Acc:940]	9	7	9	9	11	9	7	9	9	11	16	11	20	19	29	0	0	0	0	0	0	0.000194963	0.000276416	0.00672703	0.00763139	0.000598653	51788568	71842500	63598491	5.4153e+07	187707444	0.732779	0.9155	0.898428	0.976267	0.62135	1.21467	0.768484	1.31461	6.58052	1.15627	1.1585	0.968056	0.932404	1.13639	0.713497	1.31675
BAG5	ENSG00000166170	BCL2-associated athanogene 5 [Source:HGNC Symbol;Acc:941]	20	22	23	27	24	20	22	23	27	24	47	44	68	68	57	0	0	0	0	0	0	0.000194963	0.000276416	0.000391404	0.000467322	0.000598653	1.1703e+08	127724760	955832288	1.85217e+08	1.43266e+08	1.18746	1.04546	1.23671	0.923964	0.93905	1.14082	0.834022	1.03594	1.00561	0.916201	1.13974	1.06561	0.956164	1.14702	0.916041	0.981155
BAG6	ENSG00000096155;ENSG00000228760;ENSG00000234651	BCL2-associated athanogene 6 [Source:HGNC Symbol;Acc:13919]	27	22	36	43	41	28	22	36	43	41	70	47	76	97	98	0	0	0	0	0	0	0.000194963	0.000276416	0.000391404	0.000467322	0.000598653	3.15349e+08	2.00873e+08	7.0034e+07	3.30254e+08	1.72092e+09	1.10125	1.04727	1.04544	0.962332	1.31965	0.956346	1.04365	0.939866	1.08611	1.20096	0.868623	1.07873	0.862835	1.01521	0.901908	1.03021
BAHD1	ENSG00000140320	bromo adjacent homology domain containing 1 [Source:HGNC Symbol;Acc:29153]	7	5	6	8	9	7	5	6	8	9	9	5	7	11	12	0	0	0	0	0	0	0.000194963	0.000276416	0.00672703	0.00895415	0.00888905	115349314	2.34321e+07	8.76616e+07	60650960	5.39224e+07	0.88808	0.899779	0.849474	1.10915	1.05332	0.984488	1.03062	1.16121	1.51601	1.04012	0.98947	1.21609	1.0154	1.04409	0.888676	0.783084
BAIAP2	ENSG00000175866	BAI1-associated protein 2 [Source:HGNC Symbol;Acc:947]	30	24	35	40	36	30	24	35	40	36	72	44	94	104	86	0	0	0	0	0	0	0.000194963	0.000276416	0.000391404	0.000467322	0.000598653	88704456	113282212	174108224	478505696	104629220	0.753469	1.15988	0.749383	1.04509	1.19008	1.04754	2.11865	0.912094	1.24988	1.28696	0.951047	1.0161	0.893681	1.21017	0.85679	0.574669
BAIAP2L1	ENSG00000006453	BAI1-associated protein 2-like 1 [Source:HGNC Symbol;Acc:21649]	25	19	20	35	24	25	19	20	35	24	47	35	41	67	53	0	0	0	0	0	0	0.000194963	0.000276416	0.000391404	0.000467322	0.000598653	181529652	74534412	3.99285e+07	1.79992e+08	1.3497e+08	0.984155	0.769816	0.796015	1.06028	1.15789	0.879422	1.4964	1.20415	1.19824	0.564982	0.778229	1.21164	0.716149	0.722651	1.4764	0.929057
BAK1	ENSG00000030110	BCL2-antagonist/killer 1 [Source:HGNC Symbol;Acc:949]	7	7	7	8	10	7	7	7	8	10	18	13	12	17	22	0	0	0	0	0	0	0.000194963	0.000276416	0.000391404	0.000467322	0.000598653	7.9433e+07	4.49837e+07	1.42445e+07	7.81478e+07	7.0042e+07	1.22522	0.705374	1.23304	1.36666	1.84554	0.906678	0.950845	0.74447	0.846622	0.832323	0.73661	0.750466	0.796011	0.73888	0.905436	1.30317
BANF1	ENSG00000175334	barrier to autointegration factor 1 [Source:HGNC Symbol;Acc:17397]	12	10	17	16	16	13	11	18	17	17	142	178	250	228	239	0	0	0	0	0	0	0.000194963	0.000276416	0.000391404	0.000467322	0.000598653	1.81639e+09	2370163072	1.58119e+09	4.97769e+09	3.86903e+09	0.909698	0.86322	0.970446	0.689917	1.08699	1.04473	0.77345	1.22213	1.19611	1.78002	1.05747	1.10372	0.540447	1.02835	0.766885	0.70815
BAP1	ENSG00000163930	BRCA1 associated protein-1 (ubiquitin carboxy-terminal hydrolase) [Source:HGNC Symbol;Acc:950]	9	7	10	12	11	9	7	10	12	11	12	7	15	19	16	0	0	0	0	0	0	0.000194963	0.000276416	0.000391404	0.000467322	0.000598653	5.12886e+07	43792410	88815240	71632064	6.57857e+07	0.95901	0.991703	0.959234	1.15145	1.0565	1.10308	0.906672	1.09403	0.95595	0.9291	0.994453	0.944793	1.02293	1.14271	0.88359	0.936259
BASP1	ENSG00000176788	brain abundant, membrane attached signal protein 1 [Source:HGNC Symbol;Acc:957]	36	35	38	43	42	36	35	38	43	42	308	262	556	367	374	0	0	0	0	0	0	0.000194963	0.000276416	0.000391404	0.000467322	0.000598653	1.31558e+09	1.59579e+09	2521297984	4.65597e+09	8.36079e+08	1.10419	2.58837	0.8624	0.699459	0.544035	1.00376	0.690795	0.801263	1.70762	0.804152	0.870977	1.03629	0.923321	1.12186	0.607339	1.17475
BAX	ENSG00000087088	BCL2-associated X protein [Source:HGNC Symbol;Acc:959]	11	10	13	13	13	11	10	13	13	13	35	24	70	55	54	0	0	0	0	0	0	0.000194963	0.000276416	0.000391404	0.00763139	0.000598653	5.91758e+08	2.42795e+08	170599168	203452560	4.84204e+08	1.11663	0.847925	1.02668	0.882644	0.721422	0.877634	0.991465	1.05321	0.891654	0.941019	0.947554	1.12949	0.984359	0.990953	1.23146	1.21826
BAZ1A	ENSG00000198604	bromodomain adjacent to zinc finger domain, 1A [Source:HGNC Symbol;Acc:960]	45	37	50	49	57	46	38	51	51	59	78	62	76	87	114	0	0	0	0	0	0	0.000194963	0.000276416	0.000391404	0.000467322	0.000598653	1.86844e+08	76471976	100467360	6.33402e+07	1.23556e+08	1.16237	0.656947	1.07321	1.51815	1.18067	0.943947	0.902606	0.709503	0.563172	0.69759	0.763488	0.874479	0.762558	0.644694	1.29207	1.56352
BAZ1B	ENSG00000262694	bromodomain adjacent to zinc finger domain, 1B [Source:HGNC Symbol;Acc:961]	79	63	81	98	90	79	63	81	98	91	200	148	204	232	208	0	0	0	0	0	0	0.000194963	0.000276416	0.000391404	0.000467322	0.000598653	6.14644e+08	3.87107e+08	402672560	440931328	4.85473e+08	0.983598	0.884293	0.991618	1.2971	1.16263	0.976275	1.15268	0.97763	1.06772	1.07012	0.940304	0.951186	0.960209	0.903056	1.08011	1.08079
BAZ2A	ENSG00000076108	bromodomain adjacent to zinc finger domain, 2A [Source:HGNC Symbol;Acc:962]	26	20	27	46	38	26	20	27	47	38	34	25	39	78	62	0	0	0	0	0	0	0.000194963	0.000276416	0.000391404	0.000467322	0.000598653	2.32569e+08	4.17135e+07	1.0495e+08	1.39586e+08	56303372	0.857328	0.962893	1.11341	1.12174	1.53011	1.1572	0.897275	1.16595	1.16915	1.14261	1.12044	1.12681	0.999973	0.880165	0.82404	1.09685
BAZ2B	ENSG00000123636	bromodomain adjacent to zinc finger domain, 2B [Source:HGNC Symbol;Acc:963]	17	13	18	24	29	17	13	19	25	29	24	15	20	30	40	0	0	0	0	0	0	0.000194963	0.000276416	0.000391404	0.000467322	0.000598653	6.89724e+07	2.85466e+07	2.38877e+07	1.67354e+07	61842668	1.12307	1.09416	1.1131	1.67057	1.30501	1.16523	0.859669	1.01594	0.943782	0.988409	0.913938	1.11144	0.937267	0.915667	0.883907	0.973542
BBC3	ENSG00000105327	BCL2 binding component 3 [Source:HGNC Symbol;Acc:17868]	6	3	3	5	5	6	3	3	5	5	9	4	6	12	11	0	0	0	0	0	0	0.000194963	0.000276416	0.00672703	0.000467322	0.000598653	8.07354e+07	1.69229e+07	8.66733e+06	6.5494e+07	49818991	0.696281	1.45281	0.85659	0.644345	0.761349	1.09879	0.620204	1.77883	0.962183	1.14742	1.41244	0.575151	0.985051	1.17103	0.549972	0.69248
BBOX1	ENSG00000129151	butyrobetaine (gamma), 2-oxoglutarate dioxygenase (gamma-butyrobetaine hydroxylase) 1 [Source:HGNC Symbol;Acc:964]	15	5	11	11	10	15	5	11	11	10	35	7	14	15	13	0	0	0	0	0	0	0.000194963	0.000276416	0.00672703	0.00763139	0.000598653	137198256	3.79087e+07	6.11178e+07	40185496	3.45238e+07	0.930749	0.62892	1.95329	9.80122	1.98363	1.26496	2.22942	0.600729	0.521359	0.185934	0.272298	0.329114	3.03308	0.390882	1.62498	0.524475
BBS2	ENSG00000125124	Bardet-Biedl syndrome 2 [Source:HGNC Symbol;Acc:967]	12	9	15	17	14	12	9	15	17	14	18	12	18	28	19	0	0	0	0	0	0	0.000194963	0.000276416	0.000391404	0.000467322	0.00858353	24927801	493528070	154006620	4.53094e+07	2.90691e+07	0.748839	1.27049	0.852102	0.68369	0.858917	1.23495	0.842859	1.19808	1.83251	1.1043	1.42158	1.23678	1.37336	1.37891	0.843293	0.920194
BBS4	ENSG00000140463	Bardet-Biedl syndrome 4 [Source:HGNC Symbol;Acc:969]	8	6	11	15	14	8	6	11	15	14	13	12	16	26	24	0	0	0	0	0	0	0.000194963	0.000276416	0.000391404	0.000467322	0.000598653	44696984	1.89283e+07	1.22634e+07	36206308	3.62352e+07	0.655955	1.36388	0.777432	0.52369	0.63778	1.17177	0.802753	1.14774	1.77236	1.32187	1.93321	1.63566	1.11092	1.6538	0.575613	0.756302
BBS7	ENSG00000138686	Bardet-Biedl syndrome 7 [Source:HGNC Symbol;Acc:18758]	5	9	13	19	16	5	9	13	19	16	5	10	16	25	23	0	0	0	0	0	0	0.000194963	0.000276416	0.000391404	0.00763139	0.000598653	57769688	2.40317e+07	25125777	2.31289e+07	2.26925e+07	0.858705	1.50956	0.924909	0.64488	0.876248	1.22531	0.872884	1.16738	1.98417	1.08275	1.66344	1.26537	1.25206	1.45837	0.850788	0.95042
BBS9	ENSG00000122507	Bardet-Biedl syndrome 9 [Source:HGNC Symbol;Acc:30000]	5	7	10	14	17	5	7	10	14	17	11	10	11	25	29	0	0	0	0	0	0	0.000194963	0.000276416	0.000391404	0.000467322	0.000598653	16340409	18341523	8.78905e+06	8356898	72373274	0.644058	1.30115	0.848625	0.582143	0.705222	1.20644	0.67393	1.09708	1.78058	1.10852	1.52167	1.13965	1.13067	1.40508	0.772759	0.816028
BBX	ENSG00000114439	bobby sox homolog (Drosophila) [Source:HGNC Symbol;Acc:14422]	15	12	18	26	21	15	12	18	26	21	22	18	21	36	29	0	0	0	0	0	0	0.000194963	0.000276416	0.000391404	0.00763139	0.000598653	3.6716e+07	2.50661e+07	224622400	7.11755e+08	20482884	0.833875	1.0411	0.907965	1.82685	2.14069	1.40755	0.9333	1.06855	1.01013	0.960949	0.879152	0.780896	0.795765	0.874521	0.996619	0.972449
BCAM	ENSG00000187244	basal cell adhesion molecule (Lutheran blood group) [Source:HGNC Symbol;Acc:6722]	32	30	36	40	37	32	30	36	40	37	116	99	187	182	157	0	0	0	0	0	0	0.000194963	0.000276416	0.000391404	0.000467322	0.000598653	2.08632e+08	429564000	440905040	1178885440	6.15708e+08	0.537093	1.47484	1.09894	0.656306	0.503105	1.16497	0.664341	1.33838	2.64428	0.951097	1.81768	1.8167	2.10761	1.85498	0.674894	0.850977
BCAP29	ENSG00000075790	B-cell receptor-associated protein 29 [Source:HGNC Symbol;Acc:24131]	16	16	22	20	20	16	16	22	20	20	61	50	72	60	57	0	0	0	0	0	0	0.000194963	0.000276416	0.00672703	0.00763139	0.00858353	2.64561e+08	1.45297e+08	257342568	2.34206e+08	208664112	1.1539	1.04346	1.09663	0.819613	0.634767	0.891791	0.783411	0.881457	1.02268	0.908721	1.01632	0.855826	1.10013	0.815156	1.42052	0.921028
BCAP31	ENSG00000185825;ENSG00000267977	B-cell receptor-associated protein 31 [Source:HGNC Symbol;Acc:16695]	31	31	35	38	37	32	32	36	39	38	394	340	421	317	344	0	0	0	0	0	0	0.000194963	0.000276416	0.000391404	0.00763139	0.000598653	984996096	1.95556e+09	1775874368	2450717184	2.66319e+09	1.17331	1.01106	1.03769	1.22358	1.77226	0.90182	1.10742	0.874056	1.00026	1.27075	0.987694	0.853494	0.851864	0.830059	1.09368	1.03661
BCAR1	ENSG00000050820	breast cancer anti-estrogen resistance 1 [Source:HGNC Symbol;Acc:971]	21	15	27	26	27	22	15	27	26	27	33	21	46	60	55	0	0	0	0	0	0	0.000194963	0.000276416	0.000391404	0.000467322	0.000598653	8.54016e+07	43690980	134077600	93371112	9.86223e+07	1.01218	0.942832	1.51403	0.901406	1.36403	1.01279	1.16	0.975203	1.58814	0.950553	0.775068	1.16787	0.965621	0.900512	0.987816	0.821479
BCAR3	ENSG00000137936	breast cancer anti-estrogen resistance 3 [Source:HGNC Symbol;Acc:973]	7	4	11	18	8	8	5	13	19	9	13	6	16	27	14	0	0	0	0	0	0	0.000194963	0.000276416	0.00672703	0.00763139	0.00888905	2.8826e+07	2.14923e+07	1.05157e+07	1.51584e+08	3.27337e+07	0.822186	1.29271	1.62246	0.809775	1.02336	0.941343	1.05319	0.74823	2.32139	0.692167	0.843828	1.16011	0.689405	0.720112	0.847901	0.902624
BCAS1	ENSG00000064787	breast carcinoma amplified sequence 1 [Source:HGNC Symbol;Acc:974]	23	20	45	38	32	23	20	45	38	32	36	32	99	84	67	0	0	0	0	0	0	0.000194963	0.000276416	0.000391404	0.000467322	0.000598653	302109320	39461564	3.20603e+08	6.02149e+08	2.7082e+08	0.259799	2.69855	1.87956	0.368491	0.369881	1.26937	0.312828	0.708304	1.53662	2.3398	0.287837	6.11507	0.915905	1.11093	0.34519	0.285421
BCAS2	ENSG00000116752	breast carcinoma amplified sequence 2 [Source:HGNC Symbol;Acc:975]	17	14	21	19	21	17	14	21	19	21	48	43	65	56	62	0	0	0	0	0	0	0.000194963	0.000276416	0.000391404	0.000467322	0.000598653	541616352	2.80689e+08	8.7131e+07	6.76954e+08	6.04901e+08	0.960084	0.921109	1.03243	1.26793	1.32983	1.07967	1.25403	1.03643	1.06979	0.887246	1.05833	0.877471	0.997436	1.01131	0.959032	0.924368
BCAS3	ENSG00000141376	breast carcinoma amplified sequence 3 [Source:HGNC Symbol;Acc:14347]	15	12	25	27	28	15	12	25	27	28	31	20	41	54	52	0	0	0	0	0	0	0.000194963	0.000276416	0.000391404	0.000467322	0.000598653	659155112	9.79648e+07	1.35996e+08	2.56258e+08	1.11455e+08	0.960116	1.03233	0.899868	0.997827	0.92142	1.15663	0.914433	1.058	1.31543	1.13689	1.09315	1.98138	1.05609	1.29302	1.0437	1.07902
BCAS4	ENSG00000124243	breast carcinoma amplified sequence 4 [Source:HGNC Symbol;Acc:14367]	4	2	3	4	3	4	2	3	4	3	5	2	3	5	5	0	0	0	0	0	0	0.000194963	0.000276416	0.00672703	0.0107203	0.00888905	9.66998e+08	45251691	4812018	6.91907e+07	1.10183e+09	0.708318	1.04069	1.14634	0.635129	0.625054	0.739925	0.868298	1.52612	0.789376	0.970428	0.831876	0.634803	0.940127	0.969597	0.650868	0.599749
BCAT1	ENSG00000060982	branched chain amino-acid transaminase 1, cytosolic [Source:HGNC Symbol;Acc:976]	7	9	19	21	17	7	9	19	21	17	16	19	41	49	32	0	0	0	0	0	0	0.000194963	0.000276416	0.000391404	0.00763139	0.000598653	155411968	1.11478e+08	1.06196e+08	5.32037e+07	3.64038e+07	2.02689	0.452734	0.866003	0.667497	0.985738	0.685311	1.80511	0.465152	0.464076	0.607215	0.471373	0.810192	0.753513	0.592761	1.49285	1.35236
BCAT2	ENSG00000105552	branched chain amino-acid transaminase 2, mitochondrial [Source:HGNC Symbol;Acc:977]	18	11	29	29	30	18	11	29	29	30	46	52	104	106	90	0	0	0	0	0	0	0.000194963	0.000276416	0.000391404	0.00763139	0.000598653	3.53957e+08	342016688	9.95825e+07	2.86796e+08	3.76676e+08	0.807632	1.70514	0.943828	0.616443	0.591411	1.20853	0.782428	1.31782	0.952421	0.991848	1.15329	0.977616	0.895443	1.29287	0.732957	0.840411
BCCIP	ENSG00000107949	BRCA2 and CDKN1A interacting protein [Source:HGNC Symbol;Acc:978]	18	14	16	19	20	18	14	16	19	20	33	21	31	46	45	0	0	0	0	0	0	0.000194963	0.000276416	0.000391404	0.000467322	0.000598653	8.41736e+07	7.18798e+07	4.82285e+07	5.16628e+07	98622224	1.22303	1.19614	0.887452	0.731251	0.571085	0.831044	0.710126	1.69331	0.693103	0.724987	1.02109	0.702883	0.859263	0.968383	0.779767	0.606279
BCDIN3D	ENSG00000186666	BCDIN3 domain containing [Source:HGNC Symbol;Acc:27050]	3	1	2	2	4	3	1	2	2	4	3	2	3	2	7	0	0	0	0	0	0	0.000194963	0.000276416	0.00672703	0.00895415	0.00888905	13304771	3201016	1912051	13250469	1.20023e+07	0.832395	1.04242	0.959988	1.05747	1.4029	0.922899	0.942413	1.04095	1.18267	0.981552	1.11432	1.07337	1.24391	0.997877	0.883073	0.950576
BCKDHB	ENSG00000083123	branched chain keto acid dehydrogenase E1, beta polypeptide [Source:HGNC Symbol;Acc:987]	14	14	17	18	16	14	14	17	18	16	32	31	57	54	40	0	0	0	0	0	0	0.000194963	0.000276416	0.000391404	0.000467322	0.000598653	164936112	7.30334e+07	8.62408e+07	2.97038e+08	168502872	0.693414	0.880884	1.22636	0.923025	1.48697	1.00628	0.975266	1.10218	1.20797	1.41898	1.2831	1.00504	0.823133	1.23796	0.778134	0.968133
BCKDK	ENSG00000103507	branched chain ketoacid dehydrogenase kinase [Source:HGNC Symbol;Acc:16902]	15	14	15	18	18	15	14	15	18	18	39	28	45	46	50	0	0	0	0	0	0	0.000194963	0.000276416	0.000391404	0.000467322	0.000598653	8.14153e+08	8.90713e+07	1.63417e+08	7.23648e+08	1.48191e+09	0.965976	1.11587	0.837153	0.886856	2.43173	0.884808	0.889451	1.17588	0.666359	0.99629	1.15238	0.822576	0.61686	0.859284	0.958959	1.00072
BCL10	ENSG00000142867	B-cell CLL/lymphoma 10 [Source:HGNC Symbol;Acc:989]	12	11	13	13	13	12	11	13	13	13	27	23	25	35	31	0	0	0	0	0	0	0.000194963	0.000276416	0.000391404	0.000467322	0.000598653	8.28349e+07	45186636	51544872	1.69424e+08	9.11324e+07	0.983877	1.02554	1.14417	0.976034	1.14368	1.06673	0.980536	0.778831	0.880484	0.939159	0.753827	0.813172	0.474767	0.954771	0.877981	1.33294
BCL11B	ENSG00000127152	B-cell CLL/lymphoma 11B (zinc finger protein) [Source:HGNC Symbol;Acc:13222]	3	3	7	4	5	6	6	9	5	7	7	7	12	6	8	0	0	0	0	0	0	0.000194963	0.000276416	0.000391404	0.00763139	0.00858353	7256818	7656678	2.36239e+07	77328584	12882665	1.11649	1.17822	1.59723	1.16532	0.707216	1.00083	0.497112	1.18762	0.625613	0.804746	0.890548	0.941147	0.997196	1.23521	1.03459	1.30506
BCL2	ENSG00000171791	B-cell CLL/lymphoma 2 [Source:HGNC Symbol;Acc:990]	2	2	6	6	6	2	2	6	6	6	9	8	16	12	11	0	0	0	0	0	0	0.000194963	0.000276416	0.000391404	0.00763139	0.000598653	49817432	58781692	58798821	124334808	1.89571e+07	0.398557	1.86104	0.576006	0.34826	0.382906	0.896662	0.477802	2.22098	1.51805	1.29207	1.05898	0.559551	0.396293	0.896935	0.413516	0.522753
BCL2L1	ENSG00000171552	BCL2-like 1 [Source:HGNC Symbol;Acc:992]	4	3	4	5	5	4	3	4	5	5	9	11	14	16	11	0	0	0	0	0	0	0.000194963	0.000276416	0.00672703	0.00763139	0.00858353	31770825	46837122	52817354	238965664	43669400	1.39563	1.08599	1.12594	0.703926	0.796413	1.16231	0.826115	1.20618	1.16182	1.02655	1.00952	0.836981	1.36773	1.37758	0.847874	0.943156
BCL2L11	ENSG00000153094	BCL2-like 11 (apoptosis facilitator) [Source:HGNC Symbol;Acc:994]	5	4	5	11	9	5	4	5	11	9	8	8	8	19	14	0	0	0	0	0	0	0.000194963	0.000276416	0.000391404	0.00763139	0.000598653	2.0343e+07	3.02286e+07	20642936	2.38837e+07	1.81835e+07	0.777468	1.94899	0.802414	0.900278	0.821287	0.974212	0.567965	1.3123	1.36974	1.25569	1.36123	0.694768	1.42734	0.90402	0.642098	0.705151
BCL2L13	ENSG00000099968	BCL2-like 13 (apoptosis facilitator) [Source:HGNC Symbol;Acc:17164]	19	19	24	23	24	19	19	24	23	24	57	40	77	66	64	0	0	0	0	0	0	0.000194963	0.000276416	0.000391404	0.000467322	0.000598653	2.52745e+08	347967568	1.24801e+08	1.79755e+08	4.93086e+08	0.747477	1.05021	1.27132	0.8576	1.69676	0.961764	1.01804	1.25874	1.04955	1.28647	0.907455	1.0948	1.09082	0.863229	0.813351	0.938952
BCL7A	ENSG00000110987	B-cell CLL/lymphoma 7A [Source:HGNC Symbol;Acc:1004]	11	6	8	7	11	12	7	9	7	11	30	13	17	17	24	0	0	0	0	0	0	0.000194963	0.000276416	0.000391404	0.000467322	0.000598653	5.36993e+08	1.44762e+07	4.15702e+07	2.51688e+07	31110555	0.727016	0.849139	1.03758	1.04427	1.22209	1.03704	1.11651	1.26294	1.51924	1.11607	0.826455	0.851455	0.793736	0.927368	1.02156	0.905635
BCL7C	ENSG00000099385	B-cell CLL/lymphoma 7C [Source:HGNC Symbol;Acc:1006]	7	5	6	9	8	8	6	6	10	9	16	9	10	19	20	0	0	0	0	0	0	0.000194963	0.000276416	0.000391404	0.000467322	0.000598653	76337588	3.99004e+07	32523932	4.83903e+07	8.75902e+07	0.964334	1.00147	0.951675	1.049	1.19461	1.06697	1.03178	1.25767	0.82546	1.11534	1.20718	1.18287	1.18278	1.06841	0.893973	0.946803
BCL9	ENSG00000266095	B-cell CLL/lymphoma 9 [Source:HGNC Symbol;Acc:1008]	11	7	14	16	21	11	7	14	16	21	15	9	17	21	31	0	0	0	0	0	0	0.000194963	0.000276416	0.000391404	0.00763139	0.000598653	12764564	2880093	2.06454e+08	8596906	16413457	0.575503	0.857315	0.683919	0.961853	1.11379	0.978888	0.682634	1.48273	0.679456	1.10331	1.15345	1.01504	1.52054	1.03492	0.985248	0.785356
BCL9L	ENSG00000186174	B-cell CLL/lymphoma 9-like [Source:HGNC Symbol;Acc:23688]	11	10	13	15	19	11	10	13	15	19	13	13	18	21	33	0	0	0	0	0	0	0.000194963	0.0095433	0.00672703	0.00763139	0.000598653	32700986	6.03584e+07	29996748	29645334	2.24405e+08	0.94388	0.816533	1.10243	0.905194	1.20043	1.00379	0.838616	1.23552	0.912524	1.11626	1.13793	1.26782	1.01133	1.4795	1.08495	0.947707
BCLAF1	ENSG00000029363	BCL2-associated transcription factor 1 [Source:HGNC Symbol;Acc:16863]	66	49	62	61	61	67	51	63	62	63	213	140	214	212	200	0	0	0	0	0	0	0.000194963	0.000276416	0.000391404	0.000467322	0.000598653	6.77189e+08	5.87293e+08	4.10329e+08	551655168	466951024	0.869949	0.82418	1.13211	1.22587	1.42587	1.10221	1.14266	1.24455	1.41348	1.00144	1.20071	0.842582	1.2036	1.15012	0.869815	0.885611
BCOR	ENSG00000183337	BCL6 corepressor [Source:HGNC Symbol;Acc:20893]	13	14	20	31	26	13	14	20	31	26	15	17	20	41	33	0	0	0	0	0	0	0.000194963	0.000276416	0.000391404	0.000467322	0.000598653	1.90468e+07	1.43737e+07	9.06199e+07	48116774	4.79691e+08	0.770057	1.18099	0.903537	1.40278	1.10271	1.127	0.787424	1.28742	0.721771	1.00129	1.33777	0.888395	1.19945	0.75886	0.980711	0.682545
BCORL1	ENSG00000085185	BCL6 corepressor-like 1 [Source:HGNC Symbol;Acc:25657]	9	5	8	13	16	9	5	8	13	16	10	6	8	15	17	0	0	0	0	0	0	0.000194963	0.000276416	0.00672703	0.000467322	0.000598653	8797583	5770024	2602303	1.3484e+07	2.1828e+07	0.87042	0.974278	0.78071	1.39543	1.2801	1.42361	1.17618	0.857523	1.54142	1.02319	0.903485	1.07874	0.67472	1.01807	1.10978	0.875567
BCR	ENSG00000186716	breakpoint cluster region [Source:HGNC Symbol;Acc:1014]	29	29	30	35	34	32	32	33	38	38	61	49	55	74	83	0	0	0	0	0	0	0.000194963	0.000276416	0.000391404	0.000467322	0.000598653	8.8557e+07	7.73736e+07	68010940	4.09088e+08	5.15948e+07	1.08963	1.08603	1.17396	0.98703	1.59521	0.885609	0.972473	0.903341	1.30557	0.959227	1.19186	0.985114	1.30336	0.856656	0.921238	0.815636
BCS1L	ENSG00000074582	BC1 (ubiquinol-cytochrome c reductase) synthesis-like [Source:HGNC Symbol;Acc:1020]	10	9	14	14	13	10	9	14	14	13	26	24	33	37	31	0	0	0	0	0	0	0.000194963	0.000276416	0.000391404	0.00763139	0.000598653	3.26754e+07	6.17839e+07	4.852e+07	1937830680	5.62336e+07	0.898806	1.28491	0.878057	1.03766	1.32842	1.18951	0.830149	0.990241	0.926119	1.17573	1.41221	0.702711	0.904735	0.989424	0.856816	1.06341
BDH1	ENSG00000161267	3-hydroxybutyrate dehydrogenase, type 1 [Source:HGNC Symbol;Acc:1027]	14	10	15	17	18	14	10	15	17	18	56	42	63	70	55	0	0	0	0	0	0	0.000194963	0.000276416	0.000391404	0.000467322	0.000598653	282945088	2.23543e+08	3.73683e+08	7.49786e+07	2.55816e+08	0.52868	1.34999	0.85699	0.67895	1.49282	0.830377	0.920144	1.91541	1.81155	1.56226	0.708566	1.51726	0.966139	0.722348	0.570321	0.405497
BDH2	ENSG00000164039	3-hydroxybutyrate dehydrogenase, type 2 [Source:HGNC Symbol;Acc:32389]	8	7	8	7	8	16	11	15	14	15	46	25	44	45	49	0	0	0	0	0	0	0.000194963	0.000276416	0.00672703	0.00895415	0.00858353	1.85832e+08	2.34976e+07	88177698	5.22188e+07	188646488	0.818866	1.321	0.800322	0.668943	0.469652	1.0085	0.823242	1.76969	0.669001	0.769828	1.01454	1.01646	1.35853	1.03563	0.6106	0.770014
BECN1	ENSG00000126581	beclin 1, autophagy related [Source:HGNC Symbol;Acc:1034]	14	10	21	21	20	14	10	21	21	20	25	17	37	36	32	0	0	0	0	0	0	0.000194963	0.000276416	0.000391404	0.000467322	0.000598653	5.88934e+07	1.56434e+07	2.96256e+07	2.93735e+07	50236604	1.06544	0.955792	1.00648	1.14519	0.868524	1.11897	0.842829	1.02487	1.00779	0.940524	0.973559	1.11945	0.96254	1.05533	1.10194	1.05411
BEND3	ENSG00000271753	BEN domain containing 3 [Source:HGNC Symbol;Acc:23040]	18	16	20	17	23	18	16	20	17	23	26	19	21	24	34	0	0	0	0	0	0	0.000194963	0.000276416	0.000391404	0.00763139	0.000598653	3.21255e+07	2.09267e+07	15900848	55959024	3.39862e+07	0.977662	0.758122	1.19804	1.65758	1.54792	0.809705	1.50849	0.68775	1.02086	0.666104	0.765407	0.819148	0.693727	0.748691	1.28994	1.09174
BET1	ENSG00000105829	Bet1 golgi vesicular membrane trafficking protein [Source:HGNC Symbol;Acc:14562]	3	3	4	4	4	3	3	4	4	4	9	9	12	10	13	0	0	0	0	0	0	0.000194963	0.000276416	0.000391404	0.000467322	0.000598653	1.31356e+08	5.04945e+07	2.36144e+07	7.415e+07	7.47655e+07	1.03018	0.844785	1.0285	0.909801	1.2384	1.0303	0.737245	0.843058	0.884913	1.55621	1.01825	0.840939	1.14291	1.08135	1.29708	1.10322
BET1L	ENSG00000177951	Bet1 golgi vesicular membrane trafficking protein-like [Source:HGNC Symbol;Acc:19348]	8	7	10	11	10	8	7	10	11	10	23	10	16	21	25	0	0	0	0	0	0	0.000194963	0.000276416	0.000391404	0.000467322	0.000598653	2.20533e+08	127115536	32485549	155450856	1.57394e+08	0.841777	0.841753	0.993469	0.825653	2.62502	0.841431	0.854958	0.960447	0.927625	2.20221	1.08021	1.06298	1.7004	1.26904	0.783675	0.868601
BGN	ENSG00000182492;ENSG00000269168	biglycan [Source:HGNC Symbol;Acc:1044]	20	20	21	24	27	21	21	22	25	28	723	666	880	887	868	0	0	0	0	0	0	0.000194963	0.000276416	0.000391404	0.000467322	0.000598653	9200975872	6329140480	3384636544	12908684800	1.53372e+09	1.03359	1.30579	0.650168	0.421167	0.567569	0.787702	1.69379	1.19425	0.906091	0.910729	1.18089	2.03785	1.2199	1.02524	0.840721	0.833299
BICC1	ENSG00000122870	bicaudal C homolog 1 (Drosophila) [Source:HGNC Symbol;Acc:19351]	8	5	13	19	18	8	5	13	19	18	8	6	14	26	28	0	0	0	0	0	0	0.00302773	0.000276416	0.000391404	0.000467322	0.000598653	11705265	1.0391e+07	1.39907e+07	31303342	29618080	1.36822	0.95589	0.907343	1.08242	0.906334	1.16292	1.13865	0.976717	1.1598	1.14267	1.23618	1.22022	1.12922	1.11905	1.09665	1.00884
BICD1	ENSG00000151746	bicaudal D homolog 1 (Drosophila) [Source:HGNC Symbol;Acc:1049]	15	9	15	16	18	20	13	20	20	23	31	22	25	28	33	0	0	0	0	0	0	0.000194963	0.000276416	0.000391404	0.000467322	0.000598653	2.97584e+07	23718669	5.67708e+06	2.54991e+07	43812088	0.7978	0.794815	1.36889	1.0654	1.93043	1.04188	1.50972	0.858247	1.20323	0.802848	1.23466	1.11487	0.964527	0.960446	0.955959	0.998018
BICD2	ENSG00000185963	bicaudal D homolog 2 (Drosophila) [Source:HGNC Symbol;Acc:17208]	35	28	32	42	41	40	32	37	46	46	77	58	65	82	88	0	0	0	0	0	0	0.000194963	0.000276416	0.000391404	0.000467322	0.000598653	7.13595e+08	6.94743e+07	6.49371e+07	2.48573e+08	5.91381e+08	1.15586	0.796241	1.24333	1.16627	1.1092	1.00721	1.10501	0.814645	0.894846	0.858823	0.959361	0.932156	0.933504	0.845297	1.16685	0.996756
BID	ENSG00000015475	BH3 interacting domain death agonist [Source:HGNC Symbol;Acc:1050]	4	4	8	8	5	4	4	8	8	5	25	15	45	34	31	0	0	0	0	0	0	0.000194963	0.000276416	0.000391404	0.000467322	0.000598653	189404120	5.89154e+07	6.36595e+07	322267656	5.50137e+07	1.09264	0.820583	1.39614	0.676054	1.55779	0.740432	1.13696	0.893414	0.705286	0.80748	0.791484	1.00805	0.712407	0.735964	0.94225	1.28998
BIN1	ENSG00000136717	bridging integrator 1 [Source:HGNC Symbol;Acc:1052]	22	20	23	28	26	24	22	26	30	28	65	54	105	79	77	0	0	0	0	0	0	0.000194963	0.000276416	0.000391404	0.000467322	0.000598653	880127808	303314880	334053408	495412784	3.82709e+08	1.12116	1.2446	1.088	0.917515	0.809802	0.956505	0.938422	0.91395	0.644173	0.915592	1.34536	0.904243	1.32909	0.975993	0.88892	1.24578
BIN2	ENSG00000110934	bridging integrator 2 [Source:HGNC Symbol;Acc:1053]	13	15	16	19	16	15	17	19	21	18	33	31	45	54	46	0	0	0	0	0	0	0.000194963	0.000276416	0.000391404	0.000467322	0.000598653	6.8959e+07	1.25586e+08	5.89204e+07	1.17628e+08	115881236	1.25853	0.841605	1.20712	0.788813	0.471708	0.880979	0.657384	1.02887	0.422854	0.587625	0.840343	0.761695	0.782328	0.796515	0.796222	2.06512
BIN3	ENSG00000147439	bridging integrator 3 [Source:HGNC Symbol;Acc:1054]	14	13	13	19	18	14	13	13	19	18	29	24	28	43	35	0	0	0	0	0	0	0.000194963	0.000276416	0.000391404	0.00763139	0.000598653	5.83462e+07	5.17049e+07	14160860	99190824	1.30189e+08	0.656206	1.37827	1.25199	0.722683	0.58325	1.56446	0.755087	0.996508	1.08688	1.25383	1.01853	1.21981	1.02853	1.45134	0.607136	0.621271
BIRC2	ENSG00000110330	baculoviral IAP repeat containing 2 [Source:HGNC Symbol;Acc:590]	10	13	15	18	20	13	15	19	23	24	24	23	26	38	41	0	0	0	0	0	0	0.000194963	0.000276416	0.000391404	0.00763139	0.000598653	3.76049e+08	2.59395e+08	5.08016e+07	4.36157e+08	3.36431e+07	0.942935	0.750309	1.10576	1.22199	1.10505	1.0763	0.757956	1.01882	1.13458	1.0139	1.1441	0.978245	0.851897	1.32358	1.27233	0.963374
BIRC6	ENSG00000115760	baculoviral IAP repeat containing 6 [Source:HGNC Symbol;Acc:13516]	56	48	77	104	95	56	48	77	104	95	93	68	113	182	154	0	0	0	0	0	0	0.000194963	0.000276416	0.000391404	0.000467322	0.000598653	251042336	8.32306e+07	2.91557e+09	2.57357e+08	212302136	1.15105	0.846259	1.0959	1.16772	1.21129	1.0455	0.906288	0.939882	0.966397	0.987853	0.953416	1.19748	1.05928	0.946722	0.953202	1.1825
BLM	ENSG00000197299	Bloom syndrome, RecQ helicase-like [Source:HGNC Symbol;Acc:1058]	7	8	9	8	14	7	8	9	8	14	12	12	11	13	24	0	0	0	0	0	0	0.000194963	0.000276416	0.013668	0.00763139	0.00858353	187541708	5.92523e+06	8.0355e+07	8539391	55996706	1.24964	0.878732	1.1917	1.48207	1.37343	0.861545	1.30911	0.84251	1.05981	0.711426	0.64268	0.747555	0.622237	0.729795	0.910744	1.16833
BLMH	ENSG00000108578	bleomycin hydrolase [Source:HGNC Symbol;Acc:1059]	26	25	34	40	43	26	25	34	40	43	62	54	90	132	109	0	0	0	0	0	0	0.000194963	0.000276416	0.000391404	0.000467322	0.000598653	258666752	154994112	2.33846e+08	5.00069e+08	428636736	0.812654	0.855868	0.704239	0.820761	1.28484	1.70303	0.8154	1.15903	0.54647	0.861444	1.45928	0.910344	0.561812	1.21179	0.736202	1.01668
BLNK	ENSG00000095585;ENSG00000262509	B-cell linker [Source:HGNC Symbol;Acc:14211]	6	3	7	9	9	6	3	7	9	9	6	6	8	13	12	0	0	0	0	0	0	0.000194963	0.000276416	0.000391404	0.000467322	0.000598653	1.34249e+07	3.89151e+06	1.29895e+07	14841908	1.17614e+07	0.735925	0.903673	0.698728	0.799439	0.563981	1.0079	0.83394	1.0977	0.747174	1.19317	1.20363	1.0427	1.25895	0.989851	0.842499	1.22474
BLOC1S1	ENSG00000135441	biogenesis of lysosomal organelles complex-1, subunit 1 [Source:HGNC Symbol;Acc:4200]	4	4	4	3	4	8	7	8	7	8	21	16	21	24	24	0	0	0	0	0	0	0.000194963	0.000276416	0.0105694	0.00895415	0.0107849	5898706	4.90396e+06	87830680	3982945	2.38627e+07	1.07507	1.28362	1.0223	0.965711	1.08483	0.989966	0.928997	1.02379	0.881426	0.975127	1.06233	1.07151	1.16509	1.40225	0.759032	1.19559
BLOC1S2	ENSG00000196072	biogenesis of lysosomal organelles complex-1, subunit 2 [Source:HGNC Symbol;Acc:20984]	7	5	9	10	9	7	5	9	10	9	13	9	19	21	22	0	0	0	0	0	0	0.000194963	0.000276416	0.000391404	0.000467322	0.000598653	109577368	4.4993e+07	4.02956e+07	1.67955e+08	1.05729e+08	1.06241	1.12474	1.31267	0.903758	1.06729	1.1021	0.826236	1.15791	0.883358	1.1561	1.12616	1.16066	1.33248	1.30895	0.90056	1.24061
BLOC1S3	ENSG00000189114	biogenesis of lysosomal organelles complex-1, subunit 3 [Source:HGNC Symbol;Acc:20914]	8	7	6	7	7	10	9	8	10	10	25	20	19	28	26	0	0	0	0	0	0	0.000194963	0.000276416	0.000391404	0.00763139	0.000598653	36329146	33471125	128070024	4.38098e+07	36450760	0.922245	1.15157	1.06243	1.05321	1.01847	1.05946	0.894176	1.23012	0.863581	1.02197	1.08364	1.07204	0.939728	1.21912	0.839147	1.0394
BLOC1S4	ENSG00000186222	biogenesis of lysosomal organelles complex-1, subunit 4, cappuccino [Source:HGNC Symbol;Acc:24206]	10	8	11	11	11	10	8	11	11	11	13	13	18	24	26	0	0	0	0	0	0	0.000194963	0.000276416	0.000391404	0.000467322	0.000598653	4.42887e+07	5.68227e+07	9.37327e+07	1.46828e+08	3.08204e+08	1.0895	1.01234	1.03616	1.07984	1.14371	0.995998	0.827796	0.996835	0.892416	0.847667	1.07694	1.07913	0.744884	1.3147	0.891155	0.869644
BLOC1S6	ENSG00000104164	biogenesis of lysosomal organelles complex-1, subunit 6, pallidin [Source:HGNC Symbol;Acc:8549]	5	6	3	10	11	5	6	3	10	11	9	7	18	24	17	0	0	0	0	0	0	0.000194963	0.000276416	0.000391404	0.000467322	0.000598653	2.4145e+07	5894152	488368032	3120630928	32574958	1.12035	0.998968	1.19712	1.00129	1.24161	0.996869	0.899441	1.20618	0.886168	1.00416	0.996706	1.02187	0.680816	1.16756	0.982203	0.928583
BLVRA	ENSG00000106605	biliverdin reductase A [Source:HGNC Symbol;Acc:1062]	16	15	20	23	22	16	15	20	23	22	77	70	171	122	110	0	0	0	0	0	0	0.000194963	0.000276416	0.000391404	0.000467322	0.000598653	1.75825e+08	4.09965e+08	1.38142e+08	9.23463e+08	1.10092e+08	0.683003	2.29551	0.994097	0.707573	0.685294	1.04792	0.65035	0.784855	1.08457	1.02416	1.13655	1.1874	1.01603	1.06517	0.803045	1.16263
BLVRB	ENSG00000090013	biliverdin reductase B (flavin reductase (NADPH)) [Source:HGNC Symbol;Acc:1063]	15	16	21	21	19	15	16	21	21	19	205	176	341	319	281	0	0	0	0	0	0	0.000194963	0.000276416	0.000391404	0.000467322	0.000598653	1.76193e+09	1.82603e+09	1.21348e+09	2.15194e+09	2671176832	0.965438	2.04884	0.786419	0.708054	0.528237	1.02447	0.801843	0.873871	0.694264	1.37303	0.852442	1.34833	0.970796	0.978203	0.71672	0.858875
BLZF1	ENSG00000117475	basic leucine zipper nuclear factor 1 [Source:HGNC Symbol;Acc:1065]	6	5	8	9	8	6	5	8	9	8	8	6	11	15	14	0	0	0	0	0	0	0.000194963	0.000276416	0.00672703	0.00763139	0.000598653	4.29385e+07	26176762	3.49873e+07	23955595	3.14236e+07	0.896991	0.980069	1.11468	1.06167	1.73776	1.02632	0.956824	1.05003	0.944167	1.2096	1.07108	1.05906	1.09981	0.993089	1.14326	1.28511
BMP1	ENSG00000168487	bone morphogenetic protein 1 [Source:HGNC Symbol;Acc:1067]	16	13	11	18	16	21	18	15	23	21	32	21	20	35	29	0	0	0	0	0	0	0.000194963	0.000276416	0.000391404	0.00763139	0.000598653	3.18627e+07	1.95151e+07	3.58123e+07	3.92409e+07	2.51259e+07	1.21258	0.618162	0.761188	0.999157	0.906378	0.81991	1.32864	0.609132	0.969231	0.634079	0.682873	1.09815	1.03431	0.810396	2.54114	0.663178
BMP2K	ENSG00000138756	BMP2 inducible kinase [Source:HGNC Symbol;Acc:18041]	19	17	32	33	33	21	19	34	36	35	33	34	62	68	62	0	0	0	0	0	0	0.000194963	0.000276416	0.000391404	0.000467322	0.000598653	1.14005e+08	103701904	6.57317e+07	66243396	87757752	0.976125	1.07824	0.972312	1.00084	0.875066	0.966903	0.909516	0.834102	0.922793	1.01247	0.941351	1.06394	1.12864	1.66158	0.99809	1.45728
BMPR1A	ENSG00000107779	bone morphogenetic protein receptor, type IA [Source:HGNC Symbol;Acc:1076]	4	2	3	2	4	7	4	6	3	6	8	4	7	3	9	0	0	0	0	0	0	0.000194963	0.000276416	0.00672703	0.0107203	0.00888905	1.20096e+07	7648737	6437318	13745438	1.20717e+07	0.916158	1.25438	1.01725	1.40823	1.07432	1.11938	0.82201	1.02365	1.19592	1.19573	1.11442	1.00441	1.30457	1.15396	0.961534	1.06464
BMS1	ENSG00000165733	BMS1 ribosome biogenesis factor [Source:HGNC Symbol;Acc:23505]	27	22	30	41	38	28	23	32	43	39	56	40	55	74	65	0	0	0	0	0	0	0.000194963	0.000276416	0.000391404	0.000467322	0.000598653	84400166	58094030	97745048	1.13838e+09	1.39911e+08	1.1916	0.880089	1.11174	1.69283	1.64398	1.14526	1.05458	1.0068	1.0801	0.861516	0.78051	0.912232	0.903835	0.897544	0.95104	1.12546
BNIP1	ENSG00000113734	BCL2/adenovirus E1B 19kDa interacting protein 1 [Source:HGNC Symbol;Acc:1082]	14	13	12	11	12	14	13	12	11	12	39	36	41	38	32	0	0	0	0	0	0	0.000194963	0.000276416	0.000391404	0.00763139	0.00888905	1.43599e+09	1.93536e+08	118557640	4.19187e+08	1.53053e+08	1.03915	0.911975	1.1983	1.25656	1.05528	1.20875	0.820426	1.06611	1.10828	1.05976	1.13638	0.875926	0.985538	1.01694	0.840496	1.0764
BNIP2	ENSG00000140299	BCL2/adenovirus E1B 19kDa interacting protein 2 [Source:HGNC Symbol;Acc:1083]	10	8	7	14	15	10	8	7	14	15	11	9	8	21	22	0	0	0	0	0	0	0.00302773	0.000276416	0.000391404	0.000467322	0.000598653	1.37272e+07	7331738	12477845	6314995	1.24949e+07	1.14461	0.882352	1.06399	1.1304	0.986132	0.931052	1.19608	0.97962	1.1959	0.842841	0.965301	0.962224	0.951318	0.828182	0.950211	1.16876
BNIP3	ENSG00000176171	BCL2/adenovirus E1B 19kDa interacting protein 3 [Source:HGNC Symbol;Acc:1084]	5	4	3	4	4	5	4	4	5	4	9	5	7	8	7	0	0	0	0	0	0	0.000194963	0.000276416	0.00672703	0.00895415	0.00888905	10391254	2.8929e+07	1.76109e+07	31309585	2.3265e+07	0.729039	0.973314	0.921993	1.03842	0.944869	0.802957	1.04603	0.943518	1.56795	1.16448	0.686795	0.715061	1.02471	0.888504	2.48782	0.71306
BNIP3L	ENSG00000104765	BCL2/adenovirus E1B 19kDa interacting protein 3-like [Source:HGNC Symbol;Acc:1085]	6	4	5	7	5	6	4	6	8	5	11	7	12	16	10	0	0	0	0	0	0	0.000194963	0.000276416	0.00672703	0.00763139	0.000598653	1.7436e+07	17889844	8.40318e+06	9.69195e+06	11549444	0.6695	0.690333	1.09357	0.852894	0.779832	1.45409	0.842954	1.02065	0.82846	1.17996	1.24663	0.788417	1.42956	1.13527	0.778676	0.768207
BNIPL	ENSG00000163141	BCL2/adenovirus E1B 19kD interacting protein like [Source:HGNC Symbol;Acc:16976]	4	2	3	7	10	4	2	3	7	10	5	3	4	12	19	0	0	0	0	0	0	0.000194963	0.000276416	0.000391404	0.000467322	0.000598653	2094412	5.4203e+06	13222393	1.33466e+08	2.03148e+07	0.329893	1.41096	0.55996	0.409181	0.422262	1.2215	1.10758	1.73024	2.98185	1.2238	2.18403	2.73818	1.92988	0.957425	0.422132	0.337444
BOD1L1	ENSG00000038219	biorientation of chromosomes in cell division 1-like 1 [Source:HGNC Symbol;Acc:31792]	92	80	90	110	111	95	82	93	113	113	180	123	156	220	235	0	0	0	0	0	0	0.000194963	0.000276416	0.000391404	0.000467322	0.000598653	9.20744e+08	1.4497e+08	1.47774e+08	144035824	1.60136e+08	0.82262	1.11083	0.99425	0.936881	1.2123	1.20863	0.846454	1.30575	1.14122	1.08847	0.994256	0.919518	1.1182	1.02427	0.797703	0.887177
BOK	ENSG00000176720	BCL2-related ovarian killer [Source:HGNC Symbol;Acc:1087]	2	2	4	5	5	2	2	4	5	5	4	5	7	11	8	0	0	0	0	0	0	0.00302773	0.000276416	0.00886341	0.00895415	0.00888905	3.151e+07	75363603	1.56535e+07	2.20869e+07	12811611	0.70697	1.23976	0.903723	0.859749	0.714731	1.25547	0.784086	0.791472	0.830354	1.22813	1.26957	1.01342	1.12432	0.904343	0.848051	0.677099
BOLA1	ENSG00000265570	bolA family member 1 [Source:HGNC Symbol;Acc:24263]	4	4	5	6	6	4	4	5	6	6	10	10	14	13	10	0	0	0	0	0	0	0.000194963	0.000276416	0.00672703	0.00763139	0.000598653	5.57127e+07	49081946	1.69708e+07	8.52501e+07	1.1401e+08	0.916235	1.14609	0.834443	1.0733	1.80694	0.95253	1.02614	1.35815	0.859909	1.52183	1.0389	1.09094	1.14589	0.920059	0.90697	0.786248
BOLA3	ENSG00000163170	bolA family member 3 [Source:HGNC Symbol;Acc:24415]	6	5	7	10	7	6	5	7	10	7	10	9	10	18	13	0	0	0	0	0	0	0.000194963	0.000276416	0.000391404	0.00763139	0.00858353	5.17266e+07	4.36819e+07	20926431	60639908	817544776	1.29531	0.865668	1.18504	0.964622	1.12062	1.05275	0.88417	0.863222	1.03271	0.925627	0.763036	0.728706	0.772802	0.811897	1.24864	1.02199
BOP1	ENSG00000170727;ENSG00000261236	block of proliferation 1 [Source:HGNC Symbol;Acc:15519]	2	2	3	3	3	22	20	23	31	28	52	37	53	73	65	0	0	0	0	0	0	0.00302773	0.00437555	0.00672703	0.00763139	0.00888905	38484106	59867132	23153941	94853474	52255746	0.731786	0.673254	0.875597	1.7871	1.02168	0.955414	1.31579	1.00231	0.77922	0.700021	0.717595	0.635792	0.822545	0.624423	1.08511	1.28737
BPGM	ENSG00000172331	2,3-bisphosphoglycerate mutase [Source:HGNC Symbol;Acc:1093]	13	10	17	19	20	13	10	17	19	20	46	30	65	59	67	0	0	0	0	0	0	0.000194963	0.000276416	0.000391404	0.000467322	0.000598653	3.89256e+08	209009912	1.54776e+08	2.66848e+08	269252144	1.73956	2.02311	0.748085	0.695533	0.496907	1.13966	0.964212	0.759596	0.754114	0.865032	0.741552	0.886472	0.829977	0.850455	0.730323	0.698271
BPHL	ENSG00000137274	biphenyl hydrolase-like (serine hydrolase) [Source:HGNC Symbol;Acc:1094]	15	16	18	19	20	15	16	18	19	20	58	50	67	68	76	0	0	0	0	0	0	0.000194963	0.000276416	0.000391404	0.000467322	0.000598653	114008620	42001448	56087540	96407272	1.03727e+08	0.769143	0.82555	1.16904	1.42611	1.90762	0.963432	0.758996	1.11804	0.882015	1.7038	1.0312	1.03244	0.827931	0.84807	0.973864	0.840806
BPIFB1	ENSG00000125999	BPI fold containing family B, member 1 [Source:HGNC Symbol;Acc:16108]	10	8	17	12	11	10	8	17	12	11	21	11	92	23	18	0	0	0	0	0	0	0.000194963	0.000276416	0.000391404	0.000467322	0.000598653	6.47566e+07	6.21689e+07	2.30677e+08	51906920	4.46008e+07	0.533753	4.61312	0.465788	0.771271	0.467562	0.577868	0.795618	0.591816	8.82455	2.36617	0.23243	2.9207	0.581698	0.516394	0.322325	0.198102
BPNT1	ENSG00000162813	3'(2'), 5'-bisphosphate nucleotidase 1 [Source:HGNC Symbol;Acc:1096]	17	16	19	21	20	18	17	20	22	21	84	58	132	151	126	0	0	0	0	0	0	0.000194963	0.000276416	0.000391404	0.000467322	0.000598653	359124656	5.38877e+08	381049536	600284736	7.56457e+08	0.907493	0.8314	0.755594	0.691799	1.02366	1.06812	0.921672	1.77051	0.678571	0.72946	1.39096	1.48821	0.733831	1.03063	0.709383	0.794053
BPTF	ENSG00000171634;ENSG00000262858	bromodomain PHD finger transcription factor [Source:HGNC Symbol;Acc:3581]	62	58	79	89	88	62	58	79	89	89	94	88	112	152	153	0	0	0	0	0	0	0.000194963	0.000276416	0.000391404	0.000467322	0.000598653	7.1121e+07	1.3815e+08	9.52718e+07	2.88414e+08	2.21252e+08	1.15695	0.899075	0.962525	1.34327	1.229	1.11318	0.916979	1.01474	1.05047	0.892231	0.996334	1.17046	0.999995	1.04217	1.02714	1.01556
BRAF	ENSG00000157764	v-raf murine sarcoma viral oncogene homolog B [Source:HGNC Symbol;Acc:1097]	9	7	12	15	15	14	11	17	23	24	24	19	34	49	49	0	0	0	0	0	0	0.000194963	0.000276416	0.000391404	0.000467322	0.000598653	4.03987e+07	1.3542e+07	20842487	1.37462e+08	2.45422e+07	1.01837	1.42349	1.02107	1.11721	0.987161	1.07531	0.862925	0.904183	1.07695	1.18199	0.667591	0.908419	0.848864	0.967695	1.03305	0.900958
BRAP	ENSG00000089234	BRCA1 associated protein [Source:HGNC Symbol;Acc:1099]	26	14	23	29	31	26	14	23	29	31	34	23	30	49	50	0	0	0	0	0	0	0.000194963	0.000276416	0.000391404	0.00763139	0.000598653	26063770	2.93748e+07	36357560	1.09358e+08	9.15368e+07	1.04217	0.993074	1.11605	1.09362	1.46704	0.954111	0.800891	1.07021	1.20686	1.0346	0.979056	1.18779	0.922833	0.954707	0.88475	1.1484
BRAT1	ENSG00000106009	BRCA1-associated ATM activator 1 [Source:HGNC Symbol;Acc:21701]	15	12	22	25	28	15	12	22	26	28	38	24	49	63	60	0	0	0	0	0	0	0.000194963	0.000276416	0.000391404	0.000467322	0.000598653	71604884	6.7184e+07	5.90625e+07	117102196	9.88502e+07	0.828672	1.00697	1.21431	0.97217	1.25679	1.20767	0.876862	1.19489	1.64682	1.40737	0.944136	1.22637	0.880311	0.994176	0.730102	0.869755
BRCC3	ENSG00000185515	BRCA1/BRCA2-containing complex, subunit 3 [Source:HGNC Symbol;Acc:24185]	13	11	14	14	13	13	11	14	14	13	29	25	41	45	38	0	0	0	0	0	0	0.000194963	0.000276416	0.000391404	0.000467322	0.000598653	109195868	7.91021e+07	1.91614e+08	344035344	1.62721e+08	0.767914	1.0305	1.08676	0.905116	0.844701	1.18096	0.737036	1.2536	0.949698	1.08771	1.1805	1.17317	1.19082	1.15444	0.991201	1.00716
BRD1	ENSG00000100425	bromodomain containing 1 [Source:HGNC Symbol;Acc:1102]	30	16	33	34	36	30	16	34	34	36	42	19	43	51	56	0	0	0	0	0	0	0.000194963	0.000276416	0.000391404	0.000467322	0.000598653	2.08538e+08	1.26298e+08	2.40059e+07	36709118	164044112	1.11196	0.978769	0.999996	0.930576	2.29965	0.847358	1.34824	0.978558	1.15778	1.02098	1.06846	0.95614	1.01846	0.954995	0.855787	1.07734
BRD2	ENSG00000235307;ENSG00000204256	bromodomain containing 2 [Source:HGNC Symbol;Acc:1103]	20	20	24	26	27	21	20	27	31	31	44	36	48	61	57	0	0	0	0	0	0	0.000194963	0.000276416	0.000391404	0.000467322	0.000598653	9.0881e+07	4.89722e+07	1.3169e+08	1.58802e+08	7.51242e+07	0.961678	1.0053	1.00326	1.23702	1.13842	1.08195	0.956857	1.01374	1.36868	0.969432	1.03902	0.879589	0.944641	0.830657	0.974704	0.980261
BRD3	ENSG00000169925	bromodomain containing 3 [Source:HGNC Symbol;Acc:1104]	16	14	12	25	21	22	19	20	33	29	55	42	35	60	61	0	0	0	0	0	0	0.000194963	0.000276416	0.000391404	0.00763139	0.000598653	147738500	1.36757e+08	3.52595e+07	1.31391e+08	150635344	0.778617	1.12108	0.98741	1.585	1.08652	1.20373	0.740462	1.2758	1.1584	0.997968	1.09902	0.994506	1.04022	1.0928	0.894273	0.815698
BRD4	ENSG00000141867	bromodomain containing 4 [Source:HGNC Symbol;Acc:13575]	39	35	38	46	36	44	40	47	55	45	107	84	99	119	104	0	0	0	0	0	0	0.000194963	0.000276416	0.000391404	0.000467322	0.000598653	380761728	3.38206e+08	1.41468e+08	5.31463e+08	412070368	0.902205	1.00436	0.990532	1.01742	1.00855	1.09592	1.0395	1.17702	1.12638	0.957433	1.03708	1.09731	0.963884	1.01467	0.933132	0.952198
BRD7	ENSG00000166164	bromodomain containing 7 [Source:HGNC Symbol;Acc:14310]	30	23	29	45	36	30	23	29	45	36	44	29	35	79	61	0	0	0	0	0	0	0.000194963	0.000276416	0.000391404	0.000467322	0.000598653	9.12398e+07	6.32014e+07	2.81563e+07	87650016	1.0274e+08	0.828553	0.997567	1.10448	1.14214	1.21108	1.13604	0.908803	1.03441	1.17923	1.12228	1.13774	1.03129	1.07626	0.992125	0.977228	1.05139
BRD8	ENSG00000112983	bromodomain containing 8 [Source:HGNC Symbol;Acc:19874]	24	20	21	27	29	24	20	21	27	29	35	27	33	49	57	0	0	0	0	0	0	0.000194963	0.000276416	0.000391404	0.000467322	0.000598653	4.86944e+07	66904492	36938972	2.09243e+08	9.0613e+07	0.86555	0.94573	1.00397	1.14285	1.00495	1.12535	0.933856	1.11912	1.26322	0.945565	0.923	0.940221	0.849018	1.02179	0.928474	1.0665
BRD9	ENSG00000028310	bromodomain containing 9 [Source:HGNC Symbol;Acc:25818]	13	13	17	19	18	13	13	17	19	18	21	22	29	35	33	0	0	0	0	0	0	0.000194963	0.000276416	0.000391404	0.000467322	0.000598653	34134724	29106978	3.03265e+07	2.75029e+07	2.96723e+07	0.906027	1.00418	1.08516	0.978193	0.998178	1.10843	1.07022	1.12587	1.0343	0.965854	1.03546	0.937222	1.00126	0.990794	0.905164	1.00148
BRE	ENSG00000158019	brain and reproductive organ-expressed (TNFRSF1A modulator) [Source:HGNC Symbol;Acc:1106]	8	9	12	16	9	8	9	12	16	9	14	11	24	48	31	0	0	0	0	0	0	0.00302773	0.000276416	0.000391404	0.000467322	0.00858353	7.57787e+07	4.65925e+07	34819508	6.87816e+07	6.25911e+07	0.847008	1.11346	0.954946	0.91967	0.819341	1.16531	0.783678	1.22728	0.988017	1.01243	1.05998	1.0778	0.818696	1.046	0.838823	0.944044
BRF1	ENSG00000185024	BRF1, RNA polymerase III transcription initiation factor 90 kDa subunit [Source:HGNC Symbol;Acc:11551]	7	3	7	11	8	7	3	7	11	8	11	3	13	18	17	0	0	0	0	0	0	0.000194963	0.000276416	0.000391404	0.000467322	0.000598653	5.17566e+07	5852314	83041108	46546656	2.90823e+07	0.977045	0.908893	1.48794	0.840042	0.929031	1.18524	0.698914	1.11212	0.948613	1.32182	0.930022	1.34232	0.57468	1.21173	0.647396	0.769561
BRI3BP	ENSG00000184992	BRI3 binding protein [Source:HGNC Symbol;Acc:14251]	4	5	4	4	4	5	6	5	5	5	31	23	29	22	21	0	0	0	0	0	0	0.000194963	0.000276416	0.000391404	0.00763139	0.00858353	1.8487e+08	1.27044e+08	1.07783e+07	11761290	53858873	0.978946	0.925536	1.30852	1.03471	1.14897	1.03692	0.739396	0.866153	1.24504	0.992981	1.18725	0.602379	0.814524	0.802174	1.10769	0.485235
BRIX1	ENSG00000113460	BRX1, biogenesis of ribosomes, homolog (S. cerevisiae) [Source:HGNC Symbol;Acc:24170]	20	15	20	24	22	20	15	20	24	22	55	37	52	60	54	0	0	0	0	0	0	0.000194963	0.000276416	0.000391404	0.00763139	0.000598653	228783712	217658016	2.28786e+08	2.81094e+08	2.09574e+08	0.96447	0.884477	1.09157	1.48596	1.09654	1.28678	1.04924	0.910077	1.28882	0.851652	0.875098	0.764267	0.868375	1.02516	0.939327	1.11192
BRK1	ENSG00000254999	BRICK1, SCAR/WAVE actin-nucleating complex subunit [Source:HGNC Symbol;Acc:23057]	7	7	7	7	7	7	7	7	7	7	39	31	36	31	28	0	0	0	0	0	0	0.000194963	0.000276416	0.00672703	0.00895415	0.00888905	3.53857e+08	1.9093e+08	120255848	436931328	2.6873e+08	1.00461	1.09675	0.913192	1.09655	0.944363	1.01282	1.0295	1.00202	1.01003	1.02622	1.01254	0.991192	0.89595	1.02162	0.934447	0.929666
BRMS1	ENSG00000174744	breast cancer metastasis suppressor 1 [Source:HGNC Symbol;Acc:17262]	3	5	5	8	9	3	5	5	8	9	6	10	8	15	15	0	0	0	0	0	0	0.00302773	0.000276416	0.0121128	0.00895415	0.00888905	2.11604e+07	48289040	2.65956e+07	2.57783e+07	3.51316e+07	0.954753	1.09993	1.1867	1.36979	1.02045	1.10166	0.885661	1.54672	1.32167	1.73163	1.23666	1.19632	1.30896	1.09728	0.715331	0.873085
BRMS1L	ENSG00000100916	breast cancer metastasis-suppressor 1-like [Source:HGNC Symbol;Acc:20512]	6	9	8	11	8	6	9	8	11	8	8	10	10	14	12	0	0	0	0	0	0	0.000194963	0.000276416	0.000391404	0.00895415	0.00888905	3.20503e+07	14259266	4.87251e+07	26956212	20909319	1.09439	1.04768	1.01763	1.21039	0.992553	1.06289	0.846813	0.936671	0.887375	1.00738	0.846618	0.832579	0.799891	0.981031	1.29431	0.92113
BROX	ENSG00000162819	BRO1 domain and CAAX motif containing [Source:HGNC Symbol;Acc:26512]	25	23	24	27	27	25	23	24	27	27	111	100	151	151	122	0	0	0	0	0	0	0.000194963	0.000276416	0.000391404	0.000467322	0.000598653	1.35469e+09	1.10071e+09	910274624	1031626624	1.19787e+09	0.946016	0.834895	0.723992	0.790459	0.99445	1.02436	1.23681	1.46788	0.662353	0.879447	1.42874	1.32135	1.31351	1.00601	0.941607	0.886513
BRPF1	ENSG00000156983	bromodomain and PHD finger containing, 1 [Source:HGNC Symbol;Acc:14255]	20	15	16	23	20	21	15	17	24	20	27	20	23	39	30	0	0	0	0	0	0	0.000194963	0.000276416	0.000391404	0.000467322	0.000598653	42881780	3.13913e+07	2.80823e+07	3.49883e+07	2.25333e+07	0.918462	1.08751	0.99643	1.18949	1.45012	1.04346	0.975799	1.16371	1.15477	1.01422	0.980241	0.81797	0.897205	0.9578	0.809967	0.816542
BRPF3	ENSG00000096070	bromodomain and PHD finger containing, 3 [Source:HGNC Symbol;Acc:14256]	11	11	13	20	21	12	11	15	21	21	13	15	19	26	30	0	0	0	0	0	0	0.000194963	0.000276416	0.000391404	0.000467322	0.000598653	2.3563e+07	9.50877e+06	14920832	4.18884e+07	2.70804e+07	0.795304	1.07275	1.03915	1.05564	1.63809	1.1877	1.12541	1.16726	1.25715	1.23081	1.11974	1.19362	1.22566	1.1047	0.933514	0.826283
BRWD1	ENSG00000185658	bromodomain and WD repeat domain containing 1 [Source:HGNC Symbol;Acc:12760]	15	8	14	20	23	19	11	17	26	29	32	21	27	46	47	0	0	0	0	0	0	0.000194963	0.000276416	0.000391404	0.00763139	0.00858353	185324644	6.63827e+06	14473954	9.68323e+06	90190110	0.978093	0.796372	1.30138	1.09658	0.768444	1.13831	1.04266	0.892316	1.04072	1.16336	0.963153	1.15533	0.731917	1.1546	1.03899	0.748327
BSDC1	ENSG00000160058	BSD domain containing 1 [Source:HGNC Symbol;Acc:25501]	14	11	13	17	16	14	11	13	17	16	30	24	28	35	35	0	0	0	0	0	0	0.000194963	0.000276416	0.000391404	0.000467322	0.000598653	1.0138e+08	1.83652e+08	4.27657e+07	7.39696e+08	484752584	0.693164	0.918477	1.45872	0.853273	2.12199	1.3114	0.862779	0.992587	1.21276	1.16032	1.02699	0.922245	1.13426	1.05235	0.92746	1.05014
BSG	ENSG00000172270	basigin (Ok blood group) [Source:HGNC Symbol;Acc:1116]	14	14	15	17	16	14	14	15	17	16	72	73	89	79	78	0	0	0	0	0	0	0.000194963	0.000276416	0.000391404	0.000467322	0.000598653	400961848	4.41891e+08	4.27203e+08	3.15862e+08	5.17047e+08	1.23483	0.65649	1.11154	1.07171	1.1383	0.905844	1.06719	0.664849	1.04155	0.55342	0.682444	0.696276	0.689068	0.928162	1.74334	0.970811
BSPRY	ENSG00000119411	B-box and SPRY domain containing [Source:HGNC Symbol;Acc:18232]	12	14	13	15	14	12	14	13	15	14	28	28	18	31	20	0	0	0	0	0	0	0.000194963	0.000276416	0.000391404	0.00763139	0.000598653	80021176	101474240	7.71832e+07	2.42863e+08	8.23256e+07	0.574996	1.04765	0.804377	1.02144	0.655397	1.1154	0.602253	1.45326	1.02402	0.986196	2.11561	0.755574	1.23311	1.39927	1.18352	0.472717
BST1	ENSG00000109743	bone marrow stromal cell antigen 1 [Source:HGNC Symbol;Acc:1118]	6	8	9	12	13	6	8	9	12	13	8	13	19	24	18	0	0	0	0	0	0	0.000194963	0.000276416	0.000391404	0.00763139	0.000598653	5.76238e+07	8.85083e+07	17646299	135784276	4.86922e+07	0.831538	1.56854	0.848875	0.744675	1.15059	1.14125	0.881778	0.8087	1.11134	1.07341	1.11302	1.03763	0.701268	0.811099	0.804265	1.19902
BST2	ENSG00000130303	bone marrow stromal cell antigen 2 [Source:HGNC Symbol;Acc:1119]	5	6	7	7	7	5	6	7	7	7	29	26	38	55	27	0	0	0	0	0	0	0.000194963	0.000276416	0.000391404	0.00763139	0.00858353	1.02881e+08	1.14899e+08	74866220	1.1975e+08	6.81912e+07	0.513202	1.45678	1.03458	1.3019	0.344624	1.10667	0.587566	0.999279	0.653443	0.723737	0.698743	0.794206	0.840299	0.365493	1.2718	1.00435
BTAF1	ENSG00000095564	BTAF1 RNA polymerase II, B-TFIID transcription factor-associated, 170kDa [Source:HGNC Symbol;Acc:17307]	34	28	44	55	59	34	28	44	55	59	58	38	69	97	106	0	0	0	0	0	0	0.000194963	0.000276416	0.000391404	0.00763139	0.000598653	1.8204e+08	7.65895e+07	3.08005e+08	107111736	8.03383e+07	1.03071	0.762522	0.959066	1.25707	0.914645	1.07532	0.962783	1.12461	1.00709	1.02161	0.871537	0.981501	0.853104	0.986084	0.962683	1.18038
BTBD1	ENSG00000064726	BTB (POZ) domain containing 1 [Source:HGNC Symbol;Acc:1120]	2	1	6	7	9	4	3	7	9	12	4	4	7	13	16	0	0	0	0	0	0	0.000194963	0.000276416	0.000391404	0.00763139	0.000598653	15744188	1875493	1.44584e+07	5.9684e+07	1.96061e+07	0.809447	0.873092	1.0174	1.27425	1.38422	0.999951	0.81324	0.755129	1.19505	1.01647	1.15364	1.13776	0.88526	0.962607	0.937756	1.34013
BTBD2	ENSG00000133243	BTB (POZ) domain containing 2 [Source:HGNC Symbol;Acc:15504]	5	3	4	6	6	7	5	5	8	9	9	6	6	14	12	0	0	0	0	0	0	0.000194963	0.000276416	0.00672703	0.00763139	0.000598653	8010105	2.72822e+08	5.9232e+06	1.03405e+07	3.67045e+07	0.837152	0.994012	1.13084	0.94464	0.954036	1.32306	0.874298	1.15988	1.08639	0.938304	1.02066	0.89475	1.15662	1.00834	0.913513	0.684729
BTBD9	ENSG00000183826	BTB (POZ) domain containing 9 [Source:HGNC Symbol;Acc:21228]	7	4	10	9	8	7	4	10	9	8	8	5	10	10	10	0	0	0	0	0	0	0.000194963	0.000276416	0.000391404	0.00763139	0.000598653	3.49711e+07	66673265	7694695	2.67111e+07	41687883	0.900605	0.883441	1.13388	1.14296	1.29635	1.09099	1.1213	1.00315	0.976926	0.727709	0.800241	0.735317	0.965715	0.953131	0.816075	1.06507
BTD	ENSG00000169814	biotinidase [Source:HGNC Symbol;Acc:1122]	6	6	7	9	7	6	6	7	9	7	14	9	21	22	14	0	0	0	0	0	0	0.000194963	0.000276416	0.000391404	0.00763139	0.000598653	155975648	3.67517e+07	2.79072e+08	3.67075e+08	240844616	0.976339	1.16931	1.00658	0.518979	0.52556	1.26309	1.05854	1.10668	0.860927	0.88909	0.885873	1.96049	1.18024	1.22594	0.892307	0.784723
BTF3	ENSG00000145741	basic transcription factor 3 [Source:HGNC Symbol;Acc:1125]	13	10	11	15	13	16	13	14	16	16	54	42	73	77	71	0	0	0	0	0	0	0.000194963	0.000276416	0.000391404	0.000467322	0.000598653	219235424	1.35621e+08	178549816	3.67968e+08	9.24128e+08	0.869482	0.875217	1.15503	1.325	1.12473	1.01625	1.03864	1.34086	0.935241	0.932957	0.848329	0.762538	0.888093	0.802283	0.80163	0.908597
BTF3L4	ENSG00000134717	basic transcription factor 3-like 4 [Source:HGNC Symbol;Acc:30547]	11	11	12	15	13	14	14	15	16	16	75	65	63	66	65	0	0	0	0	0	0	0.000194963	0.000276416	0.000391404	0.000467322	0.000598653	1.48089e+08	1.1106e+08	298231784	227854148	3.51692e+07	1.34553	0.785772	1.10839	1.10459	1.36862	1.04023	1.22179	1.12253	0.837878	0.772651	0.869036	0.767211	0.901759	0.841606	0.951777	1.11538
BTK	ENSG00000268897	Bruton agammaglobulinemia tyrosine kinase [Source:HGNC Symbol;Acc:1133]	22	20	22	27	24	22	20	23	28	25	28	28	35	50	45	0	0	0	0	0	0	0.000194963	0.000276416	0.000391404	0.00763139	0.000598653	268740324	4.17179e+07	42729838	3.81113e+07	3.83047e+07	1.03375	1.13721	0.955409	0.785085	0.538157	0.840644	0.785043	0.812113	0.559937	0.692861	1.00267	0.979915	0.808234	0.97087	0.810075	1.87323
BTN2A1	ENSG00000112763	butyrophilin, subfamily 2, member A1 [Source:HGNC Symbol;Acc:1136]	6	8	6	10	10	11	12	10	15	15	15	14	13	19	22	0	0	0	0	0	0	0.000194963	0.000276416	0.000391404	0.00763139	0.000598653	8.07016e+06	1.49787e+07	1.04911e+07	2.03916e+07	5.61019e+07	1.37901	0.908919	1.07366	1.92287	1.46792	1.09514	0.909548	0.682735	1.30746	0.5138	0.90558	0.667643	1.08123	0.957844	1.07439	1.30218
BTN3A1	ENSG00000026950	butyrophilin, subfamily 3, member A1 [Source:HGNC Symbol;Acc:1138]	8	5	6	9	5	14	8	10	16	11	20	13	18	28	22	0	0	0	0	0	0	0.000194963	0.000276416	0.00672703	0.00895415	0.00888905	12224152	19939780	2.94081e+07	2.0744e+08	126828444	0.912934	1.07646	0.874174	1.22879	0.580412	1.06322	0.733951	0.987487	0.653949	0.815269	0.661187	0.904457	0.952615	0.970816	0.88909	1.75191
BTN3A2	ENSG00000186470	butyrophilin, subfamily 3, member A2 [Source:HGNC Symbol;Acc:1139]	3	2	6	6	6	10	7	12	12	11	25	16	32	30	25	0	0	0	0	0	0	0.00468889	0.000276416	0.000391404	0.00763139	0.00888905	6.62425e+07	32557176	8.43018e+06	1.89458e+07	8.29113e+06	1.09366	1.22832	0.982458	1.68636	0.827231	1.25873	0.847901	1.17136	0.701846	0.608577	0.542328	0.890084	0.936938	0.880044	0.956133	1.58445
BTN3A3	ENSG00000111801	butyrophilin, subfamily 3, member A3 [Source:HGNC Symbol;Acc:1140]	6	9	13	14	10	14	14	19	23	18	32	29	46	55	44	0	0	0	0	0	0	0.000194963	0.000276416	0.000391404	0.000467322	0.000598653	47394924	8.30502e+07	7.68847e+07	4.3876e+07	7.47657e+07	1.01993	1.06956	1.07252	1.41687	0.43867	0.818012	0.708886	1.10777	0.560888	0.806173	0.886804	0.728802	1.08637	0.846621	0.764152	1.95141
BUB1B	ENSG00000156970	BUB1 mitotic checkpoint serine/threonine kinase B [Source:HGNC Symbol;Acc:1149]	16	9	10	13	20	16	9	10	13	20	19	11	10	15	26	0	0	0	0	0	0	0.000194963	0.000276416	0.00672703	0.00763139	0.000598653	2.28538e+07	1.04035e+07	1.13534e+07	10324180	1.84296e+07	1.29374	0.636196	1.61138	2.01856	1.53061	0.741752	1.36565	0.545963	0.977305	0.532802	0.477462	0.589829	0.688642	0.407247	1.42001	1.39028
BUB3	ENSG00000154473	BUB3 mitotic checkpoint protein [Source:HGNC Symbol;Acc:1151]	14	14	19	21	21	14	14	19	21	21	86	83	108	107	101	0	0	0	0	0	0	0.000194963	0.000276416	0.000391404	0.000467322	0.000598653	7.01897e+08	1.00595e+09	385365920	581794560	2.63379e+08	0.980999	1.04385	1.06086	1.08847	1.06846	1.10927	0.994531	1.08315	1.11799	1.03272	1.14746	1.01811	1.22446	1.18122	1.0136	0.971035
BUD13	ENSG00000137656	BUD13 homolog (S. cerevisiae) [Source:HGNC Symbol;Acc:28199]	14	15	15	11	10	14	15	15	11	10	25	17	21	18	17	0	0	0	0	0	0	0.000194963	0.000276416	0.00672703	0.00763139	0.00858353	31156048	2.18925e+07	6.97834e+07	2.51202e+07	1.63248e+07	0.950227	0.861712	1.06941	1.24596	1.66838	0.984981	0.989056	1.10637	1.16754	0.741308	0.976113	0.709674	0.802567	0.91765	1.15216	0.940489
BUD31	ENSG00000106245	BUD31 homolog (S. cerevisiae) [Source:HGNC Symbol;Acc:29629]	11	12	11	12	11	11	12	11	12	11	38	33	46	41	34	0	0	0	0	0	0	0.000194963	0.000276416	0.000391404	0.00763139	0.000598653	2.65527e+08	446725760	148090656	301342672	3.53148e+08	0.89406	0.884677	1.09223	0.981408	1.16856	1.11172	0.919172	1.06532	1.26901	0.94804	1.10938	1.00662	1.04375	1.08226	1.09374	1.07355
BYSL	ENSG00000112578	bystin-like [Source:HGNC Symbol;Acc:1157]	23	19	23	25	25	23	19	23	25	25	67	50	59	62	69	0	0	0	0	0	0	0.000194963	0.000276416	0.000391404	0.000467322	0.000598653	2.50565e+08	169579200	7.04158e+07	419404960	510315408	1.3829	0.848906	1.02356	1.50272	1.60297	1.12836	1.59776	0.787237	1.50069	0.762537	0.627505	0.682248	0.633518	0.840117	0.876184	1.1282
BZW1	ENSG00000082153	basic leucine zipper and W2 domains 1 [Source:HGNC Symbol;Acc:18380]	26	26	31	38	35	26	26	31	39	35	128	105	155	164	145	0	0	0	0	0	0	0.000194963	0.000276416	0.000391404	0.000467322	0.000598653	7.40194e+08	456221984	305915360	5.50436e+08	1280970608	1.16114	1.07343	1.11269	1.39002	0.92055	1.06276	0.86344	0.961773	1.39871	0.943717	1.06987	1.66365	0.708716	1.12369	1.19153	0.811937
BZW2	ENSG00000136261	basic leucine zipper and W2 domains 2 [Source:HGNC Symbol;Acc:18808]	26	23	32	37	33	26	23	32	38	33	116	87	118	107	127	0	0	0	0	0	0	0.000194963	0.000276416	0.000391404	0.000467322	0.000598653	391969184	2.05518e+08	244578480	6.08624e+08	619410368	1.0274	0.573544	1.69705	0.969731	1.61219	1.17082	1.20953	0.964655	0.733514	0.81868	1.04578	1.45308	0.566018	1.33522	0.738279	0.843614
C10orf11	ENSG00000148655	chromosome 10 open reading frame 11 [Source:HGNC Symbol;Acc:23405]	3	4	4	6	3	3	4	4	6	3	5	6	5	9	4	0	0	0	0	0	0	0.00302773	0.000276416	0.000391404	0.00763139	0.000598653	7.85222e+06	5.79812e+06	2.26562e+07	126242064	3.59353e+07	0.912803	1.08418	0.870047	1.05916	1.57203	0.971457	1.29422	0.948279	0.785049	0.659409	1.42904	1.14607	1.32922	1.21659	0.85865	1.81065
C10orf118	ENSG00000165813	chromosome 10 open reading frame 118 [Source:HGNC Symbol;Acc:24349]	38	35	37	49	48	40	36	38	50	50	67	56	53	83	98	0	0	0	0	0	0	0.000194963	0.000276416	0.000391404	0.00763139	0.000598653	56612452	5.37458e+07	5.53182e+07	61668264	307890344	1.19068	0.947134	0.9503	0.853676	0.903507	1.14907	0.729371	1.11389	1.1325	1.25061	1.15343	1.31132	1.14279	1.26757	0.806576	1.02463
C10orf12	ENSG00000155640	chromosome 10 open reading frame 12 [Source:HGNC Symbol;Acc:23420]	5	8	9	13	20	5	8	9	13	20	5	8	11	16	22	0	0	0	0	0	0	0.000194963	0.000276416	0.00672703	0.00763139	0.000598653	3924361	1.08073e+07	9.04147e+06	28144052	3.04393e+07	0.908489	0.920127	0.936844	1.41462	0.861057	1.2755	1.01434	1.18118	1.31752	1.02948	0.983067	0.955478	0.906028	0.960664	0.884059	1.23455
C10orf2	ENSG00000107815	chromosome 10 open reading frame 2 [Source:HGNC Symbol;Acc:1160]	11	8	9	13	11	11	9	9	14	11	13	9	9	19	15	0	0	0	0	0	0	0.000194963	0.000276416	0.000391404	0.00763139	0.000598653	27368082	120166064	15663023	1.33708e+07	21097630	1.41696	0.860981	0.960063	1.31611	1.3223	1.0233	0.905416	1.21724	1.00422	0.712888	0.785984	0.708045	0.854002	0.705936	0.73842	0.883451
C10orf54	ENSG00000107738	chromosome 10 open reading frame 54 [Source:HGNC Symbol;Acc:30085]	3	3	3	3	3	3	3	3	3	3	3	3	5	5	4	0	0	0	0	0	0	0.000194963	0.000276416	0.00672703	0.00763139	0.00858353	3.12553e+07	1.33941e+07	52275267	42576804	19386964	1.09154	1.22009	1.24623	1.20021	1.33591	0.891762	0.992409	0.829225	0.859958	0.812907	1.0387	1.00467	0.915581	0.852679	0.900803	1.79935
C10orf76	ENSG00000120029	chromosome 10 open reading frame 76 [Source:HGNC Symbol;Acc:25788]	14	13	20	31	30	14	13	20	31	30	30	20	42	58	51	0	0	0	0	0	0	0.000194963	0.000276416	0.000391404	0.000467322	0.000598653	1771498352	2.66947e+07	1.40719e+08	6.28579e+07	2.92891e+08	1.06155	1.14015	0.920405	0.995071	0.841409	1.19399	0.866278	1.09311	0.820685	1.03059	1.28243	1.04376	1.07376	1.20217	0.750555	0.990745
C11orf30	ENSG00000158636	chromosome 11 open reading frame 30 [Source:HGNC Symbol;Acc:18071]	9	11	13	24	15	9	11	13	24	15	11	13	14	31	27	0	0	0	0	0	0	0.000194963	0.000276416	0.000391404	0.000467322	0.000598653	6.01501e+07	1.98322e+07	51670734	1.32057e+08	72587840	0.801012	0.859666	0.75275	0.918611	0.890366	1.44027	0.63629	1.16297	0.784321	1.07595	1.10893	0.79118	0.956369	0.930798	0.952642	0.839169
C11orf31	ENSG00000211450	chromosome 11 open reading frame 31 [Source:HGNC Symbol;Acc:18251]	5	6	6	7	7	7	8	8	9	9	31	44	48	38	33	0	0	0	0	0	0	0.000194963	0.000276416	0.000391404	0.00763139	0.000598653	8.71113e+07	110314864	21794431	1.97326e+07	2.04897e+07	0.888075	1.1554	0.95782	1.01988	0.830522	0.794451	0.79585	1.72325	0.544557	0.712519	1.01134	0.940633	1.36925	1.08388	1.0172	0.844906
C11orf54	ENSG00000182919	chromosome 11 open reading frame 54 [Source:HGNC Symbol;Acc:30204]	12	11	15	15	16	12	11	15	15	16	53	37	76	88	85	0	0	0	0	0	0	0.000194963	0.000276416	0.000391404	0.000467322	0.000598653	353472024	329329520	157655200	3.44048e+08	569166592	0.751127	0.963161	0.884269	0.604975	0.692421	0.809041	0.74518	1.98522	0.904675	0.845256	1.60995	1.56435	0.982294	1.36635	0.569649	1.02877
C11orf57	ENSG00000262506	chromosome 11 open reading frame 57 [Source:HGNC Symbol;Acc:25569]	5	3	6	2	5	5	3	6	2	5	5	3	7	3	8	0	0	0	0	0	0	0.000194963	0.000276416	0.00672703	0.0107203	0.00888905	13453125	4454418	9.77126e+06	22060288	1.08474e+07	0.854509	0.84048	1.30185	1.16932	1.23131	1.15134	1.05913	1.17681	1.0774	0.659226	1.14209	0.940549	0.835883	1.29609	0.766292	0.836222
C11orf58	ENSG00000110696	chromosome 11 open reading frame 58 [Source:HGNC Symbol;Acc:16990]	15	10	13	12	16	15	10	13	12	16	56	43	57	59	63	0	0	0	0	0	0	0.000194963	0.000276416	0.000391404	0.000467322	0.000598653	2.89344e+08	1.86521e+08	6.44258e+07	1533279152	8.3593e+07	0.656993	1.11184	0.7967	0.934665	1.32202	0.980893	0.766817	1.5656	0.90758	1.46543	0.964122	0.850523	1.53141	1.04672	0.996174	0.765478
C11orf68	ENSG00000175573	chromosome 11 open reading frame 68 [Source:HGNC Symbol;Acc:28801]	7	5	11	11	9	7	5	11	11	9	20	9	34	31	26	0	0	0	0	0	0	0.000194963	0.000276416	0.000391404	0.000467322	0.000598653	154569288	1.03411e+08	1.26509e+08	1.90477e+08	1.22852e+08	0.756988	0.831286	0.832841	0.713456	1.03777	1.06139	0.944822	1.12872	1.16386	1.65552	1.10182	1.22356	1.2768	1.26327	1.10057	1.0719
C11orf84	ENSG00000168005	chromosome 11 open reading frame 84 [Source:HGNC Symbol;Acc:25115]	4	4	6	9	7	4	4	6	9	7	5	4	7	15	12	0	0	0	0	0	0	0.000194963	0.000276416	0.00672703	0.00763139	0.000598653	21655283	14399509	4.94209e+06	15943352	5.70171e+07	1.16123	0.843297	1.0663	1.55895	1.34029	1.04396	0.97287	0.806504	1.11086	0.782066	0.954582	0.780013	0.891968	0.833397	1.06108	1.20904
C12orf10	ENSG00000139637	chromosome 12 open reading frame 10 [Source:HGNC Symbol;Acc:17590]	13	11	16	19	18	13	11	16	19	18	36	32	55	62	59	0	0	0	0	0	0	0.000194963	0.000276416	0.000391404	0.000467322	0.000598653	259441096	3.91237e+08	2.02338e+08	262195096	400975632	0.787984	1.2963	0.895909	0.690592	0.735914	1.0899	0.861919	1.09037	1.24024	1.16279	1.13313	1.49921	1.31284	1.15661	0.85122	0.885148
C12orf23	ENSG00000151135	chromosome 12 open reading frame 23 [Source:HGNC Symbol;Acc:28281]	6	4	9	12	11	6	4	9	13	11	11	8	17	39	20	0	0	0	0	0	0	0.000194963	0.000276416	0.000391404	0.00763139	0.000598653	3.19521e+07	2.19089e+07	23788754	116714796	5.63301e+07	1.21793	0.871342	0.635818	0.727873	1.96566	1.05808	0.946474	1.03002	0.963245	1.39762	1.10919	0.995382	0.785729	0.736813	1.45127	0.755508
C12orf29	ENSG00000133641	chromosome 12 open reading frame 29 [Source:HGNC Symbol;Acc:25322]	6	3	9	12	8	6	3	9	12	8	7	4	13	22	16	0	0	0	0	0	0	0.000194963	0.000276416	0.000391404	0.000467322	0.000598653	38702180	1.01763e+07	28362728	5.58442e+07	7.1553e+07	0.810759	0.889035	1.21984	0.84322	0.881804	0.959438	0.816998	1.03905	1.21723	1.11637	0.764761	1.1831	1.02868	1.03405	1.16494	0.860168
C12orf4	ENSG00000047621	chromosome 12 open reading frame 4 [Source:HGNC Symbol;Acc:1184]	10	8	13	17	15	11	9	14	18	16	15	11	19	31	25	0	0	0	0	0	0	0.000194963	0.000276416	0.000391404	0.000467322	0.000598653	2.33034e+07	1.80926e+07	1.36579e+07	37610752	15596488	1.07573	0.999702	1.03034	0.67222	0.815374	0.950403	0.873071	1.0031	0.907312	0.949896	1.11606	1.12201	1.20669	1.10833	1.04804	0.9453
C12orf43	ENSG00000157895	chromosome 12 open reading frame 43 [Source:HGNC Symbol;Acc:25719]	10	9	10	9	11	10	9	10	9	11	20	18	20	18	23	0	0	0	0	0	0	0.000194963	0.000276416	0.000391404	0.00763139	0.000598653	2.14789e+07	32046634	3.45973e+07	3.78661e+07	18147023	0.990525	1.00686	0.903737	1.15559	1.38958	1.35838	0.792066	1.16712	1.06608	0.897751	0.651921	0.881582	0.880105	0.747464	1.06003	0.886353
C12orf44	ENSG00000123395	chromosome 12 open reading frame 44 [Source:HGNC Symbol;Acc:25679]	6	7	8	10	10	6	7	8	10	10	12	10	10	13	17	0	0	0	0	0	0	0.000194963	0.000276416	0.000391404	0.00763139	0.000598653	27587340	1.09875e+07	2.93408e+07	1.30696e+07	4.68618e+07	1.15672	1.01072	1.12337	1.01038	1.47128	1.00013	0.948792	0.972738	1.11602	0.946928	0.862711	1.01386	0.887157	0.998859	1.10401	1.00578
C12orf45	ENSG00000151131	chromosome 12 open reading frame 45 [Source:HGNC Symbol;Acc:28628]	3	3	3	3	3	3	3	3	3	3	3	4	5	5	3	0	0	0	0	0	0	0.00302773	0.000276416	0.00672703	0.00895415	0.00888905	4125922	3130705	9.31482e+06	17878496	246322256	1.18061	0.938308	0.791416	1.03933	0.890051	0.868986	1.13214	0.991746	0.666514	0.65906	0.674613	0.649466	0.812206	0.588024	1.23016	1.31305
C12orf5	ENSG00000078237	chromosome 12 open reading frame 5 [Source:HGNC Symbol;Acc:1185]	9	9	12	12	15	9	9	12	12	15	20	16	38	33	34	0	0	0	0	0	0	0.000194963	0.000276416	0.000391404	0.000467322	0.000598653	1.43118e+08	1.47504e+08	4.60331e+07	64465318	141670442	1.44723	0.841631	0.953446	0.882402	0.548036	1.07402	0.837728	0.98831	0.833292	0.722092	0.751817	1.01844	0.677368	0.806634	1.36422	1.42744
C12orf57	ENSG00000268123;ENSG00000111678	chromosome 12 open reading frame 57 [Source:HGNC Symbol;Acc:29521]	6	6	8	8	7	6	6	8	8	7	17	20	38	34	34	0	0	0	0	0	0	0.000194963	0.000276416	0.000391404	0.00763139	0.000598653	2.16039e+08	260576352	79179884	2.2004e+08	1.36246e+08	0.697038	0.998835	1.01646	1.0092	1.10978	1.08487	0.761803	0.994172	1.44619	1.40609	1.36907	1.42	1.51708	1.02389	1.27696	0.928135
C12orf73	ENSG00000204954	chromosome 12 open reading frame 73 [Source:HGNC Symbol;Acc:34450]	2	2	2	3	3	2	2	2	3	3	4	4	2	5	4	0	0	0	0	0	0	0.000194963	0.000276416	0.00672703	0.00895415	0.00888905	1.28845e+07	4688625	4671780	32070661	28212576	0.937416	1.25289	1.22216	1.49056	4.25318	0.961259	1.62881	1.01349	1.39043	1.44152	0.828609	0.654689	0.878788	0.780011	0.7372	1.14157
C12orf75	ENSG00000235162	chromosome 12 open reading frame 75 [Source:HGNC Symbol;Acc:35164]	2	2	2	2	2	2	2	2	2	2	6	3	6	5	8	0	0	0	0	0	0	0.000194963	0.000276416	0.00886341	0.0107203	0.00888905	1.25763e+08	82618470	5.53878e+07	2.21766e+08	211078536	0.967659	1.05033	1.56114	1.19123	0.872524	1.16946	0.721712	0.880184	1.3609	0.726917	0.80934	0.949488	1.31224	1.13602	0.827211	1.06264
C14orf1	ENSG00000133935	chromosome 14 open reading frame 1 [Source:HGNC Symbol;Acc:1187]	3	4	3	3	4	3	4	3	3	4	19	12	10	12	11	0	0	0	0	0	0	0.00302773	0.000276416	0.0121128	0.0107203	0.0107849	2.77808e+08	4.30176e+07	5.01148e+07	3.33878e+07	27039533	0.985934	1.09124	1.14463	1.23764	0.879561	0.89051	0.845788	0.874905	0.784344	0.754518	0.720081	0.642186	0.483087	0.881238	1.41682	0.765853
C14orf142	ENSG00000170270	chromosome 14 open reading frame 142 [Source:HGNC Symbol;Acc:20356]	5	5	5	6	5	5	5	5	6	5	14	14	13	18	21	0	0	0	0	0	0	0.000194963	0.000276416	0.000391404	0.000467322	0.000598653	6.07638e+08	1.44933e+08	1.82734e+08	7.79526e+06	3.69951e+08	0.766893	1.06579	1.07855	0.653964	0.724349	0.93373	0.812583	1.26282	0.966613	1.1462	1.32854	1.17831	1.28247	1.27505	0.686641	0.870855
C14orf159	ENSG00000133943	chromosome 14 open reading frame 159 [Source:HGNC Symbol;Acc:20498]	20	18	27	31	27	20	18	27	31	27	54	45	90	85	73	0	0	0	0	0	0	0.000194963	0.000276416	0.000391404	0.000467322	0.000598653	260678576	2.63348e+08	227735304	287701312	1.64606e+08	0.64848	0.785722	0.720684	0.551346	1.07002	0.829768	0.415994	1.57821	1.00321	2.49594	1.24449	1.28119	1.52323	0.350087	0.517166	1.53953
C14orf166	ENSG00000087302	chromosome 14 open reading frame 166 [Source:HGNC Symbol;Acc:23169]	20	16	20	22	25	21	17	21	23	26	195	135	240	192	216	0	0	0	0	0	0	0.000194963	0.000276416	0.000391404	0.000467322	0.000598653	1156020672	948354688	813722528	2523035152	4.81685e+09	0.969297	1.05884	1.10124	1.11214	1.03908	1.03966	0.965263	1.04477	1.25311	1.31728	1.02398	1.22383	0.606787	1.36757	0.890127	1.06591
C15orf39	ENSG00000167173	chromosome 15 open reading frame 39 [Source:HGNC Symbol;Acc:24497]	7	3	6	15	10	7	3	6	15	10	7	3	6	19	13	0	0	0	0	0	0	0.000194963	0.000276416	0.000391404	0.000467322	0.000598653	1.75241e+07	3992907	5106259	3.00382e+07	5.00532e+07	1.1537	1.03903	1.40127	1.65564	1.25777	1.07563	0.962431	1.22782	1.13708	0.662786	1.0098	0.815793	1.19612	0.682542	1.21396	0.9958
C15orf40	ENSG00000169609	chromosome 15 open reading frame 40 [Source:HGNC Symbol;Acc:28443]	4	4	5	4	4	4	4	5	4	4	11	8	15	8	9	0	0	0	0	0	0	0.000194963	0.000276416	0.00672703	0.00895415	0.00888905	131796072	1.01609e+09	1.21098e+08	8.88488e+08	9.33448e+07	0.745543	1.17083	0.739092	1.15572	1.79451	0.878383	1.18298	1.51902	0.907546	0.932258	1.07514	1.02318	1.10546	1.20208	0.773319	1.16323
C15orf41	ENSG00000186073	chromosome 15 open reading frame 41 [Source:HGNC Symbol;Acc:26929]	4	2	6	7	5	4	2	6	7	5	8	2	6	8	7	0	0	0	0	0	0	0.000194963	0.000276416	0.00672703	0.00895415	0.00858353	1.49121e+07	12280258	1.41786e+07	8674753	1.08263e+07	0.827344	0.730863	1.26496	0.920133	0.878091	0.96584	0.924838	1.16455	1.20403	0.949337	0.875901	1.21165	1.13869	1.14277	1.05533	0.964706
C15orf48	ENSG00000166920	chromosome 15 open reading frame 48 [Source:HGNC Symbol;Acc:29898]	3	3	5	5	5	3	3	5	5	5	12	7	18	22	15	0	0	0	0	0	0	0.000194963	0.000276416	0.000391404	0.00763139	0.000598653	2.85154e+07	60081368	44218792	35635472	9.90435e+06	1.15047	1.61237	0.731989	0.692908	0.404264	1.16456	0.529898	0.502805	1.55195	1.31413	0.8557	0.599786	0.536857	2.96604	0.936449	0.985972
C15orf52	ENSG00000188549	chromosome 15 open reading frame 52 [Source:HGNC Symbol;Acc:33488]	7	6	11	10	9	7	6	11	10	9	9	7	16	16	9	0	0	0	0	0	0	0.000194963	0.00715096	0.000391404	0.00763139	0.000598653	1.24117e+07	5738448	1.67238e+07	2.38479e+07	10284104	0.921081	0.609295	0.916832	1.2254	0.943892	0.758985	2.04708	0.552593	1.02679	2.03226	1.08143	0.978037	1.22352	0.764853	0.975154	0.942526
C16orf13	ENSG00000130731	chromosome 16 open reading frame 13 [Source:HGNC Symbol;Acc:14141]	10	8	12	14	14	10	8	12	14	14	28	19	37	30	36	0	0	0	0	0	0	0.000194963	0.000276416	0.00672703	0.00763139	0.00858353	2.97476e+07	7.49976e+06	7.00723e+07	362095992	1.8862e+08	0.75615	1.30854	0.845079	0.776227	0.854634	0.934523	0.776314	1.4786	1.23675	1.22718	1.3533	1.07754	1.19441	1.22742	0.696587	0.742329
C16orf45	ENSG00000166780	chromosome 16 open reading frame 45 [Source:HGNC Symbol;Acc:19213]	4	4	8	10	7	4	4	8	10	7	6	5	10	16	11	0	0	0	0	0	0	0.00302773	0.000276416	0.00672703	0.00895415	0.00888905	3024096	9.67703e+06	3.44467e+06	34786362	23439460	0.39445	1.95201	0.445201	0.423636	0.394181	2.54081	0.36497	0.750901	0.525887	0.558589	3.8316	0.502622	1.36981	0.74372	0.410961	0.304858
C16orf58	ENSG00000140688	chromosome 16 open reading frame 58 [Source:HGNC Symbol;Acc:25848]	11	9	17	17	17	11	9	17	17	17	33	22	55	60	39	0	0	0	0	0	0	0.000194963	0.000276416	0.000391404	0.00763139	0.000598653	1.95542e+08	115684608	566035040	6.58223e+08	196783248	1.06591	1.19566	0.978915	1.07737	1.716	0.957475	1.00856	0.907543	1.21799	1.03895	1.03381	1.10726	0.920563	0.96179	1.0743	1.03193
C16orf62	ENSG00000103544	chromosome 16 open reading frame 62 [Source:HGNC Symbol;Acc:24641]	32	30	33	41	35	32	30	33	41	35	66	57	75	87	88	0	0	0	0	0	0	0.000194963	0.000276416	0.000391404	0.000467322	0.000598653	3.44738e+08	158066752	1.60074e+08	1.58503e+08	349714920	1.04796	1.14726	0.921573	1.04464	0.934078	1.06824	0.788335	1.16999	0.953567	1.06443	1.12226	1.01382	0.89471	1.04782	0.820361	1.00637
C16orf70	ENSG00000125149	chromosome 16 open reading frame 70 [Source:HGNC Symbol;Acc:29564]	5	6	11	13	14	5	6	11	13	14	9	10	16	29	26	0	0	0	0	0	0	0.000194963	0.000276416	0.000391404	0.000467322	0.000598653	4.76645e+07	35742435	8604282	9.26877e+06	2.19232e+07	0.987116	0.947178	0.889311	1.10272	0.871708	1.20963	0.796629	1.04894	1.52001	1.16315	1.14857	2.21725	1.01676	1.29608	1.0237	1.04673
C16orf80	ENSG00000070761	chromosome 16 open reading frame 80 [Source:HGNC Symbol;Acc:29523]	6	5	6	8	7	6	5	6	8	7	10	9	18	18	11	0	0	0	0	0	0	0.000194963	0.000276416	0.000391404	0.000467322	0.000598653	213840416	1.15568e+08	44405508	1.87003e+08	7.99489e+07	1.13994	0.908268	0.965873	1.40604	1.2386	1.09123	1.14039	0.891786	1.57025	0.900054	1.04505	1.4209	1.23836	1.21051	0.820608	1.36948
C16orf91	ENSG00000174109	chromosome 16 open reading frame 91 [Source:HGNC Symbol;Acc:27558]	2	2	5	4	5	2	2	5	4	5	5	2	6	9	10	0	0	0	0	0	0	0.000194963	0.000276416	0.00672703	0.00763139	0.00858353	9262845	5771302	11856372	9.44396e+07	16398301	0.552458	1.20789	0.912986	1.21416	2.15956	1.35574	0.828199	1.13155	1.34594	1.33592	1.0962	0.835042	0.98862	1.17114	0.668228	0.987813
C17orf103	ENSG00000154035	chromosome 17 open reading frame 103 [Source:HGNC Symbol;Acc:30770]	3	1	2	3	2	3	1	2	3	2	4	1	3	3	2	0	0	0	0	0	0	0.000194963	0.000276416	0.00672703	0.00895415	0.00888905	1.70906e+07	18022258	9.90755e+06	15427534	1.60733e+07	1.1187	0.968565	0.955599	0.965328	1.12614	1.1219	0.940924	1.08113	1.5344	0.842605	1.02649	0.836422	0.396041	0.806498	0.871632	1.0097
C17orf49	ENSG00000258315	chromosome 17 open reading frame 49 [Source:HGNC Symbol;Acc:28737]	2	2	2	3	3	15	10	15	19	17	39	26	48	57	56	0	0	0	0	0	0	0.000194963	0.000276416	0.000391404	0.000467322	0.000598653	535339648	173999476	6.74568e+07	2.1919e+07	1.33782e+08	1.11197	1.11927	0.841626	1.11826	0.801837	1.0165	0.977802	1.59669	0.897348	0.902525	0.796417	0.847635	0.744168	1.06575	0.870898	1.23544
C17orf59	ENSG00000196544	chromosome 17 open reading frame 59 [Source:HGNC Symbol;Acc:25939]	14	14	14	14	16	14	15	15	15	17	27	22	26	35	32	0	0	0	0	0	0	0.000194963	0.000276416	0.000391404	0.000467322	0.000598653	36483324	2.37243e+07	1.61536e+07	2.92779e+07	4.41943e+07	0.85722	1.44761	0.939325	0.806118	1.0601	1.02192	0.828557	1.17066	0.9189	1.22361	0.967899	0.929054	1.14644	1.19748	0.790557	1.17685
C17orf75	ENSG00000108666	chromosome 17 open reading frame 75 [Source:HGNC Symbol;Acc:30173]	16	13	20	22	24	16	13	20	22	24	33	25	38	43	46	0	0	0	0	0	0	0.000194963	0.000276416	0.000391404	0.00763139	0.000598653	8.08134e+07	8.8918e+07	1.56187e+08	675124704	1.48789e+08	1.04338	1.02508	0.737071	0.932284	1.338	1.07158	0.986559	0.978237	1.02208	1.31447	1.21329	0.988072	1.06414	1.01493	1.29453	0.897632
C17orf80	ENSG00000141219	chromosome 17 open reading frame 80 [Source:HGNC Symbol;Acc:29601]	11	5	7	12	18	11	5	7	12	18	13	7	9	18	24	0	0	0	0	0	0	0.000194963	0.000276416	0.000391404	0.000467322	0.000598653	2.4982e+07	25173882	2.04117e+07	5.01148e+07	5.00111e+07	1.15094	0.95649	0.748151	1.15754	1.16862	1.04518	0.875374	1.0432	1.04339	1.01954	0.868569	0.994084	0.954507	1.13491	1.59736	0.911953
C17orf85	ENSG00000074356	chromosome 17 open reading frame 85 [Source:HGNC Symbol;Acc:24612]	17	15	22	20	22	17	15	22	20	22	30	27	34	30	39	0	0	0	0	0	0	0.000194963	0.000276416	0.000391404	0.000467322	0.000598653	38528686	5.29381e+07	3.99434e+07	49484234	3.63079e+07	0.721253	1.08661	1.06897	1.31292	1.4805	1.18484	0.942911	1.2081	1.38057	1.12273	0.939068	0.962969	1.06502	0.979637	0.905102	0.956949
C17orf97	ENSG00000187624	chromosome 17 open reading frame 97 [Source:HGNC Symbol;Acc:33800]	6	5	5	7	8	6	5	5	7	8	11	7	8	10	12	0	0	0	0	0	0	0.000194963	0.000276416	0.0105694	0.00895415	0.000598653	3.38688e+07	3.93239e+07	2.24951e+07	1.83063e+07	3.60826e+07	0.579137	1.33957	0.583464	0.463251	3.31785	0.981092	1.03433	1.60297	1.2242	1.54042	1.16568	0.920802	1.15034	1.75786	0.557546	0.610647
C18orf25	ENSG00000152242	chromosome 18 open reading frame 25 [Source:HGNC Symbol;Acc:28172]	7	8	8	10	10	7	8	8	10	10	15	14	16	25	18	0	0	0	0	0	0	0.000194963	0.000276416	0.000391404	0.000467322	0.000598653	44955804	1.36134e+07	44264682	107202426	83435965	0.759198	0.899077	0.933948	1.23372	1.0288	1.21539	0.954883	1.05195	1.15615	1.09838	0.6692	0.84635	0.834733	0.829805	1.08935	0.944658
C18orf32	ENSG00000177576	chromosome 18 open reading frame 32 [Source:HGNC Symbol;Acc:31690]	7	8	9	7	8	7	8	9	7	8	19	19	21	21	22	0	0	0	0	0	0	0.00302773	0.000276416	0.00672703	0.00763139	0.00858353	1.63227e+08	1.6202e+08	2.06598e+08	1.40054e+08	1.17173e+08	0.971161	1.12061	1.13439	1.19013	1.63273	1.0611	0.977302	0.835087	1.22484	1.15192	1.59358	0.802983	0.912612	0.901608	1.04221	1.0327
C18orf8	ENSG00000141452	chromosome 18 open reading frame 8 [Source:HGNC Symbol;Acc:24326]	18	12	15	20	15	18	12	15	20	15	28	20	28	42	31	0	0	0	0	0	0	0.000194963	0.000276416	0.000391404	0.000467322	0.000598653	1.01839e+08	168682976	75212816	1.19447e+08	65994328	1.24198	1.01582	1.07336	1.22811	1.38163	0.987987	0.884708	0.883975	1.1751	0.917005	0.863522	0.966831	0.866846	0.938558	1.02558	1.13769
C19orf10	ENSG00000074842	chromosome 19 open reading frame 10 [Source:HGNC Symbol;Acc:16948]	8	6	8	9	9	8	6	8	9	9	49	54	109	54	60	0	0	0	0	0	0	0.000194963	0.000276416	0.000391404	0.00763139	0.000598653	2.13936e+08	1.27514e+08	4.67846e+07	4.33303e+07	1.33074e+08	1.18422	0.938073	1.00114	0.694167	1.14353	0.854477	0.901423	0.826253	0.798088	0.999783	1.03144	1.14673	1.24029	1.05685	0.869922	1.69386
C19orf25	ENSG00000119559	chromosome 19 open reading frame 25 [Source:HGNC Symbol;Acc:26711]	5	4	6	7	8	5	4	6	7	8	12	8	14	15	22	0	0	0	0	0	0	0.000194963	0.000276416	0.000391404	0.00763139	0.000598653	1.89039e+08	5.44938e+07	6.71955e+07	91628472	68691616	0.923307	0.839196	1.15773	1.05968	1.16603	1.1505	1.01113	1.18203	1.14582	0.934686	1.18495	0.688428	0.92031	0.963412	0.709341	0.979841
C19orf43	ENSG00000123144	chromosome 19 open reading frame 43 [Source:HGNC Symbol;Acc:28424]	10	9	11	13	11	10	9	11	13	11	46	29	38	48	43	0	0	0	0	0	0	0.000194963	0.000276416	0.000391404	0.00763139	0.000598653	3.55093e+08	342203264	1.14048e+08	12786781	3.66467e+08	0.939485	0.981488	0.98517	1.29182	1.26278	1.10499	1.04445	1.2909	0.890573	0.958679	0.656313	0.469741	0.910789	0.73051	1.09071	0.924852
C19orf47	ENSG00000160392	chromosome 19 open reading frame 47 [Source:HGNC Symbol;Acc:26723]	9	9	9	13	15	9	9	9	13	15	12	11	13	20	17	0	0	0	0	0	0	0.000194963	0.000276416	0.000391404	0.000467322	0.000598653	4.49266e+07	2.84437e+07	2.11094e+07	17041595	2.9687e+07	0.967797	0.875478	0.970291	1.49542	1.28016	1.27105	0.87952	1.0652	0.864163	0.852421	0.744138	0.796643	0.852124	1.23169	0.925022	1.08145
C19orf52	ENSG00000142444	chromosome 19 open reading frame 52 [Source:HGNC Symbol;Acc:25152]	8	7	9	10	9	8	7	9	10	9	17	16	15	17	15	0	0	0	0	0	0	0.000194963	0.000276416	0.000391404	0.000467322	0.000598653	2.4776e+07	52961004	17616748	44714600	23481659	0.88648	1.05318	1.08181	0.957116	1.2867	1.06964	0.854471	1.03396	1.03982	1.16966	1.09732	0.962826	1.2465	1.19603	1.01023	1.05768
C19orf66	ENSG00000130813	chromosome 19 open reading frame 66 [Source:HGNC Symbol;Acc:25649]	13	10	14	17	18	13	10	14	17	18	35	27	36	54	44	0	0	0	0	0	0	0.000194963	0.000276416	0.000391404	0.00763139	0.000598653	188220360	150768168	114337280	9.22831e+07	2.46163e+08	0.833012	0.906481	0.985124	1.03438	0.756113	1.10783	0.764962	1.0791	0.829557	1.09794	1.05409	1.0485	1.01628	1.06478	1.02766	1.25445
C19orf70	ENSG00000174917	chromosome 19 open reading frame 70 [Source:HGNC Symbol;Acc:33702]	4	5	5	6	6	4	5	5	6	6	12	15	14	23	14	0	0	0	0	0	0	0.000194963	0.000276416	0.000391404	0.000467322	0.000598653	163820568	8.40893e+08	89986312	9.11831e+07	1.13334e+08	0.89469	1.18903	0.993955	0.918956	1.39684	1.08311	1.03524	1.04401	1.25326	1.27614	1.11664	0.834979	1.20774	1.22325	0.811953	0.920836
C1GALT1C1	ENSG00000171155	C1GALT1-specific chaperone 1 [Source:HGNC Symbol;Acc:24338]	3	4	5	6	6	3	4	5	6	6	6	6	9	14	9	0	0	0	0	0	0	0.000194963	0.000276416	0.00672703	0.00895415	0.00888905	30991804	27010488	4344420	11347294	4.47434e+06	1.35881	0.853415	0.86916	1.63718	3.12865	0.801658	0.790833	0.579472	0.669383	0.604975	0.846743	0.697328	0.769897	0.774446	1.44303	1.56611
C1QA	ENSG00000173372	complement component 1, q subcomponent, A chain [Source:HGNC Symbol;Acc:1241]	6	5	7	9	8	6	5	7	9	8	14	14	27	42	31	0	0	0	0	0	0	0.000194963	0.000276416	0.000391404	0.00763139	0.000598653	3.5999e+07	3.50673e+07	192975408	15923072	61512364	1.0223	0.702796	0.814201	1.02422	0.612795	0.697827	1.34798	0.83955	0.873591	0.529299	1.12092	0.972583	1.06171	0.715061	1.68941	1.4862
C1QB	ENSG00000173369	complement component 1, q subcomponent, B chain [Source:HGNC Symbol;Acc:1242]	4	3	10	10	10	4	3	10	10	10	47	32	67	34	45	0	0	0	0	0	0	0.000194963	0.000276416	0.000391404	0.000467322	0.000598653	3.95306e+08	700607184	120679000	100534916	1.13162e+08	1.07262	0.995414	0.781427	1.05079	0.71162	0.886804	1.5967	0.815667	0.833424	0.648431	0.900157	0.879982	1.08704	0.815475	1.57369	1.04451
C1QBP	ENSG00000108561	complement component 1, q subcomponent binding protein [Source:HGNC Symbol;Acc:1243]	15	11	14	17	14	15	11	14	17	14	107	76	208	152	184	0	0	0	0	0	0	0.000194963	0.000276416	0.000391404	0.000467322	0.000598653	2.8006e+09	1.32646e+09	1.50236e+08	8.96387e+08	1769346432	1.32755	1.05259	1.14456	1.25289	2.50138	0.743058	1.07707	1.15316	0.899197	0.923295	0.633169	0.816324	1.09808	0.65444	0.821718	0.98822
C1QC	ENSG00000159189	complement component 1, q subcomponent, C chain [Source:HGNC Symbol;Acc:1245]	2	2	2	2	2	2	2	2	2	2	16	13	32	29	20	0	0	0	0	0	0	0.000194963	0.000276416	0.000391404	0.00763139	0.000598653	7533930	1.5525e+08	2.34562e+08	1.17147e+08	238904002	1.17988	0.653408	0.736552	1.1324	0.561396	0.636499	1.74276	0.734066	0.800327	0.448049	0.888432	0.775785	1.19754	0.566084	1.7876	1.18447
C1QTNF5	ENSG00000223953	C1q and tumor necrosis factor related protein 5 [Source:HGNC Symbol;Acc:14344]	8	4	4	5	4	8	4	4	5	4	18	9	12	19	14	0	0	0	0	0	0	0.000194963	0.000276416	0.000391404	0.00763139	0.000598653	28408963	1.99659e+07	1.28972e+07	9.60701e+07	49609984	0.878721	0.601731	0.491717	0.569785	1.23936	0.510754	4.748	0.54419	0.829485	0.375401	0.385918	0.53517	0.737984	0.485255	1.2655	0.362523
C1R	ENSG00000159403	complement component 1, r subcomponent [Source:HGNC Symbol;Acc:1246]	23	22	28	31	32	25	24	30	33	34	72	84	136	151	137	0	0	0	0	0	0	0.000194963	0.000276416	0.000391404	0.000467322	0.000598653	605418400	5.9723e+08	587444576	978190848	5.04418e+08	1.01341	0.644121	0.800614	0.84773	0.598847	0.848835	0.982524	0.853149	0.902512	0.833902	1.05596	1.20386	1.16198	0.76719	2.1107	0.909302
C1RL	ENSG00000139178	complement component 1, r subcomponent-like [Source:HGNC Symbol;Acc:21265]	5	5	10	9	8	6	6	11	10	9	12	9	17	18	18	0	0	0	0	0	0	0.000194963	0.000276416	0.000391404	0.000467322	0.000598653	11635966	24144842	1.86359e+07	1.50914e+07	34385718	1.14334	1.48778	0.877758	0.621185	0.543936	0.889577	1.68463	0.874453	0.634099	0.692236	0.748892	0.959342	1.07055	0.865417	1.46603	0.893399
C1S	ENSG00000182326;ENSG00000269882	complement component 1, s subcomponent [Source:HGNC Symbol;Acc:1247]	28	27	33	39	37	29	28	35	41	39	128	116	191	186	167	0	0	0	0	0	0	0.000194963	0.000276416	0.000391404	0.000467322	0.000598653	3.24961e+08	451144000	6.0231e+08	596487008	523255168	1.06657	0.796967	0.825113	0.930594	0.553627	1.01287	1.09195	0.904747	0.998351	0.989298	1.12889	1.4815	1.30116	0.946269	1.65406	0.992455
C1orf109	ENSG00000116922	chromosome 1 open reading frame 109 [Source:HGNC Symbol;Acc:26039]	3	2	3	4	4	3	2	3	4	4	7	4	5	6	8	0	0	0	0	0	0	0.000194963	0.0095433	0.00672703	0.00763139	0.000598653	2.28866e+07	17815724	13568317	30795990	13193903	0.867413	1.16498	1.19482	0.942887	1.11025	1.09705	0.940876	1.01233	1.36658	1.41211	1.087	1.12688	0.833958	1.06509	0.850988	0.995626
C1orf116	ENSG00000182795	chromosome 1 open reading frame 116 [Source:HGNC Symbol;Acc:28667]	17	10	20	20	17	17	10	20	20	17	26	16	31	34	24	0	0	0	0	0	0	0.000194963	0.000276416	0.000391404	0.000467322	0.000598653	1.97509e+08	2.78258e+07	24743516	71069428	3.50765e+07	1.31333	0.565542	1.00421	1.40341	1.44229	1.05745	1.83984	0.564135	0.542675	0.425323	1.22288	0.707427	1.07534	0.684728	0.709262	1.24608
C1orf123	ENSG00000162384	chromosome 1 open reading frame 123 [Source:HGNC Symbol;Acc:26059]	8	8	11	10	12	8	8	11	10	12	48	46	82	54	54	0	0	0	0	0	0	0.000194963	0.000276416	0.000391404	0.000467322	0.000598653	5.4467e+07	158560618	170780660	1.24983e+08	37222556	0.805986	1.43562	0.931987	0.768529	0.725298	1.01829	0.920132	1.07961	1.06434	1.01296	0.955974	1.27772	0.750831	1.2543	0.756951	0.974784
C1orf131	ENSG00000143633	chromosome 1 open reading frame 131 [Source:HGNC Symbol;Acc:25332]	10	8	9	8	7	10	8	9	8	8	14	11	11	13	12	0	0	0	0	0	0	0.000194963	0.000276416	0.00672703	0.00763139	0.000598653	3.58129e+07	20456877	12793581	32190833	7.25256e+06	1.20128	0.784195	1.02533	1.46197	1.76537	1.06142	1.3484	0.94381	0.778041	0.632345	0.566199	0.598014	0.719919	0.773254	0.8889	1.10545
C1orf172	ENSG00000175707	chromosome 1 open reading frame 172 [Source:HGNC Symbol;Acc:26624]	5	4	5	9	8	5	4	5	9	8	9	8	12	20	17	0	0	0	0	0	0	0.000194963	0.000276416	0.000391404	0.000467322	0.000598653	73912358	3.68456e+07	6.94023e+06	3.64014e+07	2.14746e+07	1.23292	1.00401	1.07936	0.550306	1.41391	1.13796	0.809488	1.26548	1.0083	1.02612	0.922056	0.735876	1.0177	1.05763	1.31331	0.603707
C1orf174	ENSG00000198912	chromosome 1 open reading frame 174 [Source:HGNC Symbol;Acc:27915]	2	2	2	5	5	2	2	2	5	5	5	4	7	12	8	0	0	0	0	0	0	0.000194963	0.000276416	0.000391404	0.00763139	0.000598653	35021832	53640987	29635649	4.02797e+07	2.8085e+07	0.745995	1.16851	0.914214	0.525474	0.88468	0.9372	0.949361	1.34472	0.54597	0.77665	0.805616	0.874788	1.22481	0.727367	0.844405	0.705949
C1orf198	ENSG00000119280	chromosome 1 open reading frame 198 [Source:HGNC Symbol;Acc:25900]	19	13	17	16	18	19	13	17	16	18	42	24	42	40	37	0	0	0	0	0	0	0.000194963	0.000276416	0.000391404	0.000467322	0.000598653	7.37636e+07	23285966	7.42859e+07	130947192	6.40015e+07	1.23531	0.680632	0.77352	1.43793	2.46719	0.921782	1.81501	0.852306	0.809165	0.869038	0.930251	0.722904	0.921364	0.726637	1.21286	1.23268
C1orf21	ENSG00000116667	chromosome 1 open reading frame 21 [Source:HGNC Symbol;Acc:15494]	8	7	6	9	6	8	7	6	9	6	17	15	10	21	13	0	0	0	0	0	0	0.000194963	0.000276416	0.000391404	0.00763139	0.00858353	60398538	1.02085e+08	3.52486e+07	1.01278e+08	1.64208e+07	0.545527	1.36861	0.958945	0.544434	1.06577	1.06535	0.683867	1.46807	0.585066	0.861362	2.43559	0.667184	1.47224	0.828022	0.618656	0.477027
C1orf226	ENSG00000239887	chromosome 1 open reading frame 226 [Source:HGNC Symbol;Acc:34351]	8	7	7	9	9	9	8	8	10	10	19	14	17	24	20	0	0	0	0	0	0	0.000194963	0.000276416	0.00672703	0.00763139	0.000598653	4.68592e+07	2.9001e+07	11517276	3.14783e+07	1.67752e+07	0.633813	0.780509	1.11818	0.558798	1.55341	1.47061	0.687077	0.775855	2.03581	2.294	1.58771	1.11928	0.758435	0.890495	0.596643	0.473633
C1orf27	ENSG00000157181	chromosome 1 open reading frame 27 [Source:HGNC Symbol;Acc:24299]	27	22	26	33	30	27	22	26	33	30	66	57	75	99	86	0	0	0	0	0	0	0.000194963	0.000276416	0.000391404	0.000467322	0.000598653	1.64803e+08	152102176	1.95255e+08	1.14632e+08	2.63124e+08	0.797122	0.843286	0.857448	0.964242	0.945433	1.24258	0.693512	1.0673	0.963989	1.1075	1.44862	0.735039	1.11058	0.993563	0.892448	0.989142
C1orf35	ENSG00000143793	chromosome 1 open reading frame 35 [Source:HGNC Symbol;Acc:19032]	8	7	7	10	6	8	7	7	10	6	26	18	18	21	16	0	0	0	0	0	0	0.000194963	0.000276416	0.00672703	0.00763139	0.00888905	1.08197e+08	25646104	111365114	9.09332e+07	1.43349e+08	0.840271	0.700654	0.9153	1.12257	2.78801	1.17781	1.72111	1.47923	0.70352	0.751354	0.815338	0.726592	0.998982	0.782461	0.870314	0.9143
C1orf43	ENSG00000143612	chromosome 1 open reading frame 43 [Source:HGNC Symbol;Acc:29876]	7	6	6	6	9	7	6	6	6	9	11	9	10	15	11	0	0	0	0	0	0	0.000194963	0.000276416	0.00672703	0.00895415	0.000598653	2.49481e+07	2.93061e+07	21624688	14742748	19107048	1.11585	0.967565	1.09701	0.964634	1.67893	1.17814	0.974392	1.01509	1.24629	0.973112	1.03839	0.801866	0.883836	0.836128	0.882662	0.884791
C1orf50	ENSG00000164008	chromosome 1 open reading frame 50 [Source:HGNC Symbol;Acc:28795]	7	5	11	11	8	7	5	11	11	8	12	7	15	24	15	0	0	0	0	0	0	0.000194963	0.000276416	0.000391404	0.00763139	0.000598653	28895444	50072666	48159892	36288182	2.53253e+07	1.00443	1.04223	1.23103	0.940738	0.692289	1.11276	0.670437	0.993194	0.703895	1.0751	0.971126	1.05992	0.649234	1.15667	0.805635	1.05922
C2	ENSG00000166278;ENSG00000235696	complement component 2 [Source:HGNC Symbol;Acc:1248]	11	6	11	12	11	36	27	41	43	39	109	81	147	152	117	0	0	0	0	0	0	0.000194963	0.000276416	0.000391404	0.00763139	0.000598653	8.15466e+07	7.21112e+07	1.465e+07	25811894	6641266	1.03056	1.12047	1.02402	0.753283	0.628374	0.786029	1.64909	0.865091	0.876181	0.5499	0.811645	1.20835	0.836423	1.23368	0.972889	1.09152
C20orf112	ENSG00000197183	chromosome 20 open reading frame 112 [Source:HGNC Symbol;Acc:16106]	7	3	6	11	9	9	4	7	12	11	18	6	13	22	24	0	0	0	0	0	0	0.000194963	0.000276416	0.000391404	0.000467322	0.000598653	14011167	6.13655e+06	4239281	2.97838e+07	1.45602e+07	1.12065	0.681614	1.06287	1.70129	1.7066	1.42684	1.18632	1.20287	1.07072	0.997208	0.910851	1.23517	0.777758	1.1266	1.06223	0.612641
C20orf27	ENSG00000101220	chromosome 20 open reading frame 27 [Source:HGNC Symbol;Acc:15873]	8	8	8	11	9	8	8	8	11	9	25	23	22	31	22	0	0	0	0	0	0	0.000194963	0.000276416	0.000391404	0.000467322	0.000598653	2.39209e+08	1.50274e+08	152422656	1.32559e+08	2.72942e+08	1.15319	1.11369	1.13814	1.14077	1.39935	0.864604	1.05964	1.10739	0.903076	0.904828	0.947469	1.05367	0.962911	0.910903	0.83928	1.08164
C21orf33	ENSG00000160221	chromosome 21 open reading frame 33 [Source:HGNC Symbol;Acc:1273]	16	13	18	18	16	16	13	18	18	16	140	95	142	155	147	0	0	0	0	0	0	0.000194963	0.000276416	0.000391404	0.000467322	0.000598653	2502876896	1.06912e+09	849993856	1.2237e+09	1086050560	1.06035	1.1209	1.09395	0.790554	3.16237	0.91373	1.277	0.968774	1.12682	1.4343	1.01907	1.17826	0.957008	1.15181	0.792331	0.948501
C2CD2	ENSG00000157617	C2 calcium-dependent domain containing 2 [Source:HGNC Symbol;Acc:1266]	6	8	11	14	14	6	8	11	14	14	10	10	23	24	24	0	0	0	0	0	0	0.000194963	0.000276416	0.000391404	0.00763139	0.000598653	2.71394e+07	1.00111e+08	33873838	7.54074e+07	5.97079e+07	1.05906	0.922129	1.08169	0.950949	1.13947	1.20267	0.880793	0.565941	0.705771	1.25357	1.27013	1.17505	0.89861	1.03864	0.863435	1.35554
C2CD2L	ENSG00000172375	C2CD2-like [Source:HGNC Symbol;Acc:29000]	10	9	13	18	14	10	9	13	18	14	17	12	18	28	24	0	0	0	0	0	0	0.000194963	0.000276416	0.000391404	0.000467322	0.000598653	3.25478e+07	1.28991e+07	1.15981e+07	61530688	3.19544e+07	0.992119	0.839204	1.24882	0.850294	1.43924	1.00144	0.926657	1.01246	0.90035	1.05307	1.15669	0.868385	0.697311	0.880598	0.882592	1.03057
C2CD5	ENSG00000111731	C2 calcium-dependent domain containing 5 [Source:HGNC Symbol;Acc:29062]	31	29	32	36	34	31	29	32	36	34	64	52	69	83	72	0	0	0	0	0	0	0.000194963	0.000276416	0.000391404	0.000467322	0.000598653	179310624	1.32496e+08	81303004	217519928	105393120	0.679717	1.22658	0.737959	0.898508	0.745133	1.05883	0.702702	1.45899	1.03379	1.57006	0.899323	0.860379	1.16918	0.986652	0.813836	0.864399
C2orf43	ENSG00000118961	chromosome 2 open reading frame 43 [Source:HGNC Symbol;Acc:26145]	12	7	11	12	11	12	7	11	12	11	32	23	22	29	28	0	0	0	0	0	0	0.000194963	0.000276416	0.000391404	0.000467322	0.000598653	1.37116e+08	71824880	4.29717e+07	98003768	1.0021e+08	1.21001	1.13545	1.09167	1.69592	2.36524	0.984317	1.01182	0.808563	1.48119	1.06058	0.927319	0.840934	0.920295	0.931891	0.968886	1.40871
C2orf47	ENSG00000162972	chromosome 2 open reading frame 47 [Source:HGNC Symbol;Acc:26198]	7	5	9	8	8	7	5	9	8	8	21	17	30	26	23	0	0	0	0	0	0	0.00302773	0.000276416	0.00672703	0.00763139	0.00888905	4.02465e+06	11031802	124548718	9399294	3.832e+07	1.1661	0.793581	0.955839	1.62767	1.59896	1.02072	0.821635	1.01801	0.873196	0.984427	0.86464	0.694945	0.692452	0.817126	1.41601	0.806008
C2orf49	ENSG00000135974	chromosome 2 open reading frame 49 [Source:HGNC Symbol;Acc:28772]	6	6	7	11	8	6	6	7	11	8	11	6	13	18	15	0	0	0	0	0	0	0.000194963	0.000276416	0.000391404	0.000467322	0.000598653	2.68379e+07	12000026	38832638	2.12654e+08	6.28467e+07	0.918981	1.06666	0.920149	1.27152	1.10285	1.15475	0.802197	1.12244	1.48914	1.02492	0.99914	0.814987	0.926463	0.988414	0.868872	0.881741
C2orf69	ENSG00000178074	chromosome 2 open reading frame 69 [Source:HGNC Symbol;Acc:26799]	4	6	5	10	6	4	6	5	10	6	6	7	7	13	10	0	0	0	0	0	0	0.00302773	0.000276416	0.000391404	0.00763139	0.000598653	1.13619e+08	184585020	3.69724e+07	3.8901e+08	60577676	1.37627	1.5231	1.23811	1.29516	1.23789	1.00538	1.34018	0.956848	1.09499	1.12524	0.942806	0.930133	0.8939	0.823673	0.984286	0.794978
C2orf76	ENSG00000186132	chromosome 2 open reading frame 76 [Source:HGNC Symbol;Acc:27017]	5	5	4	5	7	5	5	4	5	7	8	5	6	8	13	0	0	0	0	0	0	0.000194963	0.000276416	0.00672703	0.00763139	0.00888905	4.65339e+07	10274778	10495864	19252891	6.29131e+06	1.02253	0.862809	0.790679	0.626661	0.979854	1.19428	0.866817	1.22844	1.67624	1.23396	1.12661	0.888338	0.992955	0.999666	0.799178	0.735283
C2orf88	ENSG00000187699	chromosome 2 open reading frame 88 [Source:HGNC Symbol;Acc:28191]	2	2	3	4	3	2	2	3	4	3	4	4	5	5	4	0	0	0	0	0	0	0.00302773	0.000276416	0.00672703	0.00895415	0.00888905	6.34596e+06	10053497	14030480	3.70691e+07	1.73517e+07	1.51079	0.849339	0.911593	0.556174	0.621002	0.674181	0.576031	0.764078	0.557631	0.584264	0.679117	0.865524	0.756591	0.728469	1.85552	1.35647
C3	ENSG00000125730	complement component 3 [Source:HGNC Symbol;Acc:1318]	135	125	165	175	171	137	126	166	176	173	1394	1319	2549	1715	1961	0	0	0	0	0	0	0.000194963	0.000276416	0.000391404	0.000467322	0.000598653	2758797056	2374230272	7543556608	4873302528	7334291968	1.21243	1.33479	0.936342	0.670766	0.516154	0.694475	1.66842	0.870881	0.820127	0.70137	0.748944	1.05081	1.04918	0.829438	1.22699	0.921968
C3AR1	ENSG00000171860	complement component 3a receptor 1 [Source:HGNC Symbol;Acc:1319]	4	6	2	5	4	4	6	2	5	4	4	10	2	7	6	0	0	0	0	0	0	0.000194963	0.000276416	0.00672703	0.00763139	0.00888905	27633726	3.83351e+07	4135560	82248069	8.40791e+07	0.80083	1.11198	0.917963	1.14713	0.701197	0.826732	1.30105	0.703383	0.677481	0.609732	1.2398	0.950454	1.23874	0.952627	0.895412	1.54593
C3orf17	ENSG00000163608	chromosome 3 open reading frame 17 [Source:HGNC Symbol;Acc:24496]	9	7	9	15	12	9	7	9	15	12	13	9	10	20	15	0	0	0	0	0	0	0.000194963	0.000276416	0.000391404	0.00763139	0.000598653	8.10928e+07	42116908	5.62559e+06	7.16301e+07	1.94867e+08	0.931271	0.790348	1.13548	1.3239	0.927511	1.18264	1.13082	1.0548	1.04889	0.743032	0.642448	0.741979	0.813473	0.805003	0.980788	1.11116
C3orf33	ENSG00000174928	chromosome 3 open reading frame 33 [Source:HGNC Symbol;Acc:26434]	6	4	4	8	6	6	4	4	8	6	8	5	9	12	10	0	0	0	0	0	0	0.000194963	0.000276416	0.00672703	0.00763139	0.00858353	2.18244e+07	6.43587e+06	19348654	5390054	38349604	0.946073	0.928968	1.12747	0.86324	3.4359	0.789069	1.13053	0.92555	1.32616	1.8071	0.953438	0.810928	0.553631	0.694746	1.00098	1.17787
C3orf38	ENSG00000179021	chromosome 3 open reading frame 38 [Source:HGNC Symbol;Acc:28384]	8	7	12	14	13	8	7	12	14	13	17	14	28	36	33	0	0	0	0	0	0	0.000194963	0.000276416	0.000391404	0.000467322	0.000598653	1.17475e+08	86793872	1.7959e+08	1.12279e+08	1.11375e+08	0.816673	0.901759	0.8923	1.51755	1.10443	1.24694	0.802133	1.23695	1.20705	0.969146	1.19047	1.25948	0.89704	1.20873	1.08049	1.20169
C3orf58	ENSG00000181744	chromosome 3 open reading frame 58 [Source:HGNC Symbol;Acc:28490]	11	11	12	11	10	11	11	12	11	10	17	20	21	18	18	0	0	0	0	0	0	0.000194963	0.000276416	0.000391404	0.00763139	0.000598653	8.4677e+07	7.80285e+07	3.12314e+08	34689238	4.10313e+07	1.51617	0.576553	0.92385	0.757361	0.993635	0.644038	0.812013	0.457571	0.69379	0.534155	0.505911	0.59245	0.534976	0.65902	2.31733	1.47426
C4A	ENSG00000206340;ENSG00000244207;ENSG00000244731	complement component 4A (Rodgers blood group) [Source:HGNC Symbol;Acc:1323]	3	2	4	4	4	83	79	99	117	108	591	568	939	986	910	0	0	0	0	0	0	0.000194963	0.000276416	0.000391404	0.000467322	0.000598653	66847794	5.14305e+07	153890279	98199348	63075792	0.68417	0.785283	0.691273	0.628873	0.599866	1.3536	0.802651	1.11199	0.675958	0.87182	0.777846	0.622032	1.11445	1.12185	1.66191	0.75499
C4BPA	ENSG00000123838	complement component 4 binding protein, alpha [Source:HGNC Symbol;Acc:1325]	24	31	41	41	40	24	31	41	41	40	109	100	189	136	137	0	0	0	0	0	0	0.000194963	0.000276416	0.000391404	0.000467322	0.000598653	293457832	5.73249e+08	3.10375e+08	3.89549e+08	1.0317e+09	1.48871	0.864208	0.956933	0.979465	0.754228	0.604585	1.31688	0.720375	1.12898	0.584732	0.805203	0.777539	1.03134	0.66532	1.81431	1.02313
C4orf27	ENSG00000056050	chromosome 4 open reading frame 27 [Source:HGNC Symbol;Acc:26051]	12	10	14	15	16	12	10	14	15	16	29	19	35	26	38	0	0	0	0	0	0	0.000194963	0.000276416	0.000391404	0.000467322	0.000598653	9.48922e+07	6.6727e+07	484146928	70538732	4.27044e+08	0.996215	1.07429	1.00695	1.14604	1.12735	1.11642	0.921207	1.17409	0.994957	0.978409	0.953493	0.755128	1.2436	0.959374	1.02907	1.09037
C4orf32	ENSG00000174749	chromosome 4 open reading frame 32 [Source:HGNC Symbol;Acc:26813]	4	2	2	2	2	4	2	2	2	2	17	10	14	14	18	0	0	0	0	0	0	0.000194963	0.000276416	0.000391404	0.000467322	0.000598653	1.49101e+07	13421223	1.05556e+08	2.54171e+08	1.95182e+08	0.514101	1.04299	3.33411	0.532969	1.78446	0.756723	0.621107	0.495553	1.34337	0.742196	1.70583	0.627614	1.22223	1.1827	0.56964	0.850265
C4orf33	ENSG00000151470	chromosome 4 open reading frame 33 [Source:HGNC Symbol;Acc:27025]	3	2	3	5	4	3	2	3	5	4	4	2	7	7	7	0	0	0	0	0	0	0.000194963	0.000276416	0.000391404	0.000467322	0.000598653	3353501	11035621	1595849	66195176	1.25878e+07	0.84679	0.815754	0.745449	0.822069	1.1973	1.41098	0.826401	1.64634	0.6941	1.30694	1.6491	0.873134	0.804484	0.717429	0.423575	0.756784
C5	ENSG00000106804	complement component 5 [Source:HGNC Symbol;Acc:1331]	63	60	78	85	75	63	60	78	85	75	151	156	260	237	232	0	0	0	0	0	0	0.000194963	0.000276416	0.000391404	0.000467322	0.000598653	6.04261e+08	4.42878e+08	772397376	546373728	501976064	0.985935	0.949437	0.734211	0.912062	0.587221	0.583397	1.70761	0.636426	0.825712	0.517545	0.675051	0.838171	0.745022	0.838905	2.40147	0.771465
C5orf15	ENSG00000113583	chromosome 5 open reading frame 15 [Source:HGNC Symbol;Acc:20656]	5	2	3	3	5	5	2	3	3	5	7	4	9	8	16	0	0	0	0	0	0	0.000194963	0.000276416	0.00672703	0.00895415	0.00888905	3.78041e+07	2.02032e+07	12485356	250606416	8261582	1.34209	0.709904	1.45858	1.32217	1.30789	1.20562	0.868591	0.786632	1.09904	0.964488	0.843157	1.19628	0.943426	1.04463	1.37767	0.898472
C5orf22	ENSG00000082213	chromosome 5 open reading frame 22 [Source:HGNC Symbol;Acc:25639]	6	5	9	13	10	6	5	9	13	10	13	6	17	27	22	0	0	0	0	0	0	0.000194963	0.000276416	0.000391404	0.000467322	0.000598653	7.68945e+07	35870778	33294102	53870210	1.10132e+08	0.902426	1.13052	1.07107	0.662045	1.67886	1.00295	0.945039	0.806269	2.19411	1.31409	1.24612	1.09357	0.813194	0.949348	0.447597	1.20417
C5orf24	ENSG00000181904	chromosome 5 open reading frame 24 [Source:HGNC Symbol;Acc:26746]	4	4	4	5	5	4	4	4	5	5	11	11	13	12	12	0	0	0	0	0	0	0.000194963	0.000276416	0.000391404	0.00763139	0.000598653	5.12182e+07	3.33815e+07	48431450	43352500	4.17346e+07	0.834593	1.33124	0.963382	1.06178	1.15055	1.31484	1.01928	1.28894	1.04157	0.987184	1.21558	0.642917	1.26351	1.13381	0.885075	0.868554
C5orf51	ENSG00000205765	chromosome 5 open reading frame 51 [Source:HGNC Symbol;Acc:27750]	10	10	12	13	13	10	10	12	13	13	25	17	38	41	34	0	0	0	0	0	0	0.000194963	0.000276416	0.000391404	0.000467322	0.000598653	9.3707e+07	1.14401e+08	3.37239e+07	3.11679e+08	2.61022e+08	0.994818	0.835285	0.997261	1.00025	2.13067	1.20311	0.949741	1.22398	1.14328	0.91546	0.942894	1.79051	0.881177	1.17739	0.861953	1.13995
C6	ENSG00000039537	complement component 6 [Source:HGNC Symbol;Acc:1339]	35	35	46	47	48	35	35	46	47	48	101	87	152	144	137	0	0	0	0	0	0	0.000194963	0.000276416	0.000391404	0.000467322	0.000598653	4.70388e+08	405108800	3.13803e+08	579036736	625432832	1.00236	0.937655	0.814817	0.882304	0.650863	0.683089	1.56591	0.779903	0.847674	0.680111	0.74189	1.09775	0.98506	0.859049	2.16135	0.904241
C6orf132	ENSG00000188112	chromosome 6 open reading frame 132 [Source:HGNC Symbol;Acc:21288]	14	11	18	24	22	14	11	18	24	22	21	16	26	39	32	0	0	0	0	0	0	0.000194963	0.000276416	0.000391404	0.000467322	0.000598653	228147476	2.11137e+07	1.9705e+08	3.32759e+08	6.03716e+07	0.648927	0.955647	0.873975	1.20658	0.687305	1.55427	1.72259	0.911112	0.960303	1.06767	1.05715	1.02498	0.879016	0.877178	0.690282	0.621983
C6orf203	ENSG00000271867	chromosome 6 open reading frame 203 [Source:HGNC Symbol;Acc:17971]	5	4	7	8	7	5	4	7	8	7	11	6	15	13	19	0	0	0	0	0	0	0.000194963	0.000276416	0.000391404	0.000467322	0.000598653	1.34661e+08	1.23926e+08	165629804	4.74555e+07	58438708	0.818812	0.930908	0.970363	1.03298	1.17527	0.807555	1.07837	1.02159	1.0096	1.24675	1.104	0.766419	1.19427	1.22317	1.07725	1.09768
C6orf211	ENSG00000146476	chromosome 6 open reading frame 211 [Source:HGNC Symbol;Acc:17872]	17	16	19	25	23	17	16	19	25	23	82	65	127	188	207	0	0	0	0	0	0	0.000194963	0.000276416	0.000391404	0.000467322	0.000598653	8.87677e+08	544998176	1225192192	3.50332e+09	2.94459e+09	0.697471	1.99237	1.31626	0.585473	0.56325	0.995166	0.702999	1.20168	1.74882	0.985453	1.57141	1.17161	0.849712	1.73635	0.550736	0.634548
C6orf57	ENSG00000154079	chromosome 6 open reading frame 57 [Source:HGNC Symbol;Acc:20957]	5	5	4	4	5	5	5	4	4	5	11	7	4	5	13	0	0	0	0	0	0	0.000194963	0.000276416	0.000391404	0.00763139	0.000598653	5.23923e+07	2.09005e+07	9482668	21759264	25520428	0.994819	0.883794	0.720703	0.883515	4.84804	1.00191	1.74182	0.828431	1.32341	1.0257	0.484584	1.40379	0.837582	1.04731	0.774444	1.09134
C6orf89	ENSG00000198663	chromosome 6 open reading frame 89 [Source:HGNC Symbol;Acc:21114]	6	4	7	11	9	6	4	7	11	9	12	8	9	17	12	0	0	0	0	0	0	0.000194963	0.000276416	0.000391404	0.000467322	0.000598653	6.2084e+07	23789212	9945539	37840851	4.83265e+07	1.15302	0.912719	0.747266	2.54166	1.95603	0.925637	1.38412	0.69442	0.970719	0.98861	0.964025	0.861367	0.721177	0.779428	1.80717	0.908008
C7	ENSG00000112936	complement component 7 [Source:HGNC Symbol;Acc:1346]	28	30	36	41	42	29	31	37	42	43	84	77	145	126	130	0	0	0	0	0	0	0.000194963	0.000276416	0.000391404	0.000467322	0.000598653	3.04137e+08	2.09937e+08	2.44455e+08	161073312	319924848	0.800877	1.22337	0.645808	0.817972	0.516436	0.750123	1.44693	0.770118	0.660258	0.73112	0.733103	0.846177	1.01437	0.732901	2.37453	0.748879
C7orf25	ENSG00000136197	chromosome 7 open reading frame 25 [Source:HGNC Symbol;Acc:21703]	10	7	13	17	13	10	7	13	17	13	15	11	19	30	25	0	0	0	0	0	0	0.000194963	0.000276416	0.000391404	0.000467322	0.000598653	1.83827e+07	18263421	1.79162e+07	3.9957e+07	2.37633e+07	0.88443	0.91999	0.950286	0.946376	1.29197	1.03376	1.14703	0.889223	1.1232	1.23629	1.01632	1.31424	1.14338	1.11925	1.03663	1.04908
C7orf26	ENSG00000146576	chromosome 7 open reading frame 26 [Source:HGNC Symbol;Acc:21702]	8	7	7	5	8	8	7	7	5	8	11	8	10	15	15	0	0	0	0	0	0	0.000194963	0.000276416	0.000391404	0.00763139	0.000598653	4.19705e+07	3.77021e+07	4.45462e+07	61535220	125608442	0.793398	1.09961	0.929926	0.957664	0.895081	1.15446	0.908001	1.14048	0.934229	1.24729	1.16369	1.17826	0.692877	1.44571	1.08356	0.87544
C7orf50	ENSG00000146540	chromosome 7 open reading frame 50 [Source:HGNC Symbol;Acc:22421]	12	9	10	10	13	12	9	10	10	13	35	26	35	33	35	0	0	0	0	0	0	0.000194963	0.000276416	0.000391404	0.00763139	0.000598653	1.03003e+08	47717092	1.7508e+08	1.51508e+08	7.13665e+07	0.883304	0.939803	1.17662	0.767873	1.34638	1.17116	1.11831	0.946233	1.57866	1.09283	0.958903	1.14839	0.970548	1.20576	0.884507	0.959896
C8B	ENSG00000021852	complement component 8, beta polypeptide [Source:HGNC Symbol;Acc:1353]	26	25	32	34	34	26	25	32	34	34	90	86	177	141	146	0	0	0	0	0	0	0.000194963	0.000276416	0.000391404	0.000467322	0.000598653	298816032	419305632	355276256	300071336	4.473e+08	0.919154	0.646335	0.852441	0.708534	0.597143	0.517781	1.67699	0.766094	0.760098	0.753326	0.870165	1.20831	0.600131	0.963016	2.06569	0.883742
C8G	ENSG00000176919	complement component 8, gamma polypeptide [Source:HGNC Symbol;Acc:1354]	8	8	10	9	9	8	8	10	9	9	34	35	67	42	49	0	0	0	0	0	0	0.000194963	0.000276416	0.000391404	0.00763139	0.000598653	1.32243e+08	3.02935e+08	133243384	128068575	7.17905e+07	0.846695	0.697082	0.773309	0.686313	0.57666	0.539656	1.79853	0.775682	0.751924	0.879143	0.939268	0.992204	0.714033	0.995133	1.56805	0.883292
C8orf33	ENSG00000182307	chromosome 8 open reading frame 33 [Source:HGNC Symbol;Acc:26104]	8	6	7	11	7	8	6	7	11	7	16	7	15	18	14	0	0	0	0	0	0	0.000194963	0.000276416	0.00672703	0.00763139	0.00888905	4.02157e+07	2.56906e+07	277672370	266362292	4.35415e+07	0.631701	0.999231	0.738628	0.928561	1.4537	1.00702	1.24727	1.24154	1.5775	1.41255	0.924612	0.816132	1.05983	0.830946	1.15978	0.98085
C8orf82	ENSG00000213563	chromosome 8 open reading frame 82 [Source:HGNC Symbol;Acc:33826]	7	7	6	9	7	7	7	6	9	7	22	22	23	32	26	0	0	0	0	0	0	0.000194963	0.000276416	0.000391404	0.000467322	0.000598653	2.82484e+08	236294544	2.60297e+08	2.41372e+08	2.62582e+08	0.820979	0.712438	0.770023	0.798292	1.82182	0.721121	0.999702	1.02987	0.988999	1.67065	0.802281	0.856917	0.968444	0.789355	1.21908	0.974536
C9	ENSG00000113600	complement component 9 [Source:HGNC Symbol;Acc:1358]	26	26	27	30	28	28	28	29	33	30	143	139	190	184	200	0	0	0	0	0	0	0.000194963	0.000276416	0.000391404	0.000467322	0.000598653	5.08537e+08	6.6296e+08	3.52142e+08	1089767072	739277920	0.738617	1.06707	0.782522	0.809641	0.668824	0.760941	1.40447	0.758511	0.724707	0.513383	0.763071	1.07948	0.866247	0.997379	2.25014	0.796026
C9orf114	ENSG00000198917	chromosome 9 open reading frame 114 [Source:HGNC Symbol;Acc:26933]	6	6	5	11	8	6	6	5	11	8	12	9	12	19	15	0	0	0	0	0	0	0.000194963	0.000276416	0.00672703	0.00763139	0.00858353	2.5611e+08	65129152	1.97972e+07	37868368	5.793e+07	0.804535	1.00886	1.19749	1.46135	1.11332	1.1386	0.866532	1.08759	1.36652	0.927901	0.987723	1.18198	1.17768	1.39645	0.819745	1.12172
C9orf142	ENSG00000148362	chromosome 9 open reading frame 142 [Source:HGNC Symbol;Acc:27849]	9	11	12	14	13	9	11	12	14	13	34	34	74	72	46	0	0	0	0	0	0	0.000194963	0.000276416	0.000391404	0.000467322	0.00858353	1.7913e+08	2.03201e+08	1.91962e+08	2.4473e+08	3.09019e+08	0.807541	1.13765	0.943807	0.751199	1.00055	1.12068	0.741032	1.28768	0.821884	1.3625	1.16749	1.34465	1.28018	1.1608	0.960863	0.857014
C9orf64	ENSG00000165118	chromosome 9 open reading frame 64 [Source:HGNC Symbol;Acc:28144]	19	19	27	30	26	19	19	27	30	26	69	59	109	104	96	0	0	0	0	0	0	0.000194963	0.000276416	0.000391404	0.00763139	0.000598653	2.81459e+08	2.6497e+08	3.26178e+08	279465552	291871296	0.817047	1.35495	0.817736	0.635319	0.439196	1.06349	0.680423	1.30052	1.35368	1.32624	1.16451	1.34116	0.969532	1.4305	0.810986	0.918435
C9orf72	ENSG00000147894	chromosome 9 open reading frame 72 [Source:HGNC Symbol;Acc:28337]	4	3	5	8	8	4	3	5	8	8	10	6	7	12	10	0	0	0	0	0	0	0.000194963	0.000276416	0.000391404	0.000467322	0.000598653	5.97314e+06	7.58712e+06	18175348	7362464	9.89556e+06	1.1057	0.834673	0.924354	1.06518	0.96181	0.687811	0.849708	0.876206	0.761321	0.967904	0.732018	0.889752	0.892517	0.826277	1.21129	1.20209
C9orf78	ENSG00000136819	chromosome 9 open reading frame 78 [Source:HGNC Symbol;Acc:24932]	16	13	19	26	21	16	13	19	26	21	39	22	38	53	49	0	0	0	0	0	0	0.000194963	0.000276416	0.000391404	0.00763139	0.000598653	1.14036e+08	81084536	43360732	93825240	105971920	0.856151	1.16562	1.08895	1.70556	1.29788	1.25415	1.03164	1.19128	1.1049	0.821583	0.736733	0.786699	0.875698	0.989675	0.76419	1.07378
C9orf89	ENSG00000165233	chromosome 9 open reading frame 89 [Source:HGNC Symbol;Acc:28148]	6	8	6	6	5	6	8	6	6	5	17	14	12	19	14	0	0	0	0	0	0	0.000194963	0.000276416	0.000391404	0.000467322	0.000598653	70544212	4.5766e+07	4.95537e+07	9.53151e+07	115841512	0.872855	0.905465	1.32466	1.30676	1.1523	1.05181	0.71437	0.831861	1.12933	1.42223	1.1972	1.10953	0.867998	1.29598	0.875742	1.01172
CA1	ENSG00000133742	carbonic anhydrase I [Source:HGNC Symbol;Acc:1368]	13	10	15	16	15	13	10	15	16	15	262	115	326	219	272	0	0	0	0	0	0	0.000194963	0.000276416	0.000391404	0.000467322	0.000598653	1530234752	9.15452e+08	2.39955e+09	2266205696	2416327808	1.91584	3.4087	0.625821	0.720211	0.472275	1.10071	1.14392	0.476316	0.588636	0.291102	0.484147	0.629098	0.372027	0.305924	0.453159	0.269882
CA12	ENSG00000074410	carbonic anhydrase XII [Source:HGNC Symbol;Acc:1371]	8	7	9	13	11	8	7	9	13	11	17	14	22	46	35	0	0	0	0	0	0	0.000194963	0.000276416	0.000391404	0.000467322	0.000598653	2.91438e+08	176779196	67416842	2.81061e+08	8.42149e+07	0.411404	1.63463	1.2742	0.422234	0.379818	1.66708	0.517567	0.651642	2.48337	1.89256	1.10184	0.740919	0.964664	4.25635	0.557739	0.611906
CA13	ENSG00000185015	carbonic anhydrase XIII [Source:HGNC Symbol;Acc:14914]	5	7	5	6	7	5	7	5	6	7	10	11	7	14	19	0	0	0	0	0	0	0.000194963	0.000276416	0.000391404	0.00763139	0.000598653	4.68378e+07	3.00225e+07	1.80935e+07	1.67375e+07	81346516	1.38461	0.744716	0.616682	0.58657	1.5869	0.626873	2.47385	0.581455	0.504626	1.27975	0.622718	0.729477	0.716143	0.622268	1.14248	1.12279
CA2	ENSG00000104267	carbonic anhydrase II [Source:HGNC Symbol;Acc:1373]	18	18	23	24	23	18	18	24	24	24	205	264	416	431	362	0	0	0	0	0	0	0.000194963	0.000276416	0.000391404	0.000467322	0.000598653	1329725056	6.35238e+08	864740352	3087219840	2201143040	0.887174	1.93996	0.600683	0.479474	0.4893	0.660789	0.561774	0.354033	0.552952	4.21483	0.392795	0.763583	0.400031	2.27797	0.434835	0.513245
CA3	ENSG00000164879	carbonic anhydrase III, muscle specific [Source:HGNC Symbol;Acc:1374]	6	7	7	8	9	6	7	7	8	9	13	11	14	16	23	0	0	0	0	0	0	0.000194963	0.000276416	0.000391404	0.00763139	0.000598653	1.7474e+07	1.78413e+08	27779291	2.49983e+07	59850288	0.875871	3.13082	0.364586	0.511775	0.321702	2.2936	0.533709	0.376311	0.694482	0.676532	1.10545	0.502963	1.55163	0.336227	0.440465	1.25918
CA5B	ENSG00000169239	carbonic anhydrase VB, mitochondrial [Source:HGNC Symbol;Acc:1378]	6	6	7	9	6	6	6	7	9	6	9	7	10	20	10	0	0	0	0	0	0	0.000194963	0.000276416	0.000391404	0.000467322	0.000598653	47099947	2.25982e+07	2.88376e+07	324313496	4.77575e+08	0.948666	1.55805	1.11621	0.678254	0.651647	1.01949	1.49451	0.981673	1.48448	0.804219	0.664569	0.901046	0.742667	0.87648	1.04987	0.765782
CA8	ENSG00000178538	carbonic anhydrase VIII [Source:HGNC Symbol;Acc:1382]	8	8	10	9	10	8	8	10	9	10	23	18	28	28	43	0	0	0	0	0	0	0.000194963	0.000276416	0.000391404	0.00763139	0.000598653	195643408	6.83611e+07	95252584	101311728	211049592	0.240033	2.20186	0.568889	0.414166	0.618174	0.462048	0.911455	2.30588	1.11895	0.312121	1.57729	0.602741	1.35536	0.389731	0.479208	0.626519
CAAP1	ENSG00000120159	caspase activity and apoptosis inhibitor 1 [Source:HGNC Symbol;Acc:25834]	8	7	11	16	16	8	7	11	16	16	13	10	22	34	29	0	0	0	0	0	0	0.000194963	0.000276416	0.000391404	0.00763139	0.000598653	114464600	5.50515e+07	46162660	2.28519e+07	6.83074e+07	0.947704	0.99039	1.36165	1.43658	1.28101	1.11202	0.815601	1.12731	1.31481	1.12725	1.13831	0.808223	0.972708	1.03622	0.910217	1.04674
CAB39	ENSG00000135932	calcium binding protein 39 [Source:HGNC Symbol;Acc:20292]	20	17	23	27	25	21	20	24	29	28	85	62	132	136	122	0	0	0	0	0	0	0.000194963	0.000276416	0.000391404	0.000467322	0.000598653	450521600	2.69549e+08	3.63996e+08	4.71228e+08	3.63538e+08	1.07041	1.14638	0.941524	0.844735	0.928111	1.05757	1.07265	1.04896	0.937195	1.07449	0.951646	1.09677	0.539185	1.15916	0.711898	0.943742
CAB39L	ENSG00000102547	calcium binding protein 39-like [Source:HGNC Symbol;Acc:20290]	13	12	15	14	20	14	15	16	16	23	31	33	49	49	71	0	0	0	0	0	0	0.000194963	0.000276416	0.000391404	0.000467322	0.000598653	5.60485e+07	3.31955e+07	2.88774e+07	1.5615e+07	6.62909e+07	0.640734	1.43424	0.872329	0.631273	0.72072	1.91217	0.575415	0.884003	1.53977	2.41297	0.630251	1.79718	0.35248	1.0707	0.477402	0.582516
CABIN1	ENSG00000099991	calcineurin binding protein 1 [Source:HGNC Symbol;Acc:24187]	32	25	30	37	32	32	25	30	37	32	39	33	38	49	47	0	0	0	0	0	0	0.000194963	0.000276416	0.000391404	0.000467322	0.000598653	3.66113e+08	3.00699e+07	57336818	74195072	44874646	1.03616	1.03634	1.07605	1.05826	1.47883	0.938641	0.976793	1.09412	1.00883	0.994178	1.02239	0.920545	1.02174	0.912287	0.991034	0.945288
CABLES1	ENSG00000134508	Cdk5 and Abl enzyme substrate 1 [Source:HGNC Symbol;Acc:25097]	6	4	6	10	7	6	4	6	10	7	7	5	10	14	11	0	0	0	0	0	0	0.000194963	0.000276416	0.00672703	0.00895415	0.00888905	23273041	3.53406e+07	6.83616e+06	9.89002e+07	1.35314e+07	0.603694	1.83153	0.701471	0.776569	0.667279	1.13132	0.793732	1.8049	1.05503	1.51561	0.954945	0.774066	0.923883	1.06508	0.731946	0.528958
CACHD1	ENSG00000158966	cache domain containing 1 [Source:HGNC Symbol;Acc:29314]	7	6	13	13	12	7	6	13	13	12	11	7	14	17	19	0	0	0	0	0	0	0.000194963	0.000276416	0.00672703	0.00763139	0.000598653	1.61452e+07	11762710	9.92841e+06	358109662	351683344	1.02378	1.24795	1.33133	0.530933	1.39128	1.00752	0.719454	0.931117	1.26193	0.975569	1.57974	1.23746	1.21029	1.17837	0.720409	0.90812
CACNA2D1	ENSG00000153956	calcium channel, voltage-dependent, alpha 2/delta subunit 1 [Source:HGNC Symbol;Acc:1399]	32	29	38	45	44	34	31	40	47	46	64	50	82	97	99	0	0	0	0	0	0	0.000194963	0.000276416	0.000391404	0.000467322	0.000598653	92965844	1.86672e+08	221848200	8.31626e+07	172842960	0.865239	1.45739	0.864955	0.766381	0.589242	1.07327	0.964177	0.831826	1.12247	1.1295	1.25673	1.08206	1.23958	0.942218	0.895602	1.19322
CACNA2D2	ENSG00000007402	calcium channel, voltage-dependent, alpha 2/delta subunit 2 [Source:HGNC Symbol;Acc:1400]	18	16	23	26	17	20	18	25	28	19	41	30	43	49	41	0	0	0	0	0	0	0.000194963	0.000276416	0.000391404	0.00763139	0.000598653	3.74021e+07	59606168	3.76256e+07	47827480	4.02387e+07	0.353383	4.09216	0.738018	0.622779	0.317333	0.739546	0.429512	0.464523	3.03013	2.56143	0.871388	5.00895	1.45081	0.760644	0.394631	0.363799
CACNB3	ENSG00000167535	calcium channel, voltage-dependent, beta 3 subunit [Source:HGNC Symbol;Acc:1403]	7	4	5	8	9	9	7	8	10	12	12	8	12	11	16	0	0	0	0	0	0	0.000194963	0.000276416	0.00672703	0.00763139	0.000598653	1.01137e+07	8.35758e+06	2889225	22429120	5073265	0.952825	1.13684	0.849729	0.791631	1.47232	1.26192	0.959109	1.16584	1.56885	1.07631	1.54849	1.28832	1.32568	1.08759	0.722861	0.80974
CACTIN	ENSG00000105298	cactin, spliceosome C complex subunit [Source:HGNC Symbol;Acc:29938]	20	19	22	20	25	20	19	22	20	25	30	27	28	36	39	0	0	0	0	0	0	0.000194963	0.000276416	0.000391404	0.00763139	0.000598653	8.93656e+07	5.45418e+07	9.56944e+07	6.6144e+07	44654448	1.05259	0.966467	1.25499	1.08242	1.34055	1.12289	1.09746	1.04518	1.14292	0.881484	0.841417	0.820887	0.887424	1.0245	0.883364	0.897252
CACUL1	ENSG00000151893	CDK2-associated, cullin domain 1 [Source:HGNC Symbol;Acc:23727]	7	7	10	13	12	7	7	10	13	12	15	10	19	26	27	0	0	0	0	0	0	0.000194963	0.000276416	0.000391404	0.00763139	0.000598653	9.90191e+07	5.03814e+07	107948148	186378208	3.06482e+07	1.12699	0.825731	0.845063	0.8738	1.39795	1.05463	0.816977	1.62013	0.807003	0.991459	0.938731	0.98732	0.880078	1.1311	0.862266	0.723238
CACYBP	ENSG00000116161	calcyclin binding protein [Source:HGNC Symbol;Acc:30423]	24	24	27	26	28	25	25	28	27	29	215	172	267	199	224	0	0	0	0	0	0	0.000194963	0.000276416	0.000391404	0.000467322	0.000598653	1074168416	7.09391e+08	5.99491e+08	758266368	486607248	0.883179	0.739419	0.889772	1.77184	2.36929	0.920085	1.57737	0.859953	0.780698	0.879354	0.772706	0.892911	1.0548	0.702946	1.49778	1.23649
CAD	ENSG00000084774	carbamoyl-phosphate synthetase 2, aspartate transcarbamylase, and dihydroorotase [Source:HGNC Symbol;Acc:1424]	80	74	91	104	97	82	76	93	107	99	217	183	277	315	286	0	0	0	0	0	0	0.000194963	0.000276416	0.000391404	0.000467322	0.000598653	532964416	374566784	7.7389e+08	7.86948e+08	686822272	0.933256	0.741539	1.13768	1.10853	1.35035	0.918963	0.84154	0.964879	0.928049	0.811619	0.950911	0.966366	0.825919	0.834746	1.33486	1.32744
CADM1	ENSG00000182985	cell adhesion molecule 1 [Source:HGNC Symbol;Acc:5951]	12	11	14	14	18	12	11	14	14	18	20	16	29	28	40	0	0	0	0	0	0	0.000194963	0.000276416	0.000391404	0.000467322	0.000598653	5.57265e+07	6.4409e+07	3.7218e+07	1.1592e+08	58327996	1.32943	0.508548	0.633269	0.686704	1.00998	0.880829	1.54212	0.544113	1.01324	0.634145	1.76344	0.642168	0.844365	0.689275	1.41393	0.791236
CADM3	ENSG00000162706	cell adhesion molecule 3 [Source:HGNC Symbol;Acc:17601]	2	1	3	4	2	2	1	3	4	2	3	2	5	5	3	0	0	0	0	0	0	0.000194963	0.000276416	0.00672703	0.00895415	0.00888905	1.17334e+07	8880141	1.04703e+08	4196088	7952098	0.506855	2.03092	0.683586	0.572151	0.395455	3.51743	0.486517	0.757693	2.40917	0.490431	0.525991	0.56785	0.774723	0.405325	0.312784	0.760907
CADM4	ENSG00000105767	cell adhesion molecule 4 [Source:HGNC Symbol;Acc:30825]	8	6	10	11	11	8	6	10	11	11	15	14	20	17	23	0	0	0	0	0	0	0.000194963	0.000276416	0.000391404	0.000467322	0.000598653	25675466	4.17663e+07	9566633	20079046	69250110	0.892727	0.966136	1.23264	1.26595	0.69119	1.36163	0.704407	0.867391	1.0895	1.08534	0.9801	0.952251	1.18328	1.67227	0.65379	1.56227
CADPS2	ENSG00000081803	Ca++-dependent secretion activator 2 [Source:HGNC Symbol;Acc:16018]	15	15	27	43	37	24	22	32	52	44	31	27	47	75	70	0	0	0	0	0	0	0.000194963	0.000276416	0.000391404	0.000467322	0.000598653	14428201	1.54395e+07	14155414	8.53153e+07	60251432	0.821668	2.78899	0.906712	0.788821	0.70134	0.828791	0.602305	0.609095	1.08466	0.998633	1.54166	1.00588	1.34692	1.41034	0.61331	0.981958
CALB2	ENSG00000172137	calbindin 2 [Source:HGNC Symbol;Acc:1435]	24	15	27	24	23	25	16	28	25	24	147	32	94	56	60	0	0	0	0	0	0	0.000194963	0.000276416	0.000391404	0.00763139	0.000598653	1190107584	1.8226e+08	1275364448	1.5319e+08	1.342e+08	1.29609	0.773257	0.86379	2.43475	2.7796	0.937603	3.09781	0.688828	12.8547	0.490196	0.534592	0.560719	0.257187	0.558463	0.332016	1.2505
CALCOCO1	ENSG00000012822	calcium binding and coiled-coil domain 1 [Source:HGNC Symbol;Acc:29306]	17	14	19	20	19	18	15	20	20	20	38	25	32	38	36	0	0	0	0	0	0	0.000194963	0.000276416	0.000391404	0.000467322	0.000598653	4.52674e+07	29020218	4.05717e+07	6.13888e+07	48412620	1.17016	0.928076	1.01528	2.18461	0.980658	1.28212	1.0026	0.989324	0.95484	0.855259	1.2094	0.981008	1.02057	1.00685	0.799537	1.14019
CALCOCO2	ENSG00000136436	calcium binding and coiled-coil domain 2 [Source:HGNC Symbol;Acc:29912]	23	21	27	35	36	23	22	28	35	36	48	32	47	71	69	0	0	0	0	0	0	0.000194963	0.000276416	0.000391404	0.000467322	0.000598653	5.50323e+08	8.52265e+07	4.68423e+07	5.75181e+07	3.16343e+08	0.881314	0.994338	0.947388	2.4671	0.904435	1.21025	0.875581	0.889277	0.999225	1.34826	1.47412	0.931652	0.970956	1.20156	0.976252	0.935254
CALD1	ENSG00000122786	caldesmon 1 [Source:HGNC Symbol;Acc:1441]	108	106	115	129	118	110	108	118	132	120	859	667	1290	1024	1186	0	0	0	0	0	0	0.000194963	0.000276416	0.000391404	0.000467322	0.000598653	4622179968	5696638208	4715716096	4.78961e+09	5945058304	1.03071	0.846001	0.866436	1.30386	1.03461	1.089	1.38442	0.845108	1.37407	1.20517	1.12002	1.18185	1.40263	0.960201	1.29502	0.858163
CALHM2	ENSG00000138172	calcium homeostasis modulator 2 [Source:HGNC Symbol;Acc:23493]	3	3	4	4	7	3	3	4	4	7	4	7	6	7	12	0	0	0	0	0	0	0.000194963	0.000276416	0.000391404	0.00763139	0.00858353	33850902	17439305	16850178	2.04853e+07	1.87406e+07	0.725266	1.19616	0.977477	0.723072	1.11704	0.927496	0.830819	1.01279	1.64393	0.977138	1.16588	1.02753	1.15553	0.999125	1.00838	0.923642
CALML3	ENSG00000178363	calmodulin-like 3 [Source:HGNC Symbol;Acc:1452]	19	8	31	25	29	21	10	34	28	32	103	100	205	168	190	0	0	0	0	0	0	0.000194963	0.000276416	0.000391404	0.00763139	0.000598653	6.98735e+07	1.92912e+07	1.37099e+08	1.16985e+08	129168268	0.462035	1.72188	2.12022	0.387852	0.457745	1.75195	0.333849	1.23279	0.462366	0.304995	0.862166	0.480859	1.00455	0.128769	0.222603	0.166522
CALML5	ENSG00000178372	calmodulin-like 5 [Source:HGNC Symbol;Acc:18180]	20	16	20	19	19	20	16	20	19	19	567	265	664	257	367	0	0	0	0	0	0	0.000194963	0.000276416	0.000391404	0.000467322	0.000598653	14765296640	1245169696	6970620928	2.03021e+09	5265526912	0.44356	0.336074	0.288561	0.916999	0.265242	0.405266	1.06805	4.06058	0.36155	0.104124	0.101637	0.120484	0.598125	0.11309	0.28471	0.116613
CALR	ENSG00000179218	calreticulin [Source:HGNC Symbol;Acc:1455]	54	42	59	63	60	56	44	60	64	62	805	627	1318	1073	1141	0	0	0	0	0	0	0.000194963	0.000276416	0.000391404	0.000467322	0.000598653	8.02151e+09	7761193216	13275534336	6.82276e+09	13683468800	1.26949	0.826444	1.27771	1.04436	1.09138	0.820701	1.03689	0.776593	0.802842	0.809019	0.789146	0.987454	0.971977	0.864074	1.11168	1.65848
CALU	ENSG00000128595	calumenin [Source:HGNC Symbol;Acc:1458]	42	36	49	51	56	43	37	50	52	57	390	324	557	436	529	0	0	0	0	0	0	0.000194963	0.000276416	0.000391404	0.000467322	0.000598653	2.28128e+09	1839095552	1174999648	1.51789e+09	3359945088	1.40166	0.712868	0.879214	1.03702	1.60655	0.863038	1.42377	0.723855	0.914466	0.790892	0.777491	0.997282	0.814663	0.799754	1.26534	1.14746
CAMK1	ENSG00000134072	calcium/calmodulin-dependent protein kinase I [Source:HGNC Symbol;Acc:1459]	14	11	12	19	17	16	13	14	23	21	31	23	21	46	40	0	0	0	0	0	0	0.000194963	0.000276416	0.000391404	0.000467322	0.000598653	46438352	2.28756e+08	3.34562e+07	4.58278e+07	5.08395e+07	1.12537	1.40421	0.96983	0.822222	0.535709	0.917202	0.929459	0.9852	0.677822	0.992564	1.06079	0.909419	1.07179	0.903998	0.960529	1.23552
CAMK1D	ENSG00000183049	calcium/calmodulin-dependent protein kinase ID [Source:HGNC Symbol;Acc:19341]	9	7	7	13	14	11	9	9	17	18	17	14	19	28	34	0	0	0	0	0	0	0.000194963	0.000276416	0.000391404	0.000467322	0.000598653	3.32514e+07	151868249	13668457	50136090	30482093	1.05263	1.00043	0.809043	1.0481	0.732961	0.933466	1.79866	1.07332	0.797561	0.762446	0.902809	1.05569	0.923188	0.952021	1.15053	0.958181
CAMK2D	ENSG00000145349	calcium/calmodulin-dependent protein kinase II delta [Source:HGNC Symbol;Acc:1462]	13	12	18	19	18	19	17	26	28	26	67	55	150	103	106	0	0	0	0	0	0	0.000194963	0.000276416	0.000391404	0.000467322	0.000598653	834383104	579573504	343064944	7.55704e+08	3.6893e+08	1.243	0.952812	0.967591	1.12115	1.52479	1.00693	0.845375	0.953199	0.821734	0.933809	1.06447	1.09052	2.0233	1.18508	1.10015	1.48632
CAMK2G	ENSG00000148660	calcium/calmodulin-dependent protein kinase II gamma [Source:HGNC Symbol;Acc:1463]	14	12	17	19	16	19	17	26	28	24	49	39	83	74	72	0	0	0	0	0	0	0.000194963	0.000276416	0.000391404	0.000467322	0.000598653	310000472	1.01497e+08	185693040	269512624	286062024	0.953631	0.859312	1.28892	1.20582	2.48125	1.02361	0.87602	0.948827	1.32235	1.04784	0.977781	1.13492	1.00697	1.01619	0.859629	1.56502
CAMK4	ENSG00000152495	calcium/calmodulin-dependent protein kinase IV [Source:HGNC Symbol;Acc:1464]	6	8	7	6	11	6	9	8	7	11	7	11	9	9	13	0	0	0	0	0	0	0.000194963	0.000276416	0.00672703	0.00763139	0.000598653	4995080	1.07277e+07	3186506	15230318	1.70377e+07	1.07274	0.960782	1.39904	0.687285	0.565493	1.05189	0.557492	1.1398	0.721042	1.25058	0.770551	1.39219	1.32097	1.09296	0.774934	1.10906
CAMKK1	ENSG00000004660	calcium/calmodulin-dependent protein kinase kinase 1, alpha [Source:HGNC Symbol;Acc:1469]	6	4	8	9	8	6	4	8	9	8	6	4	9	12	9	0	0	0	0	0	0	0.000194963	0.000276416	0.000391404	0.000467322	0.000598653	6.19349e+07	2.49245e+07	5.76024e+07	1.2426e+07	2.05752e+07	0.868904	1.11922	1.22736	0.788355	1.1732	0.73961	0.774491	1.17734	0.585368	1.60414	0.920862	0.964772	1.44219	0.947656	1.03721	0.811529
CAMKK2	ENSG00000110931	calcium/calmodulin-dependent protein kinase kinase 2, beta [Source:HGNC Symbol;Acc:1470]	13	13	16	17	21	13	13	16	17	21	18	22	29	28	43	0	0	0	0	0	0	0.000194963	0.000276416	0.00672703	0.000467322	0.000598653	1.002e+08	3.36435e+07	5.39067e+07	1.10214e+08	8.83174e+08	0.9114	1.0924	1.12966	0.921705	0.763516	1.08239	0.830552	1.12284	1.40699	0.971477	0.771847	0.949229	0.935972	0.934622	1.08702	0.866211
CAMLG	ENSG00000164615	calcium modulating ligand [Source:HGNC Symbol;Acc:1471]	7	6	10	13	13	9	7	12	16	16	20	14	19	28	26	0	0	0	0	0	0	0.000194963	0.000276416	0.000391404	0.000467322	0.000598653	101647424	3.05855e+07	19944202	6.80731e+07	9.09629e+07	0.684622	1.29097	0.982346	0.931769	0.759939	1.2658	0.870039	1.27719	1.02119	1.15285	1.22194	0.706183	1.05443	1.11649	0.842986	0.746859
CAMSAP1	ENSG00000130559	calmodulin regulated spectrin-associated protein 1 [Source:HGNC Symbol;Acc:19946]	37	25	46	49	49	38	26	48	50	50	61	32	62	84	75	0	0	0	0	0	0	0.000194963	0.000276416	0.000391404	0.000467322	0.000598653	70382740	2.95825e+07	34226752	1.17831e+08	7.70132e+07	0.886974	0.782557	1.17125	1.20751	1.40484	1.06314	0.936706	0.974744	0.893903	1.02858	1.08241	1.02869	0.78035	1.04567	1.3115	0.975502
CAMSAP2	ENSG00000118200	calmodulin regulated spectrin-associated protein family, member 2 [Source:HGNC Symbol;Acc:29188]	33	21	44	48	48	34	23	46	50	50	49	31	56	73	74	0	0	0	0	0	0	0.000194963	0.000276416	0.000391404	0.000467322	0.000598653	28843978	1.38404e+07	5.3065e+07	5.23412e+07	8.09925e+07	1.09885	0.811941	0.869308	1.23765	2.0816	1.09072	1.34659	0.918717	0.812891	0.775864	0.907461	1.07377	0.877115	0.890751	1.14338	0.990586
CAMSAP3	ENSG00000076826	calmodulin regulated spectrin-associated protein family, member 3 [Source:HGNC Symbol;Acc:29307]	26	20	29	33	40	27	21	30	34	41	44	31	43	63	75	0	0	0	0	0	0	0.000194963	0.000276416	0.000391404	0.000467322	0.000598653	5.24004e+08	49721812	2.92124e+07	9.43743e+07	1.85228e+08	0.793369	1.06947	1.14834	0.971943	1.27297	1.18684	1.04782	1.19705	0.997266	1.20642	1.21387	0.598845	0.835287	0.940525	0.846263	0.413453
CAND1	ENSG00000111530	cullin-associated and neddylation-dissociated 1 [Source:HGNC Symbol;Acc:30688]	64	62	75	83	83	71	70	84	93	93	473	418	660	646	670	0	0	0	0	0	0	0.000194963	0.000276416	0.000391404	0.000467322	0.000598653	1.4265e+09	1.60969e+09	2.23673e+09	2.62099e+09	2320218880	0.873099	1.03402	0.959	0.90932	1.10215	1.11156	0.794879	1.08493	1.04216	1.07551	1.03442	1.04056	0.775517	1.07568	0.980913	1.12098
CAND2	ENSG00000144712	cullin-associated and neddylation-dissociated 2 (putative) [Source:HGNC Symbol;Acc:30689]	13	10	11	14	16	21	19	20	25	27	64	68	58	72	88	0	0	0	0	0	0	0.000194963	0.000276416	0.00672703	0.00763139	0.000598653	3.83857e+07	2.89708e+07	5553381	27851096	44149328	2.42159	1.16948	1.05282	1.53149	0.638448	0.989424	0.545696	0.726583	0.686263	0.972638	0.796258	1.4521	0.668338	0.984113	0.910175	0.883895
CANT1	ENSG00000171302	calcium activated nucleotidase 1 [Source:HGNC Symbol;Acc:19721]	15	14	20	20	20	15	14	20	20	20	40	37	53	55	65	0	0	0	0	0	0	0.000194963	0.000276416	0.000391404	0.000467322	0.000598653	1.59752e+08	180858800	169636720	2.7907e+08	4.01542e+08	1.27132	0.817754	0.7894	0.829106	1.39252	1.04096	0.724645	0.744379	0.993766	1.26976	1.10292	3.93841	1.28752	1.39247	1.43774	1.23532
CANX	ENSG00000127022	calnexin [Source:HGNC Symbol;Acc:1473]	68	56	79	82	85	69	57	81	84	87	636	563	1200	878	944	0	0	0	0	0	0	0.000194963	0.000276416	0.000391404	0.000467322	0.000598653	5466443392	3.0069e+09	3712233472	6398266624	5468331520	0.99332	0.82869	1.08624	1.3177	0.993858	1.13347	0.947382	0.881853	1.01016	1.08552	1.15085	0.903626	0.902645	1.07114	1.00514	1.24127
CAP1	ENSG00000131236	CAP, adenylate cyclase-associated protein 1 (yeast) [Source:HGNC Symbol;Acc:20040]	45	45	55	55	57	45	46	57	57	59	558	577	817	778	739	0	0	0	0	0	0	0.000194963	0.000276416	0.000391404	0.000467322	0.000598653	5.95051e+09	5.29245e+09	3409288192	4.54691e+09	11981657856	1.15168	0.940423	1.07133	0.861796	0.645084	0.997097	0.967574	1.04506	0.788057	0.977143	1.02837	0.988561	1.08186	1.1448	1.00778	1.16067
CAP2	ENSG00000112186	CAP, adenylate cyclase-associated protein, 2 (yeast) [Source:HGNC Symbol;Acc:20039]	28	23	28	34	25	28	24	30	36	27	43	36	64	102	67	0	0	0	0	0	0	0.000194963	0.000276416	0.000391404	0.000467322	0.000598653	174243472	1.14436e+08	7.63406e+07	2.27389e+08	1.20722e+08	0.485185	1.0054	1.00783	2.58709	0.593757	1.84042	0.5993	0.870263	0.834201	0.564196	1.76612	0.771717	0.805046	1.94825	1.16233	1.13207
[truncated: 8,994 more rows]
[truncated: 79 more columns]

## Sheet: Total nr of Proteins ID
			Unique peptides					Peptides					PSMs					Protein error probability					Protein q-value						PEP (posterior error probability)
[truncated: 12,891 more rows]

[truncated: 2 more sheets: Tumor annotations, Additional Gene symbol info]
