# Supplementary material for: Breast cancer quantitative proteome and proteogenomic landscape
Source: Nat Commun. 2019 Apr 8;10:1600. doi: 10.1038/s41467-019-09018-y (PMC6453966; doi:10.1038/s41467-019-09018-y)
Supplement: Supplementary file 4 — Supplementary Data 2 [file 41467_2019_9018_MOESM4_ESM.xlsx]

## Sheet: FDA_drug_targets_corr_matrix
Gene Symbol	CA1	HBB	ITGA2B	CARTPT	SNAP25	CAT	MMP19	VEGFB	PLA2G2A	F7	SERPINB2	MMP12	CKB	TNFSF13B	F5	F11	C5	F2	F10	PLG	PROS1	FGA	C3	SERPIND1	PROC	SERPINC1	F9	SLC6A1	FKBP1A	C4A	MMP7	CA4	XDH	CA3	MR1	TUBB1	C4B	KCNMA1	CKMT2	ADH1B	AOC3	PDE3A	PDE8A	MMP3	DPP4	IL1R1	ADH1C	VWF	MAOA
CA1	1	0.9804	0.6721	0.6157	0.5343	0.4958	0.1689	0.08241	0.1757	0.01653	-0.1998	0.1018	0.3758	0.2643	0.355	0.04384	0.2449	0.2046	0.1864	0.157	0.3395	0.1596	0.3587	0.4014	0.5019	0.2949	0.1168	0.1735	0.1737	0.01465	-0.1188	0.08142	0.1807	0.4952	0.3441	0.5062	-0.294	0.1032	0.1911	0.2682	0.06015	0.1958	0.08988	0.3168	0.09036	0.1373	0.2771	0.1651	0.2062
HBB	0.9804	1	0.7075	0.5921	0.5512	0.5032	0.2063	0.08911	0.141	0.02851	-0.1824	0.1589	0.3898	0.2658	0.3766	0.05722	0.2381	0.2074	0.2184	0.1707	0.3237	0.1732	0.329	0.3809	0.4891	0.2725	0.1271	0.1598	0.1028	0.02996	-0.09508	0.06052	0.11	0.4988	0.3421	0.5362	-0.2765	0.09741	0.2073	0.2664	0.07235	0.1614	0.08908	0.2928	0.09564	0.1457	0.2651	0.0799	0.1855
ITGA2B	0.6721	0.7075	1	0.3408	0.2715	0.4268	0.3418	0.3002	0.1456	0.2487	-0.006093	0.2088	0.2651	0.2429	0.6463	0.3038	0.476	0.3895	0.4246	0.3648	0.5257	0.3861	0.4223	0.4885	0.5097	0.3289	0.3463	0.1217	0.08455	0.1194	0.03126	0.2709	0.05834	0.4456	0.3901	0.7267	-0.01645	0.2823	0.5288	0.322	0.2287	0.1568	0.0927	0.4311	0.1014	0.1867	0.2593	0.2129	0.2144
CARTPT	0.6157	0.5921	0.3408	1	0.5578	0.3459	0.03015	0.03248	0.03088	0.01481	-0.1471	-0.01762	0.2951	0.1494	0.1875	-0.07319	0.1389	0.1653	0.167	0.1054	0.2249	0.1384	0.2114	0.2133	0.2952	0.2319	0.166	0.1292	0.1796	-0.02704	-0.2346	0.03376	0.2792	0.3373	0.2002	0.08588	-0.2723	0.2202	-0.002294	0.02401	-0.1888	0.1188	0.1426	0.23	-0.06741	0.138	0.3644	0.1559	0.1771
SNAP25	0.5343	0.5512	0.2715	0.5578	1	0.2408	-0.01531	-0.1024	-0.1071	-0.2861	-0.275	-0.03423	0.04702	0.0291	0.1027	-0.08485	0.02901	0.02082	0.1172	0.0128	0.08941	0.1211	0.08511	0.1418	0.1856	0.1227	0.06861	0.03825	0.1645	-0.1617	-0.0436	0.1744	0.1619	0.532	0.3239	0.136	-0.2995	-0.04843	0.1953	0.3545	0.1988	0.02279	0.2372	0.207	0.1523	0.02496	0.2688	0.05571	0.2679
CAT	0.4958	0.5032	0.4268	0.3459	0.2408	1	0.1015	0.1395	0.2835	0.3797	-0.1455	0.1978	0.2902	0.4802	0.4647	0.3814	0.5102	0.492	0.4822	0.4695	0.5189	0.401	0.5771	0.5338	0.6043	0.4161	0.4576	0.3684	0.3159	0.1832	0.2885	0.009441	0.2738	0.2548	0.2524	0.3221	-0.2287	0.2876	0.3047	0.2839	0.1253	0.2619	0.1058	0.2411	0.3428	0.318	0.3482	0.2997	0.3728
MMP19	0.1689	0.2063	0.3418	0.03015	-0.01531	0.1015	1	0.6469	0.5333	0.4099	0.3228	0.4479	0.4039	-0.007567	0.1829	0.2681	0.2561	0.2187	0.1305	0.178	0.1649	0.1825	0.329	0.3112	0.3362	0.2996	0.2466	0.1032	0.07987	0.3863	0.08427	-0.1076	0.03381	0.1921	0.2383	0.3661	0.1877	0.2406	0.2834	0.04723	0.0001999	0.3442	0.1282	0.2508	0.2958	0.3517	-0.05352	0.1927	0.1003
VEGFB	0.08241	0.08911	0.3002	0.03248	-0.1024	0.1395	0.6469	1	0.5735	0.392	0.3433	0.3647	0.3073	-0.01058	0.3148	0.571	0.4798	0.4686	0.344	0.3979	0.4132	0.3819	0.5854	0.5557	0.4648	0.5839	0.4422	0.2814	0.2178	0.5425	0.3652	0.1152	0.2504	0.344	0.3634	0.2815	0.2852	0.21	0.3153	0.2105	0.02629	0.357	0.1653	0.4308	0.3563	0.2848	0.1703	0.2761	0.1569
PLA2G2A	0.1757	0.141	0.1456	0.03088	-0.1071	0.2835	0.5333	0.5735	1	0.3487	-0.009954	0.2259	0.1279	0.1189	0.1622	0.2238	0.2292	0.1336	0.1062	0.1742	0.1412	0.1669	0.3374	0.2521	0.2846	0.2224	0.1301	0.04032	0.1747	0.3748	0.2364	-0.1045	0.3189	0.2442	0.1634	0.2056	0.2475	0.1413	0.3179	0.1402	0.1967	0.5794	0.1671	0.2204	0.3888	0.4204	0.1434	0.5306	0.2971
F7	0.01653	0.02851	0.2487	0.01481	-0.2861	0.3797	0.4099	0.392	0.3487	1	0.3467	0.32	0.3524	0.2113	0.3632	0.4967	0.5475	0.5772	0.517	0.5331	0.4303	0.41	0.4384	0.3963	0.5195	0.4292	0.548	0.361	0.1403	0.5027	0.2164	-0.1618	0.006623	-0.162	0.03706	0.2716	0.1738	0.329	0.09962	-0.1073	-0.1463	0.2695	0.1433	0.05955	-0.0008443	0.1953	0.03831	0.2506	0.1661
SERPINB2	-0.1998	-0.1824	-0.006093	-0.1471	-0.275	-0.1455	0.3228	0.3433	-0.009954	0.3467	1	0.17	0.2504	0.0009655	0.08694	0.3086	0.3466	0.2196	0.1858	0.2453	0.1782	0.1606	0.1503	0.07662	0.1264	0.09515	0.2655	0.1723	-0.1045	0.1392	0.02014	0.02061	-0.09009	-0.2837	0.1313	0.026	0.08368	-0.1537	-0.1484	-0.3812	-0.4631	0.1734	-0.01877	-0.2361	-0.2594	-0.1188	-0.3143	-0.2099	-0.209
MMP12	0.1018	0.1589	0.2088	-0.01762	-0.03423	0.1978	0.4479	0.3647	0.2259	0.32	0.17	1	0.1277	0.0713	0.1145	0.1975	0.1745	0.1426	0.1276	0.155	0.1656	0.1856	0.164	0.07948	0.06634	0.0929	0.1515	-0.03619	-0.1419	0.2584	0.499	-0.1074	0.1125	-0.0418	0.02615	0.1543	0.2226	0.2661	0.05488	-0.08934	-0.07301	-0.03462	-0.01694	0.1593	0.2726	0.3808	-0.06161	-0.02789	-0.039
CKB	0.3758	0.3898	0.2651	0.2951	0.04702	0.2902	0.4039	0.3073	0.1279	0.3524	0.2504	0.1277	1	-0.01652	0.3038	0.2953	0.3434	0.3574	0.2493	0.155	0.3585	0.2333	0.4281	0.4052	0.4384	0.3835	0.3217	0.341	0.3249	0.05307	-0.1451	-0.1216	-0.1549	0.03886	0.06605	0.2164	-0.02376	0.3084	0.09334	0.004464	-0.05623	0.2436	0.1037	0.2244	0.2041	0.134	0.1668	0.1328	0.06051
TNFSF13B	0.2643	0.2658	0.2429	0.1494	0.0291	0.4802	-0.007567	-0.01058	0.1189	0.2113	0.0009655	0.0713	-0.01652	1	0.3915	0.3505	0.4339	0.293	0.2797	0.3711	0.4158	0.3795	0.4032	0.2075	0.3499	0.02064	0.131	0.2753	-0.08698	0.09319	0.1047	-0.1416	-0.07564	0.02143	0.4816	0.2284	-0.1409	-0.02755	-0.1396	0.003437	0.01487	-0.1997	-0.2727	-0.1143	-0.09815	0.1475	-0.1178	-0.05903	-0.1338
F5	0.355	0.3766	0.6463	0.1875	0.1027	0.4647	0.1829	0.3148	0.1622	0.3632	0.08694	0.1145	0.3038	0.3915	1	0.6227	0.7782	0.6763	0.7111	0.6712	0.8183	0.7861	0.6614	0.6723	0.6154	0.4555	0.6079	0.2657	0.05682	0.2955	0.1559	0.3022	0.07241	0.3035	0.4768	0.5163	0.1211	0.1222	0.4056	0.3257	0.1715	0.1295	-0.02403	0.4068	0.1286	0.215	0.2162	0.2609	0.1321
F11	0.04384	0.05722	0.3038	-0.07319	-0.08485	0.3814	0.2681	0.571	0.2238	0.4967	0.3086	0.1975	0.2953	0.3505	0.6227	1	0.8591	0.8528	0.7771	0.8154	0.8133	0.7248	0.8298	0.7859	0.6992	0.7282	0.7279	0.6346	0.1797	0.5282	0.3617	0.1038	0.09966	0.1348	0.3732	0.2608	0.2556	0.02434	0.2125	0.2062	0.09947	0.2065	0.2408	0.2553	0.3178	0.3806	0.1512	0.2288	-0.04655
C5	0.2449	0.2381	0.476	0.1389	0.02901	0.5102	0.2561	0.4798	0.2292	0.5475	0.3466	0.1745	0.3434	0.4339	0.7782	0.8591	1	0.8848	0.8397	0.8856	0.9052	0.8204	0.8557	0.7983	0.7518	0.6617	0.7841	0.5928	0.1439	0.5115	0.2678	0.2085	0.2364	0.1865	0.4789	0.3789	0.1279	0.04111	0.2757	0.181	-0.01562	0.3272	0.1958	0.2682	0.1178	0.212	0.08043	0.2857	-0.01119
F2	0.2046	0.2074	0.3895	0.1653	0.02082	0.492	0.2187	0.4686	0.1336	0.5772	0.2196	0.1426	0.3574	0.293	0.6763	0.8528	0.8848	1	0.9114	0.941	0.9022	0.7906	0.8363	0.8455	0.836	0.8377	0.8384	0.6349	0.1772	0.5578	0.2905	0.134	0.2533	0.2028	0.389	0.4136	0.06098	0.07135	0.2964	0.2425	-0.02638	0.231	0.3136	0.3671	0.2096	0.3036	0.2612	0.251	0.08258
F10	0.1864	0.2184	0.4246	0.167	0.1172	0.4822	0.1305	0.344	0.1062	0.517	0.1858	0.1276	0.2493	0.2797	0.7111	0.7771	0.8397	0.9114	1	0.9277	0.8363	0.8184	0.6996	0.7213	0.7342	0.6989	0.8686	0.5252	0.1322	0.4612	0.3667	0.1831	0.2653	0.2273	0.3408	0.3529	0.08815	0.03546	0.361	0.2174	-0.008488	0.2232	0.2722	0.3613	0.1734	0.3083	0.2366	0.2038	0.06467
PLG	0.157	0.1707	0.3648	0.1054	0.0128	0.4695	0.178	0.3979	0.1742	0.5331	0.2453	0.155	0.155	0.3711	0.6712	0.8154	0.8856	0.941	0.9277	1	0.8586	0.807	0.7432	0.7269	0.7716	0.6989	0.7882	0.5582	0.01332	0.5723	0.3479	0.1367	0.322	0.1872	0.4001	0.4233	0.04152	-0.05897	0.2846	0.1764	-0.0528	0.2428	0.2965	0.2424	0.1112	0.2905	0.1181	0.1908	-0.003947
PROS1	0.3395	0.3237	0.5257	0.2249	0.08941	0.5189	0.1649	0.4132	0.1412	0.4303	0.1782	0.1656	0.3585	0.4158	0.8183	0.8133	0.9052	0.9022	0.8363	0.8586	1	0.8589	0.8601	0.8351	0.7893	0.7132	0.7455	0.4994	0.1602	0.4489	0.2533	0.2588	0.2217	0.3001	0.5324	0.4478	0.08784	0.05379	0.3094	0.3053	0.07494	0.1449	0.1602	0.3812	0.2203	0.297	0.3016	0.3381	0.09115
FGA	0.1596	0.1732	0.3861	0.1384	0.1211	0.401	0.1825	0.3819	0.1669	0.41	0.1606	0.1856	0.2333	0.3795	0.7861	0.7248	0.8204	0.7906	0.8184	0.807	0.8589	1	0.7187	0.6651	0.6142	0.5742	0.678	0.4137	0.0889	0.4396	0.3858	0.1293	0.1595	0.2332	0.541	0.3177	0.174	0.04862	0.2466	0.1957	-0.0337	0.06385	0.1755	0.2873	0.1158	0.2475	0.1909	0.2152	0.07005
C3	0.3587	0.329	0.4223	0.2114	0.08511	0.5771	0.329	0.5854	0.3374	0.4384	0.1503	0.164	0.4281	0.4032	0.6614	0.8298	0.8557	0.8363	0.6996	0.7432	0.8601	0.7187	1	0.9145	0.8343	0.8159	0.7094	0.6563	0.3445	0.5382	0.2891	0.1774	0.2525	0.3522	0.5339	0.3724	0.1105	0.1453	0.2318	0.3844	0.1063	0.3246	0.2481	0.4013	0.4102	0.3873	0.3458	0.3845	0.1502
SERPIND1	0.4014	0.3809	0.4885	0.2133	0.1418	0.5338	0.3112	0.5557	0.2521	0.3963	0.07662	0.07948	0.4052	0.2075	0.6723	0.7859	0.7983	0.8455	0.7213	0.7269	0.8351	0.6651	0.9145	1	0.8439	0.8937	0.7244	0.6144	0.3821	0.4792	0.2388	0.3039	0.3105	0.4493	0.5034	0.4214	0.1111	0.1479	0.3723	0.5049	0.1657	0.3563	0.3037	0.5055	0.4055	0.3157	0.4639	0.4384	0.2827
PROC	0.5019	0.4891	0.5097	0.2952	0.1856	0.6043	0.3362	0.4648	0.2846	0.5195	0.1264	0.06634	0.4384	0.3499	0.6154	0.6992	0.7518	0.836	0.7342	0.7716	0.7893	0.6142	0.8343	0.8439	1	0.781	0.6791	0.544	0.2861	0.4901	0.181	0.08139	0.2339	0.3944	0.4978	0.5858	-0.1522	0.07765	0.3114	0.3841	0.08746	0.3251	0.3068	0.3275	0.2903	0.2725	0.3175	0.286	0.251
SERPINC1	0.2949	0.2725	0.3289	0.2319	0.1227	0.4161	0.2996	0.5839	0.2224	0.4292	0.09515	0.0929	0.3835	0.02064	0.4555	0.7282	0.6617	0.8377	0.6989	0.6989	0.7132	0.5742	0.8159	0.8937	0.781	1	0.7515	0.6899	0.4009	0.5683	0.261	0.2598	0.3648	0.4147	0.3707	0.3425	0.04213	0.1703	0.317	0.4097	0.0481	0.3421	0.4176	0.5605	0.3991	0.3711	0.5174	0.3641	0.3099
F9	0.1168	0.1271	0.3463	0.166	0.06861	0.4576	0.2466	0.4422	0.1301	0.548	0.2655	0.1515	0.3217	0.131	0.6079	0.7279	0.7841	0.8384	0.8686	0.7882	0.7455	0.678	0.7094	0.7244	0.6791	0.7515	1	0.5164	0.1916	0.4765	0.3488	0.3401	0.2941	0.25	0.3189	0.2463	0.07719	0.2047	0.3593	0.2714	0.0007203	0.2777	0.256	0.3825	0.2299	0.2815	0.2959	0.3043	0.1665
SLC6A1	0.1735	0.1598	0.1217	0.1292	0.03825	0.3684	0.1032	0.2814	0.04032	0.361	0.1723	-0.03619	0.341	0.2753	0.2657	0.6346	0.5928	0.6349	0.5252	0.5582	0.4994	0.4137	0.6563	0.6144	0.544	0.6899	0.5164	1	0.4072	0.3889	0.07322	-0.04871	0.06742	-0.02327	0.1925	0.04476	-0.03962	0.01633	-0.04856	0.06364	-0.193	0.263	0.2338	0.2041	0.1333	0.2745	0.1517	0.06491	-0.06571
FKBP1A	0.1737	0.1028	0.08455	0.1796	0.1645	0.3159	0.07987	0.2178	0.1747	0.1403	-0.1045	-0.1419	0.3249	-0.08698	0.05682	0.1797	0.1439	0.1772	0.1322	0.01332	0.1602	0.0889	0.3445	0.3821	0.2861	0.4009	0.1916	0.4072	1	0.09485	0.1542	0.08527	0.29	0.1733	0.08858	-0.1113	0.02545	0.2388	0.2429	0.2343	0.1003	0.2817	0.1362	0.4102	0.4424	0.2343	0.3925	0.4058	0.3028
C4A	0.01465	0.02996	0.1194	-0.02704	-0.1617	0.1832	0.3863	0.5425	0.3748	0.5027	0.1392	0.2584	0.05307	0.09319	0.2955	0.5282	0.5115	0.5578	0.4612	0.5723	0.4489	0.4396	0.5382	0.4792	0.4901	0.5683	0.4765	0.3889	0.09485	1	0.244	0.08208	0.269	0.2529	0.24	0.1724	0.1771	-0.0565	0.1348	0.1467	-0.006802	0.3439	0.2584	0.2136	0.199	0.2407	0.1098	0.1805	0.01024
MMP7	-0.1188	-0.09508	0.03126	-0.2346	-0.0436	0.2885	0.08427	0.3652	0.2364	0.2164	0.02014	0.499	-0.1451	0.1047	0.1559	0.3617	0.2678	0.2905	0.3667	0.3479	0.2533	0.3858	0.2891	0.2388	0.181	0.261	0.3488	0.07322	0.1542	0.244	1	0.05195	0.354	0.08156	0.1045	0.023	0.09018	-0.007777	0.1092	0.08441	0.05044	-0.03268	0.09304	0.1746	0.2978	0.2448	0.01273	0.01522	0.09007
CA4	0.08142	0.06052	0.2709	0.03376	0.1744	0.009441	-0.1076	0.1152	-0.1045	-0.1618	0.02061	-0.1074	-0.1216	-0.1416	0.3022	0.1038	0.2085	0.134	0.1831	0.1367	0.2588	0.1293	0.1774	0.3039	0.08139	0.2598	0.3401	-0.04871	0.08527	0.08208	0.05195	1	0.3745	0.5647	0.3934	0.2034	0.05312	0.03542	0.4814	0.5884	0.3962	0.07944	0.0429	0.3799	0.1706	-0.0414	0.399	0.3952	0.3493
XDH	0.1807	0.11	0.05834	0.2792	0.1619	0.2738	0.03381	0.2504	0.3189	0.006623	-0.09009	0.1125	-0.1549	-0.07564	0.07241	0.09966	0.2364	0.2533	0.2653	0.322	0.2217	0.1595	0.2525	0.3105	0.2339	0.3648	0.2941	0.06742	0.29	0.269	0.354	0.3745	1	0.4295	0.1915	0.06716	-0.01818	0.03624	0.3047	0.2379	-0.02925	0.3033	0.2415	0.3105	0.2699	0.1653	0.2876	0.3944	0.2918
CA3	0.4952	0.4988	0.4456	0.3373	0.532	0.2548	0.1921	0.344	0.2442	-0.162	-0.2837	-0.0418	0.03886	0.02143	0.3035	0.1348	0.1865	0.2028	0.2273	0.1872	0.3001	0.2332	0.3522	0.4493	0.3944	0.4147	0.25	-0.02327	0.1733	0.2529	0.08156	0.5647	0.4295	1	0.6096	0.4529	-0.1565	0.1677	0.5495	0.7789	0.507	0.2098	0.2297	0.4676	0.4246	0.1228	0.5947	0.3559	0.474
MR1	0.3441	0.3421	0.3901	0.2002	0.3239	0.2524	0.2383	0.3634	0.1634	0.03706	0.1313	0.02615	0.06605	0.4816	0.4768	0.3732	0.4789	0.389	0.3408	0.4001	0.5324	0.541	0.5339	0.5034	0.4978	0.3707	0.3189	0.1925	0.08858	0.24	0.1045	0.3934	0.1915	0.6096	1	0.4128	-0.0678	0.03173	0.2307	0.4724	0.1927	-0.03368	-0.05691	0.2249	0.1247	0.02585	0.2274	0.2049	0.2277
TUBB1	0.5062	0.5362	0.7267	0.08588	0.136	0.3221	0.3661	0.2815	0.2056	0.2716	0.026	0.1543	0.2164	0.2284	0.5163	0.2608	0.3789	0.4136	0.3529	0.4233	0.4478	0.3177	0.3724	0.4214	0.5858	0.3425	0.2463	0.04476	-0.1113	0.1724	0.023	0.2034	0.06716	0.4529	0.4128	1	-0.11	0.1901	0.5294	0.4396	0.2967	0.1223	0.2154	0.2628	0.1738	0.1595	0.2138	0.1455	0.292
C4B	-0.294	-0.2765	-0.01645	-0.2723	-0.2995	-0.2287	0.1877	0.2852	0.2475	0.1738	0.08368	0.2226	-0.02376	-0.1409	0.1211	0.2556	0.1279	0.06098	0.08815	0.04152	0.08784	0.174	0.1105	0.1111	-0.1522	0.04213	0.07719	-0.03962	0.02545	0.1771	0.09018	0.05312	-0.01818	-0.1565	-0.0678	-0.11	1	0.08375	0.07987	-0.05012	0.03971	-0.03038	0.01685	0.04894	0.2262	0.2883	0.0816	0.3003	-0.02052
KCNMA1	0.1032	0.09741	0.2823	0.2202	-0.04843	0.2876	0.2406	0.21	0.1413	0.329	-0.1537	0.2661	0.3084	-0.02755	0.1222	0.02434	0.04111	0.07135	0.03546	-0.05897	0.05379	0.04862	0.1453	0.1479	0.07765	0.1703	0.2047	0.01633	0.2388	-0.0565	-0.007777	0.03542	0.03624	0.1677	0.03173	0.1901	0.08375	1	0.3394	0.2183	0.2195	0.04265	0.08663	0.2955	0.2265	0.2622	0.4237	0.3215	0.3704
CKMT2	0.1911	0.2073	0.5288	-0.002294	0.1953	0.3047	0.2834	0.3153	0.3179	0.09962	-0.1484	0.05488	0.09334	-0.1396	0.4056	0.2125	0.2757	0.2964	0.361	0.2846	0.3094	0.2466	0.2318	0.3723	0.3114	0.317	0.3593	-0.04856	0.2429	0.1348	0.1092	0.4814	0.3047	0.5495	0.2307	0.5294	0.07987	0.3394	1	0.5948	0.5932	0.2947	0.2651	0.5787	0.4084	0.2671	0.4458	0.487	0.475
ADH1B	0.2682	0.2664	0.322	0.02401	0.3545	0.2839	0.04723	0.2105	0.1402	-0.1073	-0.3812	-0.08934	0.004464	0.003437	0.3257	0.2062	0.181	0.2425	0.2174	0.1764	0.3053	0.1957	0.3844	0.5049	0.3841	0.4097	0.2714	0.06364	0.2343	0.1467	0.08441	0.5884	0.2379	0.7789	0.4724	0.4396	-0.05012	0.2183	0.5948	1	0.7194	0.172	0.2842	0.4077	0.5541	0.1065	0.6677	0.4956	0.5657
AOC3	0.06015	0.07235	0.2287	-0.1888	0.1988	0.1253	0.0001999	0.02629	0.1967	-0.1463	-0.4631	-0.07301	-0.05623	0.01487	0.1715	0.09947	-0.01562	-0.02638	-0.008488	-0.0528	0.07494	-0.0337	0.1063	0.1657	0.08746	0.0481	0.0007203	-0.193	0.1003	-0.006802	0.05044	0.3962	-0.02925	0.507	0.1927	0.2967	0.03971	0.2195	0.5932	0.7194	1	0.08219	0.1553	0.3172	0.4685	0.2276	0.4052	0.4468	0.3601
PDE3A	0.1958	0.1614	0.1568	0.1188	0.02279	0.2619	0.3442	0.357	0.5794	0.2695	0.1734	-0.03462	0.2436	-0.1997	0.1295	0.2065	0.3272	0.231	0.2232	0.2428	0.1449	0.06385	0.3246	0.3563	0.3251	0.3421	0.2777	0.263	0.2817	0.3439	-0.03268	0.07944	0.3033	0.2098	-0.03368	0.1223	-0.03038	0.04265	0.2947	0.172	0.08219	1	0.4871	0.1893	0.2889	0.2198	0.1596	0.4973	0.216
PDE8A	0.08988	0.08908	0.0927	0.1426	0.2372	0.1058	0.1282	0.1653	0.1671	0.1433	-0.01877	-0.01694	0.1037	-0.2727	-0.02403	0.2408	0.1958	0.3136	0.2722	0.2965	0.1602	0.1755	0.2481	0.3037	0.3068	0.4176	0.256	0.2338	0.1362	0.2584	0.09304	0.0429	0.2415	0.2297	-0.05691	0.2154	0.01685	0.08663	0.2651	0.2842	0.1553	0.4871	1	-0.05116	0.238	0.2144	0.389	0.3811	0.3542
MMP3	0.3168	0.2928	0.4311	0.23	0.207	0.2411	0.2508	0.4308	0.2204	0.05955	-0.2361	0.1593	0.2244	-0.1143	0.4068	0.2553	0.2682	0.3671	0.3613	0.2424	0.3812	0.2873	0.4013	0.5055	0.3275	0.5605	0.3825	0.2041	0.4102	0.2136	0.1746	0.3799	0.3105	0.4676	0.2249	0.2628	0.04894	0.2955	0.5787	0.4077	0.3172	0.1893	-0.05116	1	0.4403	0.414	0.4182	0.3512	0.3161
DPP4	0.09036	0.09564	0.1014	-0.06741	0.1523	0.3428	0.2958	0.3563	0.3888	-0.0008443	-0.2594	0.2726	0.2041	-0.09815	0.1286	0.3178	0.1178	0.2096	0.1734	0.1112	0.2203	0.1158	0.4102	0.4055	0.2903	0.3991	0.2299	0.1333	0.4424	0.199	0.2978	0.1706	0.2699	0.4246	0.1247	0.1738	0.2262	0.2265	0.4084	0.5541	0.4685	0.2889	0.238	0.4403	1	0.6322	0.4951	0.4629	0.3756
IL1R1	0.1373	0.1457	0.1867	0.138	0.02496	0.318	0.3517	0.2848	0.4204	0.1953	-0.1188	0.3808	0.134	0.1475	0.215	0.3806	0.212	0.3036	0.3083	0.2905	0.297	0.2475	0.3873	0.3157	0.2725	0.3711	0.2815	0.2745	0.2343	0.2407	0.2448	-0.0414	0.1653	0.1228	0.02585	0.1595	0.2883	0.2622	0.2671	0.1065	0.2276	0.2198	0.2144	0.414	0.6322	1	0.3592	0.3734	0.1284
ADH1C	0.2771	0.2651	0.2593	0.3644	0.2688	0.3482	-0.05352	0.1703	0.1434	0.03831	-0.3143	-0.06161	0.1668	-0.1178	0.2162	0.1512	0.08043	0.2612	0.2366	0.1181	0.3016	0.1909	0.3458	0.4639	0.3175	0.5174	0.2959	0.1517	0.3925	0.1098	0.01273	0.399	0.2876	0.5947	0.2274	0.2138	0.0816	0.4237	0.4458	0.6677	0.4052	0.1596	0.389	0.4182	0.4951	0.3592	1	0.5372	0.6848
VWF	0.1651	0.0799	0.2129	0.1559	0.05571	0.2997	0.1927	0.2761	0.5306	0.2506	-0.2099	-0.02789	0.1328	-0.05903	0.2609	0.2288	0.2857	0.251	0.2038	0.1908	0.3381	0.2152	0.3845	0.4384	0.286	0.3641	0.3043	0.06491	0.4058	0.1805	0.01522	0.3952	0.3944	0.3559	0.2049	0.1455	0.3003	0.3215	0.487	0.4956	0.4468	0.4973	0.3811	0.3512	0.4629	0.3734	0.5372	1	0.5717
MAOA	0.2062	0.1855	0.2144	0.1771	0.2679	0.3728	0.1003	0.1569	0.2971	0.1661	-0.209	-0.039	0.06051	-0.1338	0.1321	-0.04655	-0.01119	0.08258	0.06467	-0.003947	0.09115	0.07005	0.1502	0.2827	0.251	0.3099	0.1665	-0.06571	0.3028	0.01024	0.09007	0.3493	0.2918	0.474	0.2277	0.292	-0.02052	0.3704	0.475	0.5657	0.3601	0.216	0.3542	0.3161	0.3756	0.1284	0.6848	0.5717	1
SCN4B	0.2117	0.1412	0.1521	0.2306	0.2413	0.04056	0.0856	0.2214	0.1777	-0.03885	-0.01062	-0.03122	0.04939	-0.4628	-0.05751	0.001501	0.01869	0.09839	0.05432	0.01708	0.0638	-0.08026	0.1167	0.2488	0.1326	0.4225	0.3123	0.03001	0.2763	0.09678	0.009485	0.5689	0.5459	0.4357	0.0453	0.1252	-0.05637	0.2264	0.4438	0.3704	0.1864	0.3471	0.4337	0.3991	0.2947	0.1578	0.4977	0.5177	0.5448
MME	0.01484	0.01736	0.06724	0.06985	0.2151	0.08605	0.1446	0.1669	-0.08375	-0.08149	-0.1888	0.2743	0.1474	-0.2964	0.06483	0.2474	-0.01412	0.1773	0.09435	0.01392	0.1647	0.07385	0.2347	0.3226	0.1268	0.4597	0.2247	0.1438	0.3696	0.1039	0.2392	0.2946	0.1776	0.2804	0.02832	0.0298	0.07738	0.2819	0.2583	0.3814	0.3294	-0.07954	0.3055	0.4448	0.615	0.4778	0.5152	0.2614	0.3336
FGF2	0.02745	0.02225	0.347	0.03693	0.04443	0.1562	0.2802	0.5319	0.3083	0.2032	-0.07267	0.2004	-0.01915	-0.154	0.2965	0.2727	0.2069	0.3044	0.3165	0.239	0.3114	0.3078	0.3519	0.445	0.2844	0.51	0.4707	0.04101	0.2583	0.2958	0.3488	0.5525	0.3849	0.5619	0.3405	0.3453	0.2242	0.4596	0.6333	0.6033	0.405	0.1417	0.2737	0.5681	0.4684	0.3578	0.6626	0.5078	0.5948
GUCY1A2	0.1487	0.1238	0.003047	0.1108	0.2305	0.1464	0.2535	0.147	0.3405	-0.01435	-0.013	-0.07286	0.1418	-0.3767	-0.1683	-0.03343	0.02023	0.0002402	-0.0006889	-0.03417	-0.1265	-0.1457	0.1089	0.1028	0.07898	0.2243	0.1608	0.1928	0.2346	0.1381	-0.1456	0.03605	0.2622	0.1661	-0.1963	0.02537	0.01387	0.01667	0.2093	0.1459	-0.04351	0.6563	0.4928	0.09072	0.3837	0.1533	0.1488	0.2998	0.1919
PDGFRB	0.1819	0.1397	0.06863	0.1543	0.1636	0.09037	0.3001	0.1559	0.1943	0.02262	-0.07805	0.03755	0.2468	-0.3428	-0.1991	0.0483	-0.08597	0.02199	-0.09805	-0.1056	-0.08651	-0.2821	0.127	0.1413	0.1167	0.2737	0.07265	0.1209	0.3571	0.05499	-0.1016	0.03509	0.1834	0.1741	-0.2774	0.06663	-0.09204	0.2035	0.1874	0.2074	0.1781	0.4236	0.4887	0.1932	0.523	0.3624	0.257	0.3309	0.2006
ADRA2A	-0.1352	-0.1567	-0.1277	-0.1172	-0.1133	-0.1092	0.4085	0.366	0.5047	0.05154	0.0008403	0.237	-0.0004882	-0.3281	-0.2687	0.005261	-0.1648	-0.1169	-0.2155	-0.1599	-0.1818	-0.209	0.06385	0.01101	-0.1144	0.151	-0.09773	0.01662	0.09783	0.1858	-0.008719	-0.05396	0.08082	0.1482	-0.1245	-0.008691	0.1969	0.2268	0.1692	0.1799	0.2571	0.444	0.233	0.2618	0.5192	0.4779	0.2432	0.3494	0.1692
CACNA2D1	0.2311	0.2276	0.2433	0.1507	0.1296	0.3403	0.3737	0.361	0.3762	0.1049	-0.1018	0.1766	0.1905	-0.08084	-0.01467	0.126	0.0444	0.07572	-0.01743	-0.02615	0.03722	-0.1774	0.2878	0.2749	0.1982	0.3433	0.2139	0.07017	0.194	0.2059	0.004077	0.2618	0.2872	0.4932	0.06634	0.2273	-0.07828	0.4666	0.3845	0.4762	0.456	0.3919	0.2927	0.3578	0.5713	0.3886	0.488	0.4117	0.4468
MAPK11	0.04386	0.07456	0.05488	0.1335	0.258	0.06283	0.4546	0.3417	0.1328	-0.003915	-0.09494	0.003952	0.2761	-0.1797	-0.131	-0.00466	-0.1527	-0.01453	-0.1099	-0.1896	-0.1352	-0.1999	0.139	0.1632	0.09127	0.2122	0.06835	0.107	0.2732	0.003403	-0.1486	-0.03358	-0.1557	0.2438	-0.0168	0.04193	0.05533	0.3521	0.2654	0.3523	0.2782	0.1091	0.1461	0.2839	0.383	0.2369	0.3468	0.1262	0.2373
ANO1	0.03629	0.03433	0.003668	0.09027	0.1949	-0.04827	0.1959	0.2419	0.067	-0.02094	-0.146	0.04804	0.06659	-0.4776	-0.2442	-0.04509	-0.2292	-0.02051	-0.09142	-0.1327	-0.2137	-0.3342	-0.09349	0.06549	0.07827	0.2288	0.08084	-0.09854	0.135	-0.05279	0.03497	0.1084	0.1528	0.2144	-0.2676	0.1533	-0.03695	0.2526	0.3767	0.2639	0.2598	0.09518	0.4386	0.2144	0.2759	0.1393	0.269	0.1615	0.3316
PLAT	0.2843	0.2409	0.06724	0.3606	0.2026	0.08348	0.07696	0.3478	0.1295	0.03864	-0.1232	0.1017	0.2047	-0.3356	-0.1014	0.01339	0.0507	0.1634	0.001974	0.03807	0.1094	0.01318	0.1789	0.2663	0.1836	0.4037	0.1098	0.1477	0.1874	0.2779	0.005739	0.1146	0.2419	0.3725	0.08637	0.01966	-0.1985	0.2176	0.09023	0.2038	-0.004519	0.3528	0.3913	0.2828	0.1646	0.01885	0.3208	0.3172	0.3189
FTH1	0.00763	0.04137	0.1206	0.1345	0.1285	0.215	0.1004	0.1856	-0.07747	0.2783	-0.03098	0.4922	0.139	0.3005	0.1426	0.2915	0.2059	0.2636	0.2395	0.1829	0.2719	0.2323	0.2553	0.1929	0.1701	0.2136	0.2058	0.2779	0.08353	0.1179	0.2843	-0.02997	-0.07799	-0.05459	0.0516	-0.03788	-0.0198	0.1755	0.004456	0.03413	0.04475	-0.2565	-0.07471	0.2394	0.1527	0.2446	0.1234	-0.0605	-0.03579
FTL	0.01766	0.07711	0.05817	0.03138	0.08386	0.1739	0.09318	-0.0402	-0.1221	0.2603	-0.008718	0.4482	0.1616	0.3553	0.03756	0.1482	0.07476	0.0736	0.0728	0.06391	0.06506	0.0004854	0.01922	-0.05353	0.07581	-0.0912	-0.01923	0.1332	-0.1059	-0.08888	0.1932	-0.2509	-0.3117	-0.2504	-0.1293	0.0006667	-0.193	0.02762	-0.1337	-0.1553	0.07703	-0.2542	-0.1764	-0.0234	-0.01682	0.1576	-0.2261	-0.2464	-0.2433
CES1	-0.09549	-0.106	0.0366	-0.2317	-0.2088	0.03649	0.2387	0.3612	0.4426	0.06244	-0.04571	0.209	0.1694	0.01948	0.02164	0.1851	0.01199	-0.02044	-0.06036	-0.04663	-0.001419	-0.0901	0.1077	0.04551	-0.03419	0.06209	-0.08599	0.0361	0.2399	0.01615	0.1459	-0.007556	0.05885	0.1185	-0.09921	0.1598	0.157	0.2753	0.3148	0.2168	0.4516	0.278	-0.04598	0.3596	0.5068	0.4559	0.1437	0.2547	0.007822
SLC12A4	0.2794	0.2899	0.3509	0.2077	0.3738	0.0441	0.2022	0.2	-0.01242	-0.115	-0.01972	0.3873	0.1716	-0.3448	0.09155	0.121	0.1388	0.1498	0.1618	0.1184	0.1389	0.03609	0.1271	0.1429	0.07942	0.2337	0.2404	0.04833	0.07377	0.06896	0.1424	0.2562	0.279	0.2646	-0.1046	0.2228	0.01453	0.1781	0.3379	0.1579	0.08895	0.1955	0.3883	0.2939	0.3414	0.2464	0.1039	0.08841	-0.01154
PDE5A	0.1766	0.155	0.06841	0.07648	0.3378	-0.1922	-0.0009585	-0.1175	-0.06081	-0.2285	-0.01569	0.1249	-0.03962	-0.3786	-0.2533	-0.1805	-0.2394	-0.1397	-0.09866	-0.1406	-0.1295	-0.1825	-0.1916	-0.1449	-0.125	0.0508	-0.0223	-0.1562	-0.07472	-0.2071	0.02295	0.1976	0.1258	0.1796	-0.1522	0.1282	-0.1199	0.05556	0.1635	0.048	0.08529	0.01993	0.3913	0.08858	0.13	0.1858	0.2006	0.02879	0.1884
DDR2	0.1446	0.1292	0.1709	0.1629	0.1139	0.1893	0.1541	0.07991	0.1483	-0.03791	0.3123	0.1528	0.05911	-0.1525	0.06483	0.0232	0.1112	-0.005408	0.07069	0.06322	0.05178	-0.03207	0.041	-0.02532	0.01603	0.01255	0.1083	0.02862	0.1599	0.01675	-0.0957	0.1633	0.2675	0.0302	-0.1093	0.04053	0.00926	0.005078	0.2396	-0.04573	-0.1342	0.3213	0.09674	0.1531	0.2087	0.2206	0.02681	0.1192	0.08113
PDGFRA	0.1505	0.1496	0.3343	0.06947	0.1189	0.1218	0.1559	0.231	0.07477	-0.1226	0.1556	0.1164	0.07441	-0.156	0.07539	0.1162	0.01996	0.01491	0.04727	-0.01361	0.09286	-0.1076	0.1483	0.131	0.1439	0.1366	0.1355	-0.02685	0.1796	-0.1416	3.26e-05	0.271	0.1227	0.2181	-0.01317	0.2439	0.06568	0.1959	0.3283	0.1992	0.1546	0.1126	0.05297	0.2734	0.463	0.3822	0.2905	0.09479	0.1699
ITGB1	0.2932	0.3194	0.5328	0.1798	0.1479	0.3365	0.2214	0.1725	0.1058	0.1606	0.1741	0.316	0.07321	-0.04253	0.2482	0.1826	0.2183	0.1747	0.2524	0.2092	0.2012	0.0643	0.1076	0.1241	0.2087	0.1269	0.2957	-0.07757	0.01135	0.002261	0.257	0.1738	0.2842	0.2047	-0.0819	0.352	-0.1446	0.1133	0.3735	0.0713	0.03895	0.1484	0.1968	0.1407	0.1882	0.1539	0.07583	0.04427	0.1489
MTR	-0.1563	-0.1339	-0.1285	-0.1971	-0.2029	0.1612	0.2331	0.2546	0.1504	0.2958	0.177	0.1649	0.1886	-0.07413	-0.1253	0.2831	0.04934	0.2319	0.1968	0.1619	0.02661	0.0293	0.1989	0.1645	0.2197	0.4122	0.2262	0.5482	0.3564	0.3181	0.1626	-0.1722	0.001129	-0.1164	-0.0845	-0.06294	-0.06864	0.1244	0.05877	-0.0116	-0.08622	0.133	0.0527	0.2635	0.3357	0.3629	0.1379	-0.08133	0.0837
MMP13	0.1074	0.1014	0.2066	-0.03803	-0.1208	0.02996	0.3395	0.2865	0.03068	0.1999	0.4646	0.1313	0.3353	0.1545	0.1656	0.37	0.3278	0.2801	0.1141	0.2114	0.2821	0.0945	0.3299	0.2618	0.3146	0.1975	0.09682	0.222	0.08709	0.1001	0.01579	-0.1058	-0.0371	-0.1667	0.07377	0.1591	-0.01986	-0.2181	-0.1341	-0.2159	-0.2414	0.08622	0.0413	-0.1209	0.0106	0.03751	-0.2308	-0.07131	-0.2547
FN1	-0.2419	-0.1921	0.002227	-0.1213	-0.1575	-0.1107	0.2852	0.08214	-0.02947	0.3061	0.4042	0.3177	0.1097	0.1677	0.02196	0.2537	0.2505	0.1792	0.1896	0.2494	0.1215	0.2423	0.04129	-0.1363	-0.02978	-0.1202	0.07187	0.06027	-0.257	0.1133	0.1272	-0.3589	-0.2423	-0.3534	-0.06762	-0.06528	0.05672	-0.1357	-0.2018	-0.4745	-0.3117	-0.03302	0.02162	-0.2762	-0.1727	0.02528	-0.5133	-0.2726	-0.5349
MMP14	-0.08116	-0.06211	0.09485	-0.1286	-0.09345	-0.1632	0.2015	0.005615	-0.05415	0.01105	0.3913	0.2477	0.1324	0.02034	0.08877	0.1001	0.08767	-0.0412	0.02336	0.01861	-0.01283	0.02264	-0.1312	-0.2156	-0.1281	-0.2291	-0.1074	-0.07059	-0.03145	-0.1554	0.04985	-0.1987	-0.1255	-0.3447	-0.2262	0.03666	0.05013	-0.2032	-0.03282	-0.4284	-0.2734	-0.04517	-0.1358	-0.05202	-0.05748	0.03304	-0.5252	-0.3119	-0.421
PLAU	0.2642	0.2891	0.3616	0.07186	0.04262	0.211	0.04386	-0.01632	-0.05938	-0.001188	0.09144	0.2507	0.1264	0.3999	0.2335	0.1779	0.1794	0.1538	0.1515	0.1891	0.2396	0.1553	0.1476	0.007534	0.1674	-0.04956	-0.0456	0.0338	-0.02278	-0.1441	0.2277	-0.1592	-0.04437	-0.1112	0.05202	0.2958	-0.1788	-0.1029	-0.04114	-0.2162	-0.09524	-0.1982	-0.09537	0.01123	0.05432	0.2618	-0.2164	-0.2196	-0.2305
MMP11	-0.06623	-0.01391	-0.02029	-0.131	-0.09642	-0.06081	0.2807	-0.02503	0.04657	0.1098	0.2415	0.4101	0.1517	0.1434	-0.2604	-0.0849	-0.1277	-0.253	-0.2821	-0.2439	-0.2743	-0.2602	-0.2149	-0.3948	-0.2451	-0.3584	-0.2623	-0.09215	-0.07691	-0.003073	0.05323	-0.4051	-0.2358	-0.3529	-0.2345	-0.09451	-0.04034	-0.06401	-0.2479	-0.4275	-0.1521	-0.09685	-0.1289	-0.2914	-0.04262	-0.03338	-0.5021	-0.3664	-0.364
NPR2	-0.07192	-0.03608	0.2259	-0.1262	0.05612	0.1365	0.5907	0.5471	0.4774	0.2363	0.2794	0.2845	0.03631	-0.08236	0.1269	0.2543	0.2156	0.1225	0.1465	0.1669	0.03809	0.1383	0.2184	0.1568	0.06826	0.1786	0.2447	0.143	0.02883	0.15	0.2182	0.03432	0.1512	0.1416	0.07348	0.2022	0.3055	0.2011	0.3104	0.1048	0.02832	0.3926	0.1853	0.1751	0.3681	0.3343	0.007327	0.1797	0.1791
NNMT	0.01538	0.03929	-0.007203	-0.09827	-0.133	0.1866	0.3395	0.1973	0.1459	0.2012	0.1488	0.3445	0.316	0.1619	-0.04241	0.2445	0.09019	0.1563	0.08646	0.09777	0.06917	-0.01819	0.2452	0.05322	0.1566	0.16	0.1036	0.2657	0.1798	0.2169	0.1929	-0.2929	-0.02175	-0.1284	-0.1256	-0.00148	-0.105	0.05593	-0.1503	-0.1027	-0.03928	0.09075	-0.03503	0.1143	0.3903	0.3973	-0.1144	-0.1337	-0.221
MMP2	-0.05041	-0.03651	0.08288	-0.1891	-0.2551	0.08078	0.6754	0.6094	0.4842	0.356	0.232	0.4964	0.3838	-0.03076	0.03157	0.4339	0.2287	0.2648	0.1125	0.163	0.1689	0.1095	0.3716	0.2624	0.205	0.3446	0.165	0.2539	0.2024	0.3966	0.2336	-0.2694	-0.04316	-0.08169	-0.08133	0.1016	0.3336	0.15	0.1209	-0.1168	0.02441	0.2691	0.05631	0.3422	0.5053	0.5503	-0.08021	0.09526	-0.1253
MAP1A	0.06496	0.092	-0.06527	0.01768	0.1058	-0.02002	0.4364	0.2041	0.2405	0.0858	0.1565	0.3023	0.3434	-0.3452	-0.2646	0.03172	-0.1471	-0.05344	-0.07481	-0.1172	-0.1749	-0.257	0.02217	-0.03919	0.03429	0.1456	-0.01882	0.09549	0.1916	0.1374	-0.04562	-0.1868	0.02266	0.04138	-0.2777	-0.02543	-0.04347	0.1205	0.07659	-0.0173	0.08643	0.3424	0.2744	0.1638	0.4623	0.4269	0.07873	0.04936	0.005343
ITGAV	-0.09919	-0.07659	-0.1037	-0.1414	-0.129	-0.1023	0.4518	0.2359	0.2379	0.1162	0.1772	0.3826	0.2172	-0.2937	-0.307	-0.001413	-0.1614	-0.1558	-0.2489	-0.202	-0.2738	-0.3707	-0.08133	-0.1764	-0.1141	-0.07934	-0.163	-0.08987	0.05341	0.1162	0.02601	-0.3205	-0.0716	-0.1787	-0.4504	-0.07373	0.06692	0.02206	-0.04356	-0.2288	-0.0306	0.2973	0.1557	-0.02741	0.3463	0.2635	-0.236	-0.06666	-0.1934
EDNRA	-0.1992	-0.1888	-0.2075	-0.08201	-0.0383	-0.2683	0.2304	-0.02108	0.05096	-0.06008	0.1616	-0.02803	0.01392	-0.4496	-0.5606	-0.353	-0.369	-0.381	-0.3852	-0.4023	-0.5585	-0.5866	-0.3763	-0.3918	-0.339	-0.2281	-0.1909	-0.1688	0.02765	-0.03943	-0.2	-0.09986	-0.02048	-0.1269	-0.4911	-0.1601	-0.1123	0.03214	-0.003407	-0.1809	-0.0793	0.3835	0.3244	-0.1734	0.077	-0.06696	-0.1934	-0.06419	-0.01878
FGF1	0.3692	0.3635	0.3443	0.2978	0.1857	0.244	0.3316	0.3535	0.08599	0.1783	-0.03115	0.2914	0.2802	-0.1085	0.02119	0.2222	0.1113	0.3412	0.2074	0.2011	0.2294	0.02782	0.3223	0.383	0.3912	0.5807	0.3106	0.2747	0.2825	0.2483	0.1596	0.1362	0.39	0.385	0.07976	0.3458	-0.1632	0.3256	0.234	0.2766	0.01739	0.103	0.3637	0.3598	0.3934	0.3316	0.4641	0.1518	0.3002
TFPI	0.09554	0.08047	0.1249	0.05444	-0.003815	0.2775	0.1867	0.399	0.2683	0.3811	-0.02786	0.2903	0.1395	-0.04223	0.1495	0.5541	0.3236	0.5683	0.4743	0.469	0.4543	0.3527	0.4663	0.5136	0.5211	0.6968	0.4999	0.3218	0.2237	0.4346	0.3556	0.04051	0.3232	0.2259	0.1024	0.2098	0.1698	0.1791	0.2262	0.2384	0.05673	0.0954	0.4517	0.2831	0.4849	0.4672	0.4796	0.353	0.3826
MAP4	-0.03303	-0.01519	-0.3828	-0.06103	-0.02009	-0.1053	0.2319	0.01697	-0.02576	-0.008619	0.1564	0.2055	0.2331	-0.2293	-0.4337	-0.0514	-0.2074	-0.05744	-0.1275	-0.1253	-0.2888	-0.2834	-0.0509	-0.09636	-0.07356	0.1327	-0.06965	0.2548	0.1037	0.1404	0.05865	-0.3502	0.003997	-0.2004	-0.3019	-0.3057	-0.2158	-0.1335	-0.3469	-0.2698	-0.298	0.1443	0.1014	0.01202	0.1327	0.1211	-0.2114	-0.3396	-0.2483
PDE4D	-0.04524	-0.04818	-0.1463	0.2016	0.05251	-0.07723	0.2923	0.09471	0.1361	-0.00325	0.01298	0.04154	-0.02236	0.01124	-0.198	-0.02163	-0.06885	0.005772	-0.02029	0.02739	-0.1001	-0.07175	0.06076	-0.07106	0.03038	0.06361	0.05329	0.002023	-0.1196	0.1667	-0.157	-0.1644	0.1895	0.1357	-0.004623	0.0007504	-0.03649	0.1873	-0.04442	0.02599	-0.1048	0.03881	0.2973	-0.1756	0.07004	0.1566	0.08707	0.04175	-0.09272
PDE4B	-0.08824	-0.1116	0.2059	-0.005577	-0.02674	0.1147	-0.02269	0.1407	-0.1572	-0.05262	-0.07362	-0.05692	-0.2443	0.02685	0.2203	0.1328	0.2431	0.2136	0.2289	0.2261	0.2014	0.1245	0.2375	0.2744	0.1598	0.2111	0.3334	0.09347	0.1291	0.1625	0.1205	0.4397	0.3335	0.2716	0.1458	0.08445	-0.1429	0.1737	0.2627	0.3848	0.1041	0.1257	-0.07354	0.3416	0.1329	-0.0634	0.1304	0.09426	0.04492
KIT	0.188	0.1439	0.2431	0.1275	0.0071	0.2916	0.003521	0.2747	-0.02192	0.08485	0.1935	0.0199	0.113	-0.119	0.2409	0.3108	0.3533	0.3778	0.3492	0.3055	0.4044	0.2764	0.4064	0.4884	0.3532	0.5123	0.4366	0.3103	0.3844	0.2319	0.1124	0.4398	0.4286	0.1893	0.1787	0.03525	0.05251	0.02445	0.2449	0.1894	-0.1978	0.1432	0.06898	0.4023	0.2235	0.04376	0.3231	0.2187	0.2632
MAOB	0.0217	0.007076	0.02268	0.1263	0.233	0.1472	-0.01107	0.03294	0.03039	0.1859	-0.1391	0.1725	-0.0938	-0.0306	0.04917	0.01993	0.008812	0.1416	0.1701	0.08467	0.0859	0.3051	0.05024	0.07285	0.04545	0.1763	0.1217	-0.02204	0.2911	0.06696	0.307	-0.1032	0.2499	0.008393	0.02976	-0.0285	0.1277	0.1896	0.1063	0.08226	-0.1282	-0.1718	0.2919	0.1435	0.07683	0.03698	0.2844	0.1638	0.4059
ACE	-0.1017	-0.1433	-0.1234	0.02065	-0.204	-0.06301	0.08329	0.1292	0.1941	0.002208	0.3624	-0.07783	0.1513	-0.2716	-0.1961	0.009833	-0.0351	-0.1374	-0.1305	-0.1387	-0.09715	-0.282	-0.06909	-0.05391	-0.08551	-0.05478	-0.02193	0.04869	0.2177	-0.08468	-0.2547	0.09946	-0.01797	-0.1488	-0.2276	-0.2907	0.08547	-0.03184	0.08563	-0.1447	-0.0484	0.376	-0.09353	0.006306	0.0541	0.0906	-0.001834	0.2042	-0.117
PDXK	-0.04294	-0.052	-0.1726	-0.2402	-0.2638	0.04309	0.1341	0.02908	0.1109	0.133	0.4011	0.0578	0.3123	0.05503	-0.07895	0.1489	0.08949	0.06123	0.0507	0.07895	0.07247	-0.08835	0.1119	0.009541	0.1345	0.03321	0.05559	0.2429	0.1385	0.03814	-0.02107	-0.09731	-0.128	-0.2345	-0.06531	-0.01617	-0.03445	-0.2127	-0.09282	-0.1229	-0.05707	0.09815	-0.2219	-0.04415	0.11	0.1105	-0.186	-0.1012	-0.2419
QPRT	-0.0709	-0.1062	-0.08905	0.06328	-0.06661	0.1637	0.03455	0.1051	0.2483	0.203	-0.2065	0.05726	0.008819	-0.1202	-0.004778	0.2276	0.03877	0.1979	0.1677	0.1727	0.1723	0.1111	0.178	0.1943	0.2161	0.3642	0.1822	0.2492	0.354	0.2082	0.1119	0.07114	0.2171	0.06802	-0.02001	-0.0372	0.1302	0.1093	0.1131	0.2084	0.1512	0.08493	0.1688	0.2411	0.4061	0.4462	0.3936	0.4635	0.2767
RAF1	0.1144	0.1197	-0.104	0.1751	0.1182	0.4391	-0.2327	-0.09256	-0.004293	-0.08112	-0.2572	-0.09207	-0.04798	0.2082	0.05419	-0.05071	0.1103	0.1459	0.1719	0.18	0.1053	0.1865	0.1227	0.09985	0.1314	0.03139	0.1328	-0.007519	-0.02395	0.001227	0.3693	-0.1486	0.2713	0.09214	0.04957	-0.1071	-0.3554	-0.146	-0.1276	-0.04047	-0.1928	-0.02166	-0.1345	-0.01283	-0.004475	-0.1683	-0.09293	-0.206	-0.01387
CLCN2	-0.05573	-0.05129	-0.02629	0.07954	-0.05324	-0.1469	-0.08118	-0.006559	-0.1539	-0.1006	-0.1583	-0.008376	-0.1398	-0.03849	-0.07405	-0.09497	-0.0594	0.05614	-0.04717	0.04853	0.03833	0.009621	-0.0789	-0.09019	0.03396	-0.02597	-0.1135	-0.1748	-0.1423	0.1851	-0.1342	-0.07818	-0.05146	0.04811	0.1404	0.1493	0.04664	-0.1447	-0.04419	-0.07281	-0.1236	-0.172	-0.0001646	-0.02529	-0.02546	-0.09405	-0.08993	-0.08128	-0.1064
FRK	-0.1741	-0.2258	-0.1597	-0.07762	-0.09446	-0.2973	-0.15	-0.07324	-0.1236	-0.131	0.07605	-0.2564	-0.1261	-0.172	-0.2832	-0.1045	-0.1428	-0.1616	-0.1468	-0.1683	-0.1438	-0.2166	-0.2174	-0.1643	-0.182	-0.1039	-0.05353	-0.1686	0.06564	-0.135	-0.07233	0.1416	0.08777	0.03357	-0.06799	-0.2056	0.01287	-0.1814	-0.1086	-0.09051	-0.1212	-0.005972	-0.1537	-0.109	-0.07606	-0.2884	-0.09237	0.03858	-0.08352
PDE7A	0.1131	0.1449	-0.1085	-0.07218	0.2331	0.02705	0.02502	0.121	-0.009394	-0.1012	0.1048	0.02548	0.07	-0.05482	-0.0348	0.09041	0.1112	0.1029	0.06129	0.07397	0.01903	0.02012	0.1956	0.1919	0.07199	0.1592	0.0007801	0.3	-0.1037	0.1099	-0.05911	-0.07874	-0.2203	0.03596	0.06544	-0.08902	-0.01499	-0.2356	-0.1076	0.096	-0.05852	0.2245	0.09178	0.04943	0.00584	-0.1119	-0.06744	-0.2004	-0.1048
DBH	0.4221	0.4546	0.3411	0.2413	0.2757	0.4896	-0.01003	0.1127	0.003159	0.132	-0.1771	0.09896	0.1652	0.2681	0.565	0.3887	0.4366	0.5466	0.469	0.4925	0.5645	0.4443	0.53	0.5413	0.5491	0.4709	0.3803	0.3024	0.03113	0.4258	0.05077	0.06335	0.02869	0.3528	0.3349	0.3518	-0.2538	-0.01118	0.1963	0.3866	0.1967	0.1679	0.1623	0.298	0.2371	0.2188	0.3462	0.08033	0.1096
RARG	0.09531	0.09959	-0.07478	0.01617	0.1534	-0.1285	0.2806	0.1301	0.2868	-0.1246	0.1947	0.01901	-0.03081	-0.2324	-0.3529	-0.264	-0.3106	-0.3216	-0.2584	-0.2571	-0.3658	-0.3178	-0.2362	-0.2599	-0.1522	-0.1003	-0.1864	-0.1782	-0.03197	-0.02546	-0.1084	-0.008811	0.1244	0.1714	-0.03608	0.07316	-0.04671	0.0267	0.1284	-0.09428	-0.09272	0.1444	0.11	0.004012	0.1052	0.0478	-0.03087	-0.07909	0.2428
CA2	0.177	0.1925	0.006619	0.1098	0.2229	0.02866	0.1998	0.1245	0.007985	-7.564e-05	-0.03958	0.04372	0.1292	-0.3039	-0.06962	0.00937	-0.07553	0.07748	0.01643	0.04562	-0.03828	-0.04011	0.1307	0.1844	0.176	0.3677	0.02211	0.2724	0.03368	0.1254	-0.04701	0.00701	0.001266	0.1634	-0.05345	0.2226	-0.1166	0.001674	0.04365	0.1749	0.04992	0.1551	0.2775	0.2881	0.1332	0.2053	0.2336	-0.03747	0.161
ADK	-0.04408	-0.04813	-0.2103	-0.02049	-0.1189	-0.1246	-0.04599	-0.1167	-0.03146	0.03056	-0.0872	0.1754	0.1356	-0.2045	-0.1243	-0.2011	-0.2536	-0.1493	-0.1559	-0.2475	-0.2221	-0.1015	-0.1687	-0.1384	-0.2425	0.001073	-0.07947	0.1009	0.2044	-0.04306	0.09477	-0.1231	-0.07327	-0.3077	-0.3156	-0.1909	0.0844	0.1596	-0.1282	-0.1972	-0.1758	-0.04554	0.09563	0.09944	0.05015	0.2429	0.07975	-0.007614	0.095
FCER1A	-0.1227	-0.112	-0.04464	0.04144	-0.0905	-0.00857	0.06978	0.2484	-0.01165	0.04397	-0.06111	0.2873	0.1299	-0.2834	0.01623	0.1465	-0.00904	0.1206	0.1016	-0.02014	0.06138	0.1642	0.1522	0.1837	-0.03383	0.2877	0.2602	0.103	0.3201	0.1741	0.2868	0.1234	0.06513	0.03621	0.007764	-0.1834	0.3102	0.3948	0.1319	0.1529	0.08379	-0.05191	0.1703	0.3212	0.3324	0.3465	0.3556	0.1965	0.1236
BRAF	0.3142	0.3168	-0.07403	0.2806	0.2634	0.1609	0.03569	-0.1761	0.00931	-0.0118	-0.1321	0.1462	0.1458	-0.1537	-0.09155	-0.3744	-0.2152	-0.1009	-0.04994	-0.1006	-0.1282	-0.08016	-0.1399	-0.09797	0.03669	0.04103	0.002608	-0.06352	-0.09482	-0.01628	-0.08884	0.0006713	0.09956	0.1473	-0.0519	0.1165	-0.3093	0.1092	-0.03595	0.08612	-0.1876	0.1443	0.2172	0.05277	0.01664	0.01513	0.2187	0.05012	0.4193
RFK	0.2126	0.2131	-0.08909	0.09923	0.1655	0.09007	-0.1876	-0.1826	-0.1813	-0.1189	-0.1266	-0.04157	0.0419	-0.1828	-0.1508	-0.3144	-0.2414	-0.1795	-0.1336	-0.2129	-0.2033	-0.2608	-0.1463	-0.1166	-0.05371	-0.0587	-0.01817	-0.0474	-0.09608	-0.1439	-0.1278	0.05769	-0.2348	0.05289	-0.1419	-0.04891	-0.26	0.002314	-0.1643	0.08318	-0.0997	0.1458	-0.1066	0.02416	-0.003711	-0.1141	0.05603	-0.07047	0.1019
COMT	0.4084	0.4061	0.232	0.3306	0.1961	0.3275	0.1463	0.1805	0.1603	0.2094	-0.1437	0.0634	0.165	0.09759	0.1195	0.1727	0.1014	0.2668	0.2331	0.2147	0.2492	0.1258	0.266	0.3589	0.473	0.3628	0.2157	0.237	0.1608	0.002784	0.05139	-0.06707	-0.01162	0.1944	0.1771	0.2028	-0.06784	0.1174	0.09385	0.2309	0.01641	-0.03164	0.04806	0.1588	0.088	0.2405	0.362	0.1961	0.2263
MMP10	0.008253	-0.0158	-0.1539	0.1165	-0.1227	-0.06091	0.1663	0.1919	0.1315	0.1118	-0.09127	0.4249	0.02615	-0.1377	-0.3059	-0.06217	-0.2087	-0.02123	-0.114	-0.11	-0.1359	-0.09539	-0.006724	-0.09851	-0.02488	0.1326	-0.07919	-0.001809	0.1813	0.2751	0.2053	-0.2747	0.1696	-0.1054	-0.1835	-0.1737	0.0778	0.06388	-0.2139	-0.1976	-0.2453	-0.0321	0.08717	0.1811	0.2555	0.322	0.04965	-0.02633	-0.06765
GANC	0.3209	0.327	-0.09114	0.06887	0.1522	0.08104	0.1659	-0.001326	-0.005012	-0.08327	-0.1596	0.2203	0.2659	-0.03978	-0.1237	-0.02464	-0.1541	-0.0368	-0.1297	-0.1124	0.009467	-0.03568	0.1101	0.1381	0.09022	0.1839	-0.1021	0.1505	0.06446	0.02148	-0.007132	-0.05804	-0.01874	0.1645	0.09603	-0.02747	-0.08875	0.05715	-0.1672	0.08286	-0.02537	-0.1677	0.003779	0.06135	0.2696	0.2718	0.2022	-0.007761	0.07354
PDE4A	-0.1632	-0.1399	-0.09837	0.0605	-0.1173	-0.1726	0.3945	0.3067	0.2829	0.08437	-0.02305	-0.05913	0.0438	-0.2367	-0.2013	-0.2037	-0.2145	-0.1321	-0.2341	-0.1875	-0.3127	-0.2864	-0.0484	-0.0554	-0.0172	0.02525	-0.1308	-0.1268	0.001806	0.2161	-0.2137	-0.05735	0.1121	0.1491	-0.07295	0.1325	0.09841	0.1672	0.1322	0.1353	0.09155	0.1996	0.1126	0.1275	0.194	0.05524	0.08448	0.04543	0.1961
PLCL1	-0.1081	-0.1001	-0.008377	0.02065	-0.1346	-0.1259	0.07994	0.1371	0.1519	0.08655	-0.1671	-0.1723	-0.04784	-0.06481	-0.06504	-0.01833	-0.1077	-0.03339	-0.07594	-0.06931	-0.1899	-0.2423	-0.0613	-0.004223	0.03642	0.06135	0.004196	-0.02078	0.1082	0.172	-0.108	-0.01787	0.1639	0.1588	-0.08087	0.08902	-0.07528	0.1837	0.1521	0.1895	0.304	0.1459	0.05565	0.1858	0.1221	0.06069	0.1094	0.03649	0.09446
PLIN3	0.1338	0.1447	-0.1783	0.1902	0.1134	-0.06949	0.329	0.2693	0.06698	0.1254	0.06579	0.05866	0.4285	-0.2608	-0.2946	0.02936	-0.14	0.08005	-0.07545	-0.0893	-0.111	-0.1994	0.1238	0.1137	0.1505	0.3379	0.01375	0.345	0.2888	0.3081	-0.194	-0.2942	-0.04746	-0.009021	-0.1694	-0.1075	0.02847	0.001898	-0.1653	-0.1062	-0.1717	0.1258	0.1922	0.1534	0.2266	0.2432	0.1475	-0.08398	-0.03801
TPK1	0.07397	0.06308	-0.09097	-0.04907	-0.0368	0.2615	0.3233	0.3273	0.3707	0.1259	-0.2547	0.1802	0.2753	0.05558	-0.0569	0.1373	-0.04012	0.06488	-0.09085	-0.09377	0.0009096	-0.1085	0.3268	0.3025	0.1865	0.3554	0.03294	0.2937	0.4049	0.2667	0.08013	-0.02633	0.07823	0.2294	0.06859	0.006356	0.01643	0.3561	0.118	0.3966	0.3868	0.2218	0.05455	0.3852	0.5831	0.4396	0.4079	0.3124	0.3026
ALAD	0.3009	0.313	0.1407	0.06161	0.1595	0.1142	0.3929	0.3276	0.2628	0.1053	-0.1053	0.1133	0.2316	-0.2503	0.0243	0.1251	-0.006449	0.1314	0.04269	0.0189	0.01787	-0.04739	0.2475	0.3598	0.2277	0.4763	0.1122	0.3151	0.2044	0.357	-0.09905	0.09118	0.01277	0.3246	-0.003592	0.1768	0.007932	0.1388	0.2322	0.3258	0.2017	0.3879	0.2205	0.5112	0.411	0.3655	0.3473	0.1811	0.2931
PDE10A	0.1943	0.2118	0.007704	0.2174	0.134	0.1561	0.3067	0.2218	0.2525	0.03496	-0.00289	0.2387	0.09479	-0.1835	-0.1605	0.0914	-0.05376	0.06206	-0.01198	0.006009	-0.09641	-0.1814	0.1609	0.1718	0.1135	0.3006	0.08327	0.2415	0.04892	0.1268	0.02525	-0.1026	0.1117	0.1068	-0.1501	-0.04451	0.004032	0.07238	-0.0715	0.04321	-0.04111	0.3542	0.2009	0.1948	0.376	0.4994	0.1828	0.0482	0.04866
MAP2K2	0.1326	0.1485	-0.2335	0.06695	0.2448	-0.06602	0.1372	-0.01458	-0.005122	3.747e-05	-0.04458	0.05073	0.323	-0.1582	-0.1174	-0.1534	-0.1804	-0.07991	-0.1207	-0.1524	-0.1182	-0.13	-0.03817	-0.0713	0.07991	0.03265	-0.04575	-0.02643	0.1263	0.1748	-0.1073	-0.136	-0.0785	0.1346	-0.03639	0.009775	-0.2702	-0.04036	-0.08456	0.1222	0.1472	0.05896	0.07158	0.06606	0.1876	0.07298	0.06281	-0.06537	0.03978
GSR	0.1018	0.1104	-0.0995	0.07099	-0.09888	0.1508	0.1901	0.1901	0.2357	0.07868	-0.386	0.09459	0.04205	-0.03693	-0.1507	-0.05319	-0.2256	0.001993	-0.0929	-0.1085	-0.1348	-0.1804	0.1377	0.1542	0.162	0.2592	-0.03268	0.1547	0.291	0.3385	0.03464	-0.2546	0.01109	0.1347	-0.03234	-0.006516	0.02418	0.2742	-0.05244	0.2295	0.1379	0.1154	0.03391	0.2741	0.3718	0.3536	0.3413	0.09734	0.1736
CCND1	-0.258	-0.2689	-0.4634	-0.09308	0.02363	-0.3211	-0.1237	-0.1509	-0.1004	-0.204	-0.206	0.0003072	-0.04348	-0.3316	-0.4369	-0.2287	-0.3599	-0.2257	-0.2981	-0.2959	-0.2516	-0.2844	-0.234	-0.1883	-0.2699	-0.08018	-0.2549	-0.1511	-0.005287	-0.01038	-0.1386	0.03207	-0.1269	-0.02461	-0.1601	-0.2274	0.2422	0.00649	-0.07286	0.04734	0.1501	-0.1391	0.2195	-0.1372	0.1737	0.06399	0.1477	0.1481	0.1192
GAA	0.04978	0.005842	-0.0544	0.1524	-0.06742	0.003135	0.3117	0.1722	0.208	0.2763	0.0917	-0.01426	0.2614	-0.1068	-0.1286	-0.05067	-0.05858	-0.03743	-0.216	-0.1592	-0.09501	-0.1737	0.04497	0.1096	0.1697	0.1206	-0.1358	0.03796	0.1786	0.04966	-0.2117	-0.1506	-0.04644	-0.07303	-0.07076	-0.007286	-0.108	0.119	-0.004331	-0.09023	-0.05479	0.1842	0.1923	0.01543	-0.03691	-0.03899	0.05607	0.2291	0.3631
IGF1R	-0.0735	-0.06651	-0.1391	0.003609	0.002562	-0.2574	-0.1205	0.09334	-0.0139	-0.09821	-0.006079	-0.176	0.1889	-0.1886	-0.148	-0.133	-0.1545	-0.1648	-0.157	-0.2532	-0.1857	-0.1442	-0.1747	-0.104	-0.1889	-0.04871	-0.1356	0.02851	0.04325	-0.2071	-0.1949	0.06945	-0.1402	0.03273	-0.09702	-0.063	0.1155	-0.03478	-0.0383	0.04127	-0.09821	0.06855	0.07768	-0.01985	0.05721	-0.2081	0.08567	0.03179	0.1304
CACNA2D2	0.1002	0.07277	-0.1616	0.3266	0.3249	-0.2518	0.0857	0.1565	0.1168	-0.1857	-0.1899	-0.07594	0.2324	-0.4306	-0.2715	-0.2018	-0.2602	-0.1161	-0.2145	-0.2562	-0.1873	-0.2587	-0.08719	0.005213	-0.09188	0.1998	-0.07441	-0.007367	0.04079	-0.1208	-0.2951	0.1068	0.05099	0.2611	-0.08383	-0.01838	0.00812	0.1501	0.09731	0.1908	0.1561	0.2002	0.3138	0.2794	0.1762	0.1159	0.3745	0.2538	0.2677
ABAT	0.07078	0.0556	-0.1861	0.209	0.1033	-0.1932	0.1113	0.1005	0.09757	-0.08837	-0.2349	-0.1019	0.008689	-0.2932	-0.4318	-0.2927	-0.4245	-0.2534	-0.3888	-0.3662	-0.3735	-0.4234	-0.1965	-0.09198	-0.1122	0.05093	-0.2999	-0.09077	0.1111	0.06628	-0.274	-0.05366	0.00591	0.1542	-0.1104	-0.07341	0.02463	0.1517	0.02897	0.07146	0.128	0.00386	0.1924	0.1014	0.07936	0.08852	0.2381	0.1566	0.3025
MAPK3	0.05249	0.004282	-0.147	0.1579	0.1036	-0.0623	0.2397	0.2123	0.2775	0.04375	-0.08337	-0.204	0.2439	-0.2128	-0.1497	-0.08849	-0.1166	-0.03009	-0.2183	-0.1748	-0.05482	-0.2118	0.1299	0.1716	0.1242	0.1788	-0.1144	0.0225	0.1934	0.1462	-0.3705	0.01613	-0.1073	0.164	0.01805	0.012	0.06865	0.0728	0.1212	0.2405	0.2941	0.3077	0.2282	0.1604	0.196	0.1011	0.2996	0.4011	0.3163
BLVRB	0.2956	0.2891	-0.03441	0.271	0.2099	0.1075	0.1969	0.1647	0.2782	0.05552	-0.2993	-0.02728	0.2785	-0.0415	-0.1425	-0.0932	-0.1487	0.02267	-0.109	-0.0935	-0.04179	-0.1487	0.1324	0.2084	0.2307	0.2959	-0.1326	0.1856	0.1606	0.1071	-0.1665	-0.09466	-0.01741	0.2628	0.08747	0.1809	-0.1006	0.09917	0.06094	0.2784	0.2475	0.1636	0.1684	0.2575	0.1808	0.191	0.3841	0.239	0.313
GSS	0.1926	0.1744	-0.1471	0.1724	0.1292	-0.0277	0.2143	0.1688	0.1741	-0.00824	-0.3242	-0.05721	0.3119	-0.2577	-0.2801	-0.145	-0.2657	-0.0941	-0.2426	-0.2508	-0.2104	-0.3234	0.03756	0.1255	0.105	0.2626	-0.1454	0.1369	0.2963	0.1256	-0.2138	-0.05208	0.0823	0.1954	-0.07586	-0.01385	-0.05426	0.1456	0.0103	0.2352	0.2256	0.1376	0.09798	0.3285	0.2611	0.1271	0.2778	0.2355	0.2484
ATIC	-0.1254	-0.1128	-0.353	-0.04338	-0.1114	-0.2062	0.07489	-0.02736	0.003467	0.09564	-0.2998	-0.1159	0.1239	-0.2127	-0.4254	-0.2304	-0.427	-0.1602	-0.2792	-0.2721	-0.3448	-0.4252	-0.2385	-0.1786	-0.09043	0.01438	-0.2127	-0.02221	0.06627	0.1378	-0.2776	-0.1641	-0.1205	-0.0148	-0.2709	-0.1182	-0.0545	0.08247	-0.06604	0.06749	0.1782	-0.1401	-0.0481	0.05127	0.1125	0.06352	0.1173	0.02183	0.0289
ABCC8	0.2162	0.1982	-0.03148	0.4568	0.3068	-0.1474	0.0979	-0.05274	0.104	-0.02648	-0.2831	-0.04514	0.1341	-0.2723	-0.3229	-0.3954	-0.3843	-0.2157	-0.2523	-0.2999	-0.2857	-0.2586	-0.2694	-0.2083	-0.09756	-0.02908	-0.2187	-0.2811	0.1422	-0.02344	-0.2084	-0.1458	0.1455	0.229	-0.1039	0.05132	-0.09973	0.2319	0.05253	-0.02259	0.05984	0.05444	0.2996	0.1186	0.07274	0.1046	0.2577	0.16	0.3194
PGR	-0.0009788	-0.02705	-0.04159	0.1317	0.1149	-0.3708	-0.02444	-0.09447	-0.1082	-0.1795	-0.2798	-0.1491	-0.06111	-0.4195	-0.3777	-0.2564	-0.3495	-0.2306	-0.2578	-0.3119	-0.2878	-0.3045	-0.2309	-0.1554	-0.2236	0.04092	-0.2133	-0.1425	0.1538	0.08458	-0.2359	0.114	0.00855	0.1931	-0.1465	-0.02568	0.08039	0.1597	0.08871	0.06048	0.221	0.03299	0.3206	0.1862	0.07743	0.05224	0.1873	0.1568	0.09234
ESR1	-0.1651	-0.1772	-0.3301	0.0804	0.006494	-0.2417	0.09583	0.06887	0.158	0.01007	-0.281	-0.1267	0.07122	-0.3243	-0.3657	-0.2283	-0.2902	-0.1653	-0.2775	-0.2653	-0.2903	-0.259	-0.1547	-0.08895	-0.132	0.0252	-0.2161	-0.1156	0.007904	0.148	-0.3039	-0.1343	-0.06054	0.07453	-0.1539	-0.1402	0.08328	0.19	-0.01015	0.1138	0.1998	0.2201	0.3746	0.01372	0.1076	-0.003347	0.1837	0.3123	0.2547
ERBB4	-0.1686	-0.167	-0.3208	-0.03675	0.007857	-0.3804	0.2415	0.1785	0.1575	-0.06724	-0.2006	-0.06968	0.05564	-0.4246	-0.4542	-0.2626	-0.4325	-0.2761	-0.3849	-0.3892	-0.4413	-0.3732	-0.2211	-0.1668	-0.2291	0.01422	-0.2512	-0.142	-0.0053	0.135	-0.2577	-0.1182	-0.09985	0.09813	-0.2434	-0.1126	0.1696	0.1803	-0.01396	0.0689	0.1163	0.1014	0.2605	0.08381	0.2128	0.06338	0.1238	0.06557	0.1948
AR	-0.06448	-0.09615	-0.4359	0.1347	-0.05143	-0.2646	0.07182	-0.04412	0.1074	0.0287	-0.3398	-0.03284	0.02293	-0.3626	-0.5366	-0.331	-0.4701	-0.2732	-0.3928	-0.3757	-0.4675	-0.428	-0.2688	-0.2162	-0.1775	-0.007698	-0.3395	0.001298	0.134	0.1517	-0.2538	-0.4087	-0.03322	-0.1095	-0.4227	-0.3446	-0.05572	0.117	-0.2789	-0.1781	-0.1397	0.1074	0.1432	0.001855	0.06651	0.08957	0.03304	0.002481	0.02541
CRBN	-0.2013	-0.1661	-0.3696	-0.07625	-0.0895	-0.3775	-0.02791	-0.1284	-0.0652	-0.0902	-0.227	0.07587	-0.03411	-0.3993	-0.4518	-0.449	-0.5365	-0.4284	-0.4226	-0.4899	-0.5231	-0.3994	-0.4307	-0.3963	-0.4563	-0.2732	-0.3657	-0.2526	-0.1573	0.0171	-0.2231	-0.2662	-0.2799	-0.1492	-0.4779	-0.3345	0.03971	0.1605	-0.1903	-0.1106	0.009559	-0.014	0.01362	-0.02615	-0.02587	-0.03595	0.03007	-0.156	-0.02866
GAMT	0.1327	0.1181	-0.1816	0.3055	0.3044	-0.1729	0.0609	0.07746	0.02009	-0.1058	-0.2914	-0.1614	0.02928	-0.2871	-0.4027	-0.2814	-0.3513	-0.1041	-0.1825	-0.2098	-0.2331	-0.271	-0.1168	-0.04717	0.08669	0.1113	-0.1526	-0.1435	0.112	0.08589	-0.2065	-0.1146	0.07521	0.2386	-0.01472	-0.03833	-0.0737	0.01199	0.008695	0.1637	0.07735	-0.1002	0.2333	0.08423	0.03642	-0.06737	0.2461	0.1013	0.2294
MMP23B	0.1828	0.1628	0.05971	0.1678	-0.02099	0.04675	0.5835	0.4438	0.5758	0.1591	0.06153	0.07063	0.3411	-0.1463	-0.1177	-0.07945	-0.03601	-0.1002	-0.1967	-0.1879	-0.1433	-0.2197	0.1067	0.08248	0.04141	0.1462	0.03041	0.06505	0.184	0.2559	-0.315	0.01878	0.06062	0.2262	-0.005142	0.0831	0.1343	0.2777	0.2402	0.1335	0.07807	0.5348	0.1177	0.2628	0.2699	0.1989	0.1617	0.37	0.224
UGCG	-0.2276	-0.2311	-0.3969	0.01533	-0.0209	-0.3569	-0.06098	-0.132	-0.02664	-0.06121	-0.2053	-0.09968	-0.004958	-0.3584	-0.4337	-0.307	-0.4828	-0.3453	-0.4372	-0.4403	-0.4309	-0.4782	-0.387	-0.2862	-0.283	-0.2219	-0.3746	-0.3078	-0.05793	-0.09232	-0.3193	-0.152	-0.2359	-0.09126	-0.3577	-0.2839	0.06914	0.02807	-0.1576	0.006517	0.2597	0.04058	0.1278	-0.1301	0.08519	0.04453	0.09903	0.1385	0.1146
RARA	-0.1597	-0.1754	-0.3613	-0.02404	-0.1837	-0.3517	-0.2153	-0.2938	-0.1001	-0.1104	-0.2791	-0.135	-0.1633	-0.2988	-0.4547	-0.393	-0.4402	-0.3223	-0.3254	-0.3241	-0.4683	-0.4638	-0.478	-0.4298	-0.3565	-0.3198	-0.3865	-0.1729	-0.09229	-0.04133	-0.2585	-0.3209	-0.2006	-0.3317	-0.5612	-0.3064	-0.005461	-0.1396	-0.2047	-0.273	-0.1177	0.04855	0.1632	-0.2371	-0.2188	-0.1316	-0.2409	-0.04735	-0.2269
KCNJ11	-0.2186	-0.1883	-0.2883	0.1374	-0.04262	-0.3252	0.2803	0.169	0.08549	0.1169	-0.1374	0.06601	-0.01466	-0.3003	-0.358	-0.1929	-0.2727	-0.07139	-0.1742	-0.1384	-0.2992	-0.2101	-0.1522	-0.134	-0.1029	0.005941	-0.179	-0.08261	-0.03266	0.3021	-0.1497	-0.3853	-0.09767	-0.09041	-0.1926	-0.1907	0.1771	0.0147	-0.2135	-0.1443	-0.1383	0.09018	0.1928	-0.02074	0.01416	0.03863	-0.07116	-0.05257	-0.1097
NFKB1	-0.03587	-0.02862	-0.1019	0.007267	-0.1488	-0.104	-0.1258	0.0976	0.08043	-0.02516	-0.3914	-0.104	-0.1449	-0.009579	0.0282	-0.1353	-0.1839	-0.08062	-0.1701	-0.1272	-0.08234	-0.1184	-0.0225	0.02696	-0.02401	-0.02675	-0.1356	-0.222	-0.09169	0.2218	-0.07863	0.07992	0.01752	0.2478	0.06642	0.007995	0.01398	0.1125	0.0503	0.331	0.3372	-0.1356	-0.1429	0.08736	0.02152	-0.08757	0.2627	0.09698	0.07379
SHMT1	0.05235	0.01451	-0.007685	-0.07569	0.0294	0.05833	0.08557	0.1079	0.1891	0.07823	-0.1833	-0.2243	0.05631	-0.07649	0.003974	0.08796	0.01199	0.09581	-0.02776	-0.01098	0.08009	0.03263	0.1753	0.3137	0.2105	0.2747	0.04027	-0.01111	0.1859	0.04623	-0.04482	0.1301	0.1218	0.2259	0.2201	0.138	0.08917	0.1531	0.2142	0.4128	0.3709	0.06399	0.3788	0.03974	0.1061	-0.06575	0.3966	0.4894	0.5106
CAMLG	0.06816	0.06484	-0.1976	0.1613	0.2162	-0.3173	-0.06009	-0.3231	-0.02255	-0.1796	-0.3628	-0.1051	-0.1885	-0.279	-0.5043	-0.5519	-0.5508	-0.4307	-0.4259	-0.449	-0.5463	-0.5347	-0.4203	-0.4093	-0.2464	-0.2983	-0.4282	-0.2937	-0.1088	-0.04523	-0.3472	-0.2645	-0.059	-0.009869	-0.2865	-0.1088	-0.06784	-0.005317	-0.1924	-0.03875	0.05941	0.008888	0.2442	-0.2146	-0.03928	-0.0832	-0.01876	-0.02981	0.1104
RRM2B	0.08615	0.1138	-0.1383	0.05527	0.2217	-0.004645	-0.07819	-0.2672	-0.2797	-0.266	-0.09279	0.1116	-0.02765	-0.1665	-0.3139	-0.3647	-0.3457	-0.2096	-0.2461	-0.23	-0.258	-0.3427	-0.2676	-0.2379	-0.1461	-0.1813	-0.281	-0.2143	-0.1891	-0.2477	-0.07049	-0.08844	-0.1737	-0.09631	-0.275	0.07484	-0.2082	-0.1376	-0.04417	-0.007815	-0.0202	-0.1279	0.2222	-0.1529	-0.05891	-0.05451	-0.005203	-0.1923	0.05747
RET	-0.08769	-0.07849	-0.133	0.09455	0.03246	-0.1903	-0.1007	-0.06733	-0.09055	-0.0622	-0.3679	-0.1071	-0.02221	-0.3478	-0.2508	-0.2613	-0.316	-0.1386	-0.2227	-0.2485	-0.2503	-0.2929	-0.2173	-0.1277	-0.1226	-0.07332	-0.1533	-0.2918	-0.05966	-0.08209	-0.1899	-0.1421	-0.1138	0.0655	-0.2098	-0.01192	0.1421	0.2238	-0.01728	0.16	0.174	0.004574	0.3402	-0.1064	0.08756	-0.0656	0.2347	0.1924	0.2423
IKBKB	-0.1352	-0.1591	-0.3813	-0.08156	-0.1065	-0.2861	0.02952	-0.02252	0.1897	-0.1339	-0.3203	-0.03371	-0.1368	-0.343	-0.4678	-0.4509	-0.5245	-0.4966	-0.5413	-0.5094	-0.5503	-0.5384	-0.4081	-0.3803	-0.361	-0.3266	-0.4053	-0.2699	0.09936	0.06486	-0.2205	-0.1722	-0.02839	-0.03427	-0.3063	-0.3112	0.08373	0.1061	-0.05768	0.02273	0.1523	0.106	-0.04577	-0.09033	0.09086	-0.02947	-0.0387	0.1757	0.0635
IMPDH2	-0.3982	-0.3799	-0.2593	-0.189	-0.379	-0.1245	-0.02008	0.09887	-0.0776	0.2433	0.04859	-0.05768	0.1569	-0.0381	-0.09021	0.04714	-0.05326	-0.0006413	-0.1255	-0.1244	-0.1127	-0.01647	-0.07313	-0.1079	-0.1614	-0.09008	-0.1353	0.114	0.09532	0.07875	-0.148	-0.3719	-0.4342	-0.5079	-0.3055	-0.3296	0.2448	0.03854	-0.1729	-0.2601	-0.1954	-0.1209	-0.02107	-0.1044	-0.1682	-0.2103	-0.1484	-0.06351	-0.04555
NR3C1	-0.01876	-0.02435	0.05901	0.121	0.01748	0.07733	0.1841	0.3592	0.3647	0.02778	-0.1115	-0.01481	-0.134	0.02488	0.1105	0.0142	0.05801	0.04648	0.07026	0.06497	0.02336	0.08428	0.1659	0.1619	0.09479	0.1783	0.2722	-0.06435	-0.05671	0.1938	0.09485	0.3056	0.3517	0.4874	0.3224	0.1253	-0.06348	0.42	0.302	0.4425	0.2717	0.1945	0.1179	0.209	0.1887	0.1086	0.3596	0.2828	0.3451
P2RY12	-0.1776	-0.1915	0.03097	-0.109	-0.03927	0.05172	0.08592	0.4452	0.2069	-0.038	-0.04248	-0.1888	-0.06394	-0.1617	0.2409	0.2326	0.2431	0.2337	0.2148	0.2125	0.1837	0.2485	0.2695	0.3029	0.1338	0.2621	0.2933	-0.01248	0.264	0.2833	0.1539	0.2728	0.3734	0.3719	0.2485	0.07106	0.2336	0.1922	0.4558	0.3906	0.278	0.1779	0.03594	0.3711	0.2549	0.006935	0.2131	0.25	0.1308
GANAB	0.106	0.1431	0.3224	-0.001748	-0.02132	0.1824	-0.04093	0.1935	0.01827	0.1671	-0.00665	0.05259	0.06814	0.04616	0.3862	0.09826	0.1319	0.1928	0.2772	0.1758	0.2323	0.2878	0.1663	0.1543	0.1893	0.1689	0.2992	0.06566	0.1277	0.0906	0.2395	0.1618	-0.003476	0.214	0.2556	0.2552	-0.1173	0.1835	0.1914	0.2323	0.05693	-0.01156	-0.1885	0.3144	0.1643	0.07234	0.2579	-0.01895	0.1816
PRKAB1	0.1644	0.1619	-0.121	0.1107	0.1216	-0.225	-0.09201	-0.02994	0.1076	-0.08159	-0.1044	-0.237	-0.05904	-0.1345	-0.1219	-0.1593	-0.1459	-0.1051	-0.1001	-0.0193	-0.1245	-0.06497	-0.1695	-0.08644	0.01027	-0.04495	-0.2049	-0.1024	-0.1887	0.1157	-0.1707	-0.08948	0.08178	0.2213	0.03231	0.04647	-0.1734	-0.1867	-0.02866	0.002194	0.09765	0.0753	0.09351	-0.09038	-0.2646	-0.1099	0.02724	-0.04495	-0.02437
PRKAA1	-0.118	-0.1023	-0.09573	-0.1169	-0.1842	-0.0458	0.2148	0.2206	0.2369	0.1664	0.3002	0.1186	0.1236	-0.09582	0.03584	0.07819	0.06488	-0.02063	-0.009692	0.06628	-0.0454	0.01684	-0.06165	-0.0558	0.006194	-0.0371	0.02634	0.02051	0.02484	0.1325	0.1237	-0.04346	0.1726	0.003746	-0.003795	-0.01833	-0.1185	-0.001166	0.08047	-0.1316	0.03052	0.1766	-0.1855	0.03207	-0.01836	0.1063	-0.1669	-0.09205	-0.1355
MTOR	-0.2686	-0.2786	-0.3725	-0.08326	-0.08985	-0.3936	-0.2051	-0.1642	0.03193	-0.1269	-0.09382	-0.2686	-0.2088	-0.2444	-0.3917	-0.4225	-0.4181	-0.4416	-0.4261	-0.3947	-0.4595	-0.3775	-0.5044	-0.4066	-0.4038	-0.4012	-0.4008	-0.4036	-0.1609	-0.1114	-0.2297	0.04553	-0.0651	-0.05752	-0.1944	-0.2375	0.06733	-0.0946	-0.03847	-0.09393	0.1363	0.01605	0.03206	-0.2563	-0.2346	-0.2666	-0.07327	0.08868	0.1527
BCL2	-0.05148	-0.02348	-0.06322	0.08135	0.03687	-0.2449	-0.06359	0.07812	-0.02388	-0.01909	-0.02351	-0.1297	-0.09253	-0.115	-0.04821	-0.1358	-0.1268	-0.08343	-0.08854	-0.1352	-0.1208	0.03326	-0.06942	0.02354	-0.1491	0.02766	-0.09299	-0.07381	-0.1556	0.04948	-0.0866	0.01617	-0.2229	0.07317	0.1499	-0.1114	0.1778	0.04508	-0.1488	-0.01972	-0.03643	0.02823	0.05773	0.05325	-0.1977	-0.105	0.1495	-0.02499	0.1838
HDAC1	-0.287	-0.2695	-0.4122	-0.1609	-0.0827	-0.4072	-0.142	-0.09445	-0.001646	-0.2202	-0.07708	-0.2731	-0.1883	-0.2336	-0.3417	-0.3939	-0.451	-0.436	-0.4008	-0.4226	-0.4883	-0.3529	-0.4355	-0.3967	-0.4178	-0.3826	-0.3637	-0.3477	-0.2374	-0.1216	-0.2362	-0.09351	-0.3147	-0.1104	-0.1555	-0.2703	0.08779	-0.08629	-0.09031	-0.08901	0.08345	-0.07704	-0.02211	-0.2355	-0.2425	-0.2915	-0.1373	-0.08646	0.02197
POLB	-0.1114	-0.1045	-0.2701	0.04655	0.08374	-0.4553	-0.1334	-0.1548	-0.05442	-0.2706	-0.2413	-0.2556	-0.2615	-0.324	-0.2842	-0.4465	-0.4071	-0.3856	-0.3213	-0.3541	-0.4263	-0.2404	-0.442	-0.3593	-0.3501	-0.344	-0.3185	-0.3598	-0.141	0.04836	-0.2413	-0.1833	-0.1024	0.0118	-0.1218	-0.2941	0.09276	-0.1432	-0.1509	-0.1201	-0.06396	-0.02942	0.02376	-0.1853	-0.2697	-0.3163	-0.1444	-0.1052	-0.0457
APEX1	-0.2877	-0.2456	-0.2002	-0.06375	-0.1539	-0.2378	-0.1101	-0.1225	-0.03977	-0.1163	-0.1979	-0.203	-0.2166	-0.01815	-0.03706	-0.1874	-0.1997	-0.1613	-0.03972	-0.1608	-0.2159	0.05685	-0.2039	-0.2007	-0.2379	-0.1584	-0.07088	-0.108	-0.08989	0.123	-0.04221	-0.2433	-0.1602	-0.1149	-0.0805	-0.3107	0.1688	-0.0897	-0.1883	-0.2103	-0.1796	-0.1524	-0.2521	0.0396	-0.1463	-0.07961	-0.05662	-0.3082	-0.09855
CACNB3	-0.09118	-0.1154	-0.2073	0.08618	0.002692	-0.568	-0.1214	-0.1653	-0.1303	-0.3911	-0.09582	-0.343	-0.05727	-0.5349	-0.4887	-0.5266	-0.5893	-0.522	-0.5125	-0.5978	-0.5291	-0.5071	-0.5049	-0.4223	-0.4293	-0.3311	-0.4468	-0.3995	0.005469	-0.3103	-0.4157	-0.108	-0.2822	-0.02981	-0.3403	-0.3055	-0.01721	-0.08816	-0.1563	-0.1619	-0.08993	0.08014	0.02031	-0.06878	-0.1161	-0.2001	0.02085	-0.1083	-0.05959
HDAC3	-0.3003	-0.2779	-0.2297	-0.09434	0.1572	-0.3988	-0.1611	-0.1371	-0.006785	-0.2671	-0.1954	-0.0253	-0.4282	0.006885	-0.2603	-0.2089	-0.2407	-0.3151	-0.1793	-0.208	-0.2848	-0.0636	-0.3887	-0.4098	-0.4931	-0.374	-0.1942	-0.2578	-0.3444	-0.2237	0.03601	0.01818	-0.1644	-0.03864	0.0211	-0.257	0.1782	-0.0525	-0.03989	-0.1066	0.1203	-0.2521	-0.06575	-0.2032	-0.2378	-0.07721	-0.21	-0.03771	-0.2477
PDE8B	-0.204	-0.1824	-0.09056	-0.05635	-0.2011	0.1517	0.2258	0.1445	0.2211	0.2258	0.08609	0.2584	0.05951	-0.002341	-0.07601	0.1556	0.0553	0.1619	0.1495	0.1328	-0.02547	0.05988	0.1588	0.07969	0.07178	0.2006	0.1539	0.3076	0.2356	0.1351	0.3849	-0.3065	0.1225	-0.1977	-0.1668	-0.03787	0.115	0.1492	0.06316	-0.16	-0.1053	0.08257	0.1642	0.09326	0.2317	0.4137	0.06318	-0.1251	-0.00533
JAK1	0.05221	0.02505	0.04992	-0.1514	0.0446	-0.006335	0.1552	-0.01786	0.2449	-0.07995	-0.2233	0.04001	-0.1084	-0.1979	-0.1286	-0.1049	-0.1781	-0.2374	-0.2056	-0.22	-0.175	-0.193	-0.0726	-0.02668	-0.1372	-0.03628	-0.03506	-0.1974	0.1031	0.01705	-0.0106	0.3286	0.06438	0.3056	0.00251	0.08913	0.1311	0.2921	0.361	0.3434	0.5229	0.2812	0.2664	0.1339	0.3968	0.3485	0.2559	0.4955	0.3441
FGFR1	-0.04962	-0.06899	-0.04463	-0.1068	0.138	-0.243	0.1773	0.01737	0.002212	-0.07129	0.09466	0.1791	0.1134	-0.168	-0.1755	0.05975	-0.06217	-0.07446	-0.1377	-0.1196	-0.05575	-0.09089	0.006078	-0.0517	-0.1193	0.01891	-0.001884	0.01168	-0.1402	-0.1614	-0.03684	0.03921	-0.2179	0.02063	-0.02675	-0.0677	-0.04272	0.1285	-0.02536	0.04033	0.2058	0.1369	0.3041	-0.01361	0.1676	0.2039	0.02054	0.1359	0.03811
PNP	0.3847	0.3778	0.2476	0.1667	0.0659	0.4084	-0.2123	-0.2627	-0.1256	0.09877	-0.06269	0.0405	0.23	0.509	0.352	0.1263	0.2139	0.1595	0.2292	0.1576	0.3082	0.1723	0.1822	0.09487	0.2929	-0.02666	0.1392	0.1893	0.1825	-0.09424	0.06643	-0.0813	-0.1087	-0.06053	0.1438	0.05777	-0.3429	-0.08344	-0.1358	-0.0226	-0.0285	-0.1803	-0.4325	0.02027	-0.05033	0.02221	-0.05297	-0.1424	-0.1816
CD44	-0.173	-0.1154	0.1235	-0.2926	-0.02834	0.3145	0.00853	0.04838	-0.08482	0.1653	0.1757	0.3052	0.006052	0.4504	0.4048	0.4756	0.4662	0.3542	0.4037	0.3987	0.4575	0.532	0.3281	0.2045	0.1695	0.03976	0.3519	0.06354	-0.1189	0.0687	0.4601	-0.001819	-0.1131	-0.09974	0.3211	0.07818	0.1347	-0.02503	0.07667	-0.01878	0.1474	-0.2585	-0.1485	-0.05489	0.1205	0.1668	-0.1486	-0.09042	-0.1789
FCGR2B	0.1068	0.1082	0.2179	-0.1645	0.01267	0.2709	0.1149	0.2072	0.2583	0.1724	0.036	0.2061	0.1162	0.4379	0.4694	0.5306	0.4542	0.2999	0.3549	0.3359	0.4612	0.4801	0.4924	0.3927	0.3004	0.2609	0.3065	0.308	0.2019	0.2343	0.3658	0.2655	0.01952	0.2195	0.4459	0.07864	0.0878	0.04825	0.1742	0.3597	0.412	0.08026	0.04961	0.1709	0.235	0.2754	0.1821	0.3245	0.0743
CCR5	-0.2592	-0.2174	-0.007517	-0.2129	-0.2702	0.1403	0.08392	0.1238	0.2373	0.1343	-0.1954	0.0215	-0.1655	0.447	0.2376	0.1319	0.06406	0.04516	0.0916	0.1051	0.06846	0.1528	0.08089	-0.01338	0.003425	-0.09772	-0.04463	-0.01775	-0.06652	0.1613	0.05419	-0.0735	-0.07251	0.03264	0.1365	0.07321	0.1596	0.1702	0.1914	0.1322	0.3201	-0.1862	-0.3526	0.1996	0.1516	0.2797	0.0359	0.02257	0.03686
PSMB10	-0.2259	-0.1982	-0.2357	-0.2029	-0.2236	0.1603	-0.0808	-0.05204	0.1796	-0.00745	-0.2616	0.02248	-0.2151	0.4994	0.07135	0.06198	-0.04098	-0.0472	-0.05105	0.008106	-0.003349	0.0517	0.0466	-0.05636	-0.07585	-0.1108	-0.1026	0.01324	-0.08523	0.1467	0.1143	-0.03318	-0.01399	-0.02342	0.1894	-0.1001	0.04974	0.01424	-0.07559	0.1233	0.2931	-0.2738	-0.3925	0.006002	0.1119	0.2169	0.02379	0.01712	-0.04344
PSMB9	-0.07439	-0.04635	0.02953	-0.1665	-0.2227	0.1625	-0.04476	0.0389	0.199	0.0005481	-0.07725	-0.0231	-0.1551	0.5281	0.3148	0.1358	0.1196	0.01195	0.03161	0.08229	0.1273	0.1343	0.1297	0.06259	0.01193	-0.07152	0.003086	0.005877	-0.09916	0.1373	0.03442	0.2323	-8.041e-06	0.1126	0.3872	0.09097	0.06046	0.01308	0.1107	0.2155	0.3583	-0.1647	-0.4413	0.1191	0.04026	0.1669	0.05879	0.07815	0.0132
CD4	-0.05104	-0.04749	0.2525	-0.1086	-0.194	0.3644	-0.07529	0.02385	0.1176	0.1574	-0.1516	0.1132	-0.145	0.5354	0.4255	0.2619	0.2637	0.1783	0.2066	0.2046	0.3047	0.2957	0.2988	0.1998	0.1195	0.01967	0.1806	0.05933	0.03507	-0.01046	0.2343	0.1654	0.06584	0.04115	0.2562	0.1869	0.1555	0.3483	0.2221	0.2578	0.3374	-0.2344	-0.2429	0.07867	0.1259	0.2682	0.2296	0.1847	0.04326
JAK3	0.1018	0.1152	0.2898	-0.05258	-0.07629	0.5268	-0.07518	0.04632	0.1409	0.2326	-0.1231	0.06183	-0.05225	0.6624	0.5537	0.3649	0.3873	0.2793	0.3218	0.303	0.4011	0.4405	0.4149	0.303	0.2674	0.105	0.2869	0.2166	0.01254	0.05546	0.2202	0.03741	-0.1192	0.04019	0.3399	0.1644	0.0743	0.278	0.1183	0.2029	0.2615	-0.1445	-0.2928	0.1272	0.06855	0.2891	0.18	0.09802	0.08665
CD3D	0.05451	0.05728	0.1325	-0.09445	-0.1119	0.4529	-0.2035	-0.09746	0.07715	0.08434	-0.2328	-0.03025	-0.04614	0.3796	0.3308	0.2109	0.1885	0.09972	0.1022	0.08229	0.2332	0.1366	0.3005	0.246	0.1153	0.0718	0.144	0.2004	0.1418	0.09653	0.02695	0.1857	-0.06593	0.09769	0.1539	-0.01545	0.06555	0.281	0.1541	0.3347	0.4511	-8.035e-05	-0.1746	0.08823	0.2088	0.289	0.3829	0.2615	0.1671
CD247	0.08402	0.09254	0.1365	0.02303	0.003289	0.4231	-0.2553	-0.134	0.0862	0.02859	-0.4046	0.03866	-0.2361	0.5121	0.3329	0.1003	0.1043	0.03787	0.09525	0.07267	0.1744	0.1766	0.1942	0.1192	0.05716	-0.03643	0.05854	0.08189	0.07377	0.05501	0.1412	0.1023	0.04378	0.1111	0.2061	-0.01075	0.03619	0.2335	0.1	0.2721	0.3616	-0.2401	-0.3444	0.1231	0.1123	0.2455	0.2842	0.1237	0.09446
CD3E	0.07053	0.06909	0.1423	-0.03855	-0.08442	0.4428	-0.1996	-0.09505	0.1396	0.07771	-0.3373	0.03908	-0.1326	0.4683	0.3362	0.152	0.1248	0.05924	0.08238	0.06002	0.2044	0.1804	0.2538	0.1705	0.07673	0.006907	0.09964	0.08991	0.105	0.0451	0.1078	0.1339	-0.004714	0.1004	0.2024	0.009852	0.1146	0.3194	0.128	0.3172	0.4041	-0.1712	-0.29	0.09898	0.1987	0.293	0.3586	0.2192	0.1387
ITGAL	-0.03049	-0.007592	0.1158	-0.06254	-0.1658	0.4119	-0.2062	-0.09913	0.09218	0.1043	-0.3482	0.02005	-0.1498	0.5362	0.3369	0.1411	0.1276	0.07124	0.1161	0.09162	0.1879	0.1784	0.1945	0.1152	0.03292	-0.05275	0.07548	0.06026	0.0375	0.06765	0.1193	0.07355	-0.04796	0.05941	0.1713	0.02045	0.1092	0.3171	0.1248	0.2477	0.4056	-0.2168	-0.3501	0.1022	0.129	0.2706	0.2672	0.1428	0.06779
CD2	-0.06394	-0.05282	0.0003525	-0.1147	-0.2109	0.3993	-0.1344	-0.09463	0.1627	0.09811	-0.2534	0.03448	-0.1024	0.4667	0.2491	0.0763	0.04587	-0.0336	0.004826	-0.0218	0.08401	0.1066	0.159	0.0427	-0.018	-0.1207	0.03345	0.01083	0.07418	0.02748	0.0686	0.01533	-0.08121	-0.01481	0.118	-0.08892	0.1362	0.3145	0.06711	0.1887	0.3188	-0.1444	-0.3545	0.01851	0.1812	0.2927	0.2504	0.1636	0.08552
LCK	0.1445	0.1371	0.1829	0.005597	-0.02441	0.4957	-0.07673	0.01179	0.2004	0.08393	-0.3099	-0.01225	-0.007761	0.4563	0.3546	0.2093	0.1856	0.112	0.1123	0.07476	0.2491	0.202	0.3685	0.2946	0.1794	0.1231	0.1692	0.1739	0.2037	0.07405	0.03988	0.1783	0.008435	0.2092	0.2847	0.05284	0.1156	0.3611	0.1946	0.4147	0.4416	-0.04444	-0.2253	0.1959	0.3112	0.3489	0.4349	0.3201	0.2171
CD3G	-0.08088	-0.06347	0.09029	-0.04639	-0.2269	0.3212	-0.02536	-0.005483	0.09775	0.1556	-0.1579	0.01153	-0.02017	0.4174	0.2838	0.121	0.09393	0.0249	0.04327	0.00176	0.1003	0.1099	0.1997	0.1183	0.039	-0.03055	0.09572	0.06697	0.1352	0.0243	0.02621	0.08798	-0.04658	0.01188	0.129	-0.001506	0.154	0.4029	0.1236	0.1909	0.2953	-0.1553	-0.3193	0.09864	0.1578	0.3167	0.2757	0.1328	0.07037
JAK2	-0.01124	-0.01115	0.171	-0.05783	-0.03988	0.2562	0.0369	0.1374	0.2749	0.06292	-0.139	-0.0809	-0.1053	0.3306	0.3713	0.189	0.2582	0.1143	0.1734	0.1495	0.1755	0.1647	0.2748	0.2175	0.07419	0.08452	0.2543	0.08805	0.08856	0.1496	0.01032	0.3313	0.1858	0.3085	0.3089	0.1345	0.1284	0.3416	0.3451	0.4534	0.4979	0.204	-0.07167	0.2636	0.229	0.2533	0.2742	0.3673	0.1915
ATP6V1B2	0.04549	0.07293	0.009637	-0.144	-0.116	0.1657	-0.01937	-0.06732	0.007525	0.03164	-0.1783	0.304	-0.02603	0.5146	0.1078	-0.002404	-0.01014	-0.1417	-0.13	-0.1221	-0.04728	-0.07895	0.01605	-0.1102	-0.0725	-0.2999	-0.2133	-0.09857	-0.08201	-0.03613	0.1875	-0.2708	-0.2255	-0.1522	0.02267	-0.08082	-0.1292	0.1227	-0.2041	-0.05694	0.2114	-0.2417	-0.4562	-0.01898	-0.05918	-0.004466	-0.2926	-0.2262	-0.2739
TBXAS1	0.02571	0.02278	0.2145	-0.1403	-0.1478	0.4188	0.02816	0.08285	0.1301	0.2113	-0.07378	0.2158	-0.005233	0.5863	0.336	0.3384	0.3359	0.1795	0.1639	0.1832	0.2556	0.1344	0.3246	0.2217	0.1526	-0.003679	0.1287	0.2065	0.1617	0.0128	0.3413	-0.06514	-0.0399	-0.1004	0.127	0.01268	-0.02733	0.1814	0.01599	0.07904	0.2816	-0.00818	-0.2967	0.09989	0.1229	0.1807	-0.1389	0.07632	-0.1106
TLR7	-0.02675	-0.08313	0.02978	-0.1527	-0.1877	0.4043	-0.07364	0.1536	0.3512	0.1511	-0.07974	-0.02701	-0.1128	0.4862	0.2209	0.311	0.3712	0.171	0.1183	0.2299	0.2232	0.09132	0.3394	0.2245	0.1533	0.02333	0.096	0.1873	0.1925	0.1703	0.242	0.02706	0.2262	-0.001893	0.1255	-0.0132	0.0421	0.08844	0.1258	0.1126	0.305	0.2539	-0.08121	-0.005041	0.09375	0.0885	-0.1087	0.3066	-0.03399
SLCO2B1	-0.03001	-0.06298	0.02963	0.04096	-0.1042	0.3778	-0.01646	0.1451	0.1635	0.1629	0.05537	-0.004121	0.0602	0.4801	0.2836	0.2941	0.339	0.1769	0.1563	0.1733	0.2314	0.1193	0.3464	0.2323	0.1312	0.04988	0.2397	0.2631	0.249	0.04428	0.0845	0.08681	0.13	-0.01668	0.1588	-0.1495	0.01278	0.3069	0.06706	0.1526	0.2266	0.1464	-0.1676	0.06774	0.09132	0.2094	0.08219	0.267	-0.005613
FCER1G	-0.04667	-0.05188	0.1197	-0.07538	-0.1363	0.2493	-0.139	-0.04953	-0.05606	0.05618	-0.08536	0.03414	-0.09603	0.6352	0.3506	0.2338	0.3047	0.1415	0.134	0.1951	0.2479	0.1592	0.2067	0.09835	0.03653	-0.1327	0.03375	0.1209	-0.03197	-0.04796	0.1158	0.009945	-0.02721	-0.08357	0.1656	0.01003	-0.05904	0.1394	-0.03438	0.04348	0.2178	-0.1517	-0.3251	-0.01787	-0.09278	0.06106	-0.1774	-0.001825	-0.2389
FCGR1A	-0.1229	-0.1361	0.02699	-0.148	-0.1718	0.1993	0.03262	0.198	0.141	0.06598	0.01589	-0.006662	0.008842	0.5272	0.297	0.3126	0.3021	0.1609	0.08374	0.1704	0.2291	0.1368	0.3154	0.1756	0.1015	-0.03718	0.03018	0.09487	0.0901	0.04425	0.1506	-0.01896	-0.05386	-0.01733	0.2155	0.02664	-0.008281	0.1184	0.004531	0.1441	0.3094	0.05038	-0.1982	0.04369	0.1079	0.1174	-0.1399	0.1252	-0.1591
FCGR2A	-0.2494	-0.2431	-0.1481	-0.2379	-0.3277	0.06485	-0.1727	-0.06166	-0.03841	0.00129	-0.002134	0.02902	-0.2068	0.5196	0.1506	0.1526	0.1264	-0.0426	-0.04075	0.04051	0.03675	0.02001	0.05055	-0.09908	-0.1235	-0.3021	-0.1264	0.01638	-0.05398	0.1055	0.1254	-0.1653	-0.1325	-0.2809	-0.02149	-0.2635	0.08029	-0.0759	-0.2769	-0.1553	0.05116	-0.1623	-0.3765	-0.2502	-0.1456	-0.02911	-0.3353	-0.1732	-0.4024
ALOX5	-0.01531	0.005025	0.2695	-0.1339	-0.1937	0.367	0.1216	0.2111	0.1917	0.1501	-0.01156	0.1955	-0.1321	0.5339	0.3232	0.2074	0.2389	0.008772	0.02948	0.05188	0.1339	0.1327	0.2445	0.1275	0.03075	-0.117	0.002075	0.03772	0.08156	0.06242	0.2594	0.001773	-0.1131	0.04829	0.2112	0.07531	0.03044	0.2794	0.1096	0.09219	0.2427	0.0008927	-0.4196	0.138	0.1037	0.1568	-0.1008	-0.007272	-0.08347
ICAM1	-0.007294	0.03215	0.3223	-0.07823	-0.1576	0.3799	0.08151	0.2119	0.06098	0.2329	0.04848	0.3697	-0.04618	0.5953	0.5466	0.361	0.4182	0.3051	0.3344	0.3444	0.4259	0.5197	0.3807	0.2364	0.2078	0.08538	0.2879	0.1559	-0.05774	0.1537	0.3941	0.0623	-0.01555	0.0425	0.4163	0.1842	-0.0001807	0.261	0.09153	0.1054	0.07284	-0.2357	-0.3941	0.1913	0.07163	0.2293	0.008411	-0.08033	-0.08411
KCNA3	0.1542	0.1464	0.2758	0.02781	-0.007954	0.4909	-0.1862	-0.05477	0.1006	0.08732	-0.2232	0.06032	0.02177	0.3052	0.3932	0.2087	0.2459	0.135	0.1597	0.1176	0.2875	0.164	0.3024	0.2799	0.1196	0.1527	0.2198	0.2848	0.2005	-0.02989	0.07793	0.3724	0.0628	0.1395	0.196	0.02739	-0.02341	0.2491	0.2254	0.3888	0.4031	0.0794	-0.1934	0.2754	0.2282	0.2354	0.3898	0.3534	0.2236
ADA	0.06474	0.0743	0.01643	-0.2166	-0.1386	0.2536	0.1036	-0.03978	0.249	-0.03032	-0.07038	0.1196	0.1673	0.2987	0.07021	0.06721	-0.03326	-0.1352	-0.1525	-0.1588	-0.005756	-0.1312	0.1561	0.0157	0.01741	-0.1125	-0.1065	-0.0487	0.1485	-0.05958	0.07614	0.03683	-0.05977	-0.01291	0.07963	-0.002748	0.03002	0.03291	0.004093	0.1604	0.4166	-0.00595	-0.273	0.06131	0.3892	0.3147	0.05238	0.1625	0.02891
ABCA1	-0.03958	-0.009567	0.2519	-0.1221	-0.1407	0.1948	-0.04162	0.02365	-0.03443	0.1919	0.05088	0.4421	-0.1067	0.4691	0.3512	0.2813	0.2881	0.1374	0.2342	0.2208	0.2725	0.2702	0.1969	0.05786	0.09249	-0.1415	0.06388	-0.03508	-0.09728	0.01215	0.3849	-0.04676	-0.1038	-0.1499	0.0809	0.05997	0.1291	0.09461	-0.03386	-0.1025	0.1469	-0.1836	-0.2786	0.05098	0.04748	0.2776	-0.1741	-0.122	-0.2687
TLR2	-0.1422	-0.1209	0.1999	-0.1352	-0.2173	0.2501	-0.1476	0.126	0.06559	0.105	0.1204	0.151	-0.1787	0.5761	0.5104	0.4187	0.4622	0.2962	0.3861	0.4237	0.3996	0.381	0.277	0.1402	0.1439	-0.04696	0.2111	0.1085	-0.05489	0.1016	0.3623	0.06301	0.07499	-0.09081	0.1933	0.1047	0.08445	-0.01956	0.1342	-0.01824	0.1169	-0.1092	-0.2572	0.05283	-0.03744	0.149	-0.1726	-0.06719	-0.2256
IFNAR1	0.06247	-0.01733	0.1688	-0.03874	-0.2274	0.207	0.09261	0.1396	0.422	0.1939	-0.0764	0.1852	0.09435	0.0852	0.22	0.2262	0.1748	0.07061	-0.00668	-0.004542	0.1967	0.03823	0.2972	0.224	0.08655	0.1576	0.1316	0.03014	0.2803	0.09747	0.1438	0.1725	0.1334	0.05757	-0.03114	0.03946	0.1809	0.3964	0.2451	0.1617	0.4379	0.2627	0.07061	0.2701	0.3467	0.4873	0.3034	0.4951	0.2012
CSF2RA	0.2062	0.1792	0.2475	-0.03536	-0.05179	0.4241	0.0534	0.1858	0.3077	0.2164	-0.1414	0.1007	0.141	0.3165	0.4122	0.3728	0.3164	0.2465	0.2096	0.1771	0.3352	0.2105	0.4504	0.4306	0.2857	0.3038	0.1677	0.3569	0.4074	0.2091	0.1239	0.08383	0.03707	0.1231	0.1969	0.07705	0.2111	0.2444	0.2469	0.2712	0.4211	0.1399	-0.1776	0.4399	0.3	0.4253	0.3176	0.3257	0.2009
ITGA4	0.09628	0.06287	0.222	0.006239	-0.02698	0.5656	-0.05402	0.1699	0.3526	0.195	-0.1853	0.04548	-0.02786	0.435	0.3419	0.3916	0.3957	0.2849	0.2531	0.2622	0.3479	0.1563	0.4498	0.3707	0.2531	0.2437	0.3167	0.2667	0.3088	0.1574	0.2389	0.2083	0.2972	0.172	0.1431	0.07851	0.06487	0.2318	0.3057	0.3729	0.4256	0.238	0.05954	0.1911	0.3359	0.2839	0.3244	0.4747	0.2295
MS4A1	0.3678	0.3476	0.3337	0.2675	0.1403	0.5473	-0.1478	0.002921	0.2386	0.1197	-0.3161	0.001377	0.006298	0.3944	0.3374	0.1749	0.201	0.1628	0.1876	0.1358	0.347	0.2073	0.3555	0.3707	0.2863	0.2136	0.1716	0.1257	0.2277	0.02852	0.04847	0.297	0.1932	0.3617	0.3316	0.1663	0.103	0.3005	0.2311	0.4463	0.4278	0.03077	-0.02657	0.2144	0.3131	0.3921	0.6284	0.5064	0.4473
PTGIS	0.2737	0.2418	0.3329	0.0735	-0.003282	0.5667	0.1901	0.2888	0.5827	0.156	-0.2175	0.1869	0.1534	0.1608	0.274	0.2795	0.2375	0.1635	0.1635	0.1528	0.2624	0.1461	0.3907	0.3068	0.2507	0.2471	0.2097	0.1289	0.2925	0.1231	0.132	0.09177	0.3388	0.2652	0.05663	0.2522	0.2477	0.4343	0.4596	0.3371	0.3989	0.3151	0.1474	0.3247	0.5826	0.5509	0.4417	0.5734	0.3916
PSMB1	-0.1836	-0.1842	-0.2395	-0.05043	-0.1868	-0.1557	-0.1667	-0.06083	0.1604	-0.1688	-0.2005	-0.2366	-0.119	0.09972	-0.05265	-0.188	-0.2378	-0.2763	-0.3067	-0.2762	-0.2016	-0.253	-0.1593	-0.1391	-0.2536	-0.2281	-0.2717	-0.1708	-0.0675	-0.06748	-0.2621	0.1325	-0.0484	0.009598	0.04605	-0.1725	0.1266	0.03043	0.003311	0.1688	0.3841	-0.07499	-0.2617	-0.00643	-0.03774	0.008687	0.1612	0.2018	0.07144
PSMB2	-0.2453	-0.2313	-0.2154	-0.1804	-0.2435	-0.179	-0.1575	-0.01754	0.09504	-0.1528	-0.1416	-0.2037	-0.2103	0.189	0.01495	-0.1363	-0.1968	-0.246	-0.2702	-0.2232	-0.1614	-0.1781	-0.1328	-0.1257	-0.2579	-0.2271	-0.2653	-0.1729	-0.1748	-0.03659	-0.2149	0.2233	-0.09497	0.03444	0.1619	-0.111	0.1957	-0.01596	-0.005259	0.2058	0.3494	-0.2334	-0.4002	0.01004	-0.07094	-0.07081	0.1	0.1014	0.07529
PSMB8	-0.2066	-0.1827	-0.2293	-0.1866	-0.2489	-0.07925	-0.08437	0.04117	0.2238	-0.003507	-0.1604	-0.1644	-0.1693	0.2466	0.01621	0.007262	-0.1007	-0.06837	-0.07651	-0.02053	-0.08907	-0.05433	-0.02905	-0.04102	-0.06326	-0.06616	-0.1584	-0.002397	-0.03096	0.1953	-0.02102	0.04092	-0.009896	0.03051	0.166	-0.02467	0.1189	-0.07737	0.00455	0.1555	0.3389	-0.09443	-0.2304	0.03293	0.02322	0.1259	0.05652	0.07663	-0.01372
TUBA4A	0.002503	0.02758	0.07723	-0.0473	-0.1637	0.442	-0.02823	0.1363	0.1074	0.1285	-0.02885	0.06458	-0.05014	0.2553	0.2225	0.1135	0.1762	0.1391	0.1046	0.121	0.1839	0.09472	0.2618	0.2488	0.1802	0.1889	0.2051	0.1623	0.08939	0.2724	0.09695	0.2738	0.1079	0.1614	0.2262	0.09177	-0.05566	0.134	0.1779	0.2466	0.1135	-0.003275	-0.3033	0.2124	0.1547	0.06123	0.2647	0.02316	0.2083
SLC8A1	-0.04733	-0.05324	0.2071	-0.1464	-0.171	0.2349	-0.1994	0.03329	0.02694	0.01596	-0.2721	0.01031	-0.1789	0.3698	0.367	0.1899	0.2391	0.11	0.1417	0.1482	0.2067	0.1211	0.1548	0.131	0.02767	-0.06268	0.09872	-0.08976	-0.02728	0.04208	0.2409	0.1677	0.07274	0.1017	0.1112	0.1089	-0.03266	0.263	0.2421	0.1978	0.444	-0.06326	-0.1851	0.1689	-0.02049	-0.0129	-0.03764	0.1488	-0.02709
DPEP1	-0.1564	-0.1528	0.2047	-0.2845	-0.2248	0.0627	0.2616	0.2102	0.2759	0.2146	0.2466	-0.06824	-0.1356	0.3098	0.2179	0.142	0.1868	0.007951	0.01165	0.04373	0.06193	0.07456	0.1501	0.06991	0.04105	-0.04879	0.1446	-0.07937	-0.07355	0.1173	-0.005435	0.2788	-0.08684	0.09186	0.3549	0.1647	0.03415	0.08106	0.2195	0.2047	0.2769	0.1797	-0.1214	0.03051	-0.008014	-0.07273	-0.04105	0.2127	0.1575
PTGS1	-0.06643	-0.03917	0.259	-0.1519	-0.2892	0.1466	0.4234	0.4305	0.1425	0.3646	0.22	0.2452	0.1859	0.2202	0.2553	0.3547	0.4193	0.3083	0.1656	0.271	0.2167	0.1091	0.3367	0.2913	0.2322	0.1746	0.1939	0.2556	-0.03626	0.3156	0.05582	-0.1008	-0.1457	-0.09	0.07652	0.2496	0.05672	0.2165	0.1137	-0.02562	-0.02131	0.2681	-0.00157	0.08965	-0.006195	-0.05329	-0.3015	-0.02553	-0.1868
MAP2K1	0.1388	0.1536	0.01831	0.02432	-0.02002	0.1513	-0.1439	-0.3057	-0.2633	-0.03603	0.02533	0.2744	0.2384	0.2086	0.03563	-0.1542	-0.07073	-0.06219	-0.04493	-0.1174	0.06998	-0.08593	-0.01642	-0.09572	-0.009329	-0.1812	-0.06726	-0.1549	-0.157	-0.3007	0.0532	-0.06858	-0.2967	-0.2431	-0.09621	0.05868	-0.22	0.03749	-0.1749	-0.108	0.03394	-0.2771	-0.2885	-0.004062	-0.05402	0.02202	-0.06576	-0.1978	-0.1212
TUBG1	0.03962	0.08335	0.07899	-0.04036	0.1762	-0.1759	-0.3032	-0.4337	-0.3046	-0.15	-0.1603	-0.1392	-0.1558	0.07938	-0.08437	-0.3401	-0.2481	-0.2901	-0.1706	-0.2189	-0.2693	-0.2848	-0.445	-0.3714	-0.2872	-0.4619	-0.2604	-0.3853	-0.4381	-0.4588	-0.1242	0.08856	-0.1715	-0.08796	-0.1611	0.08929	-0.1555	-0.116	0.004327	-0.06774	0.2393	-0.3198	-0.1267	-0.2463	-0.4126	-0.3229	-0.232	-0.1842	-0.06235
IFNGR1	-0.1544	-0.1549	0.09568	-0.03179	-0.2052	0.2476	0.03515	0.07576	0.05133	0.3577	0.188	0.2931	0.00896	0.0627	0.2606	0.1715	0.2606	0.2766	0.3613	0.3011	0.2947	0.4032	0.1496	0.06578	0.1948	0.03905	0.3394	-0.1947	0.1037	0.121	0.4045	-0.04101	0.1474	-0.1792	-0.005542	0.08302	0.1593	0.1339	0.1325	-0.09173	-0.1991	-0.03363	0.09827	0.004641	0.1046	0.1013	0.01676	0.1541	0.1521
CPT1A	-0.1022	-0.0952	-0.03851	-0.1692	-0.1812	0.2054	-0.2129	-0.2791	-0.2332	0.1847	-0.238	0.06449	0.1315	0.1089	0.203	0.1363	0.1088	0.1993	0.1635	0.1775	0.2261	0.1738	0.1021	0.08262	0.2206	-0.02455	0.01285	-0.007567	-0.04071	-0.02888	0.1163	-0.2663	-0.2586	-0.3347	-0.2242	0.127	0.03094	0.006488	-0.1255	-0.03389	0.1258	-0.2462	-0.02908	-0.1425	0.03445	0.04255	-0.08591	-0.04027	-0.115
TPMT	0.1787	0.1952	-0.06112	0.1894	0.06376	-0.01757	-0.03902	-0.1676	-0.1143	0.0731	-0.2083	0.04557	0.1346	0.006736	-0.1251	-0.2327	-0.2183	-0.06964	-0.07693	-0.08098	-0.1736	-0.1256	-0.1956	-0.1555	0.01753	0.006803	-0.1597	0.1383	-0.008589	-0.06587	-0.1461	-0.2676	-0.004848	-0.07378	-0.159	0.1632	-0.09043	0.06784	-0.1588	-0.158	-0.1874	-0.2193	-0.1735	0.08354	-0.1121	0.1271	0.02123	-0.2798	-0.05526
SMS	-0.1473	-0.1251	-0.4847	-0.02528	0.155	-0.04272	-0.143	-0.2965	-0.06443	0.04747	-0.02846	0.07811	-0.0009072	-0.1666	-0.3432	-0.1878	-0.2995	-0.1521	-0.07241	-0.1304	-0.2905	-0.1275	-0.2966	-0.3063	-0.1814	-0.0888	-0.1404	0.02653	0.05571	0.0423	0.04868	-0.2898	-0.05761	-0.2742	-0.3693	-0.3395	-0.09043	-0.2109	-0.2253	-0.2514	-0.1426	-0.07413	0.07221	-0.08514	-0.02069	0.08532	-0.05297	-0.2437	-0.01114
MAPK1	0.2646	0.3206	0.3316	0.02142	7.751e-05	0.2803	0.2867	0.2114	0.04611	0.2848	0.4189	0.232	0.3587	0.1941	0.3065	0.2816	0.259	0.2144	0.2172	0.1735	0.2275	0.1319	0.2529	0.2544	0.342	0.1601	0.2095	0.171	0.02685	-0.02865	0.1385	-0.1428	-0.193	-0.04777	0.1541	0.3043	-0.09669	0.03847	0.03158	-0.08753	-0.008077	-0.006503	-0.1783	0.1153	0.04339	0.1831	-0.07173	-0.2359	-0.01333
TUBE1	0.04693	0.08644	-0.03589	0.09307	0.2009	-0.0485	-0.2173	-0.3089	-0.3873	-0.2301	-0.02451	0.0926	-0.2242	0.1393	-0.1268	-0.2088	-0.2292	-0.2446	-0.1189	-0.1548	-0.1944	-0.1318	-0.3312	-0.3437	-0.1468	-0.2864	-0.1216	-0.2	-0.3562	-0.2898	-0.01606	-0.06224	-0.147	-0.1229	-0.004306	-0.1045	-0.3874	-0.1588	-0.3039	-0.2156	-0.1456	-0.3561	-0.2688	-0.1284	-0.2723	-0.1107	-0.2605	-0.3582	-0.1463
PRDX5	0.0197	-0.0265	-0.0004668	-0.01259	-0.1461	0.1367	0.04365	0.1913	0.08483	0.2596	-0.1834	-0.1212	0.3853	-0.1776	0.05051	0.11	0.003893	0.1895	0.04955	0.002567	0.1189	0.1127	0.2638	0.2863	0.2971	0.4215	0.105	0.3448	0.5275	0.1623	0.01615	-0.07856	0.00974	0.06367	-0.06773	0.1384	-0.05194	0.3907	0.109	0.2794	0.1016	0.07681	0.2409	0.2906	0.2998	0.1074	0.4708	0.239	0.4513
FASN	-0.04276	-0.05269	-0.1492	-0.0008277	-0.05671	-0.1531	-0.03523	-0.189	-0.1766	0.03083	-0.3857	0.03233	-0.05436	-0.3395	-0.2071	-0.2157	-0.3403	-0.1405	-0.2137	-0.2169	-0.274	-0.2812	-0.2529	-0.104	-0.06677	-0.001646	-0.1362	-0.1912	-0.07775	-0.003442	-0.1327	-0.03697	-0.0452	-0.0307	-0.4243	-0.04909	-0.1296	0.1941	-0.02835	0.1017	0.08022	-0.08737	0.1255	0.02683	0.03716	-0.006591	0.1061	0.01419	0.1103
ERBB2	-0.06539	-0.08321	-0.1496	0.0122	-0.216	-0.06747	0.002831	-0.1478	0.0584	0.113	-0.2358	0.07245	-0.1297	-0.004137	-0.226	-0.05191	-0.2277	-0.1127	-0.1823	-0.111	-0.2262	-0.2294	-0.1714	-0.2054	-0.05023	-0.1067	-0.232	0.05209	-0.006796	0.0309	-0.0992	-0.4048	-0.1578	-0.3036	-0.3644	-0.1654	0.009922	-0.02045	-0.2141	-0.2583	-0.0998	-0.0413	0.0723	-0.1632	0.004173	0.2844	-0.1197	-0.003046	-0.1461
DCK	-0.09121	-0.07571	-0.2054	-0.1245	-0.05457	0.1497	-0.5709	-0.4582	-0.2527	0.06334	-0.2441	-0.07262	-0.02092	0.2296	0.04689	-0.1043	-0.08209	-0.02676	0.03115	-0.02514	-0.006742	-0.07442	-0.1528	-0.1931	-0.0365	-0.2472	-0.09378	-0.1213	-0.09659	-0.1967	0.01676	-0.06823	-0.1976	-0.2257	-0.172	-0.03589	-0.2083	-0.06225	-0.1346	0.09133	0.2608	-0.2393	-0.1403	-0.1917	-0.06852	-0.1404	0.005811	-0.03953	-0.001568
IDE	0.1545	0.1409	-0.181	-0.04571	0.1511	-0.0417	-0.2695	-0.3507	-0.1935	-0.1789	-0.4499	-0.1302	0.05318	-0.1598	-0.2265	-0.3311	-0.3929	-0.2764	-0.2699	-0.3585	-0.3382	-0.343	-0.2515	-0.1607	-0.1735	-0.1232	-0.3121	0.05744	0.1626	-0.3561	-0.1119	-0.1777	-0.1198	-0.08507	-0.382	-0.105	-0.1118	0.05177	-0.1698	0.1411	0.06912	-0.1231	0.002318	-0.04042	0.04417	-0.04735	0.1332	-0.05809	0.07885
CD33	-0.2689	-0.2713	-0.1511	-0.1714	-0.1036	-0.1049	-0.1813	0.148	0.02216	-0.09246	-0.2466	0.05117	-0.08462	-0.06327	0.03309	0.1481	-0.01269	0.02346	0.089	-0.01338	0.02041	0.1237	0.04061	0.06957	-0.1431	0.101	-0.04675	0.133	0.3506	0.05459	0.2402	0.02705	0.1323	0.07473	0.01642	-0.215	0.2914	0.2172	0.1251	0.1898	0.2816	-0.05583	-0.04078	0.3404	0.2726	0.2237	0.2239	0.179	0.01514
RRM1	-0.1826	-0.1361	-0.1723	0.04485	-0.1404	-0.2999	-0.1769	-0.3307	-0.4272	-0.1189	-0.002076	0.09884	-0.05448	-0.1001	-0.2308	-0.2036	-0.2634	-0.208	-0.1849	-0.2112	-0.2532	-0.2632	-0.3728	-0.3891	-0.3191	-0.3211	-0.2702	-0.1056	-0.3197	-0.2766	-0.2269	-0.3204	-0.3662	-0.4412	-0.3941	-0.2178	0.01953	-0.1869	-0.4325	-0.4773	-0.3763	-0.3738	-0.3039	-0.233	-0.232	-0.08813	-0.3844	-0.4927	-0.5509
TUBB4B	-0.003273	0.008111	-0.1475	0.04174	-0.1349	0.06842	0.116	0.1192	0.1012	0.3466	-0.06248	0.0607	0.1402	-0.2904	-0.2129	-0.01267	-0.1037	0.09621	0.004418	0.02701	-0.1458	-0.2021	-0.0618	0.01512	0.1138	0.2426	0.04378	0.1284	-0.03019	0.3387	-0.2255	-0.1646	-0.02299	-0.01493	-0.3518	0.03383	-0.1503	0.1867	0.02398	0.01813	-0.09094	0.3411	0.3249	0.07762	0.09398	0.03346	0.1311	0.1189	0.2162
RXRA	-0.249	-0.2004	-0.2144	-0.09665	-0.1952	-0.1763	-0.00971	-0.157	-0.05144	0.1863	-0.08883	0.1055	-0.02189	-0.4091	-0.2712	-0.2476	-0.289	-0.1726	-0.1112	-0.1556	-0.3661	-0.2585	-0.4075	-0.3747	-0.2459	-0.2478	-0.1411	-0.1919	-0.2372	0.06205	-0.191	-0.4226	-0.3148	-0.3703	-0.6324	-0.1232	0.07177	0.1286	-0.0599	-0.256	-0.136	0.1801	0.2483	-0.2071	-0.09655	-0.05259	-0.1872	-0.09502	-0.09037
SLC12A2	0.1419	0.1034	-0.1941	0.1539	-0.1512	0.01381	0.007563	-0.03222	0.1031	0.06021	-0.2001	0.1201	0.0177	-0.0137	-0.2417	-0.02346	-0.1322	0.06647	-0.03322	0.02185	-0.008861	-0.09149	-0.03316	0.01229	0.04957	0.09584	-0.0192	-0.05863	-0.1002	0.1067	0.02665	-0.2348	0.06682	-0.0993	-0.2116	-0.1738	-0.03659	-0.09102	-0.1707	-0.2163	-0.2172	-0.05501	0.07211	-0.03281	0.02675	0.1913	-0.003763	0.05628	-0.1126
ATP2C1	-0.2361	-0.2577	-0.2815	-0.1997	-0.05348	-0.248	-0.2046	-0.2966	-0.1332	-0.05527	-0.1053	-0.01875	-0.2334	-0.08706	-0.2341	-0.1987	-0.1863	-0.2159	-0.1659	-0.1099	-0.2153	-0.1588	-0.3786	-0.3875	-0.1821	-0.3568	-0.2627	-0.2134	0.0311	-0.05681	-0.01592	-0.1573	-0.02731	-0.2198	-0.1413	-0.1005	0.007085	-0.1833	-0.05311	-0.2155	-0.05868	-0.2208	-0.1109	-0.281	-0.1441	-0.2172	-0.3883	-0.1153	-0.2096
GGPS1	-0.1648	-0.1867	-0.3	-0.06831	-0.2092	-0.2179	-0.02671	-0.01834	0.09457	0.1265	-0.1657	-0.2005	0.1164	-0.08748	-0.1987	-0.08213	-0.1827	-0.08985	-0.1612	-0.16	-0.1724	-0.08116	-0.1089	-0.1366	0.01361	-0.05353	-0.1889	0.09214	0.2384	0.1324	-0.2073	-0.3892	-0.177	-0.1773	-0.1094	-0.2582	0.059	-0.03835	-0.1992	-0.09461	-0.05225	-0.07488	-0.1281	-0.06716	-0.04297	-0.06363	-0.02737	0.009464	-0.05069
ALDH2	-0.06047	-0.06616	-0.03932	-0.2961	0.0002017	0.1239	0.09635	-0.02771	0.1357	0.1666	-0.1407	0.08629	-0.01211	0.06112	0.04692	-0.09023	-0.1465	-0.1209	-0.1035	-0.1437	-0.09336	0.02037	-0.07933	-0.06104	-0.007906	-0.158	-0.1583	-0.147	0.2626	-0.1583	0.1729	-0.1608	-0.2508	-0.08254	0.001001	0.04308	-0.01091	0.2324	0.2004	0.2057	0.3422	-0.08956	-0.1436	0.09878	0.112	0.1137	0.05567	0.1485	0.2269
SERPINE1	0.1976	0.2301	0.3072	-0.006267	-0.01847	0.3875	0.02404	-0.006489	-0.02996	0.2552	-0.06529	0.3361	0.08054	0.4893	0.3145	0.2871	0.3484	0.3605	0.3958	0.4216	0.3954	0.4103	0.2535	0.1406	0.3003	0.0596	0.1766	0.04083	-0.06883	0.1431	0.505	-0.2166	0.06034	-0.04283	0.06112	0.3229	-0.1627	-0.07071	0.025	-0.1453	-0.07662	-0.2385	-0.04951	-0.007125	0.01565	0.09429	-0.2298	-0.2569	-0.2579
MMP1	0.1123	0.1405	0.3681	-0.02862	-0.2612	0.2942	0.08602	-0.05711	-0.1034	0.3771	0.2861	0.3766	0.1417	0.472	0.4252	0.2451	0.3752	0.2607	0.2811	0.3154	0.3608	0.328	0.1685	0.07805	0.1609	-0.0445	0.1333	0.1391	-0.05305	0.02015	0.2264	-0.1015	-0.08667	-0.3306	0.05559	0.2146	0.0139	0.02967	-0.007813	-0.3742	-0.2772	-0.2579	-0.2805	-0.03541	-0.2407	0.1002	-0.269	-0.1966	-0.183
PLAUR	-0.07292	-0.01621	0.09899	-0.09434	-0.07977	0.01057	-0.01757	-0.04388	-0.1863	0.1275	0.1742	0.3519	0.07961	0.4246	0.2585	0.2005	0.2113	0.1462	0.2149	0.2054	0.2114	0.3371	0.04645	-0.1137	-0.01159	-0.2021	0.006312	-0.02569	-0.2087	-0.1481	0.412	-0.3342	-0.2859	-0.3305	0.05307	0.06127	-0.03282	-0.138	-0.256	-0.4097	-0.2305	-0.4172	-0.3061	-0.1339	-0.1735	0.03663	-0.4799	-0.4573	-0.4838
MMP9	0.1702	0.2283	0.4332	0.04946	0.02065	0.296	-0.09367	0.04099	-0.1756	0.3471	0.2904	0.2518	0.1422	0.4937	0.5414	0.4486	0.5008	0.4544	0.5718	0.502	0.5351	0.5094	0.3144	0.2482	0.3887	0.1262	0.3768	0.1899	-0.09657	0.01111	0.3471	-0.02209	-0.1709	-0.09982	0.2584	0.3064	-0.06541	0.02128	0.01937	-0.1242	-0.08231	-0.2327	-0.06125	-0.05778	-0.1755	0.091	-0.07284	-0.2062	-0.1509
SOAT1	-0.0898	-0.0965	0.09228	-0.03321	-0.03223	0.2498	-0.2147	-0.1031	0.02129	0.06411	0.1756	0.1676	-0.21	0.3617	0.2556	0.04303	0.1906	-0.03485	0.1208	0.118	0.1339	0.2049	-0.01164	-0.1482	0.006054	-0.3432	-0.006325	-0.2339	-0.004741	-0.1945	0.3256	-0.02524	0.112	-0.1278	0.1568	-0.0323	-0.06332	0.01204	0.0267	-0.1246	0.002096	-0.1514	-0.307	-0.1675	-0.1377	-0.09629	-0.2232	-0.05923	-0.02855
FADS2	0.08577	0.05799	0.2106	0.08703	-0.1695	0.1086	-0.07343	-0.09003	-0.03248	0.02906	0.1459	0.105	0.073	0.1801	0.2956	0.06574	0.187	0.06716	0.04395	0.1095	0.1939	0.1728	0.07911	0.01566	0.06364	-0.0387	-0.03768	0.07092	-0.0411	-0.1807	-0.08757	0.05467	0.06196	-0.2141	-0.02232	0.1946	0.004455	0.009084	-0.01227	-0.1892	-0.2721	-0.09358	-0.2291	0.03517	-0.1129	0.05527	-0.07287	-0.07932	-0.09223
CPS1	0.1432	0.1032	0.2458	0.05442	0.1161	0.01668	-0.08438	0.03351	-0.1548	-0.2967	0.1952	0.0144	0.01867	-0.3025	0.1601	0.03461	0.06806	0.03332	0.09284	0.02543	0.2235	0.08069	0.06163	0.1591	0.06511	0.1226	0.1592	-0.1204	0.1707	-0.1663	0.02568	0.4783	0.2027	0.2103	0.09135	0.07303	-0.07119	-0.005736	0.3486	0.1845	0.07631	0.04326	0.001132	0.3315	0.1707	0.06479	0.2547	0.1321	0.1871
PPARD	0.2934	0.2875	0.384	0.04953	0.04933	0.3665	0.06645	0.06232	0.02412	0.09515	0.4045	0.05784	0.01082	0.4033	0.4238	0.2906	0.4912	0.3409	0.4052	0.4482	0.4188	0.4153	0.3486	0.288	0.3531	0.195	0.395	0.1967	-0.1027	0.04502	0.1618	0.2511	0.164	0.1304	0.4687	0.3853	-0.1306	-0.08211	0.1597	-0.01859	-0.2114	0.07062	-0.1645	0.07039	-0.1336	0.003618	-0.1087	-0.1474	-0.05273
MAP2	0.3367	0.3313	0.4065	0.01515	0.1379	0.322	-0.1145	0.003449	-0.07861	-0.07385	0.04451	0.1101	0.05217	0.1837	0.3941	0.1613	0.367	0.2972	0.3342	0.3357	0.448	0.2422	0.3032	0.3217	0.3142	0.2301	0.3186	0.09748	0.01259	0.04425	0.2324	0.5485	0.3448	0.3379	0.3438	0.3858	-0.2848	-0.1286	0.3418	0.3511	0.1655	-0.02377	-0.1101	0.3024	0.09145	-0.09181	0.1266	0.05545	0.1395
SIGMAR1	0.1485	0.1412	0.2523	0.1669	0.1147	0.1387	-0.1703	-0.06678	-0.06655	0.001013	0.3857	-0.1721	-0.09805	0.1555	0.1844	0.03758	0.2928	0.09304	0.2178	0.2558	0.1559	0.1253	-0.01305	-0.02636	0.07019	-0.08419	0.1732	0.07688	-0.1445	-0.1696	-0.08588	0.2173	0.2556	0.01099	0.2016	0.1521	-0.1192	-0.2027	0.05502	-0.1712	-0.3012	0.139	-0.06236	-0.1403	-0.3222	-0.2651	-0.2019	-0.06869	0.007935
EGFR	0.03176	0.03406	0.2418	-0.02363	0.1416	0.3337	0.139	0.4046	0.294	0.1556	0.2553	0.1242	-0.07811	0.1045	0.3811	0.5872	0.5694	0.5277	0.6092	0.5949	0.508	0.5917	0.5429	0.5051	0.4202	0.5057	0.6434	0.2688	0.1284	0.263	0.5801	0.3224	0.4433	0.3312	0.3887	0.2065	0.1743	-0.02795	0.3418	0.2495	0.03678	0.2264	0.3128	0.1785	0.3133	0.3103	0.2362	0.2015	0.1607
ANXA1	0.06713	0.07694	0.419	-0.03899	0.026	0.3651	0.1985	0.3524	0.1254	0.1315	0.3953	0.3472	-0.01735	0.1628	0.3616	0.3612	0.4157	0.2828	0.3765	0.351	0.3959	0.3712	0.3189	0.2562	0.2238	0.1704	0.3991	0.08321	0.1043	-0.007461	0.4224	0.2401	0.2802	0.1287	0.2469	0.2074	0.03307	0.1636	0.3837	0.05137	-0.05198	0.0255	-0.1236	0.2344	0.1808	0.211	0.06671	0.01182	0.05007
FOLH1	0.313	0.317	0.3026	0.2932	0.3121	0.2956	-0.07406	-0.1194	-0.04372	0.09854	0.2508	-0.03411	0.04699	0.3434	0.3924	0.1969	0.4438	0.2707	0.3884	0.3992	0.3407	0.362	0.1529	0.1208	0.2317	0.03193	0.3037	0.149	-0.1651	-0.044	0.1102	-0.00548	0.214	-0.00107	0.1926	0.1533	-0.2217	-0.245	-0.06509	-0.2372	-0.309	0.09374	0.09739	-0.2143	-0.3658	-0.1899	-0.2304	-0.1226	-0.07434
PLA2G4A	0.06554	0.04841	0.1518	0.07984	0.1141	0.2416	-0.2034	-0.0093	-0.05956	-0.07436	0.3027	-0.1428	-0.1925	0.3589	0.3398	0.2337	0.4192	0.2304	0.3663	0.3898	0.3038	0.378	0.1735	0.1309	0.1185	0.05782	0.2937	0.1619	-0.02837	-0.07069	0.2461	0.2619	0.4152	0.1171	0.3544	0.06133	-0.1149	-0.177	0.08073	-0.09048	-0.2581	-0.0422	-0.1143	-0.05568	-0.2593	-0.1634	-0.1385	-0.1255	-0.0304
LPL	0.07994	0.07418	0.2961	0.07571	0.1508	0.03487	-0.1675	-0.0664	-0.1228	-0.1575	0.2724	-0.109	-0.2004	0.1244	0.32	0.02325	0.2462	0.05727	0.2208	0.2053	0.1896	0.27	-0.06727	-0.008676	-0.0322	-0.1438	0.07404	-0.08625	-0.008338	-0.2337	0.05506	0.2628	0.2939	0.06916	0.296	0.101	-0.002374	-0.1241	0.2588	-0.1175	-0.2105	-0.06448	-0.1175	-0.02734	-0.3353	-0.2596	-0.1317	-0.06518	0.001854
MET	0.104	0.09591	0.2671	0.124	0.0986	0.2918	-0.04654	0.2856	0.08356	0.1491	0.318	0.06935	-0.0239	0.1751	0.4759	0.5194	0.6059	0.5552	0.6233	0.6388	0.5921	0.6126	0.4605	0.4686	0.3895	0.4902	0.5952	0.3286	0.06062	0.2246	0.4599	0.4362	0.5452	0.3018	0.4202	0.2404	0.01693	-0.1077	0.2413	0.1268	-0.1677	0.09698	0.2445	0.1316	0.05225	0.1078	0.2165	0.1395	0.1797
CYP51A1	-0.1082	-0.1374	-0.1004	0.01438	-0.1275	0.1308	-0.2137	-0.1226	-0.2504	0.04367	0.1831	0.05007	0.1474	0.07422	0.2596	0.2714	0.3597	0.3516	0.3221	0.3597	0.3751	0.426	0.2222	0.1699	0.1126	0.1285	0.2946	0.2254	-0.06493	-0.1212	0.1551	0.002314	0.03621	-0.2826	0.009903	-0.06654	0.09108	-0.0536	-0.1381	-0.209	-0.3885	-0.1114	0.1268	-0.2158	-0.1015	0.009244	-0.09974	-0.01595	-0.203
KCNN4	-0.008362	-0.02795	0.1077	-0.1905	-0.1227	0.2867	-0.07827	0.0008785	-0.08209	0.04458	0.2496	0.1523	-0.07024	0.42	0.2797	0.3048	0.3049	0.2306	0.2565	0.2822	0.3462	0.3516	0.224	0.1285	0.1398	0.04246	0.2506	0.02839	0.02004	-0.1284	0.4775	0.09515	0.1926	-0.07439	0.2863	0.07377	-0.1206	-0.1187	-0.01679	-0.0749	-0.1863	-0.3162	-0.205	-0.1141	-0.003367	-0.05691	-0.1482	-0.09488	-0.05957
EPHA2	0.1723	0.1744	0.2793	0.1517	-0.07255	0.4837	-0.0002892	0.08746	0.1988	0.4205	0.3378	0.159	0.09022	0.2906	0.3407	0.2929	0.4545	0.3728	0.4193	0.462	0.4037	0.3178	0.2824	0.2466	0.3784	0.1603	0.3678	0.2706	0.07862	0.06224	0.2204	0.08897	0.2348	-0.08313	0.09837	0.1931	-0.1618	-0.07058	0.1271	-0.04854	-0.1961	0.2961	0.06905	-0.1085	-0.001315	0.2029	0.08108	0.1989	0.07407
M6PR	-0.118	-0.08182	0.01224	-0.136	-0.1179	0.3364	-0.1758	0.007148	0.003864	0.2466	0.1379	0.2299	0.02234	0.4148	0.2089	0.337	0.2737	0.2077	0.2906	0.2816	0.2621	0.1771	0.09657	-0.01496	0.1031	-0.09295	0.2406	0.07268	-0.1148	-0.06861	0.2891	0.01145	-0.05764	-0.211	-0.01193	-0.07556	0.03509	-0.04325	0.05112	-0.1397	0.06353	-0.2846	-0.3437	-0.1164	0.02053	0.1407	-0.1644	-0.07289	-0.1822
VDR	0.08791	0.09177	0.1692	-0.09522	0.1066	0.06714	0.01109	-0.1747	-0.1781	-0.175	-0.02035	0.1715	-0.1564	-0.04741	-0.06672	-0.2169	-0.2129	-0.2475	-0.1408	-0.2114	-0.2271	-0.2232	-0.2308	-0.2579	-0.1736	-0.2216	-0.1004	-0.1748	0.1847	-0.2348	0.21	0.01858	0.1557	-0.08015	-0.1908	0.05542	-0.1739	0.08503	0.1032	-0.09019	-0.02239	-0.2506	-0.2384	0.1329	0.0591	0.04815	-0.1922	-0.2778	-0.05428
ATP1A1	0.03535	0.03033	0.1587	0.2008	0.03086	0.1908	-0.06557	0.01421	-0.03399	0.03388	0.2307	-0.007079	-0.1142	0.3179	0.3899	0.1844	0.4797	0.3419	0.4139	0.4937	0.3601	0.3686	0.1893	0.18	0.176	0.07247	0.3809	0.07909	-0.297	0.04948	0.1457	0.3064	0.4148	0.0958	0.2555	0.1998	-0.1526	-0.1109	0.1604	-0.06916	-0.2257	0.08331	0.02504	-0.04651	-0.2694	-0.1056	-0.1864	-0.04536	-0.09835
TSPO	0.03775	0.05376	0.2046	0.03061	-0.1542	0.2707	-0.09773	-0.07729	-0.2032	0.1234	0.3046	0.002857	0.02374	0.4253	0.3345	0.0316	0.2933	0.1331	0.1231	0.2012	0.2291	0.1661	0.08989	-0.001575	0.08319	-0.1596	0.0814	-0.02347	-0.2627	-0.1148	-0.07335	0.03564	-0.03198	-0.1964	0.132	0.2537	-0.06541	-0.02798	-0.03751	-0.2347	-0.3216	-0.1911	-0.3054	-0.1811	-0.3442	-0.2458	-0.2385	-0.2147	-0.03749
GGCX	0.005251	-0.04552	-0.04306	0.02757	-0.01435	0.16	-0.2074	-0.1493	0.02854	0.08245	0.1861	0.06348	-0.1321	-0.04279	-0.0685	-0.02258	0.06725	0.03355	0.08938	0.1057	0.04877	0.07337	-0.08392	-0.0907	0.03832	0.01649	0.08932	0.002022	0.1877	-0.0523	0.1954	0.07934	0.3244	-0.1424	0.04856	-0.001329	-0.03789	-0.1066	0.06442	-0.234	-0.2345	0.02777	0.07626	-0.03054	-0.04243	0.03438	-0.04843	0.1189	0.2231
FLT1	0.0848	0.06792	0.2191	0.1827	-0.02299	0.3486	-0.139	-0.07952	-0.1119	0.2074	0.3001	-0.01304	0.02633	0.2908	0.2158	0.2226	0.4586	0.3386	0.3432	0.4062	0.3583	0.2897	0.225	0.1289	0.2138	0.07687	0.3308	0.1043	-0.06601	0.0921	0.1242	0.1108	0.2127	-0.03369	0.1224	0.1295	-0.2292	-0.0637	0.02605	-0.1561	-0.2806	0.1303	0.17	-0.2207	-0.2243	-0.2426	-0.1464	-0.02937	-0.06836
VEGFA	0.08762	0.1115	0.2264	0.2396	0.1272	0.2881	-0.08665	0.008795	-0.1458	0.1886	0.3199	0.02808	0.07265	0.2341	0.2672	0.2894	0.5249	0.4091	0.4579	0.4835	0.3586	0.3861	0.2299	0.1813	0.239	0.1249	0.3834	0.1847	-0.1832	0.07481	0.1323	0.04662	0.1154	-0.03423	0.1306	0.1245	-0.2068	-0.1353	0.02429	-0.1864	-0.3291	0.1644	0.1845	-0.1538	-0.2809	-0.2648	-0.257	-0.1889	-0.2265
PSMB5	0.2245	0.1692	0.1929	0.2683	0.1523	-0.0126	-0.1191	-0.1186	-0.2321	-0.05683	0.08166	-0.1741	0.31	-0.3219	-0.0475	-0.06915	0.01035	-0.06062	-0.08546	-0.1738	0.04578	-0.1325	-0.008146	0.04809	-0.006761	0.0005065	-0.03229	0.03201	0.1734	-0.3235	-0.363	-0.004801	-0.1407	-0.05409	-0.2809	-0.1003	-0.06938	0.1378	-0.06206	-0.09056	-0.1266	0.2224	0.2217	-0.03872	-0.03037	-0.1343	0.126	0.1636	0.05371
NOS3	0.3219	0.2331	0.2702	0.2367	0.1718	0.2928	-0.146	-0.111	0.09035	-0.06908	0.06775	-0.2019	0.09527	0.00763	0.168	0.01722	0.2104	0.04324	0.06291	0.05481	0.2143	-0.0004552	0.1526	0.1531	0.2023	-0.0128	0.09659	-0.09554	0.3124	-0.1964	-0.1228	0.2484	0.2724	0.1466	0.02019	0.1526	-0.06145	-0.007834	0.2427	0.1595	0.06498	0.3531	0.1805	-0.04368	0.1261	-0.05971	0.1585	0.4074	0.2086
CPT2	-0.2116	-0.2148	-0.1476	-0.01468	-0.06238	-0.06804	-0.2192	-0.06336	-0.118	-0.1201	-0.126	-0.1285	-0.126	-0.2054	-0.04295	-0.2562	-0.2393	-0.2835	-0.2807	-0.2892	-0.195	-0.04696	-0.2771	-0.1824	-0.2363	-0.2779	-0.3335	-0.3966	0.04936	-0.2182	-0.07311	0.00234	-0.09407	-0.1089	-0.06776	-0.1693	0.198	0.121	-0.006261	-0.03783	-0.02308	-0.1883	-0.04227	-0.1201	-0.1688	-0.3135	0.06079	0.1043	0.303
SLC25A6	-0.09869	-0.09453	-0.01482	-0.278	-0.003294	0.08047	-0.3744	-0.4642	-0.2337	-0.1905	-0.001568	0.03522	-0.3749	0.13	-0.0545	-0.2525	-0.1947	-0.33	-0.163	-0.1888	-0.1932	-0.1224	-0.3713	-0.398	-0.2352	-0.5446	-0.2651	-0.4033	-0.1586	-0.4689	0.2001	-0.06857	-0.1532	-0.2592	-0.1762	-0.0243	-0.1265	-0.1553	0.01495	-0.164	0.004277	-0.3244	-0.2602	-0.3339	-0.1886	-0.1992	-0.2714	-0.2579	0.00304
MMP15	0.1318	0.08503	-0.0719	0.1198	-0.03762	0.03567	-0.141	-0.1422	0.06828	-0.1919	0.09317	-0.1444	0.0499	-0.102	-0.1645	-0.1706	-0.112	-0.222	-0.1453	-0.1384	-0.1459	-0.2544	-0.1985	-0.1945	-0.1021	-0.1753	-0.1822	0.009498	0.219	-0.1647	-0.1227	0.02331	0.2554	-0.1312	-0.2661	-0.1281	-0.03255	-0.2958	-0.1144	-0.2894	-0.3278	0.1871	-0.1622	-0.1238	0.01948	-0.02571	-0.183	-0.01511	-0.1587
PRLR	-0.2402	-0.2536	-0.3353	-0.1668	-0.0001696	-0.3302	0.1596	-0.132	-0.004767	0.06816	0.01598	-8.684e-05	0.1189	-0.4087	-0.3673	-0.2247	-0.3511	-0.2633	-0.3278	-0.3181	-0.3244	-0.2316	-0.3119	-0.2982	-0.2256	-0.1824	-0.2701	-0.2137	0.2124	0.07785	-0.1364	-0.2424	-0.1823	-0.2192	-0.2772	-0.1896	0.1992	0.01406	-0.09224	-0.1894	0.04253	-0.008342	0.2118	-0.2008	0.09267	0.02853	-0.09424	0.06565	0.07265
SLC25A4	0.2128	0.2401	0.1476	0.1472	0.199	0.2071	-0.2519	-0.2494	-0.2094	-0.03165	-0.0802	0.01587	-0.03367	-0.1109	-0.04668	-0.1644	-0.1189	-0.09601	-0.01098	-0.1041	-0.08898	-0.1131	-0.1932	-0.08707	-0.09108	-0.1127	-0.07719	0.004932	0.00252	-0.217	-0.07567	-0.02689	-0.2672	-0.08865	-0.2459	-0.04843	-0.06757	0.0441	0.0107	-0.05082	-0.09069	0.122	0.1727	-0.1033	-0.06717	0.01748	0.1173	0.009405	0.1952
HPRT1	-0.1502	-0.1247	-0.2557	-0.05036	0.03291	-0.1783	-0.1814	-0.2908	-0.1271	0.004566	0.1119	0.03184	0.06604	0.1128	-0.1435	-0.1679	-0.133	-0.1077	-0.03398	-0.05952	-0.08795	0.02935	-0.2622	-0.3423	-0.1771	-0.2491	-0.2143	-0.1139	-0.216	-0.1902	-0.05855	-0.2025	-0.2161	-0.2803	-0.05152	-0.009901	-0.005964	-0.1646	-0.1168	-0.2714	-0.07297	-0.3214	0.05034	-0.2246	-0.2848	-0.09943	-0.1528	-0.1433	0.01803
GART	-0.1213	-0.08986	-0.2048	-0.1086	-0.129	0.03031	-0.2625	-0.38	-0.2127	0.1399	0.1314	0.01591	0.06971	0.1563	0.03835	-0.04367	0.02583	0.1197	0.2474	0.1928	0.08175	0.199	-0.1437	-0.1964	-0.02638	-0.06862	0.1192	0.09465	-0.2095	-0.08772	0.06128	-0.1822	-0.1295	-0.3859	-0.1408	0.02354	-0.1052	-0.1521	-0.1711	-0.3059	-0.2764	-0.2567	-0.08332	-0.1508	-0.2858	-0.00232	-0.1309	-0.2769	-0.1342
HDAC6	-0.003011	-0.006646	-0.1589	-0.02599	-0.04597	-0.2027	-0.3031	-0.3946	-0.05776	-0.1121	0.05657	-0.1169	-0.03369	-0.1787	-0.1415	-0.3392	-0.2235	-0.3293	-0.2367	-0.2043	-0.2747	-0.2998	-0.4764	-0.44	-0.3647	-0.416	-0.2815	-0.2255	-0.3083	-0.3007	-0.2917	0.03378	0.02929	-0.2726	-0.4217	-0.0422	0.0001364	-0.2098	-0.03902	-0.2948	-0.05368	-0.009974	-0.02628	-0.2797	-0.3311	-0.1294	-0.2021	-0.0345	-0.06592
PSMD1	-0.2832	-0.2575	-0.1889	-0.2012	-0.08643	-0.2576	-0.4719	-0.4873	-0.3676	-0.1972	-0.1894	-0.1508	-0.2222	0.1817	-0.03468	-0.1762	-0.102	-0.1745	-0.05837	-0.06924	-0.09092	-0.09784	-0.3516	-0.4033	-0.3537	-0.464	-0.2058	-0.1818	-0.3862	-0.21	-0.2158	0.04109	-0.245	-0.2797	-0.1903	-0.1283	-0.01533	-0.2504	-0.07419	-0.1423	0.1592	-0.3735	-0.2917	-0.2302	-0.3334	-0.2597	-0.3259	-0.1967	-0.4409
PSMD2	-0.1545	-0.1138	-0.1102	-0.2139	-0.1296	-0.1247	-0.5144	-0.5169	-0.4092	-0.08025	-0.06226	-0.1463	-0.1486	0.2989	0.04632	-0.1383	-0.05011	-0.1062	0.006141	0.003117	-0.02476	-0.05832	-0.3334	-0.3599	-0.2482	-0.4254	-0.1782	-0.08416	-0.4262	-0.2361	-0.2042	-0.002297	-0.3524	-0.3367	-0.1497	-0.01969	-0.1202	-0.3093	-0.1608	-0.2226	0.01446	-0.39	-0.3926	-0.279	-0.4094	-0.2741	-0.3503	-0.3203	-0.3796
BCR	0.1066	0.09281	0.1632	0.2332	0.1953	-0.07731	-0.307	-0.1505	-0.2528	-0.293	-0.07754	-0.08573	-0.08227	-0.1502	0.08693	-0.1719	-0.04552	-0.1335	-0.02465	-0.1081	0.02172	0.07798	-0.1211	-0.1189	-0.08676	-0.2459	-0.0436	-0.3532	-0.07815	-0.3939	-0.003243	0.04459	-0.01781	0.02094	-0.02972	-0.06407	0.0205	-0.02083	-0.0136	-0.02115	-0.09208	-0.1244	0.005886	-0.1016	-0.1735	-0.2183	0.0478	-0.01354	-0.06161
SIRT5	0.2395	0.2848	0.2926	0.1213	0.3336	0.2704	-0.09415	-0.1603	-0.2294	-0.0791	-0.1187	-0.07295	0.1151	0.1087	0.2505	0.01561	0.1209	0.09133	0.1846	0.136	0.1853	0.2087	-0.004329	0.105	0.1942	-0.02899	0.05552	-0.08134	-0.1696	-0.2635	0.05558	0.1161	-0.06488	0.0897	0.05109	0.2509	-0.2071	-0.139	0.1914	0.06183	0.08034	-0.2043	-0.01031	-0.02875	-0.1906	-0.1899	-0.009633	-0.1085	0.08069
DHFR	0.09209	0.1097	-0.0929	-0.1035	0.01479	-0.1187	-0.1456	-0.3134	-0.2974	-0.1163	-0.1113	0.242	0.03188	0.01382	-0.1429	-0.1145	-0.1664	-0.1151	-0.07962	-0.1002	-0.09927	-0.02226	-0.1972	-0.2202	-0.1198	-0.2055	-0.2037	-0.03761	-0.1464	-0.3013	0.184	-0.4187	-0.2537	-0.3243	-0.159	-0.03527	-0.08639	-0.07519	-0.3657	-0.314	-0.2747	-0.3941	-0.01514	-0.3268	-0.1779	-0.07771	-0.3251	-0.3458	-0.3541
POLE2	0.2217	0.2667	0.13	-0.002235	0.1441	0.04452	-0.12	-0.3933	-0.3461	-0.1309	-0.01731	0.1061	0.00234	0.2876	0.1392	-0.07771	0.006566	0.01927	0.06	0.0777	0.1101	0.1357	-0.0933	-0.08748	0.04906	-0.1449	-0.04178	-0.1085	-0.5286	-0.2698	-0.06182	-0.017	-0.3344	-0.03015	0.2433	0.283	-0.2952	-0.1581	-0.196	-0.03296	-0.0651	-0.354	-0.1194	-0.2662	-0.2929	-0.1703	-0.1949	-0.3114	-0.1802
ABCC1	-0.1215	-0.09583	0.1827	-0.2299	-0.01617	0.0708	-0.1716	-0.2776	-0.186	-0.02104	0.1209	0.2482	-0.274	0.2583	0.2142	0.02213	0.1361	-0.006342	0.1789	0.1596	0.1636	0.229	-0.1353	-0.2517	-0.09005	-0.3411	0.05005	-0.2907	-0.27	-0.1569	0.2576	0.1107	-0.04822	-0.1336	0.05932	0.1469	-0.09154	-0.08139	0.1543	-0.1376	0.03541	-0.2947	-0.1734	-0.1459	-0.09026	0.006756	-0.2925	-0.1291	-0.1235
POLE3	0.04034	0.08118	0.04181	-0.08086	-0.07074	0.1218	-0.2907	-0.2976	-0.2354	0.05662	0.08178	0.1067	-0.1216	0.41	0.2277	0.163	0.1633	0.1335	0.2995	0.2474	0.1938	0.2914	-0.03519	-0.07868	0.03247	-0.1168	0.161	0.08688	-0.3468	-0.1166	0.196	-0.1	-0.311	-0.2232	0.05727	0.01265	-0.1897	-0.2087	-0.1688	-0.206	-0.1913	-0.2917	-0.2223	-0.2207	-0.3218	-0.06599	-0.2423	-0.3411	-0.3419
POLE4	0.04887	0.05553	0.04311	0.1191	0.0002927	0.1243	-0.3466	-0.2831	-0.2451	-0.02647	-0.04581	0.03166	-0.133	0.3092	0.1557	0.1099	0.1249	0.1364	0.293	0.2426	0.1959	0.2731	-0.02861	-0.05246	0.009999	-0.06291	0.1513	0.03468	-0.2587	-0.2668	0.2145	-0.005084	-0.04687	-0.09555	0.02125	0.01773	-0.1602	-0.05099	-0.09096	-0.1555	-0.2044	-0.2901	-0.03973	-0.1854	-0.2366	0.005614	-0.06391	-0.1488	-0.2133
SLC25A5	-0.09618	-0.09256	-0.007136	-0.1241	-0.04156	0.0721	-0.3859	-0.4426	-0.2774	-0.1077	0.08355	0.04818	-0.2993	0.174	0.04879	-0.09507	0.02694	-0.1438	0.02132	0.01126	-0.03933	0.03765	-0.2803	-0.3095	-0.1658	-0.4287	-0.1304	-0.1901	-0.2158	-0.3504	0.1052	-0.142	-0.1003	-0.3816	-0.1809	-0.09706	-0.07009	-0.2152	-0.09563	-0.3763	-0.2493	-0.2713	-0.2147	-0.3529	-0.3614	-0.2304	-0.4113	-0.3011	-0.2203
HMMR	0.1959	0.205	0.1746	0.09503	0.09378	0.1047	-0.3089	-0.2701	-0.3297	-0.1383	0.1147	0.08222	-0.0276	0.4399	0.2659	0.08573	0.2469	0.1102	0.2084	0.2016	0.2707	0.3327	0.07037	-0.02026	0.007052	-0.1477	0.004221	0.1397	-0.1213	-0.2383	0.173	-0.07354	-0.0439	-0.1479	0.2571	0.03073	-0.1449	-0.2077	-0.2745	-0.2116	-0.3425	-0.3206	-0.1344	-0.2804	-0.3507	-0.2368	-0.2502	-0.289	-0.326
TOP2A	0.09133	0.09566	0.05658	0.02232	-0.05361	-0.06792	-0.4459	-0.4298	-0.3344	-0.1054	-0.006503	0.01015	-0.2003	0.282	0.07669	-0.06424	0.03055	-0.002593	0.1147	0.1057	0.06714	0.1157	-0.1776	-0.2114	-0.1155	-0.2709	-0.1349	-0.007385	-0.2962	-0.2957	0.08253	-0.1963	-0.2045	-0.3253	-0.07057	-0.001715	-0.1345	-0.2434	-0.2721	-0.3295	-0.2903	-0.311	-0.02169	-0.3505	-0.478	-0.1904	-0.2978	-0.3052	-0.348
TYMS	0.1292	0.1791	0.2668	-0.04517	-0.01769	0.1543	-0.2446	-0.2896	-0.3244	0.03541	0.1613	0.1637	-0.02996	0.4681	0.4246	0.1582	0.3322	0.2124	0.3475	0.3637	0.3589	0.4164	0.05227	-0.009819	0.06564	-0.1496	0.153	0.04136	-0.4145	-0.1963	0.1498	0.09674	-0.12	-0.1533	0.2638	0.2489	-0.1361	-0.1214	-0.07785	-0.1565	-0.1622	-0.3746	-0.2653	-0.2018	-0.3744	-0.1263	-0.2861	-0.2765	-0.3284
POLE	-0.03123	0.007164	-0.03809	-0.03605	-0.003819	-0.09966	-0.3151	-0.4581	-0.3512	-0.1953	-0.03196	0.01439	-0.1571	0.2852	0.0727	-0.1243	-0.04525	-0.1768	-0.03964	-0.04544	-0.03858	0.04948	-0.283	-0.2967	-0.2367	-0.4413	-0.1878	-0.1822	-0.4688	-0.3595	-0.02859	-0.1085	-0.3668	-0.2492	0.008068	-0.08371	-0.1426	-0.2274	-0.3037	-0.2328	-0.1202	-0.3236	-0.2146	-0.4675	-0.4725	-0.3193	-0.3826	-0.2974	-0.4163
RRM2	0.1798	0.1871	-0.05316	0.05504	0.08956	0.01576	-0.4324	-0.4744	-0.3149	-0.1168	-0.02167	0.06765	0.06779	0.2417	0.03218	-0.06686	0.02475	0.007196	0.1097	0.0809	0.08853	0.08397	-0.1288	-0.1916	-0.05327	-0.2318	-0.05487	0.09281	-0.182	-0.3469	0.03698	-0.166	-0.1172	-0.2807	-0.05043	-0.03208	-0.1639	-0.2226	-0.2997	-0.2093	-0.236	-0.3091	-0.07141	-0.3998	-0.274	-0.1306	-0.1996	-0.2389	-0.3556
HDAC2	-0.03864	-0.03877	-0.01817	0.02457	0.05577	-0.164	-0.3213	-0.4571	-0.3258	-0.2097	-0.05871	-0.08498	-0.2089	0.2518	-0.03125	-0.1709	-0.07334	-0.1666	0.009272	-0.06611	-0.08867	0.1041	-0.293	-0.3466	-0.2729	-0.3622	-0.1448	-0.09528	-0.1487	-0.3525	0.07871	-0.2191	-0.1089	-0.2591	-0.05817	-0.1711	-0.119	-0.2371	-0.3464	-0.3996	-0.3496	-0.3061	-0.2835	-0.2322	-0.3561	-0.1916	-0.385	-0.3905	-0.409
DNMT1	-0.01742	0.03499	0.1109	-0.1678	0.09265	-0.1114	-0.4108	-0.487	-0.4102	-0.2094	-0.1319	-0.009683	-0.3303	0.2875	0.1086	-0.1749	-0.09753	-0.2194	-0.03341	-0.08477	-0.1169	0.04885	-0.3239	-0.3323	-0.2416	-0.4897	-0.2028	-0.2511	-0.353	-0.4073	0.1161	-0.1007	-0.2642	-0.1782	0.06345	0.05476	-0.1698	-0.08789	-0.1959	-0.09953	0.01264	-0.4724	-0.2395	-0.3848	-0.3936	-0.3662	-0.3634	-0.4482	-0.3131
POLA1	-0.04713	-0.01762	0.009352	-0.03845	0.1304	-0.01942	-0.4778	-0.5852	-0.3816	-0.3329	-0.1838	-0.03988	-0.317	0.2201	0.03321	-0.2885	-0.1715	-0.2887	-0.08061	-0.1163	-0.15	-0.01351	-0.448	-0.4733	-0.3519	-0.5736	-0.2477	-0.3588	-0.3948	-0.5405	0.04738	0.008708	-0.1405	-0.1936	-0.1245	-0.01712	-0.2604	-0.1982	-0.07025	-0.1488	0.008836	-0.408	-0.2504	-0.3114	-0.3549	-0.2713	-0.3364	-0.3155	-0.2922
TOP2B	-0.1502	-0.1367	0.04485	-0.1146	-0.1098	-0.2811	-0.2705	-0.1781	-0.2899	-0.295	0.04736	-0.0583	-0.3159	0.1063	0.1082	-0.1173	-0.08055	-0.2262	-0.1238	-0.1518	-0.07599	0.1274	-0.259	-0.2604	-0.3544	-0.3578	-0.2409	-0.2304	-0.3837	-0.3267	-0.01439	-0.06872	-0.3666	-0.2295	-0.03491	-0.1394	0.08107	-0.2107	-0.1998	-0.3174	-0.2644	-0.3631	-0.4134	-0.07391	-0.4408	-0.2802	-0.3165	-0.4279	-0.3133
SQLE	0.07734	0.08323	0.1036	0.1465	0.05557	0.06495	-0.1962	-0.3594	-0.2826	-0.004658	0.2295	-0.05713	-0.05884	0.2348	0.2172	-0.08751	0.1487	0.05684	0.1503	0.1934	0.09938	0.1531	-0.1438	-0.2083	-0.03039	-0.231	0.02309	-0.04154	-0.2888	-0.2096	-0.1524	0.02437	0.07865	-0.2037	-0.02177	0.1633	-0.1409	-0.1723	-0.09075	-0.2918	-0.4069	-0.1772	-0.01989	-0.3352	-0.4129	-0.1764	-0.2622	-0.2279	-0.1448
DHODH	-0.05254	-0.1007	0.0121	-0.1387	0.1785	-0.03146	-0.2953	-0.2841	-0.1337	-0.3083	0.0599	-0.127	-0.2763	0.05965	0.09252	-0.1011	0.01083	-0.1889	-0.04826	-0.07706	0.01551	0.0979	-0.1919	-0.1619	-0.2167	-0.2674	-0.07848	-0.172	0.02301	-0.4333	0.021	0.316	0.06452	-0.06454	0.1064	-0.006358	0.09644	-0.1063	0.2026	0.005331	0.02526	-0.1768	-0.1102	-0.0834	-0.1427	-0.1242	-0.07971	0.1167	0.1142
SRC	0.05417	0.02812	-0.05402	0.1222	0.1467	-0.02929	-0.5349	-0.4824	-0.4222	-0.1859	-0.04925	-0.131	-0.2013	0.05634	-0.08401	-0.225	-0.05005	-0.1155	-0.003819	0.000536	-0.02748	-0.03909	-0.2492	-0.243	-0.1367	-0.2647	-0.1825	0.005895	-0.0902	-0.3	-0.08378	0.0433	0.07289	-0.1935	-0.1144	-0.1331	-0.2125	-0.2204	-0.2499	-0.2285	-0.3267	-0.1748	-0.003088	-0.3054	-0.3335	-0.3192	-0.1824	-0.1361	-0.03785
RPL3	-0.2472	-0.2392	-0.0299	-0.1609	-0.09201	-0.09749	-0.4955	-0.5786	-0.3482	-0.2572	0.01626	-0.1416	-0.4679	0.1858	0.06974	-0.2582	-0.109	-0.3208	-0.1201	-0.1582	-0.1478	-0.06027	-0.401	-0.443	-0.4592	-0.623	-0.197	-0.4025	-0.3079	-0.4673	-0.04191	0.1211	-0.1224	-0.3276	-0.126	-0.2156	0.00377	-0.1774	-0.1285	-0.213	-0.07496	-0.3095	-0.3372	-0.3916	-0.3897	-0.3329	-0.3204	-0.1807	-0.2522
METAP2	-0.3099	-0.2928	-0.259	-0.1576	-0.1722	-0.1503	-0.2585	-0.2717	-0.1487	-0.01357	-0.1918	0.00167	-0.08886	-0.03368	-0.1213	-0.2232	-0.2281	-0.201	-0.07074	-0.1686	-0.1498	0.113	-0.3341	-0.3436	-0.2802	-0.3729	-0.2019	-0.3668	-0.07984	-0.2071	0.2109	-0.3327	-0.2496	-0.3128	-0.1591	-0.3161	0.0732	0.04314	-0.1446	-0.2575	-0.05824	-0.381	-0.1548	-0.2133	-0.3122	-0.2781	-0.1696	-0.1014	-0.06631
RXRB	-0.1974	-0.1981	-0.2359	-0.1089	-0.02219	-0.2969	-0.4561	-0.3778	-0.2341	-0.4484	-0.05871	-0.2828	-0.6348	0.1462	-0.2179	-0.3039	-0.2499	-0.3012	-0.1178	-0.09911	-0.2816	-0.1302	-0.4258	-0.4429	-0.3617	-0.441	-0.291	-0.2787	-0.3031	-0.2257	0.1125	-0.03052	0.102	-0.1002	-0.01147	-0.2196	-0.1381	-0.5453	-0.2213	-0.2814	-0.2543	-0.3417	-0.3009	-0.2803	-0.4392	-0.3735	-0.4032	-0.4887	-0.3647
CHD1	-0.0539	-0.05613	-0.2098	-0.0463	0.227	-0.3486	-0.4108	-0.421	-0.3166	-0.4649	-0.1869	-0.175	-0.3395	0.1266	-0.1627	-0.2446	-0.2348	-0.3385	-0.1746	-0.2094	-0.2377	-0.08009	-0.3271	-0.4121	-0.3353	-0.4665	-0.3306	-0.2335	-0.3434	-0.3305	-0.09397	-0.1272	-0.2049	-0.1284	-0.01995	-0.2404	-0.03822	-0.2904	-0.3079	-0.1875	-0.09914	-0.4005	-0.1016	-0.3912	-0.3612	-0.3547	-0.3707	-0.3067	-0.3375
TOP1	-0.06751	-0.08003	-0.1623	-0.1909	-0.05641	-0.16	-0.4842	-0.6419	-0.4185	-0.4071	-0.1355	-0.2275	-0.2564	0.03491	-0.2013	-0.4314	-0.3934	-0.4987	-0.3379	-0.4111	-0.3528	-0.2795	-0.524	-0.4937	-0.3896	-0.6075	-0.4452	-0.3912	-0.05454	-0.5472	-0.04594	-0.09822	-0.2305	-0.3055	-0.206	-0.2342	-0.1829	-0.2562	-0.2815	-0.2685	-0.1566	-0.4041	-0.4024	-0.3607	-0.302	-0.4326	-0.3859	-0.367	-0.1996
MUT	-0.082	-0.1106	-0.08884	-0.1051	0.06843	-0.114	-0.32	-0.3845	-0.2815	-0.364	0.1424	-0.1993	-0.2751	-0.123	-0.2043	-0.3419	-0.2212	-0.4236	-0.347	-0.2988	-0.2583	-0.2714	-0.3952	-0.4186	-0.3239	-0.5153	-0.3525	-0.3235	-0.06324	-0.3746	-0.2276	0.1176	-0.07352	-0.1954	-0.105	-0.179	-0.1155	-0.2628	-0.04503	-0.2007	-0.1049	-0.1085	-0.1078	-0.3567	-0.2721	-0.3704	-0.2904	-0.1059	-0.05636
PLA2G6	0.03046	0.06329	0.2016	0.2076	0.1842	0.135	-0.08169	0.1021	-0.1537	-0.03436	0.1531	0.03352	-0.06285	0.2196	0.1587	0.04221	0.0924	0.01015	0.1185	0.08277	0.112	0.2236	-0.04912	-0.02339	-0.05483	-0.1248	0.02674	-0.03396	-0.04025	-0.3232	0.2075	0.007334	-0.00965	0.02562	0.2217	-0.002158	-0.052	0.1205	0.05292	-0.1532	-0.1692	-0.2613	-0.1546	-0.05522	-0.2438	-0.08852	-0.02309	-0.1252	0.05148
IMPDH1	-0.1677	-0.1691	-0.02629	-0.1793	-0.1443	0.142	-0.263	-0.2428	-0.1965	0.2318	0.09212	0.07671	0.002984	0.3145	0.2162	0.06197	0.1387	0.04965	0.1492	0.1071	0.1459	0.2785	-0.05852	-0.1827	-0.1246	-0.2892	0.02568	-0.06269	-0.02934	-0.3137	0.2017	-0.1547	-0.2983	-0.4366	-0.08775	-0.02847	0.1306	0.06763	-0.09156	-0.2624	-0.1571	-0.326	-0.1982	-0.2501	-0.2225	-0.06099	-0.2428	-0.02905	-0.1651
ABL1	-0.1907	-0.1777	-0.4004	0.025	-0.04246	-0.4386	-0.1528	-0.2923	-0.1718	-0.3393	-0.1163	0.0001821	-0.2193	-0.465	-0.4958	-0.548	-0.6122	-0.5681	-0.4886	-0.5265	-0.6576	-0.4644	-0.6351	-0.5955	-0.5532	-0.4783	-0.4616	-0.4188	-0.1675	-0.2869	-0.09776	-0.3981	-0.03802	-0.2586	-0.542	-0.4482	-0.0817	-0.06553	-0.3881	-0.4032	-0.352	-0.06727	-0.0467	-0.2762	-0.1891	-0.1677	-0.2474	-0.3957	-0.2224
INSR	-0.1592	-0.1814	-0.1225	-0.02544	0.01933	-0.07037	-0.04009	0.1149	0.04636	0.07686	0.2888	-0.1748	-0.07556	-0.008038	0.08354	0.1448	0.1833	0.1493	0.1682	0.1871	0.09991	0.2431	0.06653	0.06004	0.1103	0.03761	0.1625	-0.05609	0.01366	0.1066	0.2392	-0.1097	0.1171	-0.07092	0.08889	-0.07784	-0.01391	-0.2631	-0.1189	-0.1895	-0.3003	0.07463	0.1896	-0.2301	-0.1597	-0.3224	-0.2177	-0.1491	0.05495
KEAP1	-0.1714	-0.1654	0.04108	-0.2517	-0.07207	-0.299	0.0913	0.03877	0.03677	0.03754	0.2259	-0.0531	-0.2245	-0.08955	0.02712	-0.1022	-0.04229	-0.1239	-0.08191	-0.07228	-0.1388	0.1078	-0.1184	-0.06996	-0.1498	-0.1557	-0.07892	-0.1956	-0.1273	-0.181	0.153	0.02673	-0.04766	-0.09657	0.2107	0.08389	0.1934	0.03799	-0.05135	-0.08911	-0.157	-0.08632	0.0492	-0.2291	-0.225	-0.2491	-0.1903	-0.1037	0.08665
HMGCR	0.06118	0.01576	-0.01548	0.0642	0.101	0.01296	-0.096	-0.3349	-0.1342	0.05974	-0.08535	0.08928	-0.02171	-0.04132	0.1463	-0.04842	0.007688	0.0457	0.1021	0.062	0.04735	0.07312	-0.08188	-0.07907	0.07691	-0.04596	0.1048	0.02876	0.07518	-0.1445	-0.03887	-0.1221	0.03481	-0.1899	-0.2023	0.02113	-0.1396	0.05226	-0.03598	-0.07007	-0.1742	-0.01018	0.09069	-0.07557	0.02435	0.1409	-0.03151	0.01872	0.01749
FDPS	0.1258	0.07531	-0.1245	0.1856	-0.05334	0.0988	-0.08465	0.02868	0.03943	-0.02698	-0.1545	-0.1897	0.3417	0.1177	0.033	0.1206	0.0974	0.1656	0.04568	0.07895	0.1717	0.06508	0.2353	0.1886	0.2662	0.2069	0.06808	0.3747	0.3099	-0.005154	-0.1452	-0.08921	0.155	-0.0003449	0.1022	-0.09412	-0.07132	-0.06172	-0.1754	0.1179	-0.1043	-0.0565	-0.07039	-0.00405	0.1412	0.01417	0.1472	0.1476	-0.02109
FADS1	0.2286	0.2315	0.2819	0.1465	0.2184	0.1932	-0.1482	-0.2508	-0.08739	-0.1394	0.08932	0.2536	0.03013	0.1528	0.2536	-0.02286	0.1197	-0.02882	0.1242	0.06494	0.1826	0.1759	-0.03384	-0.1255	0.01214	-0.2435	-0.03169	-0.1415	-0.07185	-0.3555	0.09887	-0.04257	-0.04455	-0.1748	-0.02712	0.1016	-0.03783	-0.09893	0.08423	-0.2187	-0.09589	-0.1794	-0.1939	0.03741	-0.03072	0.1278	-0.1667	-0.1263	-0.06432
YES1	0.00134	0.02757	-0.0259	-0.07233	0.0523	0.06411	-0.05371	-0.1943	-0.1391	0.06264	0.1494	0.01852	-0.1453	-0.02726	-0.002995	-0.05564	-0.02402	0.006783	0.1438	0.09707	-0.08985	0.08357	-0.1754	-0.1004	-0.06961	-0.04014	0.02619	0.05641	-0.09096	-0.1401	0.07939	-0.01891	-0.08146	-0.2185	-0.1372	0.007616	0.01864	-0.1545	-0.09416	-0.2075	-0.3699	0.02496	-0.03613	-0.04964	-0.1386	0.02161	-0.2105	-0.1756	-0.002426
JUN	-0.09263	-0.05019	0.1687	-0.09713	0.0713	-0.3024	-0.155	-0.1473	-0.4111	-0.2259	0.2278	-0.07973	-0.1291	0.03881	0.1648	0.0462	0.0795	0.02291	0.2028	0.09587	0.1008	0.2501	-0.1059	-0.131	-0.08404	-0.2054	0.007995	-0.1397	-0.0458	-0.1139	0.08115	-0.01073	-0.07627	-0.06628	0.1591	-0.0108	0.1141	-0.2301	-0.03474	-0.1793	-0.1974	-0.3937	-0.1249	-0.1341	-0.2482	-0.2551	-0.2631	-0.4167	-0.3559
TUBB	-0.2106	-0.1561	-0.248	-0.271	0.01581	-0.1499	-0.08143	-0.2437	-0.2681	-0.153	0.1817	-0.01251	-0.1627	-0.006185	-0.1602	-0.09746	-0.1131	-0.0619	0.01906	0.03392	-0.146	-0.07389	-0.211	-0.2921	-0.2129	-0.16	-0.05014	-0.02166	-0.2436	0.02845	0.04291	-0.07932	0.006148	-0.1308	-0.09414	-0.1082	-0.2411	-0.3739	-0.1668	-0.1928	-0.1742	-0.2206	-0.1911	-0.1582	-0.1571	-0.1764	-0.3257	-0.5125	-0.4086
Description	carbonic anhydrase I [Source:HGNC Symbol;Acc:1368]	hemoglobin, beta [Source:HGNC Symbol;Acc:4827]	integrin, alpha 2b (platelet glycoprotein IIb of IIb/IIIa complex, antigen CD41) [Source:HGNC Symbol;Acc:6138]	CART prepropeptide [Source:HGNC Symbol;Acc:24323]	synaptosomal-associated protein, 25kDa [Source:HGNC Symbol;Acc:11132]	catalase [Source:HGNC Symbol;Acc:1516]	matrix metallopeptidase 19 [Source:HGNC Symbol;Acc:7165]	vascular endothelial growth factor B [Source:HGNC Symbol;Acc:12681]	phospholipase A2, group IIA (platelets, synovial fluid) [Source:HGNC Symbol;Acc:9031]	coagulation factor VII (serum prothrombin conversion accelerator) [Source:HGNC Symbol;Acc:3544]	serpin peptidase inhibitor, clade B (ovalbumin), member 2 [Source:HGNC Symbol;Acc:8584]	matrix metallopeptidase 12 (macrophage elastase) [Source:HGNC Symbol;Acc:7158]	creatine kinase, brain [Source:HGNC Symbol;Acc:1991]	tumor necrosis factor (ligand) superfamily, member 13b [Source:HGNC Symbol;Acc:11929]	coagulation factor V (proaccelerin, labile factor) [Source:HGNC Symbol;Acc:3542]	coagulation factor XI [Source:HGNC Symbol;Acc:3529]	complement component 5 [Source:HGNC Symbol;Acc:1331]	coagulation factor II (thrombin) [Source:HGNC Symbol;Acc:3535]	coagulation factor X [Source:HGNC Symbol;Acc:3528]	plasminogen [Source:HGNC Symbol;Acc:9071]	protein S (alpha) [Source:HGNC Symbol;Acc:9456]	fibrinogen alpha chain [Source:HGNC Symbol;Acc:3661]	complement component 3 [Source:HGNC Symbol;Acc:1318]	serpin peptidase inhibitor, clade D (heparin cofactor), member 1 [Source:HGNC Symbol;Acc:4838]	protein C (inactivator of coagulation factors Va and VIIIa) [Source:HGNC Symbol;Acc:9451]	serpin peptidase inhibitor, clade C (antithrombin), member 1 [Source:HGNC Symbol;Acc:775]	coagulation factor IX [Source:HGNC Symbol;Acc:3551]	solute carrier family 6 (neurotransmitter transporter), member 1 [Source:HGNC Symbol;Acc:11042]	FK506 binding protein 1A, 12kDa [Source:HGNC Symbol;Acc:3711]	complement component 4A (Rodgers blood group) [Source:HGNC Symbol;Acc:1323]	matrix metallopeptidase 7 (matrilysin, uterine) [Source:HGNC Symbol;Acc:7174]	carbonic anhydrase IV [Source:HGNC Symbol;Acc:1375]	xanthine dehydrogenase [Source:HGNC Symbol;Acc:12805]	carbonic anhydrase III, muscle specific [Source:HGNC Symbol;Acc:1374]	major histocompatibility complex, class I-related [Source:HGNC Symbol;Acc:4975]	tubulin, beta 1 class VI [Source:HGNC Symbol;Acc:16257]	complement component 4B (Chido blood group) [Source:HGNC Symbol;Acc:1324]	potassium large conductance calcium-activated channel, subfamily M, alpha member 1 [Source:HGNC Symbol;Acc:6284]	creatine kinase, mitochondrial 2 (sarcomeric) [Source:HGNC Symbol;Acc:1996]	alcohol dehydrogenase 1B (class I), beta polypeptide [Source:HGNC Symbol;Acc:250]	amine oxidase, copper containing 3 [Source:HGNC Symbol;Acc:550]	phosphodiesterase 3A, cGMP-inhibited [Source:HGNC Symbol;Acc:8778]	phosphodiesterase 8A [Source:HGNC Symbol;Acc:8793]	matrix metallopeptidase 3 (stromelysin 1, progelatinase) [Source:HGNC Symbol;Acc:7173]	dipeptidyl-peptidase 4 [Source:HGNC Symbol;Acc:3009]	interleukin 1 receptor, type I [Source:HGNC Symbol;Acc:5993]	alcohol dehydrogenase 1C (class I), gamma polypeptide [Source:HGNC Symbol;Acc:251]	von Willebrand factor [Source:HGNC Symbol;Acc:12726]	monoamine oxidase A [Source:HGNC Symbol;Acc:6833]
Row nr in Corr matrix	26	27	35	41	46	53	71	72	74	75	90	97	100	116	142	146	147	158	163	164	170	173	192	194	197	223	233	236	320	332	360	380	418	421	422	448	482	495	508	509	512	592	594	597	600	601	647	663	689
Immune (CD5, PTPRCAP)	0	0	0	0	0	0	0	0	0	0	0	0	0	0	0	0	0	0	0	0	0	0	0	0	0	0	0	0	0	0	0	0	0	0	0	0	0	0	0	0	0	0	0	0	0	0	0	0	0
Adipose (FABP4, PLIN1)	0	0	0	0	0	0	0	0	0	0	0	0	0	0	0	0	0	0	0	0	0	0	0	0	0	0	0	0	0	0	0	0	0	0	0	0	0	0	0	1	1	0	0	0	0	0	0	0	0
Erythrocyte (SPTA1, HBB)	1	1	1	1	1	0	0	0	0	0	0	0	0	0	0	0	0	0	0	0	0	0	0	0	0	0	0	0	0	0	0	0	0	0	0	0	0	0	0	0	0	0	0	0	0	0	0	0	0
Plasma (ALB, A2M)	0	0	0	0	0	0	0	0	0	0	0	0	0	0	0	1	0	1	1	1	1	0	1	1	1	1	1	0	0	0	0	0	0	0	0	0	0	0	0	0	0	0	0	0	0	0	0	0	0
Pred membrane	0	0	1	0	0	0	0	0	0	0	0	0	0	1	0	0	0	0	0	0	1	0	0	0	0	0	0	1	1	0	0	1	0	0	1	0	0	1	0	0	0	1	0	0	0	1	0	0	1
GPCR	0	0	0	0	0	0	0	0	0	0	0	0	0	0	0	0	0	0	0	0	0	0	0	0	0	0	0	0	0	0	0	0	0	0	0	0	0	0	0	0	0	0	0	0	0	0	0	0	0
Ribosomal	0	0	0	0	0	0	0	0	0	0	0	0	0	0	0	0	0	0	0	0	0	0	0	0	0	0	0	0	0	0	0	0	0	0	0	0	0	0	0	0	0	0	0	0	0	0	0	0	0
Mitochondrial	0	0	0	0	0	0	0	0	0	0	0	0	0	0	0	0	0	0	0	0	0	0	0	0	0	0	0	0	0	0	0	0	0	0	0	0	0	0	1	0	0	0	0	0	0	0	0	0	1
Cytoskeleton	0	0	0	0	0	0	0	0	0	0	0	0	0	0	0	0	0	0	0	0	0	0	0	0	0	0	0	0	0	0	0	0	0	0	0	0	0	0	0	0	0	0	0	0	0	0	0	0	0
Transporters	0	0	0	0	1	0	0	0	0	0	0	0	0	0	0	0	0	0	0	0	0	0	0	0	0	0	0	1	0	0	0	0	0	0	0	0	0	0	0	0	0	0	0	0	0	0	0	0	0
Pred Secreated	0	0	0	1	0	0	1	1	1	1	1	1	0	0	1	1	1	1	1	1	1	1	1	1	1	1	1	0	0	1	1	0	0	0	1	0	1	0	0	0	1	0	0	1	1	1	0	1	0
Transcription factors	0	0	0	0	0	0	0	0	0	0	0	0	0	0	0	0	0	0	0	0	0	0	0	0	0	0	0	0	0	0	0	0	0	0	0	0	0	0	0	0	0	0	0	0	0	0	0	0	0
Protein targets of FDA appr. Drugs	1	1	1	1	1	1	1	1	1	1	1	1	1	1	1	1	1	1	1	1	1	1	1	1	1	1	1	1	1	1	1	1	1	1	1	1	1	1	1	1	1	1	1	1	1	1	1	1	1
Potential drug targets	0	0	0	0	0	0	0	0	0	0	0	0	0	0	0	0	0	0	0	0	0	0	0	0	0	0	0	0	0	0	0	0	0	0	0	0	0	0	0	0	0	0	0	0	0	0	0	0	0
PAM50	0	0	0	0	0	0	0	0	0	0	0	0	0	0	0	0	0	0	0	0	0	0	0	0	0	0	0	0	0	0	0	0	0	0	0	0	0	0	0	0	0	0	0	0	0	0	0	0	0
PAM50 gene characteristics
Mean Protein area	1905553826	7888618231	9.45085e+06	4.56409e+07	5.60808e+07	1284054153	2.53624e+08	10844777	5.39966e+07	1.45017e+07	2.11513e+07	22046812	4.89855e+08	30890590	9.09084e+07	8.75598e+07	5.73577e+08	6.10754e+08	8.72568e+07	1268577695	3.45891e+08	5186714197	4976835686	4.75791e+08	5.91204e+07	3284338675	1.1348e+08	2.47934e+07	3.49675e+08	8.66887e+07	6.27304e+07	1.67512e+07	3.06188e+07	6.1703e+07	2.7341e+07	5.17899e+07	3.2027e+07	1.0176e+08	1.65335e+07	1.43874e+08	3.55107e+08	1.66339e+07	5.74069e+07	8.68167e+07	2.011e+08	1.54087e+07	83359400	6.20964e+08	6.33417e+08
Proteins per cell	1.8245e+07	1.36303e+08	23041.7	983400	664886	5.93978e+06	1.22229e+06	138770	928043	77694.2	125475	112851	3.17525e+06	273477	99835.3	345223	841974	2.4105e+06	440683	3.87174e+06	1.27273e+06	1.5096e+07	7.35084e+06	2.30446e+06	313841	1.72589e+07	605819	102176	8.08777e+06	124296	584288	132175	57802.2	577052	191983	284454	45929.2	204481	96206.2	997854	1.15996e+06	36789.7	170072	444594	629685	65124.5	577961	555015	2.9337e+06
MW	28870	15998	113377	12829	23315	59756	57357	21602	16083	51594	46596	54002	42644	31223	251703	70109	188305	70037	54732	90569	75123	94973	187148	57071	52071	52602	51778	67074	11951	192785	29677	35032	146424	29557	39366	50327	192751	137560	47504	39855	84622	124979	93304	53977	88279	65402	39868	309265	59682
mRNA-protein correlation (Spearman)	-0.0906456	0.189592	-0.214229	0.0433465	0.312385	0.390119	0.237022	0.0931489	0.38643	0.328458	0.525823	0.366798	0.485771	0.672859	0.146772	-0.143347	0.0716733	0.00158103	-0.099473	-0.059025	0.275758	0.311462	0.365613	-0.0314888	-0.333992	0.194071	-0.0163373	0.040975	0.352437	#N/A	0.545191	0.25863	0.607246	0.443215	0.337945	-0.0183136	0.071278	0.752437	0.528063	0.397233	0.427404	0.383794	0.275231	0.569697	0.624506	0.634256	0.344269	0.48195	0.644401
mRNA-protein correlation Pval adjust	0.595313	0.249678	0.191558	0.804324	0.0526289	0.0142205	0.146248	0.584655	0.0152438	0.0412201	0.000687668	0.0217448	0.00188039	6.52e-06	0.37908	0.391154	0.677072	0.993395	0.557911	0.733382	0.0890559	0.0533593	0.0221832	0.858576	0.0377962	0.238365	0.927485	0.815144	0.027865	#N/A	0.000405344	0.111641	6.12e-05	0.00489594	0.0355003	0.918693	0.678674	4.79e-07	0.000648089	0.0124271	0.00682322	0.0159882	0.0896885	0.000199272	3.43e-05	2.47e-05	0.0319479	0.00206328	1.75e-05
PSMs for quant Set 1	260.6	793.6	13	9.9	8	197	4	3	9.9	2	9.4	5	149.7	3	9	24	150.8	173.4	27	227.4	48	566.8	1365.7	91.9	5	443.5	27	3	80	9	10	1	15	13	2	6	1	18	8	28	34.8	8	4	26	41	4	2	235.5	73.5
PSMs for quant Set 2	114.1	515.5	5	1.6	2	152	10	4	9	4	4	7	110.5	1	9.9	22	155.1	154.5	23.3	257.6	35	732.4	1291.1	61.9	9.5	382.4	34	3	66	3	16.3	1.9	4	11	1	5	1	11	6	39.7	51.8	3	3	20	34.8	3	2	179.4	45
PSMs for quant Set 3	323.8	1245.1	7	15.4	13.9	262	3	3.8	6	7	3	17.8	212.7	1	13	23	259.9	397.6	33.8	396.2	73	1016.4	2520.6	144.9	12	1077.5	47	2	138	10	11.8	2	17.8	14	4	8	5	21	11	41	77	10	7.7	56	58.8	6	2	304.3	85
PSMs for quant Set 4	217.4	841.2	15	4	3	220	25	8	19	10	7	54.6	192	3	20	31	237	276.9	30.7	281.8	55.4	715.5	1694.3	119.9	13	599	40	3	129	14	21.6	2	20	16	3	5	7	24	10	24	88	20	20.9	33	72	11	3	370	119.5
PSMs for quant Set 5	271.3	1029.2	7	5	23.3	225.8	16	7	10.8	6.9	7	23	137.8	2	15	36	232	255	27	300	58	761.5	1935.9	99.9	13	684.6	43	3	126	21	83.1	2	31	22.9	9	6	3	17	11	42	82.4	13	16	28	76	9	3	280.4	96.7
Min # PSMs for quant	114.1	515.5	5	1.6	2	152	3	3	6	2	3	5	110.5	1	9	22	150.8	154.5	23.3	227.4	35	566.8	1291.1	61.9	5	382.4	27	2	66	3	10	1	4	11	1	5	1	11	6	24	34.8	3	3	20	34.8	3	2	179.4	45
Median # PSMs for quant	260.6	841.2	7	5	8	220	10	4	9.9	6.9	7	17.8	149.7	2	13	24	232	255	27	281.8	55.4	732.4	1694.3	99.9	12	599	40	3	126	10	16.3	2	17.8	14	3	6	3	18	10	39.7	77	10	7.7	28	58.8	6	2	280.4	85
Average # PSMs for quant	237.44	884.92	9.4	7.18	10.04	211.36	11.6	5.16	10.94	5.98	6.08	21.48	160.54	2	13.38	27.2	206.96	251.48	28.36	292.6	53.88	758.52	1761.52	103.7	10.5	637.4	38.2	2.8	107.8	11.4	28.56	1.78	17.56	15.38	3.8	6	3.4	18.2	9.2	34.94	66.8	10.8	10.32	32.6	56.52	6.6	2.4	273.92	83.94
IQR	0.7368	0.6808	0.8849	1.6902	0.8775	0.4855	0.6393	0.4798	1.5769	0.2614	1.2277	0.8825	0.7356	0.8874	0.8293	0.5812	0.6697	0.5844	0.8303	0.6266	0.744	0.6879	0.5538	0.7533	0.4097	0.7241	0.636	1.126	0.2176	0.6858	0.9025	1.1268	0.5624	1.234	0.5462	0.3879	2.2175	0.6032	0.6168	1.0885	0.7521	0.4686	0.2586	0.7559	0.5489	0.5611	1.4528	0.6236	0.6825
SD	0.7659	0.8154	0.5923	1.763	1.0405	0.3397	0.6182	0.3502	1.2511	0.3147	1.1494	0.8803	0.6625	0.6179	0.5829	0.4242	0.5462	0.5245	0.6197	0.5686	0.5458	0.6533	0.4896	0.5792	0.3672	0.5752	0.5278	0.9145	0.1495	0.4437	0.9968	0.9203	0.8087	0.9034	0.4108	0.3762	1.3303	0.4335	0.5678	0.9242	0.6344	0.3693	0.1947	0.8658	0.4878	0.5204	0.9428	0.4818	0.7455
PAM50_Basal_01FDR_04mean-fold	0	0	0	0	0	0	0	0	0	0	0	0	0	0	0	0	0	0	0	0	0	0	0	0	0	0	0	0	0	0	0	0	0	0	0	0	0	0	0	0	0	0	0	0	0	0	0	0	0
PAM50_LumA_01FDR_04mean-fold	0	0	0	0	0	0	0	0	0	0	0	0	0	0	0	0	0	0	0	0	0	0	0	0	0	0	0	0	0	0	0	0	0	0	0	0	0	0	0	0	0	0	0	0	0	0	0	0	0
PAM50_LumB_01FDR_04mean-fold	0	0	0	0	0	0	0	0	0	0	0	0	0	0	0	0	0	0	0	0	0	0	0	0	0	0	0	0	0	0	0	0	0	0	0	0	0	0	0	0	0	0	0	0	0	0	0	0	0
PAM50_Normal_01FDR_04mean-fold	0	0	0	0	0	0	0	0	0	0	0	0	0	0	0	1	0	0	0	0	0	1	0	1	0	1	0	0	0	0	1	0	1	0	0	0	0	0	0	0	0	0	0	0	1	0	1	0	0
PAM50_All_01FDR_04mean-fold	0	0	0	0	0	0	0	0	0	0	0	0	0	0	0	1	0	0	0	0	0	1	0	1	0	1	0	0	0	0	1	0	1	0	0	0	0	0	0	0	0	0	0	0	1	0	1	0	0
PAM50_Basal_005FDR_04mean-fold	0	0	0	0	0	0	0	0	0	0	0	0	0	0	0	0	0	0	0	0	0	0	0	0	0	0	0	0	0	0	0	0	0	0	0	0	0	0	0	0	0	0	0	0	0	0	0	0	0
PAM50_HER2_01FDR_04mean-fold	0	0	0	0	0	0	0	0	0	0	0	0	0	0	0	0	0	0	0	0	0	0	0	0	0	0	0	0	0	0	0	0	0	0	0	0	0	0	0	0	0	0	0	0	0	0	0	0	0
PAM50_LumA_005FDR_04mean-fold	0	0	0	0	0	0	0	0	0	0	0	0	0	0	0	0	0	0	0	0	0	0	0	0	0	0	0	0	0	0	0	0	0	0	0	0	0	0	0	0	0	0	0	0	0	0	0	0	0
PAM50_LumB_005FDR_04mean-fold	0	0	0	0	0	0	0	0	0	0	0	0	0	0	0	0	0	0	0	0	0	0	0	0	0	0	0	0	0	0	0	0	0	0	0	0	0	0	0	0	0	0	0	0	0	0	0	0	0
PAM50_Normal_005FDR_04mean-fold	0	0	0	0	0	0	0	0	0	0	0	0	0	0	0	1	0	0	0	0	0	1	0	1	0	1	0	0	0	0	1	0	0	0	0	0	0	0	0	0	0	0	0	0	1	0	1	0	0
PAM50_All_005FDR_04mean-fold	0	0	0	0	0	0	0	0	0	0	0	0	0	0	0	1	0	0	0	0	0	1	0	1	0	1	0	0	0	0	1	0	0	0	0	0	0	0	0	0	0	0	0	0	1	0	1	0	0
Cluster_Erythrocyte	1	1	1	1	1	0	0	0	0	0	0	0	0	0	0	0	0	0	0	0	0	0	0	0	0	0	0	0	0	0	0	0	0	0	0	0	0	0	0	0	0	0	0	0	0	0	0	0	0
Cluster_Plasma	0	0	0	0	0	0	0	0	0	0	0	0	0	1	1	1	1	1	1	1	1	1	1	1	1	1	1	1	0	0	0	0	0	0	0	0	0	0	0	0	0	0	0	0	0	0	0	0	0
Cluster_Adipose	0	0	0	0	0	0	0	0	0	0	0	0	0	0	0	0	0	0	0	0	0	0	0	0	0	0	0	0	0	0	0	0	0	0	0	0	0	0	1	1	1	0	0	0	0	0	0	0	0
Cluster_ECM-1	0	0	0	0	0	0	0	0	0	0	0	0	0	0	0	0	0	0	0	0	0	0	0	0	0	0	0	0	0	0	0	0	0	0	0	0	0	0	0	0	0	1	1	1	1	1	1	1	1
Cluster_ECM-2	0	0	0	0	0	0	0	0	0	0	0	0	0	0	0	0	0	0	0	0	0	0	0	0	0	0	0	0	0	0	0	0	0	0	0	0	0	0	0	0	0	0	0	0	0	0	0	0	0
Cluster_Luminal	0	0	0	0	0	0	0	0	0	0	0	0	0	0	0	0	0	0	0	0	0	0	0	0	0	0	0	0	0	0	0	0	0	0	0	0	0	0	0	0	0	0	0	0	0	0	0	0	0
Cluster_Transcription	0	0	0	0	0	0	0	0	0	0	0	0	0	0	0	0	0	0	0	0	0	0	0	0	0	0	0	0	0	0	0	0	0	0	0	0	0	0	0	0	0	0	0	0	0	0	0	0	0
Cluster_Immune	0	0	0	0	0	0	0	0	0	0	0	0	0	0	0	0	0	0	0	0	0	0	0	0	0	0	0	0	0	0	0	0	0	0	0	0	0	0	0	0	0	0	0	0	0	0	0	0	0
Cluster_No enrichment	0	0	0	0	0	0	0	0	0	0	0	0	0	0	0	0	0	0	0	0	0	0	0	0	0	0	0	0	0	0	0	0	0	0	0	0	0	0	0	0	0	0	0	0	0	0	0	0	0
Cluster_Golgi	0	0	0	0	0	0	0	0	0	0	0	0	0	0	0	0	0	0	0	0	0	0	0	0	0	0	0	0	0	0	0	0	0	0	0	0	0	0	0	0	0	0	0	0	0	0	0	0	0
Cluster_Basal	0	0	0	0	0	0	0	0	0	0	0	0	0	0	0	0	0	0	0	0	0	0	0	0	0	0	0	0	0	0	0	0	0	0	0	0	0	0	0	0	0	0	0	0	0	0	0	0	0
Cluster_Mitochondrion	0	0	0	0	0	0	0	0	0	0	0	0	0	0	0	0	0	0	0	0	0	0	0	0	0	0	0	0	0	0	0	0	0	0	0	0	0	0	0	0	0	0	0	0	0	0	0	0	0
Cluster_Proliferation	0	0	0	0	0	0	0	0	0	0	0	0	0	0	0	0	0	0	0	0	0	0	0	0	0	0	0	0	0	0	0	0	0	0	0	0	0	0	0	0	0	0	0	0	0	0	0	0	0
Cluster_HER2 amplicon	0	0	0	0	0	0	0	0	0	0	0	0	0	0	0	0	0	0	0	0	0	0	0	0	0	0	0	0	0	0	0	0	0	0	0	0	0	0	0	0	0	0	0	0	0	0	0	0	0
Old gene symbol	CA1	HBB	ITGA2B	CARTPT	SNAP25	CAT	MMP19	VEGFB	PLA2G2A	F7	SERPINB2	MMP12	CKB	TNFSF13B	F5	F11	C5	F2	F10	PLG	PROS1	FGA	C3	SERPIND1	PROC	SERPINC1	F9	SLC6A1	FKBP1A	C4A	MMP7	CA4	XDH	CA3	MR1	TUBB1	C4B	KCNMA1	CKMT2	ADH1B	AOC3	PDE3A	PDE8A	MMP3	DPP4	IL1R1	ADH1C	VWF	MAOA
Latest Gene symbols-160707	CA1	HBB	ITGA2B	CARTPT	SNAP25	CAT	MMP19	VEGFB	PLA2G2A	F7	SERPINB2	MMP12	CKB	TNFSF13B	F5	F11	C5	F2	F10	PLG	PROS1	FGA	C3	SERPIND1	PROC	SERPINC1	F9	SLC6A1	FKBP1A	C4A	MMP7	CA4	XDH	CA3	MR1	TUBB1	C4B	KCNMA1	CKMT2	ADH1B	AOC3	PDE3A	PDE8A	MMP3	DPP4	IL1R1	ADH1C	VWF	MAOA
[truncated: 299 more columns]
