# Supplementary material for: Breast cancer quantitative proteome and proteogenomic landscape
Source: Nat Commun. 2019 Apr 8;10:1600. doi: 10.1038/s41467-019-09018-y (PMC6453966; doi:10.1038/s41467-019-09018-y)
Supplement: Supplementary file 5 — Supplementary Data 3 [file 41467_2019_9018_MOESM5_ESM.xlsx]

## Sheet: Oslo1
Patient ID	PAM50	Met invasive - IF score	EGFR invasive - IF score	Met DCIS - IF score	EGFR DCIS - IF score
2	Her2	0	1	na	na
3	LumB	0	0	na	na
4	Basal	0	0	na	na
7	LumB	1	0	na	na
8	LumB	1	0	na	na
12	LumA	0	0	na	na
13	LumB	1	0	na	na
14	LumB	0	0	na	na
15	LumA	0	0	na	na
16	LumA	0	0	na	na
19	LumB	0	0	na	na
20	Her2	0	1	na	na
23	LumB	0	0	na	na
24	LumA	0	0	0	0
28	LumB	1	0	1	0
33	LumB	0	0	na	na
44	Basal	0	3	na	na
47	Basal	1	0	0	0
48	LumA	0	0	na	na
49	LumA	0	0	na	na
50	LumB	0	2	na	na
52	LumA	1	0	na	na
54	LumA	0	0	na	na
58	Her2	0	0	na	na
60	LumA	0	0	na	na
63	LumA	na	na	1	0
70	LumA	1	0	na	na
71	Basal	3	3	3	3
74	LumA	0	0	na	na
76	Her2	0	0	na	na
78	LumB	0	0	na	na
79	Her2	1	3	na	na
80	Her2	0	2	na	na
83	LumB	0	0	na	na
84	LumA	0	0	na	na
85	LumB	0	0	na	na
87	LumA	0	0	na	na
88	LumB	0	0	na	na
92	LumB	0	0	na	na
96	LumA	0	0	1	0
98	LumA	0	0	na	na
101	LumA	0	0	na	na
102	LumA	0	0	0	0
103	LumB	0	0	na	na
105	LumA	0	0	na	na
106	LumB	0	0	na	na
109	LumA	0	0	na	na
111	LumA	1	0	2	0
113	LumA	0	0	na	na
114	LumA	0	0	na	na
115	Basal	0	0	na	na
117	LumA	0	0	0	0
120	Basal	1	0	na	na
121	LumA	0	0	na	na
122	LumA	0	0	na	na
123	LumA	0	0	na	na
124	Her2	0	0	na	na
126	Her2	0	0	na	na
127	LumB	2	0	na	na
128	Basal	0	3	na	na
129	LumA	0	0	na	na
130	LumA	0	0	na	na
132	Her2	0	0	na	na
134	Basal	0	0	na	na
135	LumA	0	0	na	na
136	LumA	0	0	na	na
138	Basal	0	0	na	na
139	LumB	0	0	na	na
141	LumA	1	0	na	na
142	LumA	1	0	na	na
143	LumA	0	0	na	na
144	LumB	0	0	na	na
146	Her2	0	1	na	na
147	LumA	0	0	1	0
148	LumB	0	0	na	na
149	LumA	0	0	na	na
150	LumB	0	0	na	na
151	LumA	0	0	na	na
155	LumA	0	0	0	0
156	LumA	0	0	na	na
158	LumA	0	0	na	na
160	LumA	0	0	na	na
161	Basal	2	2	na	na
162	LumA	0	0	na	na
164	LumA	0	0	0	1
165	Her2	0	0	na	na
167	Her2	0	2	1	0
169	LumA	0	0	na	na
171	LumA	0	0	na	na
172	LumA	0	0	na	na
175	Normal	0	0	na	na
177	LumA	0	0	na	na
179	Basal	0	1	na	na
180	LumA	0	0	na	na
181	LumA	0	0	na	na
182	Her2	0	1	na	na
184	LumA	0	0	na	na
185	Basal	1	0	na	na
189	LumA	0	0	na	na
191	LumA	0	0	na	na
194	LumA	0	0	na	na
195	LumA	0	0	na	na
197	Basal	0	0	na	na
198	LumB	0	0	na	na
199	LumA	0	0	0	0
201	LumB	0	0	na	na
202	LumA	1	0	na	na
203	LumA	0	0	na	na
204	Her2	0	0	na	na
206	LumA	2	0	na	na
207	LumB	1	0	na	na
209	Basal	1	0	na	na
212	LumA	0	0	na	na
215	LumB	0	0	na	na
217	LumB	0	0	na	na
220	LumB	0	0	na	na
222	LumB	1	0	1	0
223	LumB	0	0	na	na
224	LumA	0	0	na	na
225	Basal	0	2	na	na
227	LumA	0	0	na	na
229	LumA	1	0	na	na
231	LumB	0	0	na	na
232	LumB	0	0	na	na
234	LumB	1	0	na	na
235	LumB	0	0	na	na
237	LumB	0	0	na	na
239	LumA	0	0	na	na
241	LumA	0	0	na	na
246	Basal	0	2	na	na
248	LumA	2	0	na	na
250	Basal	2	2	na	na
252	LumA	1	0	na	na
253	Basal	0	0	na	na
254	LumA	0	0	na	na
255	Basal	0	3	na	na
256	LumB	1	0	na	na
260	LumB	0	0	na	na
262	LumA	0	0	na	na
263	LumA	0	0	na	na
266	LumB	0	1	na	na
268	LumB	0	0	na	na
269	LumB	0	0	na	na
273	LumA	0	0	na	na
274	LumA	0	0	na	na
276	Normal	na	na	2	3
279	LumA	0	0	na	na
281	LumB	0	0	na	na
282	LumA	0	0	na	na
283	Her2	2	0	na	na
284	Her2	0	0	0	0
285	LumA	1	0	na	na
286	LumA	0	0	na	na
288	LumB	0	0	na	na
289	LumA	0	0	na	na
290	LumB	0	0	na	na
292	LumB	0	0	na	na
293	Basal	2	3	na	na
295	Basal	1	0	2	2
296	LumB	1	0	na	na
297	LumB	1	0	na	na
298	Basal	2	3	na	na
299	LumA	1	0	na	na
300	LumA	0	0	na	na
303	LumA	1	0	na	na
304	LumB	0	0	na	na
306	LumB	0	0	na	na
308	LumB	1	0	na	na
309	LumB	0	0	na	na
312	LumA	0	0	na	na
313	LumB	1	0	na	na
314	LumB	0	0	na	na
315	LumA	0	0	na	na
318	Her2	1	2	na	na
320	LumA	0	0	na	na
321	Basal	0	2	na	na
322	LumB	0	0	na	na
323	LumA	0	0	na	na
324	LumA	0	0	0	0
325	LumA	0	0	na	na
327	Basal	0	2	na	na
328	LumA	0	0	na	na
329	Basal	0	0	na	na
332	Basal	0	2	na	na
336	LumA	0	0	na	na
337	LumA	0	0	na	na
338	LumA	0	0	na	na
340	LumB	0	0	na	na
342	LumA	0	0	na	na
345	LumA	0	0	na	na
347	LumA	0	0	na	na
348	Her2	0	2	na	na
349	Her2	1	0	0	0
351	LumA	0	0	na	na
355	Normal	0	0	na	na
356	Normal	0	3	na	na
357	LumB	0	0	na	na
359	LumA	0	0	na	na
360	LumA	0	0	na	na
361	Normal	0	0	1	2
367	LumA	0	0	na	na
371	Her2	1	2	na	na
372	LumA	0	0	na	na
375	LumB	0	0	na	na
377	LumA	1	0	na	na
378	LumA	1	0	na	na
379	LumA	0	0	na	na
380	Basal	1	2	na	na
382	LumA	2	0	2	0
385	Normal	1	3	1	3
386	LumB	1	0	na	na
388	LumA	0	0	na	na
389	Her2	0	0	na	na
390	LumA	0	0	na	na
391	Her2	0	0	na	na
392	LumA	0	0	na	na
393	LumA	0	0	0	0
394	LumA	0	0	na	na
397	Basal	2	2	1	2
400	LumA	0	3	na	na
401	LumA	1	0	na	na
405	LumB	1	0	na	na
406	LumB	0	0	na	na
407	LumB	0	0	na	na
408	Her2	2	2	na	na
409	LumB	0	0	na	na
410	Basal	1	2	na	na
411	LumB	0	0	na	na
412	LumB	0	0	na	na
413	LumA	1	0	na	na
414	LumA	0	0	na	na
417	Normal	0	0	na	na
418	LumA	0	0	na	na
419	Her2	0	0	na	na
420	Basal	2	2	na	na
421	Her2	1	0	na	na
422	LumA	0	0	0	0
423	LumA	0	0	na	na
424	Her2	0	0	na	na
425	LumA	0	0	na	na
428	LumA	0	0	na	na
430	LumA	0	0	na	na
431	LumA	0	0	0	0
432	LumA	0	0	na	na
438	Her2	0	0	na	na
440	LumA	1	0	na	na
441	Basal	1	1	na	na
443	LumB	0	0	na	na
444	LumA	0	0	na	na
448	LumA	0	0	na	na
449	Basal	0	2	na	na
451	LumA	0	0	0	0
452	Her2	1	3	na	na
453	LumB	0	0	na	na
455	LumA	0	0	na	na
456	LumB	0	0	na	na
457	Her2	0	0	na	na
459	LumA	0	0	na	na
460	LumA	0	0	0	0
461	LumA	0	0	na	na
462	LumB	1	0	na	na
463	LumA	na	na	1	0
464	LumB	0	1	na	na
465	LumB	0	0	na	na
466	LumB	1	0	na	na
467	Basal	0	1	na	na
469	LumB	1	0	na	na
470	LumA	0	0	na	na
471	LumA	0	0	na	na
473	LumA	0	0	na	na
474	LumA	0	0	na	na
477	Her2	1	3	na	na
478	LumA	0	0	na	na
479	Normal	na	na	2	2
481	LumB	1	0	na	na
483	LumB	0	0	na	na
484	Basal	1	2	na	na
485	LumB	0	0	na	na
486	LumB	0	0	na	na
487	Her2	0	0	na	na
488	LumB	0	0	na	na
491	LumB	0	2	na	na
493	LumA	2	0	na	na
494	LumB	1	0	na	na
496	LumA	0	0	na	na
497	Normal	0	0	na	na
498	LumA	0	0	0
499	LumA	0	0	na	na
500	LumA	0	0	na	na
501	LumB	0	0	na	na
502	LumB	0	0	na	na
504	LumA	0	0	na	na
507	LumA	0	0	na	na
509	LumA	0	0	na	na
510	LumA	1	0	na	na
512	LumB	0	0	na	na
513	Basal	0	3	na	na
514	LumA	0	0	na	na
515	LumA	1	0	na	na
516	LumB	1	0	na	na
517	Basal	2	3	na	na
522	LumB	0	0	na	na
523	LumA	0	0	na	na
525	LumA	0	0	na	na
527	LumA	0	0	na	na
529	LumB	0	0	na	na
530	LumA	0	0	na	na
531	LumA	0	0	na	na
532	LumA	0	0	na	na
536	LumA	0	0	na	na
538	LumA	1	0	na	na
540	Basal	2	2	na	na
542	LumB	1	0	na	na
544	LumA	0	0	na	na
545	LumA	0	0	na	na
546	LumA	0	0	na	na
547	LumA	0	0	0	0
549	Normal	0	0	na	na
550	LumA	1	0	na	na
551	Her2	2	3	na	na
552	LumA	0	0	2	2
555	LumA	0	0	0	0
557	LumA	0	0	na	na
558	LumA	1	2	na	na
559	LumB	1	0	na	na
560	LumB	0	0	na	na
564	LumA	1	0	na	na
565	LumB	0	0	na	na
568	Basal	1	2	na	na
570	LumA	0	0	na	na
573	LumA	0	0	0	0
574	LumA	0	0	na	na
576	LumB	0	0	na	na
577	Basal	1	3	na	na
578	Normal	2	0	1	0
580	LumA	1	0	na	na
581	LumA	1	0	na	na
582	LumA	1	0	na	na
583	Her2	0	0	na	na
585	LumA	1	0	na	na
586	LumA	0	0	na	na
587	LumB	1	0	na	na
590	Normal	na	na	2	3
591	LumA	0	0	na	na
593	Basal	0	2	na	na
595	LumA	0	0	na	na
601	LumB	1	0	na	na
602	LumB	0	0	na	na
603	LumB	0	0	na	na
605	LumB	0	0	na	na
606	LumA	0	0	na	na
608	LumA	0	0	na	na
609	LumA	0	0	na	na
610	LumA	0	0	0	0
611	LumA	1	0	na	na
612	LumA	0	0	na	na
614	Her2	1	2	na	na
615	Basal	1	1	na	na
617	Basal	1	2	na	na
619	Basal	0	3	na	na
622	Basal	2	3	na	na
623	LumB	0	0	na	na
625	Her2	0	0	na	na
627	Her2	0	0	na	na
629	LumB	0	0	na	na
632	LumB	1	0	na	na
633	Basal	1	0	na	na
634	LumA	0	0	na	na
636	LumA	1	0	na	na
638	LumB	0	0	na	na
639	Her2	1	2	na	na
641	LumA	0	0	na	na
644	LumA	0	0	na	na
645	LumA	0	0	na	na
647	LumA	1	0	na	na
650	LumA	0	0	0	0
651	LumB	0	0	na	na
652	LumA	1	0	2	0
653	LumA	0	0	0	0
654	LumA	0	0	na	na
655	LumA	0	0	na	na
656	LumA	1	0	na	na
657	LumA	0	1	na	na
659	Basal	2	3	na	na
660	LumB	1	0	na	na
661	LumA	0	0	na	na
662	LumB	0	0	na	na
663	LumA	0	0	na	na
665	Normal	0	0	na	na
666	LumB	0	0	na	na
667	LumB	0	0	na	na
668	LumA	0	0	na	na
670	Basal	1	2	na	na
671	LumB	0	0	na	na
673	Her2	0	1	na	na
674	LumB	0	0	na	na
676	LumA	0	0	na	na
677	LumA	0	0	na	na
682	LumA	0	0	na	na
683	LumA	0	0	na	na
684	LumA	0	0	1	0
685	LumA	0	0	na	na
686	Her2	0	0	na	na
687	Her2	0	0	na	na
688	LumA	0	0	na	na
689	LumB	0	0	na	na
690	LumA	0	0	na	na
693	LumA	1	0	na	na
695	Basal	1	2	na	na
696	Basal	1	0	na	na
697	LumA	1	0	na	na
698	LumA	1	0	na	na
699	Her2	1	1	na	na
700	LumA	0	0	na	na
701	Basal	2	3	na	na
702	LumB	0	0	na	na
704	LumA	0	0	1	0
708	Basal	0	3	na	na
709	Basal	0	2	na	na
710	LumA	0	0	na	na
711	LumB	0	0	na	na
712	Her2	0	0	na	na
713	Basal	0	3	na	na
715	LumB	0	0	na	na
716	Basal	2	2	na	na
717	LumB	0	0	na	na
720	LumA	0	0	na	na
721	LumA	0	0	na	na
722	LumB	1	0	na	na
724	LumB	1	0	na	na
727	Basal	0	1	na	na
731	LumA	0	0	na	na
732	LumA	0	0	na	na
733	LumA	2	0	na	na
734	LumB	2	0	na	na
736	LumB	0	0	0	0
737	LumA	0	0	na	na
738	Basal	0	2	na	na
742	LumA	0	0	na	na
743	LumA	1	0	na	na
744	LumA	0	0	na	na
745	LumA	na	na	1	0
746	LumA	0	0	na	na
747	LumB	0	0	na	na
748	LumA	0	0	na	na
750	Basal	na	na	1	2
754	Normal	0	0	na	na
756	LumB	1	0	na	na
757	LumA	1	0	na	na
759	LumA	0	0	na	na
760	LumA	0	0	0	0
761	Basal	0	3	na	na
762	Basal	1	2	na	na
765	LumA	0	0	na	na
769	LumB	0	0	na	na
771	Basal	3	3	na	na
774	LumA	0	0	na	na
777	LumB	0	0	na	na
779	LumA	0	0	na	na
780	LumA	1	0	na	na
781	LumA	0	0	na	na
784	LumA	0	0	na	na
788	LumA	0	0	na	na
794	LumA	0	0	na	na
796	LumA	0	0	na	na
797	LumB	0	0	na	na
804	LumB	0	0	na	na
806	Her2	1	0	na	na
807	LumA	0	0	na	na
809	LumA	0	0	na	na
811	Basal	2	3	na	na
816	LumA	0	0	na	na
817	Normal	0	1	na	na
818	Basal	2	0	na	na
821	LumA	0	0	na	na
822	LumA	0	0	na	na
824	LumA	0	0	0	0
826	LumB	0	0	na	na
828	LumA	0	0	na	na
829	LumB	0	0	na	na
830	LumB	0	0	na	na
832	Basal	1	2	na	na
833	Her2	1	3	na	na
834	LumB	0	0	na	na
835	LumA	0	0	na	na
836	Her2	0	2	na	na
838	LumB	0	0	na	na
839	LumA	na	na	0	0
844	LumA	0	0	0	0
845	LumB	0	0	na	na
848	LumA	0	0	na	na
850	LumA	1	0	na	na
851	LumB	0	0	na	na
854	Her2	0	0	na	na
855	LumA	0	0	na	na
856	Her2	0	0	0	0
860	LumA	1	0	na	na
863	LumA	0	0	na	na
865	LumB	0	0	na	na
868	LumA	0	0	na	na
869	LumA	1	0	na	na
872	Her2	1	1	na	na
874	LumA	0	0	na	na
876	Her2	0	0	na	na
877	Her2	0	0	na	na
880	LumA	1	0	1	0
884	LumB	0	0	na	na
886	LumB	0	0	na	na
887	LumB	0	0	na	na
888	LumB	0	0	na	na
890	LumA	0	0	na	na
892	LumA	1	0	1	0
896	LumA	0	0	na	na
897	LumB	0	0	na	na
902	LumA	1	0	na	na
903	LumB	0	0	na	na
905	Her2	0	1	na	na
906	LumA	0	0	na	na
907	LumA	0	0	na	na
910	Her2	0	0	na	na
913	LumA	0	0	na	na
916	LumA	0	0	na	na
917	LumA	0	0	na	na
918	LumB	0	0	na	na
919	LumB	1	0	na	na
920	LumA	0	0	na	na
921	Basal	0	3	na	na
922	LumA	0	0	0	0
923	LumA	0	0	na	na
924	Her2	1	0	na	na

## Sheet: Oslo2
Tumor ID	PAM50	Invasive tumor %	DCIS tumor %	Met invasive - IF score	EGFR invasive - IF score	Met DCIS - IF score	EGFR DCIS - IF score
OSL.4D6	Basal	100	0	2	1	na	na
OSL.3FF	Basal	96	4	2	2	2	1
OSL.4B4	Basal	75	20	2	2	1	3
OSL.53E	Basal	100	0	2	3	na	na
OSL.55F	Basal	100	0	2	2	na	na
OSL.46A	Basal	95	5	1	2	1	2
OSL.3EB	Basal	90	10	0	2	0	2
OSL.44E	Basal	95	5	3	3	1	3
OSL.40E	HER2	92	3	0	0	na	na
OSL.406	HER2	91	5	0	2	0	1
OSL.40A	HER2	88	10	0	0	0	0
OSL.493	HER2	90	10	1	0	2	0
OSL.43C	HER2	99	0	0	0	na	na
OSL.47C	HER2	65	19	1	0	1	0
OSL.3FA	HER2	75	25	0	0	0	0
OSL.494	LumA	88	5	0	0	0	0
OSL.457	LumA	96	3	2	0	2	0
OSL.41B	LumA	50	50	0	0	1	0
OSL.46E	LumA	75	4	0	0	0	0
OSL.4B0	LumA	85	5	0	0	1	0
OSL.4AF	LumA	97	3	1	0	1	0
OSL.567	LumA	80	0	0	0	na	na
OSL.485	LumA	79	20	1	0	1	0
OSL.48B	LumA	92	7	0	0	0	0
OSL.54D	LumB	96.5	0.5	0	0	0	0
OSL.524	LumB	98	0	1	0	na	na
OSL.56F	LumB	98	0	0	0	na	na
OSL.521	LumB	95	4	0	0	0	0
OSL.49E	LumB	65	15	1	0	0	0
OSL.443	LumB	100	0	0	0	na	na
OSL.57B	Normal	70	22	0	0	2	2
OSL.579	Normal	90	10	0	0	0	0
OSL.4FA	Normal	0	95	na	na	2	3
OSL.540	Normal	92	0	0	0	na	na
OSL.53D	Normal	60	0	0	0	na	na
OSL.441	Normal	0	25	na	na	2	3
OSL.430	Normal	0	100	na	na	1	0
OSL.42E	Normal	99	1	0	0	0	0
