# Supplementary material for: Breast cancer quantitative proteome and proteogenomic landscape
Source: Nat Commun. 2019 Apr 8;10:1600. doi: 10.1038/s41467-019-09018-y (PMC6453966; doi:10.1038/s41467-019-09018-y)
Supplement: Supplementary file 6 — Supplementary Data 4 [file 41467_2019_9018_MOESM6_ESM.xlsx]

## Sheet: Gene
Gene mRNA-protein correlation
Gene symbol	mRNA-protein correlation (Spearman)	p-value	p-value adjusted (bonferroni)
GFRA1	0.934914	0	0
NDC80	0.931752	0	0
CENPF	0.929249	0	0
ERAP2	0.927273	0	0
AGR2	0.927009	0	0
FAM110B	0.919631	0	0
CORO2A	0.913702	0	0
C16orf45	0.910804	0	0
CHEK1	0.910804	0	0
RABEP1	0.909618	0	0
DNAJC12	0.908169	0	0
KIF4A	0.906851	0	0
KIF13B	0.905534	0	0
IL6ST	0.900659	0	0
SH3BGRL	0.900659	0	0
CA12	0.900527	0	0
ESR1	0.899868	0	0
WWP1	0.899736	0	0
SCUBE2	0.899605	0	0
AR	0.896706	0	0
SMPD3	0.896706	0	0
ABLIM3	0.895125	0	0
UBE2T	0.893808	0	0
HID1	0.891963	0	0
PKMYT1	0.8917	0	0
ZMYND10	0.891436	0	0
SEZ6L2	0.891041	0	0
CDK1	0.89025	0	0
ARFIP2	0.889196	0	0
MX1	0.889196	0	0
GPRC5C	0.888538	0	0
CA8	0.888274	0	0
ABAT	0.887484	0	0
EEF1A2	0.887484	0	0
UBE2S	0.886298	0	0
NAT1	0.886166	0	0
CDC45	0.885507	0	0
PPFIBP2	0.885375	0	0
RIPK3	0.88419	0	0
SLC9A3R1	0.883267	0	0
ERBB4	0.882609	0	0
REEP6	0.882082	0	0
PPP2R2A	0.881028	0	0
GATA3	0.880237	0	0
KIF2C	0.880105	0	0
OAS2	0.87892	0	0
AGR3	0.878129	0	0
NUSAP1	0.877997	0	0
PHYHD1	0.877866	0	0
SPATA18	0.87747	0	0
FANCI	0.877339	0	0
RASAL1	0.877207	0	0
UBE2C	0.876285	0	0
WHSC1L1	0.876285	0	0
DTL	0.876153	0	0
CRAT	0.875494	0	0
PBK	0.875231	0	0
PNMAL1	0.875231	0	0
ISOC1	0.874835	0	0
DNALI1	0.87444	0	0
TLE3	0.874045	0	0
IRS1	0.872991	0	0
ABCC8	0.872596	0	0
LZTFL1	0.872464	0	0
ARHGEF38	0.872332	0	0
NDRG2	0.871542	0	0
FAT1	0.871146	0	0
TANC2	0.870619	0	0
GLYATL1	0.869302	0	0
GINS4	0.868511	0	0
SLC5A1	0.866667	0	0
SLC7A2	0.865613	0	0
DCLK1	0.8639	0	0
PACSIN2	0.8639	0	0
KIF15	0.862978	0	0
HEXIM2	0.862677	2.58842e-14	5.45117e-13
ALDH4A1	0.86087	0	0
BUB1B	0.860343	0	0
UGDH	0.859289	0	0
ATP8B1	0.859157	0	0
FUT8	0.858762	0	0
FYCO1	0.858498	0	0
TFF3	0.858366	0	0
GPD1L	0.857839	0	0
TSPAN1	0.856785	0	0
CLGN	0.856653	0	0
S100A13	0.85639	0	0
SULT2B1	0.85639	0	0
TBC1D9	0.855863	0	0
PLCL1	0.855599	0	0
ZWINT	0.855599	0	0
FBP1	0.855072	0	0
SPATA20	0.855072	0	0
ADIRF	0.854941	0	0
BLVRA	0.854809	0	0
DDX39A	0.854282	0	0
KIF21A	0.854282	0	0
NOSTRIN	0.854018	0	0
DACH1	0.853755	0	0
BCAS1	0.852964	0	0
MKI67	0.852964	0	0
KIFC1	0.852833	0	0
ISG15	0.852569	0	0
DLGAP5	0.852306	0	0
FGD3	0.852306	0	0
TFAP2B	0.851647	0	0
RBPMS	0.851252	0	0
CACYBP	0.85112	0	0
CACNA2D2	0.850461	0	0
PTPRK	0.850329	0	0
CILP	0.849934	0	0
CERS4	0.849539	0	0
BCL2	0.849275	0	0
SYBU	0.84888	0	0
SH2D4A	0.848353	0	0
SPR	0.848221	0	0
KIAA1211L	0.847826	0	0
LRBA	0.847563	0	0
GALNT7	0.847431	0	0
MMP15	0.846904	0	0
CENPU	0.846772	0	0
MAGI1	0.846772	0	0
NCAPG	0.845982	0	0
CRABP2	0.845718	0	0
SSH3	0.845323	0	0
BHLHE40	0.845323	0	0
CEP55	0.845059	0	0
TMC5	0.845059	0	0
NLRP2	0.844664	0	0
EVL	0.844532	0	0
ACSF2	0.843742	0	0
LIMCH1	0.84361	0	0
GALNT3	0.842951	0	0
CREB3L4	0.842819	0	0
PLCB4	0.842819	0	0
THSD4	0.842688	0	0
ENO2	0.842556	0	0
KIF20A	0.842292	0	0
VWA2	0.842161	0	0
AFF3	0.840975	0	0
PLK1	0.840448	0	0
STARD10	0.840316	0	0
TFF1	0.840053	0	0
HOXC10	0.840053	0	0
FADS2	0.839789	0	0
INPP4B	0.839526	0	0
ATP2A3	0.839394	0	0
SYTL4	0.839394	0	0
TTK	0.839262	0	0
HSPA2	0.838735	0	0
CTNND2	0.838603	0	0
CAMK2D	0.83834	0	0
JPH1	0.838208	0	0
TCEAL4	0.838076	0	0
SPC24	0.837945	0	0
IL4I1	0.837154	0	0
UBR7	0.836891	0	0
HYI	0.836759	0	0
ATP11A	0.835968	0	0
BLM	0.835837	0	0
FAM198B	0.835705	0	0
ASF1B	0.835705	0	0
ZNF385A	0.835573	0	0
HPN	0.835178	0	0
DHCR7	0.834876	1.01723e-12	2.13771e-11
TMEM63C	0.834783	0	0
CHRD	0.834519	0	0
TCEAL1	0.834256	0	0
NOVA1	0.833992	0	0
SMC4	0.833729	0	0
SMPDL3B	0.833597	0	0
MCM6	0.833333	0	0
MUC1	0.833333	0	0
P4HTM	0.833333	0	0
DUSP4	0.83307	0	0
AURKA	0.832806	0	0
DAK	0.831884	0	0
HEXIM1	0.831357	0	0
TYMS	0.831357	0	0
TPX2	0.830962	0	0
C1orf106	0.830962	0	0
DIAPH3	0.83083	0	0
FOLR1	0.830698	0	0
TRIP13	0.830698	0	0
TK1	0.830567	0	0
MISP	0.830435	0	0
VSNL1	0.83004	0	0
ESCO2	0.83004	0	0
POLA1	0.829644	0	0
CDYL2	0.829644	0	0
CHML	0.829513	0	0
GSTM3	0.829381	0	0
ALCAM	0.829117	0	0
FOXA1	0.829117	0	0
GPHN	0.828986	0	0
NUF2	0.828854	0	0
QDPR	0.82859	0	0
ZNF703	0.828458	0	0
CGNL1	0.828195	0	0
DCXR	0.828195	0	0
ATP7B	0.828195	0	0
FRS2	0.827668	0	0
CLSTN2	0.827536	0	0
ETNK2	0.827536	0	0
TOX3	0.826877	0	0
CCDC170	0.826614	0	0
FKBP5	0.826482	0	0
LRIG1	0.82635	0	0
SRCIN1	0.826219	0	0
ASS1	0.825823	0	0
C1orf116	0.825692	0	0
PDE5A	0.825296	0	0
SORD	0.825296	0	0
INPP5J	0.825296	0	0
FAM169A	0.824506	0	0
KLHDC9	0.824506	0	0
DYNC2H1	0.824242	0	0
BAG4	0.824111	0	0
RAB30	0.823847	0	0
CELSR2	0.823715	0	0
DAB2IP	0.823584	0	0
NTN4	0.823584	0	0
PTP4A2	0.823584	0	0
TEX2	0.823188	0	0
NFIX	0.822925	0	0
TPPP	0.822661	0	0
AURKB	0.822398	0	0
C6orf211	0.822266	0	0
RGS12	0.822266	0	0
REPS2	0.822003	0	0
RERG	0.821476	0	0
NUMA1	0.820949	0	0
GSTCD	0.820422	0	0
IKBKB	0.819895	0	0
AHNAK	0.819631	0	0
CAB39L	0.819631	0	0
ERGIC1	0.819631	0	0
RBP1	0.819499	0	0
TIMELESS	0.819499	0	0
EPS8L1	0.819236	0	0
STC2	0.819236	0	0
COBL	0.818972	0	0
FAM102A	0.818972	0	0
CDCA8	0.818445	0	0
CDH3	0.818314	0	0
C1orf21	0.818182	0	0
USP47	0.817918	0	0
CASP6	0.817787	0	0
SAMD9L	0.817523	0	0
VRK1	0.817523	0	0
CCDC106	0.817523	0	0
ADCY9	0.81726	0	0
SLC39A11	0.81726	0	0
HELLS	0.817128	0	0
CHPT1	0.816864	0	0
EXOC6	0.816864	0	0
CLIC3	0.816601	0	0
CDK6	0.81581	0	0
CGN	0.815679	0	0
PRKACB	0.815547	0	0
UEVLD	0.815152	0	0
NAV2	0.81502	0	0
GINS1	0.813966	0	0
MYO5B	0.813966	0	0
ASPH	0.813439	0	0
FASN	0.813439	0	0
SIDT1	0.813307	0	0
KIF11	0.813043	0	0
VTCN1	0.812912	0	0
RARRES1	0.81278	0	0
SORBS2	0.81278	0	0
TNIK	0.812648	0	0
BUB1	0.812648	0	0
CHI3L1	0.812253	0	0
CYB5A	0.812253	0	0
ST8SIA6	0.812121	0	0
TMEM132A	0.811858	0	0
CDC20	0.811858	0	0
BNIPL	0.811726	0	0
FZD6	0.811462	0	0
PRKCD	0.811067	0	0
DNAJA4	0.810804	0	0
COL4A3BP	0.810672	0	0
WDHD1	0.810672	0	0
SIRT3	0.810408	0	0
PSAT1	0.810277	0	0
CDCP1	0.809881	0	0
PRC1	0.809881	0	0
FLNB	0.809618	0	0
GALNT10	0.809486	0	0
KNTC1	0.809486	0	0
MCM3	0.809486	0	0
PBX1	0.809354	0	0
GCSH	0.808959	0	0
PREX1	0.808959	0	0
PLCH1	0.808827	0	0
EPHX2	0.808696	0	0
FAM117A	0.808696	0	0
MAD2L1	0.808564	0	0
CDCA5	0.808564	0	0
HIP1R	0.807905	0	0
MARVELD2	0.807642	0	0
SLC44A4	0.80751	0	0
PFKFB2	0.806983	0	0
PLCD4	0.806719	0	0
ANLN	0.806324	0	0
ST6GAL1	0.805534	0	0
PRPS2	0.80527	0	0
CA13	0.805138	0	0
KHDRBS3	0.805007	0	0
LIG1	0.805007	0	0
ACSS1	0.80448	0	0
ITGA6	0.804216	0	0
PHGDH	0.803953	0	0
UCK2	0.803821	0	0
FAH	0.803557	0	0
MCCC2	0.803557	0	0
GLI3	0.803294	0	0
KIF20B	0.803294	0	0
ELMSAN1	0.803162	0	0
SLC12A2	0.803162	0	0
EPS8L2	0.80303	0	0
RIPK2	0.802899	0	0
ABCA3	0.802767	0	0
PVALB	0.802635	0	0
CCNB1	0.801845	0	0
P2RX4	0.801845	0	0
AIF1L	0.801581	0	0
IFIT5	0.801449	0	0
PRODH	0.801449	0	0
GALNT6	0.801318	0	0
ZSCAN18	0.801186	0	0
MATN3	0.801054	0	0
OAS3	0.800659	0	0
ALDH6A1	0.800527	0	0
SYT1	0.800395	0	0
GNG12	0.8	0	0
GXYLT2	0.799868	0	0
PADI2	0.799341	0	0
C1orf226	0.799209	0	0
DSC2	0.798682	0	0
CTPS1	0.798419	0	0
S100A14	0.798419	0	0
AKAP5	0.798155	0	0
CEBPB	0.797628	0	0
S100B	0.797497	0	0
STAT1	0.797365	0	0
DGKQ	0.797233	0	0
KPNA2	0.796838	0	0
PGR	0.796574	0	0
PRKCE	0.796574	0	0
TTF2	0.796311	0	0
RNLS	0.796311	0	0
PARD6B	0.796047	0	0
S100A16	0.795784	0	0
NOL3	0.795652	0	0
KPNB1	0.79552	0	0
IRX2	0.795389	0	0
PRKD1	0.795257	0	0
LONRF2	0.795257	0	0
CYP4X1	0.795125	0	0
FAM83G	0.794993	0	0
KLC3	0.794993	0	0
OXCT1	0.794862	0	0
PTRH2	0.794862	0	0
FRMD6	0.794598	0	0
WDR19	0.794598	0	0
NCAM2	0.794466	0	0
LAD1	0.794203	0	0
ERCC6L	0.793939	0	0
PON3	0.793808	0	0
PEG10	0.793281	0	0
ARHGAP44	0.793017	0	0
TACSTD2	0.792977	8.39716e-11	1.7609e-09
ABCC3	0.792754	0	0
BBS4	0.792622	0	0
RELB	0.792622	0	0
ELF1	0.792358	0	0
CENPI	0.792358	0	0
LTF	0.792227	0	0
KIF16B	0.792095	0	0
SRPK1	0.791304	0	0
MLPH	0.791173	0	0
SPC25	0.790909	0	0
PGM2L1	0.790646	0	0
ACADSB	0.790514	0	0
ATP6V0A4	0.790514	0	0
SCD5	0.790382	0	0
RPS6KA3	0.790119	0	0
SFRP1	0.790119	0	0
IQGAP3	0.789855	0	0
DHX58	0.789592	0	0
PYCARD	0.78946	0	0
GSTT1	0.789196	0	0
TTC39C	0.788933	0	0
IL32	0.788801	0	0
SH3D19	0.788274	0	0
GREB1	0.788142	0	0
ANXA3	0.788011	0	0
DNAJC1	0.788011	0	0
GCNT1	0.788011	0	0
IFIT1	0.788011	0	0
SLC6A9	0.788011	0	0
CBS	0.787879	0	0
DSP	0.787879	0	0
BACE2	0.787484	0	0
EZH2	0.787352	0	0
PSTPIP2	0.78722	0	0
TFCP2L1	0.786957	0	0
CDC7	0.786825	0	0
WNT5A	0.786825	0	0
RALGPS2	0.786693	0	0
LDHB	0.78643	0	0
PROM1	0.78643	0	0
KIF14	0.786298	0	0
KMO	0.786298	0	0
DPYSL3	0.785903	0	0
CDCA3	0.785903	0	0
ABLIM1	0.785771	0	0
LNX1	0.785639	0	0
IFT88	0.785507	0	0
LIN7A	0.785507	0	0
MLKL	0.785507	0	0
USP13	0.78498	0	0
CCDC25	0.784848	0	0
SULF2	0.784848	0	0
CCDC88C	0.784717	0	0
ITGB6	0.784717	0	0
SEC14L2	0.784585	0	0
CBX6	0.784058	0	0
MCM4	0.784058	0	0
ATHL1	0.783794	0	0
PCSK6	0.783794	0	0
TSPYL5	0.783663	0	0
ARHGAP29	0.783531	0	0
MVP	0.783531	0	0
PCNA	0.783267	0	0
WNK2	0.783136	0	0
NUCB2	0.783004	0	0
THBS4	0.78274	0	0
GAMT	0.782477	0	0
SIGLEC1	0.782477	0	0
HGD	0.782345	0	0
MRVI1	0.782345	0	0
DIAPH2	0.782213	0	0
RASGRF2	0.782213	0	0
IRF9	0.782082	0	0
SOWAHC	0.782082	0	0
CLMP	0.78195	0	0
SYT7	0.78195	0	0
LDHD	0.781555	0	0
NFIA	0.781423	0	0
RAD54B	0.781423	0	0
GPT2	0.781028	0	0
MYO5C	0.780237	0	0
S100P	0.780237	0	0
XYLT2	0.780237	0	0
IFIH1	0.780105	0	0
ENPP5	0.779842	0	0
SNCG	0.779578	0	0
MARK1	0.779447	0	0
RET	0.779447	0	0
NEK11	0.779447	0	0
MAPRE2	0.779183	0	0
GOT2	0.779051	0	0
WFDC2	0.778788	0	0
RBKS	0.778524	0	0
TNS4	0.778393	0	0
CMPK2	0.777997	0	0
PIR	0.777734	0	0
TMEM38B	0.777602	9.16738e-11	1.91834e-09
GMPS	0.777075	5.18247e-10	1.07988e-08
UHRF1BP1	0.777075	5.18247e-10	1.07988e-08
FAM129A	0.776943	6.2607e-10	1.3018e-08
SYT17	0.77668	8.43143e-10	1.74214e-08
C16orf89	0.77668	8.43143e-10	1.74214e-08
ADAM12	0.775758	1.61804e-09	3.32931e-08
NCALD	0.775626	1.73068e-09	3.55367e-08
S100A1	0.775362	1.95744e-09	4.01093e-08
BCAM	0.775231	2.07156e-09	4.22719e-08
GGT7	0.775231	2.07156e-09	4.22719e-08
NFASC	0.775099	2.18618e-09	4.43354e-08
KCNK1	0.775099	2.18618e-09	4.43354e-08
NNT	0.775099	2.18618e-09	4.43354e-08
BLVRB	0.77444	2.76675e-09	5.5994e-08
RFC4	0.774308	2.88437e-09	5.82549e-08
CHD7	0.774045	3.12114e-09	6.27796e-08
GSPT2	0.774045	3.12114e-09	6.27796e-08
DDX58	0.773913	3.24029e-09	6.50435e-08
ELAVL2	0.773781	3.35996e-09	6.73084e-08
MAN1C1	0.773518	3.60082e-09	7.19873e-08
AHCYL2	0.773254	3.84376e-09	7.66885e-08
CRIP2	0.772859	4.21208e-09	8.36981e-08
NAA25	0.772859	4.21208e-09	8.36981e-08
SYTL2	0.772596	4.46025e-09	8.84513e-08
DHRS2	0.772464	4.58514e-09	9.07452e-08
ASAH1	0.7722	4.83649e-09	9.5337e-08
CLIP1	0.7722	4.83649e-09	9.5337e-08
ZNF552	0.771542	5.47429e-09	1.07694e-07
TMEM26	0.771278	5.7332e-09	1.12339e-07
MCM10	0.771278	5.7332e-09	1.12339e-07
NCAPG2	0.771146	5.86348e-09	1.1421e-07
SLC27A6	0.771146	5.86348e-09	1.1421e-07
TCEA3	0.771146	5.86348e-09	1.1421e-07
PFKP	0.771014	5.99431e-09	1.16299e-07
THEM6	0.771014	5.99431e-09	1.16299e-07
SELENBP1	0.770619	6.39012e-09	1.23735e-07
SKA3	0.770487	6.52317e-09	1.26064e-07
HSPB8	0.770356	6.65678e-09	1.28394e-07
GHDC	0.770092	6.92569e-09	1.3332e-07
OSBPL6	0.76996	7.06099e-09	1.35659e-07
ATP11B	0.769565	7.47031e-09	1.42138e-07
GSTZ1	0.769565	7.47031e-09	1.42138e-07
HSPB1	0.769565	7.47031e-09	1.42138e-07
PCTP	0.769565	7.47031e-09	1.42138e-07
CREB5	0.769565	7.47031e-09	1.42138e-07
CEACAM1	0.76917	7.88479e-09	1.49735e-07
ACY1	0.768906	8.16401e-09	1.54442e-07
STUB1	0.768906	8.16401e-09	1.54442e-07
APBB2	0.768775	8.3045e-09	1.55903e-07
HN1	0.768775	8.3045e-09	1.55903e-07
UNC93B1	0.768775	8.3045e-09	1.55903e-07
ZNF462	0.768775	8.3045e-09	1.55903e-07
PHLDA2	0.768248	8.87232e-09	1.66246e-07
TGFBR3	0.768116	9.01576e-09	1.68614e-07
CAPN13	0.767984	9.15979e-09	1.7066e-07
SYTL1	0.767984	9.15979e-09	1.7066e-07
SOX9	0.767746	7.56326e-10	1.56934e-08
MTUS1	0.767589	9.5955e-09	1.78104e-07
STEAP2	0.767589	9.5955e-09	1.78104e-07
TCF7L1	0.767457	9.74195e-09	1.80482e-07
EML2	0.767062	1.01849e-08	1.87983e-07
HERC6	0.767062	1.01849e-08	1.87983e-07
EIF2D	0.766798	1.04833e-08	1.92052e-07
PLAT	0.766798	1.04833e-08	1.92052e-07
PTPN13	0.766798	1.04833e-08	1.92052e-07
KCNN4	0.766798	1.04833e-08	1.92052e-07
PPIP5K1	0.766667	1.06335e-08	1.9444e-07
SLC39A6	0.766535	1.07842e-08	1.96468e-07
ST6GALNAC2	0.766535	1.07842e-08	1.96468e-07
ERO1LB	0.766403	1.09356e-08	1.98492e-07
RASA1	0.766403	1.09356e-08	1.98492e-07
CELSR1	0.766271	1.10876e-08	2.00881e-07
APBB1IP	0.765876	1.15474e-08	2.08827e-07
TOM1L1	0.765744	1.17019e-08	2.10848e-07
TXNDC5	0.765744	1.17019e-08	2.10848e-07
KRT23	0.765481	1.20128e-08	2.1527e-07
SORCS2	0.765481	1.20128e-08	2.1527e-07
TAOK1	0.765481	1.20128e-08	2.1527e-07
CYBRD1	0.765349	1.21693e-08	2.17284e-07
DDX55	0.765349	1.21693e-08	2.17284e-07
HIRIP3	0.765217	1.23264e-08	2.19691e-07
CNTN3	0.764954	1.26425e-08	2.24513e-07
IFIT3	0.764954	1.26425e-08	2.24513e-07
CRYAB	0.764822	1.28016e-08	2.26521e-07
AMIGO2	0.764822	1.28016e-08	2.26521e-07
GDPD1	0.76469	1.29613e-08	2.28526e-07
KITLG	0.76469	1.29613e-08	2.28526e-07
IL1RN	0.764163	1.36067e-08	2.38625e-07
PDLIM1	0.764163	1.36067e-08	2.38625e-07
WAPAL	0.764163	1.36067e-08	2.38625e-07
DOK1	0.764032	1.37697e-08	2.40628e-07
PTPLAD1	0.764032	1.37697e-08	2.40628e-07
PTEN	0.7639	1.39334e-08	2.43057e-07
STEAP4	0.763768	1.40977e-08	2.4549e-07
ALOX15B	0.763373	1.45949e-08	2.53698e-07
DNAJB11	0.762978	1.50981e-08	2.61985e-07
POF1B	0.762846	1.52673e-08	2.64454e-07
CRYZ	0.762714	1.54371e-08	2.66459e-07
UBXN10	0.762714	1.54371e-08	2.66459e-07
TRIM2	0.762319	1.59508e-08	2.74845e-07
KIT	0.762055	1.62968e-08	2.79829e-07
SFRP2	0.762055	1.62968e-08	2.79829e-07
ABCC1	0.761528	1.69974e-08	2.9135e-07
KTN1	0.761265	1.7352e-08	2.96912e-07
SLC25A19	0.76087	1.78894e-08	3.05576e-07
PHRF1	0.760738	1.807e-08	3.06536e-07
STMN3	0.760738	1.807e-08	3.06536e-07
P4HA3	0.760738	1.807e-08	3.06536e-07
TBX3	0.760738	1.807e-08	3.06536e-07
FAM111B	0.760606	1.82513e-08	3.0908e-07
TRIM21	0.760499	1.35227e-09	2.78828e-08
NLRX1	0.760343	1.86162e-08	3.14719e-07
ALDH5A1	0.760211	1.87998e-08	3.16736e-07
VSIG10	0.760211	1.87998e-08	3.16736e-07
HEBP1	0.760079	1.89841e-08	3.18752e-07
KIF1C	0.760079	1.89841e-08	3.18752e-07
PRKAA2	0.759947	1.91692e-08	3.20223e-07
ACYP2	0.759947	1.91692e-08	3.20223e-07
TNN	0.759947	1.91692e-08	3.20223e-07
ACBD5	0.759684	1.95416e-08	3.24793e-07
PLS1	0.759684	1.95416e-08	3.24793e-07
TRPS1	0.759684	1.95416e-08	3.24793e-07
NCKIPSD	0.759552	1.9729e-08	3.27355e-07
NMT2	0.759157	2.02957e-08	3.36193e-07
GLT8D1	0.759025	2.04862e-08	3.38211e-07
BRCA1	0.759025	2.04862e-08	3.38211e-07
PSEN2	0.758893	2.06775e-08	3.40798e-07
DAPP1	0.758762	2.08695e-08	3.43388e-07
ZNF217	0.758498	2.12559e-08	3.49164e-07
ALDH2	0.758366	2.14503e-08	3.51771e-07
FDXR	0.758103	2.18415e-08	3.57592e-07
DGKA	0.757971	2.20383e-08	3.59619e-07
TP53I11	0.757971	2.20383e-08	3.59619e-07
HERC5	0.757839	2.2236e-08	3.62244e-07
CDK18	0.757576	2.26336e-08	3.67508e-07
PCM1	0.757576	2.26336e-08	3.67508e-07
CYP7B1	0.757312	2.30346e-08	3.73403e-07
AP3B2	0.757181	2.32363e-08	3.75438e-07
PRLR	0.757181	2.32363e-08	3.75438e-07
COL14A1	0.757049	2.34388e-08	3.77473e-07
IGFBP2	0.757049	2.34388e-08	3.77473e-07
TMEM97	0.756917	2.36422e-08	3.80127e-07
NEIL2	0.756653	2.40515e-08	3.86077e-07
CAND2	0.756522	2.42574e-08	3.88749e-07
HAGH	0.75639	2.44641e-08	3.90792e-07
SULT1C2	0.75639	2.44641e-08	3.90792e-07
IGF1R	0.756258	2.46717e-08	3.9347e-07
SEPHS2	0.756126	2.48802e-08	3.96153e-07
PKIB	0.755336	2.6149e-08	4.15685e-07
TC2N	0.755072	2.6579e-08	4.2184e-07
LASP1	0.754941	2.67953e-08	4.23908e-07
ZFHX3	0.754941	2.67953e-08	4.23908e-07
MMS22L	0.754809	2.70125e-08	4.2666e-07
C1QBP	0.754677	2.72307e-08	4.28731e-07
SLC27A2	0.754677	2.72307e-08	4.28731e-07
SOX10	0.754545	2.74497e-08	4.30118e-07
STEAP3	0.754545	2.74497e-08	4.30118e-07
TIAM1	0.754545	2.74497e-08	4.30118e-07
NOTCH3	0.753755	2.87829e-08	4.50293e-07
MTHFD1L	0.753623	2.90084e-08	4.52383e-07
SPDEF	0.753623	2.90084e-08	4.52383e-07
PAPSS2	0.753491	2.92347e-08	4.55194e-07
NHSL1	0.75336	2.9462e-08	4.58009e-07
EPPK1	0.753096	2.99195e-08	4.64388e-07
SLC34A2	0.752964	3.01497e-08	4.67225e-07
APOBEC3B	0.752701	3.06129e-08	4.73658e-07
PUS7	0.752569	3.08459e-08	4.76516e-07
ISYNA1	0.752437	3.10799e-08	4.78631e-07
KCNMA1	0.752437	3.10799e-08	4.78631e-07
CCDC80	0.752306	3.13149e-08	4.80747e-07
TXLNG	0.752306	3.13149e-08	4.80747e-07
HMMR	0.752174	3.15509e-08	4.82117e-07
PDSS1	0.752174	3.15509e-08	4.82117e-07
MELK	0.752174	3.15509e-08	4.82117e-07
ASPM	0.752042	3.17878e-08	4.84236e-07
DIXDC1	0.752042	3.17878e-08	4.84236e-07
NEDD4L	0.751779	3.22647e-08	4.89986e-07
TUBB2B	0.751779	3.22647e-08	4.89986e-07
KERA	0.751647	3.25046e-08	4.9287e-07
FUK	0.751383	3.29875e-08	4.98657e-07
GMPR2	0.751383	3.29875e-08	4.98657e-07
BAG3	0.751252	3.32304e-08	4.99267e-07
CPE	0.751252	3.32304e-08	4.99267e-07
DPCD	0.751252	3.32304e-08	4.99267e-07
PLEKHF2	0.751252	3.32304e-08	4.99267e-07
NCS1	0.750988	3.37194e-08	5.05842e-07
CDK17	0.750856	3.39654e-08	5.06449e-07
SGCD	0.750856	3.39654e-08	5.06449e-07
TRUB1	0.750856	3.39654e-08	5.06449e-07
ZBTB20	0.750856	3.39654e-08	5.06449e-07
BEND3	0.750725	3.42124e-08	5.09362e-07
ACSL5	0.750461	3.47096e-08	5.14433e-07
DST	0.750461	3.47096e-08	5.14433e-07
MOCS1	0.750461	3.47096e-08	5.14433e-07
MACC1	0.750329	3.49598e-08	5.17363e-07
NUDT12	0.750198	3.5211e-08	5.203e-07
RASSF4	0.750066	3.54633e-08	5.23243e-07
CHAF1A	0.749934	3.57166e-08	5.26193e-07
TRIM3	0.749802	3.5971e-08	5.2915e-07
LURAP1L	0.749671	3.62265e-08	5.31322e-07
NIPAL2	0.749671	3.62265e-08	5.31322e-07
MAP2	0.749539	3.64831e-08	5.3429e-07
HMGCS2	0.749275	3.69994e-08	5.41048e-07
CDKN1B	0.749144	3.72592e-08	5.4404e-07
TRIM47	0.749012	3.75201e-08	5.47039e-07
CCBL1	0.74888	3.77821e-08	5.50045e-07
RAB9B	0.748748	3.80452e-08	5.53059e-07
SMIM1	0.748617	3.83095e-08	5.5608e-07
SP110	0.748485	3.85748e-08	5.58861e-07
CEACAM6	0.748353	3.88413e-08	5.58861e-07
GLCE	0.748353	3.88413e-08	5.58861e-07
SERPINB5	0.748353	3.88413e-08	5.58861e-07
CCNB2	0.748353	3.88413e-08	5.58861e-07
DNMT3B	0.748353	3.88413e-08	5.58861e-07
CASP4	0.748221	3.91089e-08	5.60258e-07
LZTS1	0.748221	3.91089e-08	5.60258e-07
CXCL14	0.748221	3.91089e-08	5.60258e-07
TRIM36	0.74809	3.93776e-08	5.63289e-07
BAIAP2L1	0.747958	3.96475e-08	5.65508e-07
FYB	0.747958	3.96475e-08	5.65508e-07
SLC7A5	0.747826	3.99185e-08	5.68551e-07
RAB36	0.747694	4.01907e-08	5.71601e-07
GNPNAT1	0.747431	4.07386e-08	5.77726e-07
RCOR2	0.747431	4.07386e-08	5.77726e-07
STAT5A	0.747299	4.10142e-08	5.79966e-07
RAB11FIP3	0.747299	4.10142e-08	5.79966e-07
ZBTB18	0.746904	4.18483e-08	5.90913e-07
FAM120A	0.746772	4.21287e-08	5.94021e-07
HMGB3	0.746509	4.26932e-08	6.00262e-07
SNX25	0.746509	4.26932e-08	6.00262e-07
DPP8	0.746377	4.29772e-08	6.03395e-07
PDE4B	0.745982	4.38366e-08	6.14585e-07
SLCO2A1	0.745718	4.44157e-08	6.2182e-07
HPGDS	0.745586	4.47071e-08	6.25012e-07
BZW2	0.745323	4.52937e-08	6.3053e-07
FAR2	0.745323	4.52937e-08	6.3053e-07
GRB14	0.745323	4.52937e-08	6.3053e-07
ZCCHC24	0.745191	4.55889e-08	6.33744e-07
CD14	0.745059	4.58854e-08	6.36071e-07
SCYL3	0.745059	4.58854e-08	6.36071e-07
CD163	0.744796	4.64822e-08	6.42537e-07
CPPED1	0.744796	4.64822e-08	6.42537e-07
HAGHL	0.744532	4.70842e-08	6.49947e-07
WASF1	0.744401	4.73872e-08	6.53214e-07
FMNL2	0.744137	4.7997e-08	6.58856e-07
MEX3A	0.744137	4.7997e-08	6.58856e-07
SFXN2	0.744137	4.7997e-08	6.58856e-07
CCDC117	0.744005	4.83039e-08	6.61227e-07
NSF	0.744005	4.83039e-08	6.61227e-07
CTH	0.74361	4.92327e-08	6.73006e-07
HNMT	0.743347	4.98587e-08	6.79678e-07
KCTD6	0.743347	4.98587e-08	6.79678e-07
DTX3	0.743215	5.01737e-08	6.83027e-07
KIF3A	0.742819	5.11271e-08	6.93134e-07
STK32C	0.742819	5.11271e-08	6.93134e-07
TOM1L2	0.742819	5.11271e-08	6.93134e-07
ARRB1	0.742556	5.17696e-08	7.00881e-07
AKR7A3	0.742424	5.2093e-08	7.04292e-07
C15orf48	0.742161	5.27441e-08	7.10172e-07
FAAH	0.742161	5.27441e-08	7.10172e-07
TRIM14	0.742161	5.27441e-08	7.10172e-07
CHORDC1	0.742029	5.30718e-08	7.13609e-07
RHPN2	0.741897	5.34009e-08	7.17056e-07
HSH2D	0.741634	5.40635e-08	7.24509e-07
ANO1	0.741502	5.4397e-08	7.24509e-07
ARHGEF28	0.741502	5.4397e-08	7.24509e-07
KYNU	0.741502	5.4397e-08	7.24509e-07
PNKP	0.741502	5.4397e-08	7.24509e-07
TOP2A	0.741502	5.4397e-08	7.24509e-07
SKA1	0.74137	5.4732e-08	7.27987e-07
MYCBP2	0.741238	5.50684e-08	7.31475e-07
ACSL4	0.741107	5.54064e-08	7.34973e-07
FGD4	0.740975	5.57458e-08	7.38482e-07
MEGF9	0.740843	5.60868e-08	7.41007e-07
SLC35B1	0.740843	5.60868e-08	7.41007e-07
HSD3B7	0.740711	5.64292e-08	7.43538e-07
BIRC5	0.740711	5.64292e-08	7.43538e-07
QPRT	0.74058	5.67732e-08	7.47072e-07
ANXA7	0.740448	5.71187e-08	7.4862e-07
OCLN	0.740448	5.71187e-08	7.4862e-07
SPIRE1	0.740448	5.71187e-08	7.4862e-07
YBX2	0.740184	5.78144e-08	7.56732e-07
TCN1	0.740053	5.81646e-08	7.60305e-07
DDX60	0.739921	5.85163e-08	7.61871e-07
KDM4B	0.739921	5.85163e-08	7.61871e-07
E2F3	0.739921	5.85163e-08	7.61871e-07
LIMA1	0.739526	5.95809e-08	7.74709e-07
ATAD2	0.739394	5.9939e-08	7.77314e-07
CLIC6	0.739394	5.9939e-08	7.77314e-07
SESN3	0.739262	6.02987e-08	7.80951e-07
SPDL1	0.738999	6.10229e-08	7.89293e-07
PCDHB2	0.738867	6.13874e-08	7.92968e-07
NOS1AP	0.738735	6.17536e-08	7.96654e-07
GLDC	0.73834	6.28621e-08	8.09894e-07
SNX1	0.737945	6.39857e-08	8.23294e-07
REPS1	0.737813	6.43637e-08	8.27077e-07
SRGAP1	0.737681	6.47433e-08	8.30872e-07
AIF1	0.737418	6.55078e-08	8.3959e-07
PTGR1	0.737286	6.58927e-08	8.43426e-07
MSRA	0.737022	6.66676e-08	8.51135e-07
RAB3IP	0.737022	6.66676e-08	8.51135e-07
CNTN4	0.736495	6.8239e-08	8.67823e-07
GLB1L2	0.736495	6.8239e-08	8.67823e-07
TESK2	0.736495	6.8239e-08	8.67823e-07
DEGS2	0.736364	6.86363e-08	8.7063e-07
MTHFD2	0.736364	6.86363e-08	8.7063e-07
STK38	0.736232	6.90355e-08	8.74567e-07
ISG20	0.735968	6.98393e-08	8.81352e-07
SPON1	0.735968	6.98393e-08	8.81352e-07
ZNF516	0.735968	6.98393e-08	8.81352e-07
FAM83B	0.735837	7.0244e-08	8.84195e-07
PIGR	0.735837	7.0244e-08	8.84195e-07
HOMEZ	0.735046	7.27117e-08	9.11764e-07
NFIB	0.735046	7.27117e-08	9.11764e-07
PPFIA3	0.735046	7.27117e-08	9.11764e-07
ASH2L	0.734914	7.31296e-08	9.14677e-07
HENMT1	0.734914	7.31296e-08	9.14677e-07
CYFIP2	0.734783	7.35495e-08	9.176e-07
PLAU	0.734783	7.35495e-08	9.176e-07
AK5	0.734519	7.43952e-08	9.22313e-07
NPC2	0.734519	7.43952e-08	9.22313e-07
NUDT8	0.734519	7.43952e-08	9.22313e-07
RCN1	0.734519	7.43952e-08	9.22313e-07
MTL5	0.734519	7.43952e-08	9.22313e-07
GLYATL2	0.734256	7.52488e-08	9.30554e-07
ACACA	0.734256	7.52488e-08	9.30554e-07
SMARCA1	0.733992	7.61103e-08	9.38852e-07
SLC7A8	0.733992	7.61103e-08	9.38852e-07
KLHL11	0.73386	7.65441e-08	9.43023e-07
RGMA	0.733597	7.74178e-08	9.52596e-07
DTX3L	0.733465	7.78577e-08	9.55623e-07
WIPI1	0.733465	7.78577e-08	9.55623e-07
OASL	0.733333	7.82996e-08	9.5866e-07
SMAP2	0.733333	7.82996e-08	9.5866e-07
DIRAS1	0.733202	7.87437e-08	9.62901e-07
AOX1	0.73307	7.91898e-08	9.64765e-07
BAG1	0.73307	7.91898e-08	9.64765e-07
WLS	0.73307	7.91898e-08	9.64765e-07
CHAF1B	0.732806	8.00884e-08	9.72108e-07
FGFR1	0.732806	8.00884e-08	9.72108e-07
GOLGA5	0.732806	8.00884e-08	9.72108e-07
CASP7	0.732675	8.05409e-08	9.74001e-07
GSR	0.732675	8.05409e-08	9.74001e-07
RARA	0.732675	8.05409e-08	9.74001e-07
CALU	0.732543	8.09955e-08	9.78298e-07
PIP4K2B	0.732411	8.14522e-08	9.82611e-07
MAPKAPK2	0.732279	8.19112e-08	9.86939e-07
BST2	0.732148	8.23722e-08	9.88868e-07
PLA2G16	0.732148	8.23722e-08	9.88868e-07
BCL3	0.732148	8.23722e-08	9.88868e-07
EDNRA	0.732016	8.28355e-08	9.9322e-07
CAPN2	0.731884	8.3301e-08	9.95169e-07
EIF4A2	0.731884	8.3301e-08	9.95169e-07
MMP11	0.731884	8.3301e-08	9.95169e-07
CTTNBP2NL	0.731752	8.37687e-08	9.9713e-07
GAA	0.731752	8.37687e-08	9.9713e-07
PLEKHA1	0.731752	8.37687e-08	9.9713e-07
FAM84B	0.731621	8.42386e-08	1.00151e-06
GALNT14	0.731489	8.47107e-08	1.00591e-06
GAS7	0.731357	8.51851e-08	1.01033e-06
ADD3	0.731094	8.61407e-08	1.02044e-06
FBXL20	0.730962	8.66219e-08	1.0249e-06
ACOT9	0.73083	8.71054e-08	1.02693e-06
FAM63A	0.73083	8.71054e-08	1.02693e-06
PSMD5	0.73083	8.71054e-08	1.02693e-06
SQLE	0.730698	8.75912e-08	1.03142e-06
ACADM	0.730435	8.85698e-08	1.04046e-06
BCAT2	0.730435	8.85698e-08	1.04046e-06
TGFB3	0.730303	8.90627e-08	1.045e-06
ARHGAP9	0.729908	9.05555e-08	1.05874e-06
CALB2	0.729908	9.05555e-08	1.05874e-06
LINGO1	0.729908	9.05555e-08	1.05874e-06
GINS3	0.729776	9.10579e-08	1.06335e-06
CST3	0.729644	9.15628e-08	1.06798e-06
MOCOS	0.729381	9.25797e-08	1.07602e-06
PPIC	0.729381	9.25797e-08	1.07602e-06
STON2	0.729381	9.25797e-08	1.07602e-06
CHST1	0.729249	9.30919e-08	1.0807e-06
AGL	0.729117	9.36066e-08	1.08158e-06
CKAP4	0.729117	9.36066e-08	1.08158e-06
CYB5R3	0.729117	9.36066e-08	1.08158e-06
SCRN2	0.729117	9.36066e-08	1.08158e-06
ALDH1A1	0.728986	9.41238e-08	1.08501e-06
BCAR3	0.728986	9.41238e-08	1.08501e-06
HIST1H1A	0.728854	9.46435e-08	1.08973e-06
MAOB	0.72859	9.56904e-08	1.09793e-06
NUDT18	0.72859	9.56904e-08	1.09793e-06
PTDSS1	0.72859	9.56904e-08	1.09793e-06
SLC9A1	0.728458	9.62177e-08	1.10142e-06
APBA2	0.728458	9.62177e-08	1.10142e-06
REEP5	0.728327	9.67476e-08	1.10364e-06
UNC13B	0.728327	9.67476e-08	1.10364e-06
GKAP1	0.728327	9.67476e-08	1.10364e-06
ACAT2	0.728195	9.728e-08	1.10587e-06
SHMT2	0.728195	9.728e-08	1.10587e-06
GZMH	0.728195	9.728e-08	1.10587e-06
GATM	0.728063	9.78151e-08	1.1094e-06
PSTPIP1	0.728063	9.78151e-08	1.1094e-06
FNBP1	0.727931	9.83528e-08	1.11421e-06
HINT2	0.727668	9.9436e-08	1.12261e-06
OMA1	0.727668	9.9436e-08	1.12261e-06
PHLDB3	0.727668	9.9436e-08	1.12261e-06
ABHD11	0.727536	9.99816e-08	1.12748e-06
GBP3	0.727404	1.0053e-07	1.12979e-06
GMIP	0.727404	1.0053e-07	1.12979e-06
NAV1	0.727404	1.0053e-07	1.12979e-06
MSRB3	0.727273	1.01081e-07	1.13339e-06
MTERFD1	0.727273	1.01081e-07	1.13339e-06
MGST1	0.727141	1.01635e-07	1.13831e-06
RAB27B	0.727009	1.02191e-07	1.14324e-06
SUCO	0.726877	1.0275e-07	1.14819e-06
PFKM	0.726614	1.03877e-07	1.15947e-06
CLASP2	0.72635	1.05015e-07	1.17084e-06
CYTH3	0.726219	1.05588e-07	1.17457e-06
NGFR	0.726219	1.05588e-07	1.17457e-06
CCDC167	0.726087	1.06164e-07	1.17699e-06
IMPDH1	0.726087	1.06164e-07	1.17699e-06
VAV2	0.726087	1.06164e-07	1.17699e-06
MX2	0.725955	1.06742e-07	1.18076e-06
PPL	0.725955	1.06742e-07	1.18076e-06
HSD17B8	0.725692	1.07909e-07	1.18965e-06
LRRC15	0.725692	1.07909e-07	1.18965e-06
SCARB1	0.725692	1.07909e-07	1.18965e-06
RBBP8	0.72556	1.08496e-07	1.19213e-06
RMND1	0.72556	1.08496e-07	1.19213e-06
TEX30	0.72556	1.08496e-07	1.19213e-06
AHR	0.725428	1.09087e-07	1.19462e-06
ARHGEF16	0.725428	1.09087e-07	1.19462e-06
PPP1R1B	0.725428	1.09087e-07	1.19462e-06
KIAA0101	0.725296	1.0968e-07	1.19845e-06
QSOX1	0.725296	1.0968e-07	1.19845e-06
ELP3	0.725165	1.10276e-07	1.20363e-06
EIF2AK2	0.725033	1.10876e-07	1.20884e-06
ESRP1	0.724901	1.11478e-07	1.21406e-06
CRYM	0.724769	1.12083e-07	1.21796e-06
NLRC4	0.724769	1.12083e-07	1.21796e-06
NVL	0.724638	1.12691e-07	1.22188e-06
CCNA2	0.724638	1.12691e-07	1.22188e-06
AIM1	0.724506	1.13303e-07	1.22312e-06
MVK	0.724506	1.13303e-07	1.22312e-06
CACFD1	0.724506	1.13303e-07	1.22312e-06
SLC22A17	0.724506	1.13303e-07	1.22312e-06
PLD1	0.724374	1.13917e-07	1.22841e-06
MASTL	0.724111	1.15155e-07	1.23905e-06
S100A11	0.724111	1.15155e-07	1.23905e-06
CAP2	0.723979	1.15779e-07	1.24035e-06
SIK3	0.723979	1.15779e-07	1.24035e-06
TSFM	0.723979	1.15779e-07	1.24035e-06
CNTLN	0.723979	1.15779e-07	1.24035e-06
CYB5R1	0.723715	1.17036e-07	1.25109e-06
AADAT	0.723715	1.17036e-07	1.25109e-06
OCRL	0.723584	1.17669e-07	1.2565e-06
FAF1	0.723452	1.18306e-07	1.26057e-06
SUB1	0.723452	1.18306e-07	1.26057e-06
AGTPBP1	0.72332	1.18946e-07	1.26328e-06
RNF135	0.72332	1.18946e-07	1.26328e-06
TIPRL	0.72332	1.18946e-07	1.26328e-06
ADRA2A	0.723188	1.19588e-07	1.26738e-06
ZC2HC1A	0.723188	1.19588e-07	1.26738e-06
CLMN	0.723057	1.20235e-07	1.27286e-06
FRY	0.722925	1.20884e-07	1.27562e-06
LY75	0.722925	1.20884e-07	1.27562e-06
TTL	0.722925	1.20884e-07	1.27562e-06
MAGI3	0.722793	1.21537e-07	1.28114e-06
GBP5	0.72253	1.22852e-07	1.29362e-06
FKBP4	0.722398	1.23515e-07	1.29921e-06
PARP14	0.722266	1.24181e-07	1.30483e-06
PPAP2A	0.722134	1.24851e-07	1.30907e-06
TRIM29	0.722134	1.24851e-07	1.30907e-06
CTIF	0.721871	1.262e-07	1.32181e-06
MSH2	0.721739	1.2688e-07	1.32752e-06
SMYD2	0.721607	1.27563e-07	1.33326e-06
MID1	0.721476	1.2825e-07	1.33477e-06
NPM1	0.721476	1.2825e-07	1.33477e-06
RAB35	0.721476	1.2825e-07	1.33477e-06
UBE3A	0.721476	1.2825e-07	1.33477e-06
GLIPR2	0.721344	1.2894e-07	1.33913e-06
TAP1	0.721344	1.2894e-07	1.33913e-06
LYAR	0.721212	1.29634e-07	1.34492e-06
FUBP1	0.72108	1.30331e-07	1.34931e-06
XAF1	0.72108	1.30331e-07	1.34931e-06
TMEM206	0.720949	1.31032e-07	1.35515e-06
IL33	0.720817	1.31737e-07	1.36101e-06
RND3	0.720685	1.32445e-07	1.36689e-06
SLC1A1	0.720422	1.33873e-07	1.38018e-06
CDC27	0.720026	1.36042e-07	1.40107e-06
FBXO2	0.719763	1.37506e-07	1.41468e-06
IFT27	0.719499	1.38986e-07	1.42693e-06
CBX7	0.719499	1.38986e-07	1.42693e-06
NEK9	0.719368	1.39732e-07	1.43309e-06
PPP2R5A	0.719236	1.40482e-07	1.43928e-06
ARHGAP10	0.719104	1.41235e-07	1.4455e-06
EGFR	0.718972	1.41993e-07	1.45024e-06
PGAP3	0.718972	1.41993e-07	1.45024e-06
AASDHPPT	0.718445	1.45062e-07	1.47547e-06
SH3BGRL2	0.718445	1.45062e-07	1.47547e-06
WBP1L	0.718445	1.45062e-07	1.47547e-06
ZNF649	0.718445	1.45062e-07	1.47547e-06
FLI1	0.718182	1.46621e-07	1.4852e-06
MAP3K1	0.718182	1.46621e-07	1.4852e-06
TLR2	0.718182	1.46621e-07	1.4852e-06
VCPIP1	0.718182	1.46621e-07	1.4852e-06
MTFR1	0.717787	1.4899e-07	1.50765e-06
UCHL5	0.717655	1.49788e-07	1.51262e-06
SCFD1	0.717655	1.49788e-07	1.51262e-06
GIMAP2	0.717523	1.50591e-07	1.51916e-06
LRRC26	0.71726	1.52208e-07	1.5339e-06
SEMA3C	0.716996	1.53842e-07	1.54721e-06
CENPQ	0.716996	1.53842e-07	1.54721e-06
STARD5	0.716864	1.54665e-07	1.55391e-06
DHODH	0.716733	1.55493e-07	1.55746e-06
LPIN1	0.716733	1.55493e-07	1.55746e-06
TST	0.716733	1.55493e-07	1.55746e-06
WNT4	0.716469	1.57162e-07	1.57258e-06
MOCS2	0.716337	1.58003e-07	1.57779e-06
TBC1D8	0.716337	1.58003e-07	1.57779e-06
PDE4D	0.716206	1.58849e-07	1.58463e-06
PM20D2	0.715942	1.60554e-07	1.59679e-06
SLTM	0.715942	1.60554e-07	1.59679e-06
PPAPDC1B	0.715942	1.60554e-07	1.59679e-06
DUSP23	0.71581	1.61413e-07	1.60371e-06
IFI44	0.715679	1.62276e-07	1.60905e-06
MYO10	0.715679	1.62276e-07	1.60905e-06
ARFIP1	0.715415	1.64017e-07	1.62305e-06
LRRFIP2	0.715415	1.64017e-07	1.62305e-06
ITGB2	0.715152	1.65777e-07	1.63882e-06
KIAA0040	0.71502	1.66664e-07	1.64593e-06
SCAMP1	0.714888	1.67556e-07	1.65308e-06
FAP	0.714756	1.68452e-07	1.6586e-06
GAREM	0.714756	1.68452e-07	1.6586e-06
COIL	0.714625	1.69353e-07	1.66415e-06
LARP1	0.714625	1.69353e-07	1.66415e-06
IFT140	0.714361	1.7117e-07	1.68033e-06
IDH3A	0.714229	1.72086e-07	1.68429e-06
USP18	0.714229	1.72086e-07	1.68429e-06
PDE10A	0.714229	1.72086e-07	1.68429e-06
CGREF1	0.714097	1.73006e-07	1.69162e-06
TSTD1	0.713966	1.73932e-07	1.69898e-06
MICAL3	0.713834	1.74863e-07	1.70469e-06
WDR54	0.713834	1.74863e-07	1.70469e-06
ACTR2	0.71357	1.76739e-07	1.72128e-06
RANBP9	0.713439	1.77684e-07	1.72878e-06
RAB11FIP4	0.713307	1.78635e-07	1.73632e-06
PROSC	0.713043	1.80552e-07	1.7515e-06
NUDT6	0.713043	1.80552e-07	1.7515e-06
APOBEC3C	0.712912	1.81518e-07	1.75914e-06
KIAA0100	0.71278	1.8249e-07	1.76508e-06
IRX5	0.71278	1.8249e-07	1.76508e-06
NAPA	0.712648	1.83466e-07	1.77279e-06
ZFP62	0.712516	1.84448e-07	1.78053e-06
ABCA8	0.712385	1.85435e-07	1.78831e-06
BDH1	0.712253	1.86428e-07	1.79612e-06
DOCK1	0.712121	1.87426e-07	1.80221e-06
NXPE3	0.712121	1.87426e-07	1.80221e-06
NEDD1	0.711594	1.91472e-07	1.83933e-06
HSPA4L	0.711331	1.93528e-07	1.85727e-06
ECI1	0.711199	1.94565e-07	1.85817e-06
MND1	0.711199	1.94565e-07	1.85817e-06
PLEKHG4B	0.711199	1.94565e-07	1.85817e-06
MCTP2	0.711199	1.94565e-07	1.85817e-06
PRR15	0.711199	1.94565e-07	1.85817e-06
TUBA4A	0.711067	1.95607e-07	1.86632e-06
LBR	0.710935	1.96655e-07	1.87088e-06
LCP2	0.710935	1.96655e-07	1.87088e-06
STRBP	0.710935	1.96655e-07	1.87088e-06
MIEN1	0.710672	1.98768e-07	1.88916e-06
CASP1	0.71054	1.99833e-07	1.89563e-06
SUOX	0.71054	1.99833e-07	1.89563e-06
ALDH1B1	0.710408	2.00904e-07	1.9003e-06
RAB17	0.710408	2.00904e-07	1.9003e-06
CYTIP	0.710408	2.00904e-07	1.9003e-06
TNFAIP8	0.710277	2.01981e-07	1.90865e-06
GLT8D2	0.710013	2.04152e-07	1.92732e-06
APPBP2	0.709881	2.05247e-07	1.93395e-06
RRAS	0.709881	2.05247e-07	1.93395e-06
TSC1	0.70975	2.06347e-07	1.94246e-06
EEPD1	0.709618	2.07454e-07	1.94916e-06
WNK4	0.709618	2.07454e-07	1.94916e-06
GMPR	0.709486	2.08566e-07	1.95774e-06
CERS6	0.709354	2.09685e-07	1.96637e-06
PLEKHH3	0.709091	2.11941e-07	1.98564e-06
ADSSL1	0.708959	2.13079e-07	1.9944e-06
TBL1X	0.708827	2.14222e-07	2.0032e-06
EPHB3	0.708696	2.15372e-07	2.01204e-06
NCF2	0.708564	2.16528e-07	2.01711e-06
PDXDC1	0.708564	2.16528e-07	2.01711e-06
TMEM119	0.708564	2.16528e-07	2.01711e-06
LYST	0.708432	2.17691e-07	2.02603e-06
APOL2	0.7083	2.1886e-07	2.03307e-06
LLGL2	0.7083	2.1886e-07	2.03307e-06
PLEKHA4	0.708169	2.20035e-07	2.04014e-06
RGN	0.708169	2.20035e-07	2.04014e-06
UBA7	0.708037	2.21217e-07	2.04917e-06
DENND2D	0.707773	2.23601e-07	2.0693e-06
MBOAT2	0.707642	2.24802e-07	2.07653e-06
PDZK1	0.707642	2.24802e-07	2.07653e-06
S100A2	0.70751	2.26011e-07	2.08573e-06
SLC16A3	0.707378	2.27226e-07	2.09302e-06
RUNDC1	0.707378	2.27226e-07	2.09302e-06
FAM46A	0.707246	2.28447e-07	2.10231e-06
ABCC11	0.706851	2.32153e-07	2.13045e-06
EPN2	0.706851	2.32153e-07	2.13045e-06
RNASET2	0.706851	2.32153e-07	2.13045e-06
ESRP2	0.706719	2.33403e-07	2.13793e-06
PRKCQ	0.706719	2.33403e-07	2.13793e-06
RAPGEF4	0.706588	2.34659e-07	2.14346e-06
SPAG7	0.706588	2.34659e-07	2.14346e-06
TRIP6	0.706588	2.34659e-07	2.14346e-06
GBP1	0.706456	2.35922e-07	2.15101e-06
TFAP2C	0.706456	2.35922e-07	2.15101e-06
ZBTB42	0.706061	2.39753e-07	2.18392e-06
GRAMD3	0.705929	2.41044e-07	2.19163e-06
HLTF	0.705929	2.41044e-07	2.19163e-06
AK4	0.705797	2.42343e-07	2.19938e-06
TSC22D1	0.705797	2.42343e-07	2.19938e-06
ECI2	0.705534	2.44962e-07	2.21906e-06
NPDC1	0.705534	2.44962e-07	2.21906e-06
DNAJC2	0.70527	2.4761e-07	2.23279e-06
FAF2	0.70527	2.4761e-07	2.23279e-06
MDC1	0.70527	2.4761e-07	2.23279e-06
SBDS	0.70527	2.4761e-07	2.23279e-06
TMEM30B	0.70527	2.4761e-07	2.23279e-06
BZW1	0.705138	2.48945e-07	2.23869e-06
DAPK1	0.705138	2.48945e-07	2.23869e-06
BMPR1B	0.705138	2.48945e-07	2.23869e-06
DSCC1	0.705007	2.50288e-07	2.24666e-06
PRKAA1	0.705007	2.50288e-07	2.24666e-06
FAM198A	0.704875	2.51638e-07	2.25673e-06
CDK2	0.704611	2.54361e-07	2.277e-06
CHMP1A	0.704611	2.54361e-07	2.277e-06
SLC29A1	0.70448	2.55734e-07	2.28722e-06
TPPP3	0.704348	2.57114e-07	2.29748e-06
IFT46	0.704084	2.59899e-07	2.32026e-06
C1orf198	0.703557	2.65563e-07	2.36439e-06
SCIN	0.703557	2.65563e-07	2.36439e-06
TNFAIP2	0.703557	2.65563e-07	2.36439e-06
CELF2	0.703426	2.66998e-07	2.37503e-06
CLNS1A	0.703162	2.69894e-07	2.39431e-06
FSCN1	0.703162	2.69894e-07	2.39431e-06
SRI	0.703162	2.69894e-07	2.39431e-06
HSD17B12	0.70303	2.71354e-07	2.40078e-06
MYO1F	0.70303	2.71354e-07	2.40078e-06
MIS18A	0.70303	2.71354e-07	2.40078e-06
TACC3	0.702767	2.743e-07	2.42249e-06
PLEKHA6	0.702767	2.743e-07	2.42249e-06
ACTL6A	0.702372	2.7878e-07	2.45985e-06
CDK12	0.702108	2.81809e-07	2.48213e-06
DEPTOR	0.702108	2.81809e-07	2.48213e-06
AGPAT4	0.701976	2.83336e-07	2.49113e-06
NUDT16L1	0.701976	2.83336e-07	2.49113e-06
KRT15	0.701845	2.84872e-07	2.50241e-06
MYOF	0.701713	2.86417e-07	2.5115e-06
ITM2A	0.701713	2.86417e-07	2.5115e-06
SLAMF7	0.701581	2.8797e-07	2.52288e-06
IRS2	0.701449	2.89532e-07	2.53206e-06
PTGIS	0.701449	2.89532e-07	2.53206e-06
RIN2	0.701318	2.91104e-07	2.54354e-06
FAM120B	0.701186	2.92683e-07	2.55508e-06
ELMOD2	0.701054	2.94272e-07	2.56441e-06
STT3B	0.701054	2.94272e-07	2.56441e-06
LAMP5	0.700922	2.9587e-07	2.57606e-06
TM4SF1	0.700791	2.97477e-07	2.58776e-06
KRT14	0.700659	2.99093e-07	2.59953e-06
FOXP3	0.700527	3.00718e-07	2.61135e-06
IFIT2	0.700395	3.02353e-07	2.61862e-06
KIAA1522	0.700395	3.02353e-07	2.61862e-06
USP8	0.700395	3.02353e-07	2.61862e-06
CETN3	0.7	3.07312e-07	2.65225e-06
NCAPD2	0.7	3.07312e-07	2.65225e-06
ANKRD35	0.7	3.07312e-07	2.65225e-06
SETD6	0.7	3.07312e-07	2.65225e-06
CCDC8	0.699868	3.08984e-07	2.65969e-06
CKAP2	0.699868	3.08984e-07	2.65969e-06
WWC2	0.699868	3.08984e-07	2.65969e-06
EIF3J	0.699605	3.12356e-07	2.68403e-06
VANGL2	0.699605	3.12356e-07	2.68403e-06
GOLIM4	0.699341	3.15767e-07	2.70626e-06
NR3C1	0.699341	3.15767e-07	2.70626e-06
VAPA	0.699341	3.15767e-07	2.70626e-06
ATG2B	0.699209	3.17487e-07	2.71392e-06
SUSD2	0.699209	3.17487e-07	2.71392e-06
TLR8	0.699209	3.17487e-07	2.71392e-06
GSTM2	0.698946	3.20956e-07	2.73882e-06
RHOQ	0.698946	3.20956e-07	2.73882e-06
ACSL1	0.698551	3.26234e-07	2.77665e-06
ATP2C2	0.698551	3.26234e-07	2.77665e-06
RASSF5	0.698551	3.26234e-07	2.77665e-06
CRABP1	0.698419	3.28014e-07	2.78699e-06
LMCD1	0.698419	3.28014e-07	2.78699e-06
FCHO2	0.698287	3.29804e-07	2.79497e-06
SERPINB6	0.698287	3.29804e-07	2.79497e-06
NDN	0.698287	3.29804e-07	2.79497e-06
AKR7A2	0.698155	3.31604e-07	2.80299e-06
CIT	0.698155	3.31604e-07	2.80299e-06
SGTA	0.698155	3.31604e-07	2.80299e-06
NRIP1	0.697892	3.35234e-07	2.83125e-06
HOXD8	0.69776	3.37065e-07	2.84428e-06
C1orf35	0.697628	3.38907e-07	2.85493e-06
MATN2	0.697628	3.38907e-07	2.85493e-06
RICTOR	0.697497	3.40759e-07	2.86808e-06
SHCBP1	0.697233	3.44494e-07	2.89704e-06
CHDH	0.697101	3.46378e-07	2.90545e-06
PLCB1	0.697101	3.46378e-07	2.90545e-06
RAB11FIP1	0.697101	3.46378e-07	2.90545e-06
VPS37C	0.69697	3.48273e-07	2.91638e-06
FZD7	0.69697	3.48273e-07	2.91638e-06
SIRT1	0.696838	3.50178e-07	2.92984e-06
MAPKAPK3	0.696706	3.52094e-07	2.94088e-06
NIPSNAP1	0.696706	3.52094e-07	2.94088e-06
TDG	0.696574	3.54022e-07	2.95448e-06
ENAH	0.696443	3.5596e-07	2.96563e-06
GRTP1	0.696443	3.5596e-07	2.96563e-06
MFI2	0.696311	3.5791e-07	2.97684e-06
CORIN	0.696311	3.5791e-07	2.97684e-06
NAT14	0.696179	3.5987e-07	2.99063e-06
SESN1	0.696047	3.61842e-07	2.9969e-06
RPAIN	0.696047	3.61842e-07	2.9969e-06
SLC43A1	0.696047	3.61842e-07	2.9969e-06
ELOVL5	0.696047	3.61842e-07	2.9969e-06
NMNAT3	0.695916	3.63825e-07	3.0108e-06
SHROOM3	0.695784	3.6582e-07	3.02477e-06
TXN	0.695652	3.67826e-07	3.03626e-06
CYP4F22	0.695652	3.67826e-07	3.03626e-06
TARS	0.69552	3.69843e-07	3.04781e-06
ARHGAP22	0.69552	3.69843e-07	3.04781e-06
FAM114A2	0.694598	3.84294e-07	3.16424e-06
ARHGDIB	0.694466	3.86406e-07	3.17633e-06
CXADR	0.694466	3.86406e-07	3.17633e-06
CERS2	0.694335	3.8853e-07	3.18582e-06
PTK6	0.694335	3.8853e-07	3.18582e-06
ZNF608	0.694335	3.8853e-07	3.18582e-06
UNG	0.694203	3.90666e-07	3.20067e-06
RECQL5	0.694071	3.92815e-07	3.21293e-06
ZFHX4	0.694071	3.92815e-07	3.21293e-06
RHOB	0.693939	3.94976e-07	3.22526e-06
RIOK1	0.693939	3.94976e-07	3.22526e-06
ANKRD50	0.693808	3.9715e-07	3.23764e-06
PAK6	0.693808	3.9715e-07	3.23764e-06
ECT2	0.693281	4.05969e-07	3.3068e-06
FAM213B	0.693149	4.08206e-07	3.32228e-06
MTSS1L	0.693017	4.10456e-07	3.33783e-06
AMZ2	0.692885	4.12718e-07	3.35346e-06
CTDSPL	0.692754	4.14994e-07	3.3664e-06
POLB	0.692754	4.14994e-07	3.3664e-06
KAT6B	0.692622	4.17283e-07	3.37941e-06
KIAA1324	0.692622	4.17283e-07	3.37941e-06
ST3GAL6	0.69249	4.19585e-07	3.39526e-06
POLDIP2	0.692358	4.219e-07	3.41119e-06
TOLLIP	0.692227	4.24228e-07	3.42721e-06
ALOX5	0.692095	4.2657e-07	3.43768e-06
ARHGAP1	0.692095	4.2657e-07	3.43768e-06
FBXW4	0.692095	4.2657e-07	3.43768e-06
ANKRD52	0.691963	4.28926e-07	3.45383e-06
OCIAD2	0.691831	4.31295e-07	3.47007e-06
HSPA14	0.6917	4.33678e-07	3.4864e-06
MAP9	0.691568	4.36074e-07	3.50281e-06
FAM83D	0.691436	4.38484e-07	3.51072e-06
GOLGA3	0.691436	4.38484e-07	3.51072e-06
NCOA2	0.691436	4.38484e-07	3.51072e-06
STK3	0.691436	4.38484e-07	3.51072e-06
SLC22A18	0.691304	4.40909e-07	3.52441e-06
MYO5A	0.691304	4.40909e-07	3.52441e-06
BCL11B	0.691173	4.43347e-07	3.54103e-06
TMEM35	0.690909	4.48266e-07	3.57452e-06
GPR68	0.690909	4.48266e-07	3.57452e-06
FOXO1	0.690777	4.50746e-07	3.59139e-06
CCAR2	0.690514	4.55751e-07	3.62833e-06
MGAT4A	0.690382	4.58275e-07	3.64548e-06
RHOBTB3	0.69025	4.60813e-07	3.66272e-06
CD6	0.690119	4.63366e-07	3.67708e-06
SMARCD3	0.690119	4.63366e-07	3.67708e-06
TRIO	0.689987	4.65934e-07	3.69152e-06
TTC12	0.689987	4.65934e-07	3.69152e-06
ANKMY2	0.689855	4.68517e-07	3.70305e-06
MAP2K4	0.689855	4.68517e-07	3.70305e-06
PGM5	0.689855	4.68517e-07	3.70305e-06
MYO9B	0.689723	4.71115e-07	3.71762e-06
NAPG	0.689723	4.71115e-07	3.71762e-06
CTSC	0.689592	4.73727e-07	3.72928e-06
OSBPL10	0.689592	4.73727e-07	3.72928e-06
XPC	0.689592	4.73727e-07	3.72928e-06
RHBDF2	0.689328	4.78998e-07	3.76776e-06
SLC2A10	0.689196	4.81657e-07	3.78565e-06
BAZ1A	0.689065	4.8433e-07	3.79758e-06
MANBA	0.689065	4.8433e-07	3.79758e-06
UNC13D	0.689065	4.8433e-07	3.79758e-06
ECE1	0.688933	4.87019e-07	3.80655e-06
HLA.DQB1	0.688933	4.87019e-07	3.80655e-06
PARP1	0.688933	4.87019e-07	3.80655e-06
DNAJB5	0.688933	4.87019e-07	3.80655e-06
HEATR6	0.688669	4.92444e-07	3.8459e-06
SHISA2	0.688538	4.9518e-07	3.86421e-06
CALCOCO2	0.688274	5.007e-07	3.90419e-06
PARP9	0.688142	5.03484e-07	3.9197e-06
PRKCB	0.688142	5.03484e-07	3.9197e-06
INPP5A	0.688011	5.06284e-07	3.93528e-06
STXBP1	0.688011	5.06284e-07	3.93528e-06
RAB24	0.687879	5.091e-07	3.95094e-06
TLDC1	0.687879	5.091e-07	3.95094e-06
NUDT1	0.687747	5.11933e-07	3.96667e-06
TP53I3	0.687747	5.11933e-07	3.96667e-06
EBP	0.687615	5.14782e-07	3.98561e-06
AMPH	0.687352	5.20529e-07	4.02064e-06
FBXL7	0.687352	5.20529e-07	4.02064e-06
TPST1	0.687352	5.20529e-07	4.02064e-06
CDKN2A	0.68722	5.23428e-07	4.0367e-06
MNDA	0.68722	5.23428e-07	4.0367e-06
CYBB	0.687088	5.26343e-07	4.05601e-06
FNBP1L	0.686957	5.29275e-07	4.06906e-06
FNDC1	0.686957	5.29275e-07	4.06906e-06
USP10	0.686957	5.29275e-07	4.06906e-06
WEE1	0.686825	5.32225e-07	4.08855e-06
ASAP2	0.686693	5.35191e-07	4.10493e-06
MB21D1	0.686693	5.35191e-07	4.10493e-06
IRF7	0.686561	5.38174e-07	4.1214e-06
KCTD14	0.686561	5.38174e-07	4.1214e-06
DENND5A	0.68643	5.41175e-07	4.13154e-06
PLCB3	0.68643	5.41175e-07	4.13154e-06
RPS6KB1	0.68643	5.41175e-07	4.13154e-06
CBLC	0.68643	5.41175e-07	4.13154e-06
C17orf97	0.686298	5.44193e-07	4.14495e-06
SPAG1	0.686298	5.44193e-07	4.14495e-06
SYNM	0.686298	5.44193e-07	4.14495e-06
C2CD2	0.686166	5.47229e-07	4.16164e-06
CDK5RAP2	0.686166	5.47229e-07	4.16164e-06
COASY	0.685771	5.56442e-07	4.22519e-06
SLC18B1	0.685771	5.56442e-07	4.22519e-06
ABR	0.685639	5.59549e-07	4.24224e-06
HMGCL	0.685639	5.59549e-07	4.24224e-06
HOMER3	0.685507	5.62673e-07	4.25611e-06
TPD52L1	0.685507	5.62673e-07	4.25611e-06
EPN3	0.685507	5.62673e-07	4.25611e-06
B2M	0.685375	5.65816e-07	4.27332e-06
EPHA4	0.685375	5.65816e-07	4.27332e-06
AKAP12	0.685244	5.68977e-07	4.29062e-06
PARP12	0.685244	5.68977e-07	4.29062e-06
MICALL1	0.685112	5.72156e-07	4.30471e-06
ST14	0.685112	5.72156e-07	4.30471e-06
VPS37B	0.685112	5.72156e-07	4.30471e-06
ANXA9	0.684848	5.7857e-07	4.34302e-06
EPS8	0.684848	5.7857e-07	4.34302e-06
MSX2	0.684848	5.7857e-07	4.34302e-06
CD84	0.684585	5.85059e-07	4.38839e-06
HOMER2	0.684453	5.88331e-07	4.40958e-06
SLC24A2	0.684321	5.91623e-07	4.43088e-06
SYNJ1	0.68419	5.94933e-07	4.45229e-06
RAP1GDS1	0.684058	5.98263e-07	4.47381e-06
CD97	0.683926	6.01612e-07	4.48863e-06
SLC16A1	0.683926	6.01612e-07	4.48863e-06
VCP	0.683926	6.01612e-07	4.48863e-06
TBC1D4	0.683794	6.0498e-07	4.51035e-06
FAM102B	0.683663	6.08368e-07	4.53218e-06
UBE2O	0.683531	6.11775e-07	4.55412e-06
HEATR3	0.683399	6.15203e-07	4.57273e-06
OSBPL2	0.683399	6.15203e-07	4.57273e-06
CROT	0.683267	6.1865e-07	4.58797e-06
SNX27	0.683267	6.1865e-07	4.58797e-06
STAT3	0.683267	6.1865e-07	4.58797e-06
EHD1	0.683004	6.25604e-07	4.63257e-06
KLRG2	0.683004	6.25604e-07	4.63257e-06
MLLT3	0.682872	6.29111e-07	4.65505e-06
ALDH3A2	0.68274	6.32639e-07	4.67063e-06
WFS1	0.68274	6.32639e-07	4.67063e-06
WRNIP1	0.68274	6.32639e-07	4.67063e-06
SAMSN1	0.682609	6.36187e-07	4.69331e-06
MYH11	0.682477	6.39756e-07	4.71258e-06
PDK2	0.682477	6.39756e-07	4.71258e-06
JAM3	0.682213	6.46955e-07	4.7585e-06
CHAD	0.682213	6.46955e-07	4.7585e-06
ZNF609	0.682082	6.50586e-07	4.78164e-06
SLFN11	0.681818	6.57912e-07	4.83188e-06
DENND4C	0.681555	6.65322e-07	4.87903e-06
WHSC1	0.681555	6.65322e-07	4.87903e-06
BLNK	0.681423	6.6906e-07	4.90279e-06
ARHGAP32	0.681291	6.72819e-07	4.92667e-06
EFNA5	0.681159	6.766e-07	4.94701e-06
GPR125	0.681159	6.766e-07	4.94701e-06
ALDH9A1	0.680764	6.88074e-07	5.02345e-06
NBEA	0.680764	6.88074e-07	5.02345e-06
MIA3	0.680632	6.91943e-07	5.04796e-06
LGALS8	0.680501	6.95835e-07	5.06885e-06
PALM	0.680501	6.95835e-07	5.06885e-06
CYP2J2	0.680369	6.99749e-07	5.08984e-06
ZEB1	0.680369	6.99749e-07	5.08984e-06
ASL	0.680237	7.03686e-07	5.10716e-06
C17orf80	0.680237	7.03686e-07	5.10716e-06
UBE2K	0.680237	7.03686e-07	5.10716e-06
ADHFE1	0.680105	7.07646e-07	5.12458e-06
HNRNPH2	0.680105	7.07646e-07	5.12458e-06
IGSF21	0.680105	7.07646e-07	5.12458e-06
CRISPLD1	0.679974	7.11628e-07	5.1308e-06
KIF23	0.679974	7.11628e-07	5.1308e-06
LGALSL	0.679974	7.11628e-07	5.1308e-06
LRP1	0.679974	7.11628e-07	5.1308e-06
TJP1	0.679974	7.11628e-07	5.1308e-06
DNMT1	0.679974	7.11628e-07	5.1308e-06
CAST	0.679842	7.15634e-07	5.15215e-06
RTN4IP1	0.679842	7.15634e-07	5.15215e-06
ZNF768	0.67971	7.19663e-07	5.17737e-06
RBBP7	0.679578	7.23715e-07	5.19514e-06
RNF213	0.679578	7.23715e-07	5.19514e-06
DHTKD1	0.679578	7.23715e-07	5.19514e-06
PDCD4	0.679447	7.2779e-07	5.20544e-06
RUFY1	0.679447	7.2779e-07	5.20544e-06
SDC4	0.679447	7.2779e-07	5.20544e-06
SLC9A6	0.679447	7.2779e-07	5.20544e-06
C1GALT1	0.679447	7.2779e-07	5.20544e-06
LACC1	0.679315	7.31889e-07	5.22717e-06
SH3D21	0.679315	7.31889e-07	5.22717e-06
TEX10	0.679051	7.40159e-07	5.27859e-06
CST6	0.679051	7.40159e-07	5.27859e-06
TMOD1	0.67892	7.4433e-07	5.30449e-06
ARSA	0.678788	7.48524e-07	5.319e-06
CANT1	0.678788	7.48524e-07	5.319e-06
ZNF185	0.678788	7.48524e-07	5.319e-06
GLCCI1	0.678788	7.48524e-07	5.319e-06
AGA	0.678656	7.52743e-07	5.34513e-06
BTK	0.678393	7.61255e-07	5.38617e-06
FOLH1	0.678393	7.61255e-07	5.38617e-06
NOTCH1	0.678393	7.61255e-07	5.38617e-06
RDH10	0.678393	7.61255e-07	5.38617e-06
CCR5	0.678393	7.61255e-07	5.38617e-06
CDS1	0.678261	7.65548e-07	5.40877e-06
PHYH	0.678261	7.65548e-07	5.40877e-06
POLE	0.678129	7.69865e-07	5.43538e-06
HDHD2	0.677997	7.74208e-07	5.45822e-06
RMI2	0.677997	7.74208e-07	5.45822e-06
CMIP	0.677866	7.78575e-07	5.47335e-06
CTPS2	0.677866	7.78575e-07	5.47335e-06
RRM2	0.677866	7.78575e-07	5.47335e-06
SUGCT	0.677866	7.78575e-07	5.47335e-06
PPP1R9A	0.677734	7.82968e-07	5.49639e-06
SERPINA11	0.677734	7.82968e-07	5.49639e-06
CCDC88A	0.677339	7.96299e-07	5.58203e-06
GP2	0.677339	7.96299e-07	5.58203e-06
AKAP10	0.677207	8.00795e-07	5.59364e-06
CD59	0.677207	8.00795e-07	5.59364e-06
TPRN	0.677207	8.00795e-07	5.59364e-06
MAL2	0.677207	8.00795e-07	5.59364e-06
NACAD	0.677207	8.00795e-07	5.59364e-06
FES	0.677075	8.05316e-07	5.62124e-06
S100A6	0.676943	8.09863e-07	5.64499e-06
SYNCRIP	0.676943	8.09863e-07	5.64499e-06
PALMD	0.67668	8.19037e-07	5.70087e-06
PPOX	0.67668	8.19037e-07	5.70087e-06
PEX19	0.676548	8.23664e-07	5.72902e-06
CKS2	0.676416	8.28317e-07	5.74922e-06
CTBP2	0.676416	8.28317e-07	5.74922e-06
SLC27A4	0.676416	8.28317e-07	5.74922e-06
CHMP4C	0.676153	8.37704e-07	5.8062e-06
TLE1	0.676153	8.37704e-07	5.8062e-06
FAM208A	0.675889	8.472e-07	5.86789e-06
PRKX	0.675758	8.5199e-07	5.89692e-06
SLC25A22	0.675626	8.56806e-07	5.92609e-06
TTC39B	0.675231	8.71424e-07	6.01875e-06
UBTF	0.675231	8.71424e-07	6.01875e-06
LGALS1	0.675099	8.76353e-07	6.0401e-06
ZSCAN31	0.675099	8.76353e-07	6.0401e-06
TMEM141	0.675099	8.76353e-07	6.0401e-06
BMP2K	0.674835	8.86297e-07	6.1001e-06
VWA8	0.674835	8.86297e-07	6.1001e-06
SLC25A35	0.674704	8.91311e-07	6.12606e-06
PCDHGB1	0.674704	8.91311e-07	6.12606e-06
CYTH4	0.674572	8.96355e-07	6.15643e-06
SCRIB	0.67444	9.01427e-07	6.18696e-06
BAK1	0.674308	9.06529e-07	6.209e-06
H2AFY2	0.674308	9.06529e-07	6.209e-06
ZHX3	0.674308	9.06529e-07	6.209e-06
SOD2	0.674177	9.11661e-07	6.22684e-06
SULF1	0.674177	9.11661e-07	6.22684e-06
JAK3	0.674177	9.11661e-07	6.22684e-06
SLC30A4	0.674177	9.11661e-07	6.22684e-06
CTDSP1	0.674045	9.16821e-07	6.24478e-06
GOLGA2	0.674045	9.16821e-07	6.24478e-06
PKP1	0.674045	9.16821e-07	6.24478e-06
HSDL2	0.674045	9.16821e-07	6.24478e-06
RNGTT	0.673781	9.27232e-07	6.31133e-06
CENPM	0.67365	9.32483e-07	6.34269e-06
CLYBL	0.673386	9.43075e-07	6.40148e-06
KARS	0.673386	9.43075e-07	6.40148e-06
TSHZ1	0.673386	9.43075e-07	6.40148e-06
CENPV	0.673123	9.53789e-07	6.46086e-06
COLEC12	0.673123	9.53789e-07	6.46086e-06
ZNF664	0.673123	9.53789e-07	6.46086e-06
VPS4A	0.672991	9.59192e-07	6.493e-06
IQSEC1	0.672859	9.64627e-07	6.52082e-06
TNFSF13B	0.672859	9.64627e-07	6.52082e-06
TTC39A	0.672727	9.70093e-07	6.55328e-06
CCDC126	0.672464	9.81118e-07	6.62322e-06
HLA.F	0.672332	9.86679e-07	6.65165e-06
SKP1	0.672332	9.86679e-07	6.65165e-06
CBR3	0.6722	9.92272e-07	6.67565e-06
KIAA0556	0.6722	9.92272e-07	6.67565e-06
SNX30	0.6722	9.92272e-07	6.67565e-06
CASC4	0.672069	9.97896e-07	6.70434e-06
WDR73	0.672069	9.97896e-07	6.70434e-06
LYN	0.671937	1.00355e-06	6.73775e-06
COMTD1	0.671805	1.00924e-06	6.76673e-06
SDSL	0.671805	1.00924e-06	6.76673e-06
AAMDC	0.671673	1.01496e-06	6.79585e-06
KIAA0922	0.671673	1.01496e-06	6.79585e-06
TTC28	0.671542	1.02072e-06	6.82974e-06
ACYP1	0.67141	1.02651e-06	6.84987e-06
FERMT3	0.67141	1.02651e-06	6.84987e-06
GRHL1	0.67141	1.02651e-06	6.84987e-06
UNKL	0.67141	1.02651e-06	6.84987e-06
CTSB	0.671278	1.03233e-06	6.87011e-06
FGD6	0.671278	1.03233e-06	6.87011e-06
KPNA3	0.671278	1.03233e-06	6.87011e-06
MPP1	0.671278	1.03233e-06	6.87011e-06
ACPP	0.671146	1.03818e-06	6.89976e-06
UXS1	0.671146	1.03818e-06	6.89976e-06
KIAA1244	0.671014	1.04407e-06	6.92488e-06
PDIA4	0.671014	1.04407e-06	6.92488e-06
UNC5B	0.671014	1.04407e-06	6.92488e-06
PRKCH	0.670883	1.04999e-06	6.95948e-06
ABRACL	0.670751	1.05595e-06	6.98955e-06
NPRL2	0.670751	1.05595e-06	6.98955e-06
HLA.A	0.670619	1.06194e-06	7.01977e-06
PNP	0.670619	1.06194e-06	7.01977e-06
ARMCX2	0.670487	1.06796e-06	7.04071e-06
FN3KRP	0.670487	1.06796e-06	7.04071e-06
OGFOD1	0.670487	1.06796e-06	7.04071e-06
PCGF5	0.670487	1.06796e-06	7.04071e-06
TSPYL4	0.670356	1.07402e-06	7.07592e-06
MYO6	0.670224	1.08012e-06	7.10657e-06
REXO2	0.670224	1.08012e-06	7.10657e-06
POLI	0.66996	1.09241e-06	7.18265e-06
KANK1	0.669829	1.09861e-06	7.2186e-06
CASP8	0.669697	1.10484e-06	7.24025e-06
EML4	0.669697	1.10484e-06	7.24025e-06
RIPK1	0.669697	1.10484e-06	7.24025e-06
TMEM173	0.669697	1.10484e-06	7.24025e-06
ARMCX1	0.669565	1.11111e-06	7.26203e-06
BYSL	0.669565	1.11111e-06	7.26203e-06
ORAI1	0.669565	1.11111e-06	7.26203e-06
RNF34	0.669565	1.11111e-06	7.26203e-06
APOBEC3G	0.669433	1.11742e-06	7.29358e-06
ESPN	0.669433	1.11742e-06	7.29358e-06
RFTN1	0.669302	1.12376e-06	7.31559e-06
TRIM68	0.669302	1.12376e-06	7.31559e-06
FLVCR1	0.669302	1.12376e-06	7.31559e-06
CENPO	0.669302	1.12376e-06	7.31559e-06
ANXA6	0.66917	1.13014e-06	7.34741e-06
EGLN1	0.66917	1.13014e-06	7.34741e-06
CD48	0.669038	1.13656e-06	7.37938e-06
MICU1	0.669038	1.13656e-06	7.37938e-06
EML3	0.668906	1.14301e-06	7.41151e-06
WWOX	0.668906	1.14301e-06	7.41151e-06
DTD1	0.668775	1.1495e-06	7.4389e-06
PITPNM2	0.668775	1.1495e-06	7.4389e-06
UBL3	0.668775	1.1495e-06	7.4389e-06
AP4E1	0.668643	1.15602e-06	7.47623e-06
ERBB2	0.668379	1.16919e-06	7.5564e-06
CYLD	0.668248	1.17583e-06	7.58438e-06
OMD	0.668248	1.17583e-06	7.58438e-06
FAM13A	0.668248	1.17583e-06	7.58438e-06
ERCC6	0.668116	1.1825e-06	7.62246e-06
ANXA1	0.667984	1.18922e-06	7.66073e-06
ABCD1	0.667852	1.19597e-06	7.6992e-06
PPAT	0.667589	1.20959e-06	7.78181e-06
GSTP1	0.667457	1.21646e-06	7.82089e-06
C2orf43	0.667325	1.22337e-06	7.85506e-06
TBCE	0.667325	1.22337e-06	7.85506e-06
CAMSAP2	0.667194	1.23032e-06	7.88939e-06
COL17A1	0.667194	1.23032e-06	7.88939e-06
MAGED2	0.667062	1.2373e-06	7.91874e-06
RRM2B	0.667062	1.2373e-06	7.91874e-06
TMEM181	0.667062	1.2373e-06	7.91874e-06
ARHGEF2	0.66693	1.24433e-06	7.95339e-06
MAP2K3	0.66693	1.24433e-06	7.95339e-06
POLD3	0.666798	1.2514e-06	7.9882e-06
DOPEY2	0.666798	1.2514e-06	7.9882e-06
LRP6	0.666667	1.25851e-06	8.01799e-06
OSBP	0.666667	1.25851e-06	8.01799e-06
SH3PXD2A	0.666667	1.25851e-06	8.01799e-06
KANK2	0.666535	1.26565e-06	8.05832e-06
FKBP9	0.666403	1.27284e-06	8.09886e-06
ARHGAP26	0.666271	1.28007e-06	8.13436e-06
FARP1	0.666271	1.28007e-06	8.13436e-06
MILR1	0.66614	1.28734e-06	8.15952e-06
NTHL1	0.66614	1.28734e-06	8.15952e-06
TRAF3IP3	0.66614	1.28734e-06	8.15952e-06
SLAMF1	0.66614	1.28734e-06	8.15952e-06
CAPS	0.666008	1.29466e-06	8.19533e-06
CD300A	0.666008	1.29466e-06	8.19533e-06
JADE2	0.665744	1.30941e-06	8.27806e-06
MPP7	0.665744	1.30941e-06	8.27806e-06
ARFGEF1	0.665613	1.31684e-06	8.30378e-06
FAS	0.665613	1.31684e-06	8.30378e-06
EPS15L1	0.665613	1.31684e-06	8.30378e-06
ARHGAP28	0.665613	1.31684e-06	8.30378e-06
PRKAR2B	0.665481	1.32432e-06	8.34561e-06
ESPL1	0.665349	1.33185e-06	8.38765e-06
NAPRT1	0.664954	1.35467e-06	8.52595e-06
ETFB	0.664822	1.36237e-06	8.56891e-06
ARNT2	0.66469	1.37011e-06	8.6066e-06
GK	0.66469	1.37011e-06	8.6066e-06
DCUN1D5	0.664559	1.37789e-06	8.64998e-06
ABCA6	0.664427	1.38571e-06	8.677e-06
ACAP1	0.664427	1.38571e-06	8.677e-06
DDX26B	0.664427	1.38571e-06	8.677e-06
RHOJ	0.664427	1.38571e-06	8.677e-06
PSMB10	0.664295	1.39359e-06	8.71522e-06
SRP14	0.664295	1.39359e-06	8.71522e-06
PANX1	0.664163	1.4015e-06	8.75917e-06
HNRNPR	0.664032	1.40946e-06	8.79776e-06
PCDH1	0.664032	1.40946e-06	8.79776e-06
ALDH1A3	0.6639	1.41747e-06	8.83654e-06
PLIN4	0.6639	1.41747e-06	8.83654e-06
ST6GALNAC5	0.663768	1.42552e-06	8.88112e-06
AIP	0.663241	1.45819e-06	9.07888e-06
CIRBP	0.662978	1.4748e-06	9.16494e-06
RABEP2	0.662978	1.4748e-06	9.16494e-06
NES	0.662978	1.4748e-06	9.16494e-06
ABTB2	0.662846	1.48317e-06	9.21118e-06
CRYBG3	0.662582	1.50007e-06	9.31024e-06
GBP4	0.662451	1.50859e-06	9.34546e-06
SCUBE3	0.662451	1.50859e-06	9.34546e-06
SMCHD1	0.662451	1.50859e-06	9.34546e-06
FUCA1	0.662187	1.52577e-06	9.44003e-06
KRT17	0.662187	1.52577e-06	9.44003e-06
SAMD9	0.661924	1.54315e-06	9.53558e-06
C1orf112	0.661924	1.54315e-06	9.53558e-06
FAM20B	0.661792	1.55191e-06	9.57771e-06
TSPAN8	0.661792	1.55191e-06	9.57771e-06
SMOC1	0.66166	1.56072e-06	9.62607e-06
NFIL3	0.661528	1.56958e-06	9.67467e-06
ABHD14B	0.661397	1.57849e-06	9.71745e-06
KCNJ11	0.661397	1.57849e-06	9.71745e-06
VWA5A	0.661133	1.59647e-06	9.81584e-06
ZCCHC11	0.661133	1.59647e-06	9.81584e-06
FAM101B	0.661001	1.60553e-06	9.85312e-06
FST	0.661001	1.60553e-06	9.85312e-06
SLC43A3	0.661001	1.60553e-06	9.85312e-06
ARHGEF19	0.66087	1.61465e-06	9.90289e-06
CD38	0.660738	1.62381e-06	9.92206e-06
KDM3B	0.660738	1.62381e-06	9.92206e-06
THNSL2	0.660738	1.62381e-06	9.92206e-06
GCNT2	0.660738	1.62381e-06	9.92206e-06
IARS	0.660738	1.62381e-06	9.92206e-06
NLK	0.660738	1.62381e-06	9.92206e-06
PC	0.660343	1.65162e-06	1.00795e-05
RTF1	0.660343	1.65162e-06	1.00795e-05
VEZT	0.660211	1.66099e-06	1.01304e-05
DDX11	0.660079	1.67042e-06	1.01753e-05
MAP3K6	0.660079	1.67042e-06	1.01753e-05
PNPO	0.659947	1.6799e-06	1.02267e-05
GALM	0.659816	1.68943e-06	1.02784e-05
DSE	0.659684	1.69902e-06	1.03304e-05
NCDN	0.659552	1.70866e-06	1.03826e-05
ADAP2	0.65942	1.71835e-06	1.04286e-05
TSHZ2	0.65942	1.71835e-06	1.04286e-05
MTMR2	0.659289	1.7281e-06	1.04684e-05
SAMD12	0.659289	1.7281e-06	1.04684e-05
GGT1	0.659289	1.7281e-06	1.04684e-05
BCAP31	0.659157	1.73791e-06	1.05085e-05
PAXIP1	0.659157	1.73791e-06	1.05085e-05
PPP2R4	0.659157	1.73791e-06	1.05085e-05
ICAM1	0.659025	1.74776e-06	1.05422e-05
PDE12	0.659025	1.74776e-06	1.05422e-05
SPOCK2	0.659025	1.74776e-06	1.05422e-05
KCNK6	0.659025	1.74776e-06	1.05422e-05
FCGBP	0.658893	1.75768e-06	1.05955e-05
PAFAH1B2	0.658762	1.76765e-06	1.06491e-05
RAP1B	0.65863	1.77767e-06	1.06964e-05
TBC1D2	0.65863	1.77767e-06	1.06964e-05
CNOT2	0.658498	1.78775e-06	1.07505e-05
BDH2	0.658366	1.79789e-06	1.07786e-05
PTN	0.658366	1.79789e-06	1.07786e-05
SEMA4B	0.658366	1.79789e-06	1.07786e-05
SSFA2	0.658366	1.79789e-06	1.07786e-05
TATDN3	0.658366	1.79789e-06	1.07786e-05
CD74	0.658235	1.80809e-06	1.082e-05
TNFRSF18	0.658235	1.80809e-06	1.082e-05
ZRSR2	0.658235	1.80809e-06	1.082e-05
PYGL	0.657971	1.82865e-06	1.09165e-05
RPS6KA5	0.657971	1.82865e-06	1.09165e-05
SMC2	0.657971	1.82865e-06	1.09165e-05
RAB26	0.657971	1.82865e-06	1.09165e-05
ATL1	0.657839	1.83902e-06	1.09585e-05
EDC3	0.657839	1.83902e-06	1.09585e-05
PLA2G7	0.657839	1.83902e-06	1.09585e-05
PIGX	0.657708	1.84944e-06	1.10007e-05
REL	0.657708	1.84944e-06	1.10007e-05
STK39	0.657708	1.84944e-06	1.10007e-05
NCOR2	0.657576	1.85993e-06	1.10497e-05
TRIM9	0.657576	1.85993e-06	1.10497e-05
PTPRC	0.657444	1.87047e-06	1.11056e-05
LAMP1	0.657181	1.89173e-06	1.12251e-05
RCSD1	0.657049	1.90245e-06	1.12616e-05
SPTBN4	0.657049	1.90245e-06	1.12616e-05
ACAA2	0.657049	1.90245e-06	1.12616e-05
TTLL12	0.657049	1.90245e-06	1.12616e-05
DYNC1LI1	0.656917	1.91323e-06	1.13186e-05
DNMT3A	0.656653	1.93497e-06	1.14266e-05
FCN1	0.656653	1.93497e-06	1.14266e-05
FIZ1	0.656653	1.93497e-06	1.14266e-05
ARHGEF26	0.656522	1.94593e-06	1.14639e-05
DBN1	0.656522	1.94593e-06	1.14639e-05
PECR	0.656522	1.94593e-06	1.14639e-05
GALNT18	0.656522	1.94593e-06	1.14639e-05
CUL5	0.65639	1.95696e-06	1.15082e-05
PIP4K2A	0.65639	1.95696e-06	1.15082e-05
SH3BP4	0.65639	1.95696e-06	1.15082e-05
OSCP1	0.656126	1.97919e-06	1.16251e-05
WWC3	0.656126	1.97919e-06	1.16251e-05
ARAP2	0.655995	1.99039e-06	1.16839e-05
SHROOM1	0.655863	2.00166e-06	1.17431e-05
NARF	0.655599	2.02439e-06	1.18694e-05
INPPL1	0.655468	2.03585e-06	1.19295e-05
CASP10	0.655336	2.04738e-06	1.19899e-05
KCTD21	0.655072	2.07062e-06	1.21116e-05
RGS10	0.655072	2.07062e-06	1.21116e-05
COPZ2	0.654941	2.08233e-06	1.21585e-05
KCTD12	0.654941	2.08233e-06	1.21585e-05
SHC1	0.654941	2.08233e-06	1.21585e-05
FKBP3	0.654809	2.09412e-06	1.222e-05
DNAJC9	0.654677	2.10596e-06	1.22674e-05
HPRT1	0.654677	2.10596e-06	1.22674e-05
SIGIRR	0.654677	2.10596e-06	1.22674e-05
SLC27A3	0.654545	2.11788e-06	1.23295e-05
KCNAB2	0.654414	2.12986e-06	1.23773e-05
SEC24C	0.654414	2.12986e-06	1.23773e-05
BNC2	0.654414	2.12986e-06	1.23773e-05
ALKBH2	0.654282	2.1419e-06	1.24253e-05
DEK	0.654282	2.1419e-06	1.24253e-05
USP14	0.654282	2.1419e-06	1.24253e-05
ARHGEF10L	0.65415	2.15402e-06	1.24735e-05
PARK7	0.65415	2.15402e-06	1.24735e-05
FAM26F	0.65415	2.15402e-06	1.24735e-05
PCYOX1	0.654018	2.1662e-06	1.25294e-05
MCUR1	0.654018	2.1662e-06	1.25294e-05
ADRBK1	0.653887	2.17844e-06	1.2556e-05
AIFM1	0.653887	2.17844e-06	1.2556e-05
CDH2	0.653887	2.17844e-06	1.2556e-05
UBE3B	0.653887	2.17844e-06	1.2556e-05
BTG3	0.653887	2.17844e-06	1.2556e-05
SLC16A2	0.653887	2.17844e-06	1.2556e-05
PFN2	0.653755	2.19076e-06	1.26122e-05
RAD51AP1	0.653755	2.19076e-06	1.26122e-05
ARL3	0.653623	2.20314e-06	1.26761e-05
PXN	0.653228	2.24071e-06	1.28697e-05
STC1	0.653228	2.24071e-06	1.28697e-05
ZNF346	0.653228	2.24071e-06	1.28697e-05
COX20	0.653096	2.25337e-06	1.29048e-05
EFS	0.653096	2.25337e-06	1.29048e-05
ITGA3	0.653096	2.25337e-06	1.29048e-05
NME3	0.653096	2.25337e-06	1.29048e-05
UBR1	0.653096	2.25337e-06	1.29048e-05
TNFSF10	0.652964	2.2661e-06	1.29627e-05
CHST10	0.652964	2.2661e-06	1.29627e-05
MOXD1	0.652833	2.2789e-06	1.30132e-05
UPRT	0.652833	2.2789e-06	1.30132e-05
MUCL1	0.652833	2.2789e-06	1.30132e-05
GLS	0.652701	2.29177e-06	1.30716e-05
RAB2A	0.652701	2.29177e-06	1.30716e-05
ERBB2IP	0.652569	2.30471e-06	1.31378e-05
CDON	0.652437	2.31773e-06	1.31815e-05
PALLD	0.652437	2.31773e-06	1.31815e-05
TAPT1	0.652437	2.31773e-06	1.31815e-05
CHMP4A	0.652437	2.31773e-06	1.31815e-05
PGAM5	0.65191	2.37051e-06	1.34506e-05
SH3PXD2B	0.65191	2.37051e-06	1.34506e-05
SDC3	0.65191	2.37051e-06	1.34506e-05
CCL5	0.65191	2.37051e-06	1.34506e-05
MAP4K5	0.651779	2.38389e-06	1.35187e-05
SCO1	0.651647	2.39734e-06	1.35872e-05
BNIP3	0.651515	2.41086e-06	1.36403e-05
LEPREL2	0.651515	2.41086e-06	1.36403e-05
PTPRJ	0.651515	2.41086e-06	1.36403e-05
NUDT2	0.651383	2.42446e-06	1.36859e-05
TJP2	0.651383	2.42446e-06	1.36859e-05
TPBG	0.651383	2.42446e-06	1.36859e-05
WDR62	0.651383	2.42446e-06	1.36859e-05
DNAJC17	0.651252	2.43814e-06	1.37394e-05
SLC5A6	0.651252	2.43814e-06	1.37394e-05
ZNF836	0.651252	2.43814e-06	1.37394e-05
CCDC82	0.65112	2.45189e-06	1.38011e-05
SLC4A7	0.65112	2.45189e-06	1.38011e-05
TARBP1	0.650988	2.46571e-06	1.3871e-05
IDH1	0.650856	2.47961e-06	1.39413e-05
TMTC4	0.650725	2.49359e-06	1.40119e-05
AAGAB	0.650593	2.50765e-06	1.40588e-05
AKR1C3	0.650593	2.50765e-06	1.40588e-05
BRI3BP	0.650593	2.50765e-06	1.40588e-05
DHRS13	0.650593	2.50765e-06	1.40588e-05
ARHGAP24	0.650461	2.52178e-06	1.413e-05
HOOK1	0.650329	2.53599e-06	1.41935e-05
PCYOX1L	0.650329	2.53599e-06	1.41935e-05
DCPS	0.650066	2.56465e-06	1.43295e-05
GSTM4	0.650066	2.56465e-06	1.43295e-05
XPO5	0.650066	2.56465e-06	1.43295e-05
FAM60A	0.649934	2.57909e-06	1.4402e-05
ARHGEF40	0.649802	2.59362e-06	1.44422e-05
GRB7	0.649802	2.59362e-06	1.44422e-05
VAPB	0.649802	2.59362e-06	1.44422e-05
XXYLT1	0.649802	2.59362e-06	1.44422e-05
PALM3	0.649802	2.59362e-06	1.44422e-05
NDRG1	0.649671	2.60822e-06	1.45071e-05
THTPA	0.649671	2.60822e-06	1.45071e-05
ANKRD22	0.649539	2.62291e-06	1.45806e-05
CERCAM	0.649407	2.63767e-06	1.46379e-05
ITGAX	0.649407	2.63767e-06	1.46379e-05
MSH6	0.649407	2.63767e-06	1.46379e-05
TGS1	0.649275	2.65252e-06	1.4712e-05
GSE1	0.649144	2.66745e-06	1.47865e-05
IVNS1ABP	0.649012	2.68246e-06	1.4853e-05
GM2A	0.649012	2.68246e-06	1.4853e-05
GINS2	0.64888	2.69755e-06	1.49281e-05
DHRS1	0.648748	2.71272e-06	1.49953e-05
PTPN2	0.648748	2.71272e-06	1.49953e-05
FPGT	0.648617	2.72798e-06	1.50712e-05
ERO1L	0.648485	2.74332e-06	1.51389e-05
FANCD2	0.648485	2.74332e-06	1.51389e-05
PLCD3	0.648353	2.75874e-06	1.52155e-05
DDX59	0.648221	2.77425e-06	1.5284e-05
RBFA	0.648221	2.77425e-06	1.5284e-05
HTRA3	0.647958	2.80552e-06	1.5439e-05
PPP2R5E	0.647958	2.80552e-06	1.5439e-05
C10orf11	0.647826	2.82129e-06	1.54998e-05
ORC6	0.647826	2.82129e-06	1.54998e-05
LIMD2	0.647826	2.82129e-06	1.54998e-05
PLBD1	0.647563	2.85307e-06	1.56657e-05
CLPB	0.647431	2.8691e-06	1.57186e-05
GFPT2	0.647431	2.8691e-06	1.57186e-05
SLC9A3R2	0.647431	2.8691e-06	1.57186e-05
HSP90AA1	0.647431	2.8691e-06	1.57186e-05
CDC42BPA	0.647299	2.88521e-06	1.57893e-05
PDE4A	0.647299	2.88521e-06	1.57893e-05
IFT122	0.647036	2.91769e-06	1.59583e-05
APOL3	0.646904	2.93407e-06	1.60389e-05
SCAMP3	0.64664	2.96709e-06	1.62104e-05
SMIM14	0.646509	2.98373e-06	1.62923e-05
EPHB4	0.646377	3.00047e-06	1.63747e-05
CNTN1	0.646245	3.01729e-06	1.64574e-05
IL13RA1	0.645982	3.05122e-06	1.66332e-05
PIK3CG	0.64585	3.06832e-06	1.6708e-05
POP1	0.64585	3.06832e-06	1.6708e-05
KRT16	0.645718	3.08552e-06	1.6783e-05
USP24	0.645718	3.08552e-06	1.6783e-05
RXRA	0.645586	3.10281e-06	1.68678e-05
KBTBD7	0.645455	3.12019e-06	1.69436e-05
PDCD2L	0.645455	3.12019e-06	1.69436e-05
DOK3	0.645323	3.13766e-06	1.70197e-05
P2RY12	0.645323	3.13766e-06	1.70197e-05
AKT3	0.645191	3.15523e-06	1.70868e-05
SMG6	0.645191	3.15523e-06	1.70868e-05
MOB3B	0.645191	3.15523e-06	1.70868e-05
ANKRD11	0.645059	3.1729e-06	1.71636e-05
PLOD2	0.645059	3.1729e-06	1.71636e-05
MAP1B	0.644928	3.19066e-06	1.72408e-05
STXBP4	0.644928	3.19066e-06	1.72408e-05
DAPK2	0.644796	3.20852e-06	1.73183e-05
MIPOL1	0.644796	3.20852e-06	1.73183e-05
ASMTL	0.644664	3.22647e-06	1.73866e-05
GGH	0.644664	3.22647e-06	1.73866e-05
NCAPD3	0.644664	3.22647e-06	1.73866e-05
CHMP7	0.644532	3.24452e-06	1.74648e-05
TGFB2	0.644532	3.24452e-06	1.74648e-05
MAOA	0.644401	3.26267e-06	1.75433e-05
ZNF292	0.644401	3.26267e-06	1.75433e-05
BTN3A2	0.644269	3.28092e-06	1.76222e-05
DMXL1	0.644269	3.28092e-06	1.76222e-05
PAM	0.644137	3.29926e-06	1.77111e-05
FHIT	0.644005	3.31771e-06	1.77521e-05
OSBPL8	0.644005	3.31771e-06	1.77521e-05
PRKRIR	0.644005	3.31771e-06	1.77521e-05
PSIP1	0.644005	3.31771e-06	1.77521e-05
RCC2	0.644005	3.31771e-06	1.77521e-05
TGFBR2	0.644005	3.31771e-06	1.77521e-05
CD8A	0.643874	3.33625e-06	1.7832e-05
FMO3	0.643874	3.33625e-06	1.7832e-05
C2CD2L	0.64361	3.37364e-06	1.80025e-05
PPP3CC	0.64361	3.37364e-06	1.80025e-05
TREX1	0.64361	3.37364e-06	1.80025e-05
GNB1L	0.643478	3.39249e-06	1.80835e-05
KIAA1462	0.643478	3.39249e-06	1.80835e-05
ZCCHC17	0.643347	3.41144e-06	1.81747e-05
EPB41L5	0.643083	3.44964e-06	1.83484e-05
UFD1L	0.643083	3.44964e-06	1.83484e-05
LAMP3	0.643083	3.44964e-06	1.83484e-05
NOP2	0.642951	3.4689e-06	1.8431e-05
TBC1D9B	0.642951	3.4689e-06	1.8431e-05
ACSS3	0.642819	3.48826e-06	1.84741e-05
CHST15	0.642819	3.48826e-06	1.84741e-05
FGF2	0.642819	3.48826e-06	1.84741e-05
PUF60	0.642819	3.48826e-06	1.84741e-05
SORL1	0.642819	3.48826e-06	1.84741e-05
FCER1A	0.642819	3.48826e-06	1.84741e-05
CNPY3	0.642688	3.50772e-06	1.85473e-05
TBL1XR1	0.642688	3.50772e-06	1.85473e-05
ECE2	0.642688	3.50772e-06	1.85473e-05
DENND1B	0.642556	3.52729e-06	1.86407e-05
KLHL42	0.642424	3.54696e-06	1.87346e-05
AS3MT	0.642292	3.56674e-06	1.8829e-05
EIF4E	0.642161	3.58663e-06	1.89239e-05
DGKH	0.642029	3.60662e-06	1.9009e-05
FAM65A	0.642029	3.60662e-06	1.9009e-05
EXOSC9	0.641897	3.62672e-06	1.90741e-05
GNB4	0.641897	3.62672e-06	1.90741e-05
VAV1	0.641897	3.62672e-06	1.90741e-05
LPAR1	0.641897	3.62672e-06	1.90741e-05
SH3GLB2	0.641765	3.64693e-06	1.916e-05
STEAP1	0.641765	3.64693e-06	1.916e-05
ACP5	0.641634	3.66724e-06	1.92257e-05
UPP1	0.641634	3.66724e-06	1.92257e-05
CSE1L	0.641634	3.66724e-06	1.92257e-05
TEAD4	0.641634	3.66724e-06	1.92257e-05
FMO1	0.641502	3.68767e-06	1.92815e-05
ITGA2	0.641502	3.68767e-06	1.92815e-05
KIF7	0.641502	3.68767e-06	1.92815e-05
OSBP2	0.641502	3.68767e-06	1.92815e-05
PSMB9	0.641502	3.68767e-06	1.92815e-05
BLMH	0.64137	3.7082e-06	1.93581e-05
EIF4A3	0.64137	3.7082e-06	1.93581e-05
CEP152	0.64137	3.7082e-06	1.93581e-05
ANO10	0.641238	3.72885e-06	1.94452e-05
UBAP2	0.641238	3.72885e-06	1.94452e-05
MMP10	0.641107	3.7496e-06	1.95225e-05
ZNF24	0.641107	3.7496e-06	1.95225e-05
EMP2	0.641107	3.7496e-06	1.95225e-05
RMDN2	0.640975	3.77047e-06	1.96104e-05
MYC	0.640975	3.77047e-06	1.96104e-05
ERF	0.64058	3.83374e-06	1.9929e-05
RILPL2	0.640448	3.85506e-06	2.00292e-05
ATXN1	0.640316	3.87649e-06	2.01194e-05
OSBPL5	0.640316	3.87649e-06	2.01194e-05
CAMK1D	0.640053	3.91969e-06	2.03008e-05
COMT	0.640053	3.91969e-06	2.03008e-05
PIN4	0.640053	3.91969e-06	2.03008e-05
ZNF512	0.640053	3.91969e-06	2.03008e-05
ATP8A1	0.639921	3.94147e-06	2.03815e-05
INF2	0.639921	3.94147e-06	2.03815e-05
PRSS8	0.639921	3.94147e-06	2.03815e-05
ACBD4	0.639789	3.96336e-06	2.04839e-05
DDB2	0.639657	3.98537e-06	2.05546e-05
GTPBP1	0.639657	3.98537e-06	2.05546e-05
PPP3CA	0.639657	3.98537e-06	2.05546e-05
TLE2	0.639657	3.98537e-06	2.05546e-05
PLA2G4A	0.639526	4.0075e-06	2.06471e-05
SHROOM2	0.639526	4.0075e-06	2.06471e-05
BBOX1	0.639394	4.02974e-06	2.07292e-05
HOMER1	0.639394	4.02974e-06	2.07292e-05
PDK1	0.639394	4.02974e-06	2.07292e-05
ERN1	0.639262	4.0521e-06	2.08225e-05
MGME1	0.639262	4.0521e-06	2.08225e-05
GSTK1	0.63913	4.07458e-06	2.09271e-05
IMPDH2	0.638999	4.09719e-06	2.10213e-05
TRERF1	0.638999	4.09719e-06	2.10213e-05
HMGB2	0.638867	4.11991e-06	2.11159e-05
SBF2	0.638867	4.11991e-06	2.11159e-05
KRT5	0.638735	4.14275e-06	2.12219e-05
LRRC57	0.638603	4.16571e-06	2.13174e-05
POLR3E	0.638603	4.16571e-06	2.13174e-05
ZBTB4	0.638472	4.1888e-06	2.14133e-05
ANKS3	0.638472	4.1888e-06	2.14133e-05
ERLIN2	0.63834	4.21201e-06	2.15208e-05
OTUD6B	0.638208	4.23534e-06	2.16288e-05
ANXA11	0.638076	4.2588e-06	2.17036e-05
FBXW9	0.638076	4.2588e-06	2.17036e-05
LNPEP	0.638076	4.2588e-06	2.17036e-05
SPG20	0.638076	4.2588e-06	2.17036e-05
DEGS1	0.637945	4.28238e-06	2.17787e-05
INHBA	0.637945	4.28238e-06	2.17787e-05
THNSL1	0.637945	4.28238e-06	2.17787e-05
ZC3H6	0.637945	4.28238e-06	2.17787e-05
WDR45B	0.637813	4.30609e-06	2.1888e-05
THBS1	0.637681	4.32992e-06	2.19864e-05
ZNF250	0.637681	4.32992e-06	2.19864e-05
HIBADH	0.637549	4.35387e-06	2.20853e-05
HMHA1	0.637549	4.35387e-06	2.20853e-05
PSME1	0.637418	4.37796e-06	2.21961e-05
FYN	0.637286	4.40217e-06	2.22844e-05
GMDS	0.637286	4.40217e-06	2.22844e-05
TUFT1	0.637286	4.40217e-06	2.22844e-05
CASD1	0.637154	4.42651e-06	2.23388e-05
LCP1	0.637154	4.42651e-06	2.23388e-05
LPCAT1	0.637154	4.42651e-06	2.23388e-05
MIPEP	0.637154	4.42651e-06	2.23388e-05
NARS	0.637154	4.42651e-06	2.23388e-05
VDR	0.637154	4.42651e-06	2.23388e-05
TMF1	0.637022	4.45098e-06	2.24508e-05
CARKD	0.636891	4.47558e-06	2.25518e-05
SERGEF	0.636891	4.47558e-06	2.25518e-05
UGCG	0.636627	4.52517e-06	2.279e-05
IKZF3	0.636495	4.55016e-06	2.28808e-05
SPARC	0.636495	4.55016e-06	2.28808e-05
TBC1D24	0.636495	4.55016e-06	2.28808e-05
TBCA	0.636232	4.60054e-06	2.31106e-05
ATRX	0.636232	4.60054e-06	2.31106e-05
ASAP1	0.6361	4.62593e-06	2.32145e-05
PAIP1	0.6361	4.62593e-06	2.32145e-05
PPIF	0.635968	4.65146e-06	2.32951e-05
RASSF2	0.635968	4.65146e-06	2.32951e-05
ZZZ3	0.635968	4.65146e-06	2.32951e-05
POLE2	0.635968	4.65146e-06	2.32951e-05
HMGN5	0.635837	4.67711e-06	2.33761e-05
KATNAL1	0.635837	4.67711e-06	2.33761e-05
PLA2G12A	0.635837	4.67711e-06	2.33761e-05
SYK	0.635837	4.67711e-06	2.33761e-05
BSPRY	0.635705	4.70291e-06	2.34812e-05
YWHAZ	0.635705	4.70291e-06	2.34812e-05
BCORL1	0.635573	4.72884e-06	2.35748e-05
DOCK9	0.635573	4.72884e-06	2.35748e-05
METTL16	0.635573	4.72884e-06	2.35748e-05
RSAD2	0.635441	4.7549e-06	2.36928e-05
SEMA3F	0.63531	4.78111e-06	2.38113e-05
GNPDA2	0.635178	4.80745e-06	2.39183e-05
NFATC1	0.635178	4.80745e-06	2.39183e-05
ELP2	0.635046	4.83393e-06	2.40258e-05
RAB8B	0.635046	4.83393e-06	2.40258e-05
SDPR	0.634914	4.86055e-06	2.41338e-05
TLR1	0.634914	4.86055e-06	2.41338e-05
RNASEL	0.634783	4.88731e-06	2.42544e-05
GOLPH3L	0.634651	4.91421e-06	2.43511e-05
POLD1	0.634651	4.91421e-06	2.43511e-05
IPO5	0.634651	4.91421e-06	2.43511e-05
IVD	0.634519	4.94125e-06	2.44728e-05
FRMD4A	0.634387	4.96843e-06	2.45951e-05
MEMO1	0.634256	4.99576e-06	2.46561e-05
PARP2	0.634256	4.99576e-06	2.46561e-05
SCCPDH	0.634256	4.99576e-06	2.46561e-05
TCF4	0.634256	4.99576e-06	2.46561e-05
IL1R1	0.634256	4.99576e-06	2.46561e-05
GALNT12	0.634256	4.99576e-06	2.46561e-05
SIK2	0.634124	5.02323e-06	2.47668e-05
[truncated: 7,858 more rows]

## Sheet: Tumor
Tumor mRNA-protein correlation
Tumor ID	mRNA-protein correlation (Spearman)	p-value	p-value adjusted (bonferroni)	mRNA-protein correlation (Spearman) based on 300 genes with highest mRNA-protein correlation	p-value	p-value adjusted (bonferroni)
OSL.46D	0.298135	1.77063e-201	2.04303e-201	0.47159	0	0
OSL.540	0.359204	5.62985e-298	8.44477e-298	0.482913	0	0
OSL.4FA	0.27437	1.00269e-169	1.10052e-169	0.5165	0	0
OSL.4D9	0.318156	1.10745e-230	1.38431e-230	0.60008	0	0
OSL.49E	0.562075	0	0	0.781632	0	0
OSL.4AF	0.359265	4.39875e-298	6.82564e-298	0.830631	0	0
OSL.46E	0.472151	0	0	0.894752	0	0
OSL.57B	0.303103	1.64022e-208	1.94237e-208	0.676944	0	0
OSL.43C	0.467829	0	0	0.865884	0	0
OSL.494	0.34297	3.93141e-270	5.36101e-270	0.655956	0	0
OSL.43A	0.434529	0	0	0.759861	0	0
OSL.53D	0.340196	1.5459e-265	2.04604e-265	0.526764	0	0
OSL.47C	0.491741	0	0	0.822441	0	0
OSL.443	0.397864	0	0	0.589017	0	0
OSL.40E	0.448141	0	0	0.762176	0	0
OSL.430	0.41917	0	0	0.782316	0	0
OSL.3FA	0.454724	0	0	0.597691	0	0
OSL.54D	0.522452	0	0	0.862683	0	0
OSL.406	0.403377	0	0	0.698085	0	0
OSL.457	0.346429	6.30629e-276	8.86822e-276	0.78643	0	0
OSL.458	0.564464	0	0	0.743539	0	0
OSL.48B	0.46606	0	0	0.829069	0	0
OSL.40A	0.587432	0	0	0.861856	0	0
OSL.56F	0.410282	0	0	0.607413	0	0
OSL.53E	0.253939	7.3606e-145	7.70296e-145	0.805699	0	0
OSL.4B0	0.272959	6.16679e-168	6.60728e-168	0.543923	0	0
OSL.521	0.49487	0	0	0.700692	0	0
OSL.441	0.334648	1.72457e-256	2.21731e-256	0.499525	0	0
OSL.4D6	0.351011	1.02271e-283	1.48458e-283	0.830251	0	0
OSL.493	0.21704	2.0859e-105	2.1333e-105	0.676579	0	0
OSL.567	0.407805	0	0	0.813404	0	0
OSL.485	0.52341	0	0	0.879314	0	0
OSL.405	0.600963	0	0	0.855644	0	0
OSL.579	0.45189	0	0	0.693617	0	0
OSL.3FF	0.114614	3.52913e-30	3.52913e-30	0.494564	0	0
OSL.524	0.589792	0	0	0.749766	0	0
OSL.55F	0.606602	0	0	0.908761	0	0
OSL.4BA	0.305828	1.98288e-212	2.41161e-212	0.470747	0	0
OSL.46A	0.622807	0	0	0.89089	0	0
OSL.4B4	0.466072	0	0	0.83468	0	0
OSL.449	0.500287	0	0	0.773822	0	0
OSL.41B	0.47689	0	0	0.868001	0	0
OSL.44E	0.637536	0	0	0.884383	0	0
OSL.3EB	0.42292	0	0	0.73827	0	0
OSL.42E	0.288193	8.12889e-188	9.145e-188	0.726334	0	0

## Sheet: Gene GSEA
Ranked gene set enrichment of mRNA-protein correlation across tumors (i.e. per gene). Related to figure 5A, S10F, G.
KEGG	p-value (-log10), minus indicate enrichment at lower end of mRNA-protein correlations		MSigDB hallmarks	p-value (-log10), minus indicate enrichment at lower end of mRNA-protein correlations
Tryptophan metabolism_Homo sapiens_hsa00380	5.06		HALLMARK_ESTROGEN_RESPONSE_EARLY	25.06
Valine, leucine and isoleucine degradation_Homo sapiens_hsa00280	4.82		HALLMARK_ESTROGEN_RESPONSE_LATE	23.84
Fatty acid metabolism_Homo sapiens_hsa01212	4.77		HALLMARK_INTERFERON_GAMMA_RESPONSE	12.11
Measles_Homo sapiens_hsa05162	4.31		HALLMARK_G2M_CHECKPOINT	10.22
MicroRNAs in cancer_Homo sapiens_hsa05206	4.31		HALLMARK_INTERFERON_ALPHA_RESPONSE	9.94
Glycerolipid metabolism_Homo sapiens_hsa00561	4.03		HALLMARK_E2F_TARGETS	9.62
Alanine, aspartate and glutamate metabolism_Homo sapiens_hsa00250	3.97		HALLMARK_MITOTIC_SPINDLE	6.5
Steroid hormone biosynthesis_Homo sapiens_hsa00140	3.79		HALLMARK_TNFA_SIGNALING_VIA_NFKB	5.63
Hepatitis B_Homo sapiens_hsa05161	3.75		HALLMARK_MTORC1_SIGNALING	4.7
Chemokine signaling pathway_Homo sapiens_hsa04062	3.73		HALLMARK_APICAL_SURFACE	4.6
Ascorbate and aldarate metabolism_Homo sapiens_hsa00053	3.62		HALLMARK_BILE_ACID_METABOLISM	4.29
Drug metabolism - cytochrome P450_Homo sapiens_hsa00982	3.54		HALLMARK_FATTY_ACID_METABOLISM	4.13
Mucin type O-Glycan biosynthesis_Homo sapiens_hsa00512	3.54		HALLMARK_CHOLESTEROL_HOMEOSTASIS	3.84
Glutathione metabolism_Homo sapiens_hsa00480	3.52		HALLMARK_UV_RESPONSE_DN	3.66
Synthesis and degradation of ketone bodies_Homo sapiens_hsa00072	3.51		HALLMARK_ALLOGRAFT_REJECTION	3.51
Metabolism of xenobiotics by cytochrome P450_Homo sapiens_hsa00980	3.49		HALLMARK_IL2_STAT5_SIGNALING	3.44
Chemical carcinogenesis_Homo sapiens_hsa05204	3.45		HALLMARK_ANDROGEN_RESPONSE	3.3
Fatty acid degradation_Homo sapiens_hsa00071	3.44		HALLMARK_INFLAMMATORY_RESPONSE	3.19
Butanoate metabolism_Homo sapiens_hsa00650	3.35		HALLMARK_KRAS_SIGNALING_UP	3.16
Pathways in cancer_Homo sapiens_hsa05200	3.31		HALLMARK_GLYCOLYSIS	2.9
Insulin resistance_Homo sapiens_hsa04931	3.22		HALLMARK_SPERMATOGENESIS	2.89
Phosphatidylinositol signaling system_Homo sapiens_hsa04070	3.21		HALLMARK_PEROXISOME	2.82
FoxO signaling pathway_Homo sapiens_hsa04068	3.15		HALLMARK_EPITHELIAL_MESENCHYMAL_TRANSITION	2.6
Metabolic pathways_Homo sapiens_hsa01100	3.14		HALLMARK_APOPTOSIS	2.59
Base excision repair_Homo sapiens_hsa03410	3.1		HALLMARK_APICAL_JUNCTION	2.55
NF-kappa B signaling pathway_Homo sapiens_hsa04064	2.87		HALLMARK_XENOBIOTIC_METABOLISM	2.47
Inflammatory bowel disease (IBD)_Homo sapiens_hsa05321	2.83		HALLMARK_HEDGEHOG_SIGNALING	2.19
Hepatitis C_Homo sapiens_hsa05160	2.82		HALLMARK_KRAS_SIGNALING_DN	2.17
Proteoglycans in cancer_Homo sapiens_hsa05205	2.8		HALLMARK_P53_PATHWAY	2.16
Phospholipase D signaling pathway_Homo sapiens_hsa04072	2.79		HALLMARK_DNA_REPAIR	-2.02
AGE-RAGE signaling pathway in diabetic complications_Homo sapiens_hsa04933	2.78		HALLMARK_MYC_TARGETS_V1	-2.17
Cysteine and methionine metabolism_Homo sapiens_hsa00270	2.71		HALLMARK_COAGULATION	-2.37
p53 signaling pathway_Homo sapiens_hsa04115	2.7		HALLMARK_OXIDATIVE_PHOSPHORYLATION	-9.4
TNF signaling pathway_Homo sapiens_hsa04668	2.7
Prostate cancer_Homo sapiens_hsa05215	2.66
cAMP signaling pathway_Homo sapiens_hsa04024	2.64
Inflammatory mediator regulation of TRP channels_Homo sapiens_hsa04750	2.63
Ovarian steroidogenesis_Homo sapiens_hsa04913	2.58
Calcium signaling pathway_Homo sapiens_hsa04020	2.49
ErbB signaling pathway_Homo sapiens_hsa04012	2.48
Cell cycle_Homo sapiens_hsa04110	2.44
MAPK signaling pathway_Homo sapiens_hsa04010	2.4
Aldosterone synthesis and secretion_Homo sapiens_hsa04925	2.38
Pyruvate metabolism_Homo sapiens_hsa00620	2.38
Cholinergic synapse_Homo sapiens_hsa04725	2.37
Glutamatergic synapse_Homo sapiens_hsa04724	2.36
2-Oxocarboxylic acid metabolism_Homo sapiens_hsa01210	2.31
AMPK signaling pathway_Homo sapiens_hsa04152	2.31
PI3K-Akt signaling pathway_Homo sapiens_hsa04151	2.31
PPAR signaling pathway_Homo sapiens_hsa03320	2.3
Ras signaling pathway_Homo sapiens_hsa04014	2.29
Biosynthesis of unsaturated fatty acids_Homo sapiens_hsa01040	2.28
Oocyte meiosis_Homo sapiens_hsa04114	2.26
Arginine and proline metabolism_Homo sapiens_hsa00330	2.25
Inositol phosphate metabolism_Homo sapiens_hsa00562	2.24
Tight junction_Homo sapiens_hsa04530	2.22
Folate biosynthesis_Homo sapiens_hsa00790	2.19
Insulin secretion_Homo sapiens_hsa04911	2.18
Glycerophospholipid metabolism_Homo sapiens_hsa00564	2.16
Glycine, serine and threonine metabolism_Homo sapiens_hsa00260	2.04
Sphingolipid signaling pathway_Homo sapiens_hsa04071	2.04
Cell adhesion molecules (CAMs)_Homo sapiens_hsa04514	2.01
Fc gamma R-mediated phagocytosis_Homo sapiens_hsa04666	2.01
Staphylococcus aureus infection_Homo sapiens_hsa05150	-2.01
Regulation of autophagy_Homo sapiens_hsa04140	-2.11
Cardiac muscle contraction_Homo sapiens_hsa04260	-2.24
Prion diseases_Homo sapiens_hsa05020	-2.26
Glycosylphosphatidylinositol(GPI)-anchor biosynthesis_Homo sapiens_hsa00563	-2.68
Systemic lupus erythematosus_Homo sapiens_hsa05322	-2.92
mRNA surveillance pathway_Homo sapiens_hsa03015	-3.97
Basal transcription factors_Homo sapiens_hsa03022	-4.61
Protein export_Homo sapiens_hsa03060	-4.83
Ribosome biogenesis in eukaryotes_Homo sapiens_hsa03008	-4.97
RNA polymerase_Homo sapiens_hsa03020	-5.21
Alzheimer's disease_Homo sapiens_hsa05010	-5.88
Non-alcoholic fatty liver disease (NAFLD)_Homo sapiens_hsa04932	-6.54
RNA transport_Homo sapiens_hsa03013	-6.56
Complement and coagulation cascades_Homo sapiens_hsa04610	-7.25
Spliceosome_Homo sapiens_hsa03040	-9.71
Parkinson's disease_Homo sapiens_hsa05012	-14
Huntington's disease_Homo sapiens_hsa05016	-14.89
Oxidative phosphorylation_Homo sapiens_hsa00190	-17.11
Ribosome_Homo sapiens_hsa03010	-30

## Sheet: Gene GSEA corr SD influence
One-sided Wilcoxon rank sum test for difference in residual distribution between specified protein group and all other proteins for the regression with glm logit(y)~a+bx+cz+e, where y = mRNA-protein Spearman correlation and x = mRNA SD, z = protein SD, e i an error term, which is binomial distributed.
Direction of test is given by the sign of the mean residual column and Bonferroni-corrected significance level α=0.00192 (26 tests). Related to figure 5B, S11.
The test is used in two independent analyses:
A. Pre-defined protein groups
B. Protein groups from enrichment that display significant enrichment for high RNA-protein correlation.
	Protein group	Mean Spearman correlation	mRNA_SD+protein_SD Pvalue	mRNA_SD+protein_SD Mean residual logit-transformed correlation	mRNA_SD Pvalue	mRNA_SD Mean residual logit-transformed correlation	protein_SD Pvalue	protein_SD Mean residual logit-transformed correlation
A) A pre-defined proteing groups	Oncotype_DX	0.66005	0.06883	0.166923	0.03053	0.219745	0.003019	0.304154
	Mammaprint_(Tian_2010)	0.628444	2.239e-05	0.340804	4.986e-06	0.366353	8.335e-06	0.383653
	PAM50	0.77567	2.095e-06	0.383353	8.9e-07	0.399482	5.407e-13	0.607988
	Protein_targets_of_FDA_appr._Drugs	0.477705	0.7495	-0.0318784	0.07355	0.0146453	0.9545	-0.00829427
	Ribosomal	0.054078	1.85e-48	-0.770472	6.051e-52	-0.857203	2.797e-45	-0.719551
	Spliceosome	0.316914	0.0003026	-0.105606	2.21e-06	-0.16109	0.00041	-0.105745
	Transcription_factors	0.442435	0.005564	0.0768528	0.005947	0.074119	0.03103	0.0611531
	Transporters	0.435564	0.1285	-0.030247	0.3096	-0.0123604	0.2232	-0.0340845
	COSMIC_database_and__Nik-Zainal_93_BC_drivers	0.446362	0.003094	0.0607353	0.01271	0.0441925	0.001002	0.0780105
	COSMIC_BC_drivers_and_Nik-Zainal_93_BC_drivers	0.448665	0.1469	0.0435086	0.2341	0.0135293	0.05217	0.0888586
B) A enriched-defined proteing groups (from Gene GSEA sheet)	KEGG_RNA_polymerase	0.217557	5.304e-05	-0.392143	2.518e-05	-0.43455	4.623e-05	-0.391811
	KEGG_Ribosome	0.0444205	3.635e-42	-0.778623	2.414e-45	-0.871175	1.266e-39	-0.726574
	KEGG_Oxidative_phosphorylation	0.216087	1.754e-16	-0.435348	1.568e-19	-0.517841	8.299e-13	-0.361703
	KEGG_Spliceosome	0.295731	6.691e-05	-0.160395	3.227e-07	-0.225277	0.0002004	-0.146094
	KEGG_Tryptophan_metabolism	0.602196	0.0008452	0.294743	0.0004625	0.306777	0.0001591	0.35015
	KEGG_Valine,_leucine_and_isoleucine_degradation	0.567469	9.488e-06	0.319863	5.77e-06	0.324412	1.854e-05	0.328778
	KEGG_Fatty_acid_metabolism	0.569074	0.0001219	0.288655	5.38e-05	0.299501	0.0001228	0.30216
	KEGG_Steroid_hormone_biosynthesis	0.658785	0.008082	0.364699	0.004219	0.402112	0.002937	0.41891
	Hallmark_oxidative_phosphorylation	0.323879	1.791e-08	-0.199074	4.663e-11	-0.256653	4.913e-06	-0.145179
	Hallmark_estrogen_response_early	0.619892	2.764e-06	0.187524	3.396e-07	0.206781	3.682e-14	0.312546
	Hallmark_estrogen_response_late	0.618299	0.0002102	0.140134	4.862e-05	0.151531	1.062e-12	0.297059
	Hallmark_interferon_gamma_response	0.557743	1.049e-06	0.20266	3.576e-07	0.213583	4.743e-09	0.249054
	Hallmark_G2M_checkpoint	0.553597	2.737e-10	0.267842	4.803e-10	0.26518	3.009e-11	0.294462
	Hallmark_interferon_alpha_response	0.583715	5.01e-06	0.233948	6.912e-06	0.23805	1.492e-08	0.308787
	Hallmark_E2F_targets	0.538806	7.17e-09	0.224889	3.014e-08	0.2181	8.398e-11	0.259985
	Hallmark_MTORC1_signaling	0.500009	0.001258	0.132752	0.00257	0.120328	3.629e-05	0.174486

## Sheet: Tumor GSEA
Ranked gene set enrichment of genes associted to tumor mRNA-protein correlation. Related to figure 5D.
Gene ontology term	p-value (-log10), minus indicate enrichment at lower end of proteins correlated to tumor mRNA-protein correlations			MSigDB hallmarks	p-value (-log10), minus indicate enrichment at lower end of proteins correlated to tumor mRNA-protein correlations
BIOPOLYMER_METABOLIC_PROCESS	30			HALLMARK_E2F_TARGETS	30
INTRACELLULAR_ORGANELLE_PART	30			HALLMARK_MYC_TARGETS_V1	30
MACROMOLECULAR_COMPLEX	30			HALLMARK_G2M_CHECKPOINT	20.94
MEMBRANE_ENCLOSED_LUMEN	30			HALLMARK_DNA_REPAIR	12.18
NUCLEAR_LUMEN	30			HALLMARK_MYC_TARGETS_V2	9.54
NUCLEAR_PART	30			HALLMARK_OXIDATIVE_PHOSPHORYLATION	8.64
NUCLEOBASENUCLEOSIDENUCLEOTIDE_AND_NUCLEIC_ACID_METABOLIC_PROCESS	30			HALLMARK_UNFOLDED_PROTEIN_RESPONSE	4.9
NUCLEOPLASM	30			HALLMARK_ADIPOGENESIS	-2.27
NUCLEOPLASM_PART	30			HALLMARK_REACTIVE_OXIGEN_SPECIES_PATHWAY	-2.35
NUCLEUS	30			HALLMARK_HEDGEHOG_SIGNALING	-2.5
ORGANELLE_LUMEN	30			HALLMARK_APICAL_SURFACE	-2.52
ORGANELLE_PART	30			HALLMARK_P53_PATHWAY	-2.72
RIBONUCLEOPROTEIN_COMPLEX	30			HALLMARK_PEROXISOME	-2.78
RNA_BINDING	30			HALLMARK_HEME_METABOLISM	-3.46
RNA_BIOSYNTHETIC_PROCESS	30			HALLMARK_INTERFERON_GAMMA_RESPONSE	-4.55
RNA_METABOLIC_PROCESS	30			HALLMARK_ANDROGEN_RESPONSE	-4.75
RNA_PROCESSING	30			HALLMARK_IL6_JAK_STAT3_SIGNALING	-4.96
RNA_SPLICING	30			HALLMARK_ESTROGEN_RESPONSE_LATE	-5.34
STRUCTURAL_CONSTITUENT_OF_RIBOSOME	30			HALLMARK_ESTROGEN_RESPONSE_EARLY	-5.65
TRANSCRIPTION	30			HALLMARK_APOPTOSIS	-6.06
TRANSCRIPTION_DNA_DEPENDENT	30			HALLMARK_FATTY_ACID_METABOLISM	-6.41
MRNA_METABOLIC_PROCESS	29.62			HALLMARK_BILE_ACID_METABOLISM	-6.43
MRNA_PROCESSING_GO_0006397	28.98			HALLMARK_CHOLESTEROL_HOMEOSTASIS	-6.7
TRANSCRIPTION_FROM_RNA_POLYMERASE_II_PROMOTER	27.95			HALLMARK_GLYCOLYSIS	-6.7
DNA_METABOLIC_PROCESS	26.24			HALLMARK_ANGIOGENESIS	-6.91
SPLICEOSOME	26.21			HALLMARK_KRAS_SIGNALING_DN	-7.57
RIBONUCLEOPROTEIN_COMPLEX_BIOGENESIS_AND_ASSEMBLY	25.35			HALLMARK_TNFA_SIGNALING_VIA_NFKB	-7.61
REGULATION_OF_NUCLEOBASENUCLEOSIDENUCLEOTIDE_AND_NUCLEIC_ACID_METABOLIC_PROCESS	24.45			HALLMARK_INFLAMMATORY_RESPONSE	-8.11
DNA_BINDING	23.38			HALLMARK_IL2_STAT5_SIGNALING	-9.39
REGULATION_OF_RNA_METABOLIC_PROCESS	22.04			HALLMARK_ALLOGRAFT_REJECTION	-9.86
PROTEIN_COMPLEX	21.11			HALLMARK_UV_RESPONSE_DN	-11.31
PROTEIN_RNA_COMPLEX_ASSEMBLY	20.35			HALLMARK_APICAL_JUNCTION	-14.38
REGULATION_OF_CELLULAR_METABOLIC_PROCESS	20.34			HALLMARK_HYPOXIA	-15.03
REGULATION_OF_METABOLIC_PROCESS	20.29			HALLMARK_XENOBIOTIC_METABOLISM	-15.45
REGULATION_OF_TRANSCRIPTIONDNA_DEPENDENT	20.11			HALLMARK_KRAS_SIGNALING_UP	-17.1
NUCLEOLUS	19.33			HALLMARK_COMPLEMENT	-20.29
REGULATION_OF_TRANSCRIPTION	18.71			HALLMARK_MYOGENESIS	-22.03
REGULATION_OF_GENE_EXPRESSION	18.57			HALLMARK_COAGULATION	-30
DNA_REPLICATION	18.13			HALLMARK_EPITHELIAL_MESENCHYMAL_TRANSITION	-30
DNA_DIRECTED_RNA_POLYMERASEII_HOLOENZYME	17.72
TRANSLATION	17.43
CHROMOSOME	16.46
REGULATION_OF_TRANSCRIPTION_FROM_RNA_POLYMERASE_II_PROMOTER	16.32
CHROMOSOME_ORGANIZATION_AND_BIOGENESIS	16.12
RNA_SPLICINGVIA_TRANSESTERIFICATION_REACTIONS	15.19
DNA_REPAIR	14.97
ENVELOPE	14.46
ORGANELLE_ENVELOPE	14.46
HELICASE_ACTIVITY	13.83
TRANSCRIPTION_FACTOR_COMPLEX	12.93
CHROMOSOMAL_PART	12.8
TRANSCRIPTION_FACTOR_BINDING	12.51
RESPONSE_TO_DNA_DAMAGE_STIMULUS	12.38
SMALL_NUCLEAR_RIBONUCLEOPROTEIN_COMPLEX	12.25
MITOCHONDRIAL_PART	12.13
DNA_DEPENDENT_DNA_REPLICATION	11.62
MACROMOLECULAR_COMPLEX_ASSEMBLY	11.32
TRANSCRIPTION_COFACTOR_ACTIVITY	11.02
STRUCTURE_SPECIFIC_DNA_BINDING	10.97
RIBOSOME	10.88
CELLULAR_COMPONENT_ASSEMBLY	10.76
NUCLEAR_ENVELOPE	10.45
PROTEIN_DNA_COMPLEX_ASSEMBLY	10.41
INTRACELLULAR_NON_MEMBRANE_BOUND_ORGANELLE	10.39
NON_MEMBRANE_BOUND_ORGANELLE	10.39
CELL_CYCLE_GO_0007049	10.36
ESTABLISHMENT_AND_OR_MAINTENANCE_OF_CHROMATIN_ARCHITECTURE	10.36
RNA_POLYMERASE_II_TRANSCRIPTION_FACTOR_ACTIVITY	10.32
SPLICEOSOME_ASSEMBLY	10.27
RESPONSE_TO_ENDOGENOUS_STIMULUS	10.16
TRANSCRIPTION_INITIATION_FROM_RNA_POLYMERASE_II_PROMOTER	9.97
NUCLEAR_MEMBRANE	9.96
M_PHASE	9.74
NUCLEAR_PORE	9.66
TRANSCRIPTION_INITIATION	9.47
NUCLEAR_MEMBRANE_PART	9.4
TRANSLATIONAL_INITIATION	9.35
CELL_CYCLE_PROCESS	9.17
MITOCHONDRION	9.12
ATP_DEPENDENT_HELICASE_ACTIVITY	9.09
TRANSCRIPTION_ACTIVATOR_ACTIVITY	9.08
GENERAL_RNA_POLYMERASE_II_TRANSCRIPTION_FACTOR_ACTIVITY	8.85
RNA_SPLICING_FACTOR_ACTIVITYTRANSESTERIFICATION_MECHANISM	8.83
ORGANELLE_INNER_MEMBRANE	8.54
TRANSLATION_INITIATION_FACTOR_ACTIVITY	8.48
TRANSCRIPTION_COACTIVATOR_ACTIVITY	8.42
CELL_CYCLE_PHASE	8.26
MITOCHONDRIAL_LUMEN	8.14
MITOCHONDRIAL_MATRIX	8.14
RNA_HELICASE_ACTIVITY	8.13
TRANSLATION_FACTOR_ACTIVITY_NUCLEIC_ACID_BINDING	8.08
MEDIATOR_COMPLEX	8.03
MITOCHONDRIAL_RIBOSOME	7.82
ORGANELLAR_RIBOSOME	7.82
M_PHASE_OF_MITOTIC_CELL_CYCLE	7.77
RIBOSOMAL_SUBUNIT	7.71
ORGANELLE_MEMBRANE	7.65
NEGATIVE_REGULATION_OF_NUCLEOBASENUCLEOSIDENUCLEOTIDE_AND_NUCLEIC_ACID_METABOLIC_PROCESS	7.64
MITOCHONDRIAL_INNER_MEMBRANE	7.59
SINGLE_STRANDED_DNA_BINDING	7.57
POSITIVE_REGULATION_OF_NUCLEOBASENUCLEOSIDENUCLEOTIDE_AND_NUCLEIC_ACID_METABOLIC_PROCESS	7.53
MITOCHONDRIAL_MEMBRANE	7.47
MITOSIS	7.35
POSITIVE_REGULATION_OF_TRANSCRIPTION	7.31
TRANSLATION_REGULATOR_ACTIVITY	7.31
HETEROGENEOUS_NUCLEAR_RIBONUCLEOPROTEIN_COMPLEX	7.3
POSITIVE_REGULATION_OF_RNA_METABOLIC_PROCESS	7.24
MITOTIC_CELL_CYCLE	7.13
MACROMOLECULE_BIOSYNTHETIC_PROCESS	7.1
NUCLEAR_CHROMOSOME	7.01
MRNA_SPLICE_SITE_SELECTION	6.97
POSITIVE_REGULATION_OF_TRANSCRIPTIONDNA_DEPENDENT	6.93
ATPASE_ACTIVITY	6.87
MITOCHONDRIAL_MEMBRANE_PART	6.84
CHROMATIN_MODIFICATION	6.78
RNA_DEPENDENT_ATPASE_ACTIVITY	6.71
DNA_HELICASE_ACTIVITY	6.62
RIBOSOME_BIOGENESIS_AND_ASSEMBLY	6.62
CHROMATIN_REMODELING	6.61
PORE_COMPLEX	6.61
REGULATION_OF_DNA_METABOLIC_PROCESS	6.41
DNA_DIRECTED_RNA_POLYMERASE_COMPLEX	6.4
NUCLEAR_DNA_DIRECTED_RNA_POLYMERASE_COMPLEX	6.4
RNA_POLYMERASE_COMPLEX	6.4
NUCLEOLAR_PART	6.39
THYROID_HORMONE_RECEPTOR_BINDING	6.37
HORMONE_RECEPTOR_BINDING	6.34
ATP_DEPENDENT_RNA_HELICASE_ACTIVITY	6.28
CELLULAR_BIOSYNTHETIC_PROCESS	6.19
NUCLEOBASENUCLEOSIDENUCLEOTIDE_AND_NUCLEIC_ACID_TRANSPORT	6.19
NUCLEAR_TRANSPORT	6.1
NUCLEAR_HORMONE_RECEPTOR_BINDING	6.09
RNA_POLYMERASE_ACTIVITY	6.05
NEGATIVE_REGULATION_OF_TRANSCRIPTION	6.02
ANDROGEN_RECEPTOR_SIGNALING_PATHWAY	5.99
BIOPOLYMER_CATABOLIC_PROCESS	5.87
REGULATION_OF_TRANSLATIONAL_INITIATION	5.87
MITOCHONDRIAL_ENVELOPE	5.86
DNA_RECOMBINATION	5.81
NUCLEOCYTOPLASMIC_TRANSPORT	5.78
CHROMATIN_BINDING	5.74
POSITIVE_REGULATION_OF_TRANSCRIPTION_FROM_RNA_POLYMERASE_II_PROMOTER	5.57
RNA_EXPORT_FROM_NUCLEUS	5.57
PROTEASOME_COMPLEX	5.47
RRNA_METABOLIC_PROCESS	5.45
RRNA_PROCESSING	5.45
DOUBLE_STRANDED_DNA_BINDING	5.41
INTRACELLULAR_RECEPTOR_MEDIATED_SIGNALING_PATHWAY	5.41
STEROID_HORMONE_RECEPTOR_SIGNALING_PATHWAY	5.41
CHROMATIN_ASSEMBLY_OR_DISASSEMBLY	5.23
SPINDLE	5.18
NEGATIVE_REGULATION_OF_RNA_METABOLIC_PROCESS	4.98
NEGATIVE_REGULATION_OF_TRANSCRIPTION_DNA_DEPENDENT	4.98
PROTEIN_CATABOLIC_PROCESS	4.96
NUCLEAR_BODY	4.94
CELLULAR_PROTEIN_CATABOLIC_PROCESS	4.92
CONDENSED_CHROMOSOME	4.92
ENDOMEMBRANE_SYSTEM	4.91
TRANSCRIPTION_REPRESSOR_ACTIVITY	4.86
HISTONE_ACETYLTRANSFERASE_ACTIVITY	4.71
NEGATIVE_REGULATION_OF_CELLULAR_METABOLIC_PROCESS	4.71
N_ACETYLTRANSFERASE_ACTIVITY	4.7
ACETYLTRANSFERASE_ACTIVITY	4.69
REPLICATION_FORK	4.69
DNA_DEPENDENT_ATPASE_ACTIVITY	4.68
DNA_REPLICATION_INITIATION	4.66
NEGATIVE_REGULATION_OF_METABOLIC_PROCESS	4.64
CHROMATIN	4.63
MRNA_BINDING	4.61
TRANSCRIPTION_FACTOR_TFIID_COMPLEX	4.58
DOUBLE_STRAND_BREAK_REPAIR	4.53
ATPASE_ACTIVITY_COUPLED	4.49
SPINDLE_MICROTUBULE	4.49
CELL_CYCLE_CHECKPOINT_GO_0000075	4.48
ORGANELLE_ORGANIZATION_AND_BIOGENESIS	4.42
REGULATION_OF_CELL_CYCLE	4.31
DNA_PACKAGING	4.3
DAMAGED_DNA_BINDING	4.25
CHROMOSOMEPERICENTRIC_REGION	4.14
MICROTUBULE_ORGANIZING_CENTER	4.13
CENTROSOME	4.1
NUCLEAR_CHROMOSOME_PART	4.1
MACROMOLECULE_CATABOLIC_PROCESS	4.06
NUCLEOTIDYLTRANSFERASE_ACTIVITY	4.05
NUCLEAR_EXPORT	4.04
INTRACELLULAR_TRANSPORT	4
N_ACYLTRANSFERASE_ACTIVITY	3.94
POSITIVE_REGULATION_OF_METABOLIC_PROCESS	3.89
TRANSCRIPTION_FROM_RNA_POLYMERASE_III_PROMOTER	3.84
TRANSCRIPTION_COREPRESSOR_ACTIVITY	3.81
MEIOTIC_CELL_CYCLE	3.72
POSITIVE_REGULATION_OF_CELLULAR_METABOLIC_PROCESS	3.71
CHROMOSOME_SEGREGATION	3.64
SEQUENCE_SPECIFIC_DNA_BINDING	3.61
KINETOCHORE	3.45
NEGATIVE_REGULATION_OF_DNA_METABOLIC_PROCESS	3.38
REGULATION_OF_GENE_EXPRESSION_EPIGENETIC	3.37
MICROTUBULE_CYTOSKELETON	3.32
ENDONUCLEASE_ACTIVITY	3.29
MICROTUBULE	3.24
TRANSCRIPTION_FACTOR_ACTIVITY	3.19
INTEGRATOR_COMPLEX	3.18
CHROMATIN_REMODELING_COMPLEX	3.1
MITOCHONDRIAL_RESPIRATORY_CHAIN	3.03
REGULATION_OF_MITOSIS	3.03
NUCLEOSIDE_TRIPHOSPHATASE_ACTIVITY	3.02
CELLULAR_MACROMOLECULE_CATABOLIC_PROCESS	3.01
GROWTH_FACTOR_ACTIVITY	-3.02
STRIATED_MUSCLE_DEVELOPMENT	-3.03
SUGAR_BINDING	-3.05
CELL_DEVELOPMENT	-3.07
CELL_PROLIFERATION_GO_0008283	-3.07
REGULATION_OF_ENDOCYTOSIS	-3.08
PROTEIN_TYROSINE_PHOSPHATASE_ACTIVITY	-3.11
REGULATION_OF_CELL_PROLIFERATION	-3.15
STEROID_BINDING	-3.19
TRANSFERASE_ACTIVITY_TRANSFERRING_SULFUR_CONTAINING_GROUPS	-3.2
CYTOSKELETON	-3.21
REGULATION_OF_APOPTOSIS	-3.22
RECEPTOR_SIGNALING_PROTEIN_SERINE_THREONINE_KINASE_ACTIVITY	-3.23
POSITIVE_REGULATION_OF_IMMUNE_RESPONSE	-3.25
FATTY_ACID_METABOLIC_PROCESS	-3.27
PROTEIN_AMINO_ACID_DEPHOSPHORYLATION	-3.27
REGULATION_OF_PROGRAMMED_CELL_DEATH	-3.27
VASCULATURE_DEVELOPMENT	-3.28
REGULATION_OF_IMMUNE_RESPONSE	-3.3
TRANSMEMBRANE_RECEPTOR_PROTEIN_PHOSPHATASE_ACTIVITY	-3.32
GLYCOSAMINOGLYCAN_BINDING	-3.33
POLYSACCHARIDE_BINDING	-3.33
CELL_SUBSTRATE_ADHERENS_JUNCTION	-3.34
GLUTATHIONE_TRANSFERASE_ACTIVITY	-3.34
SKELETAL_MUSCLE_DEVELOPMENT	-3.35
CELLULAR_LIPID_METABOLIC_PROCESS	-3.36
HOMEOSTATIC_PROCESS	-3.42
MYOFIBRIL	-3.42
LIPID_RAFT	-3.43
PROTEIN_AMINO_ACID_PHOSPHORYLATION	-3.44
METALLOPEPTIDASE_ACTIVITY	-3.47
PHOSPHOLIPID_BINDING	-3.47
EXTRACELLULAR_STRUCTURE_ORGANIZATION_AND_BIOGENESIS	-3.54
T_CELL_ACTIVATION	-3.56
CYTOKINE_PRODUCTION	-3.57
INTEGRIN_COMPLEX	-3.59
TRANSFERASE_ACTIVITY_TRANSFERRING_ALKYL_OR_ARYLOTHER_THAN_METHYLGROUPS	-3.6
CELL_MATRIX_JUNCTION	-3.64
ADHERENS_JUNCTION	-3.65
LEUKOCYTE_ACTIVATION	-3.65
PHOSPHORIC_MONOESTER_HYDROLASE_ACTIVITY	-3.65
PROTEIN_KINASE_CASCADE	-3.68
TISSUE_REMODELING	-3.69
CYTOSOL	-3.72
HYDRO_LYASE_ACTIVITY	-3.72
INTERCELLULAR_JUNCTION	-3.76
OXIDOREDUCTASE_ACTIVITY_ACTING_ON_CH_OH_GROUP_OF_DONORS	-3.78
POSITIVE_REGULATION_OF_TRANSFERASE_ACTIVITY	-3.78
OXIDOREDUCTASE_ACTIVITY_ACTING_ON_PEROXIDE_AS_ACCEPTOR	-3.79
G_PROTEIN_COUPLED_RECEPTOR_ACTIVITY	-3.87
MULTI_ORGANISM_PROCESS	-3.88
IMMUNE_EFFECTOR_PROCESS	-3.9
SULFOTRANSFERASE_ACTIVITY	-3.9
INTRACELLULAR_SIGNALING_CASCADE	-3.91
TRANSMISSION_OF_NERVE_IMPULSE	-3.92
ANTIOXIDANT_ACTIVITY	-3.94
LIPID_TRANSPORTER_ACTIVITY	-3.96
NEGATIVE_REGULATION_OF_DEVELOPMENTAL_PROCESS	-3.96
TRANSMEMBRANE_RECEPTOR_PROTEIN_KINASE_ACTIVITY	-3.97
PATTERN_BINDING	-4
NERVOUS_SYSTEM_DEVELOPMENT	-4.03
OXIDOREDUCTASE_ACTIVITY_GO_0016616	-4.1
BONE_REMODELING	-4.12
POSITIVE_REGULATION_OF_IMMUNE_SYSTEM_PROCESS	-4.15
BASOLATERAL_PLASMA_MEMBRANE	-4.19
LIPID_TRANSPORT	-4.2
SMALL_GTPASE_MEDIATED_SIGNAL_TRANSDUCTION	-4.22
POSITIVE_REGULATION_OF_CELL_PROLIFERATION	-4.23
RESPONSE_TO_CHEMICAL_STIMULUS	-4.39
REGULATION_OF_IMMUNE_SYSTEM_PROCESS	-4.41
CHEMICAL_HOMEOSTASIS	-4.45
ANTIGEN_BINDING	-4.47
POSITIVE_REGULATION_OF_RESPONSE_TO_STIMULUS	-4.48
MONOCARBOXYLIC_ACID_METABOLIC_PROCESS	-4.59
RAS_PROTEIN_SIGNAL_TRANSDUCTION	-4.6
EXTRACELLULAR_MATRIX_STRUCTURAL_CONSTITUENT	-4.62
POSITIVE_REGULATION_OF_MULTICELLULAR_ORGANISMAL_PROCESS	-4.62
LIPOPROTEIN_BINDING	-4.64
AMINE_METABOLIC_PROCESS	-4.66
RHO_PROTEIN_SIGNAL_TRANSDUCTION	-4.68
CONTRACTILE_FIBER	-4.69
CONTRACTILE_FIBER_PART	-4.69
MEMBRANE_ORGANIZATION_AND_BIOGENESIS	-4.82
CYTOKINE_ACTIVITY	-4.84
CYTOKINE_BINDING	-4.86
NITROGEN_COMPOUND_METABOLIC_PROCESS	-4.89
ALCOHOL_METABOLIC_PROCESS	-4.91
CELL_ACTIVATION	-4.91
NEUROLOGICAL_SYSTEM_PROCESS	-4.92
REGULATION_OF_RESPONSE_TO_STIMULUS	-4.92
PHOSPHORIC_DIESTER_HYDROLASE_ACTIVITY	-4.95
ACUTE_INFLAMMATORY_RESPONSE	-4.99
STRUCTURAL_CONSTITUENT_OF_MUSCLE	-4.99
ENZYME_LINKED_RECEPTOR_PROTEIN_SIGNALING_PATHWAY	-5.01
G_PROTEIN_COUPLED_RECEPTOR_PROTEIN_SIGNALING_PATHWAY	-5.1
HYDROLASE_ACTIVITY_ACTING_ON_ESTER_BONDS	-5.14
INTEGRIN_BINDING	-5.18
NEGATIVE_REGULATION_OF_MULTICELLULAR_ORGANISMAL_PROCESS	-5.29
MUSCLE_DEVELOPMENT	-5.37
SYNAPTIC_TRANSMISSION	-5.44
REGULATION_OF_DEVELOPMENTAL_PROCESS	-5.49
CELLULAR_CARBOHYDRATE_METABOLIC_PROCESS	-5.56
LOCOMOTORY_BEHAVIOR	-5.56
LIPID_METABOLIC_PROCESS	-5.6
CELL_CELL_ADHESION	-5.65
LYASE_ACTIVITY	-5.65
ORGAN_MORPHOGENESIS	-5.72
CELL_MATRIX_ADHESION	-5.75
RECEPTOR_COMPLEX	-5.82
CELL_JUNCTION	-5.84
ORGANIC_ACID_METABOLIC_PROCESS	-5.84
CARBOHYDRATE_BINDING	-5.93
BEHAVIOR	-6.02
CARBOXYLIC_ACID_METABOLIC_PROCESS	-6.02
BASAL_LAMINA	-6.05
ACTIN_CYTOSKELETON_ORGANIZATION_AND_BIOGENESIS	-6.08
CYTOSKELETAL_PROTEIN_BINDING	-6.11
CELL_SUBSTRATE_ADHESION	-6.12
CARBOHYDRATE_METABOLIC_PROCESS	-6.13
ACTIN_FILAMENT_BASED_PROCESS	-6.33
ENZYME_REGULATOR_ACTIVITY	-6.41
MEMBRANE_FRACTION	-6.53
LIPID_BINDING	-6.54
RECEPTOR_BINDING	-6.58
CATION_BINDING	-7.02
ANATOMICAL_STRUCTURE_MORPHOGENESIS	-7.09
BASEMENT_MEMBRANE	-7.17
PHOSPHORIC_ESTER_HYDROLASE_ACTIVITY	-7.22
ION_BINDING	-7.28
SERINE_TYPE_ENDOPEPTIDASE_INHIBITOR_ACTIVITY	-7.28
ECTODERM_DEVELOPMENT	-7.31
COLLAGEN	-7.37
ENDOPEPTIDASE_ACTIVITY	-7.47
EPIDERMIS_DEVELOPMENT	-7.48
ENZYME_INHIBITOR_ACTIVITY	-7.6
PEPTIDASE_ACTIVITY	-7.62
CELL_FRACTION	-7.8
ACTIN_BINDING	-7.85
STRUCTURAL_CONSTITUENT_OF_CYTOSKELETON	-8.4
CELL_MIGRATION	-8.46
REGULATION_OF_BIOLOGICAL_QUALITY	-8.59
SERINE_HYDROLASE_ACTIVITY	-8.61
SERINE_TYPE_PEPTIDASE_ACTIVITY	-8.61
OXIDOREDUCTASE_ACTIVITY	-8.64
SERINE_TYPE_ENDOPEPTIDASE_ACTIVITY	-8.8
CELL_CELL_SIGNALING	-9.21
SKELETAL_DEVELOPMENT	-10.04
REGULATION_OF_MULTICELLULAR_ORGANISMAL_PROCESS	-10.05
ACTIN_CYTOSKELETON	-10.36
WOUND_HEALING	-10.37
CALCIUM_ION_BINDING	-10.65
REGULATION_OF_BODY_FLUID_LEVELS	-10.76
PROTEASE_INHIBITOR_ACTIVITY	-10.78
INFLAMMATORY_RESPONSE	-10.99
BLOOD_COAGULATION	-11.39
COAGULATION	-11.39
HEMOSTASIS	-11.57
CELL_SURFACE_RECEPTOR_LINKED_SIGNAL_TRANSDUCTION_GO_0007166	-12.28
EXTRACELLULAR_MATRIX_PART	-13.08
TISSUE_DEVELOPMENT	-13.23
IMMUNE_RESPONSE	-13.63
SYSTEM_PROCESS	-14.27
IMMUNE_SYSTEM_PROCESS	-14.35
DEFENSE_RESPONSE	-15.08
RECEPTOR_ACTIVITY	-15.85
TRANSMEMBRANE_RECEPTOR_ACTIVITY	-17.4
MULTICELLULAR_ORGANISMAL_DEVELOPMENT	-17.65
SIGNAL_TRANSDUCTION	-18.26
EXTRACELLULAR_MATRIX	-20.68
ORGAN_DEVELOPMENT	-20.85
MEMBRANE_PART	-20.9
PROTEINACEOUS_EXTRACELLULAR_MATRIX	-20.91
RESPONSE_TO_WOUNDING	-21.28
SYSTEM_DEVELOPMENT	-22.12
RESPONSE_TO_EXTERNAL_STIMULUS	-23.69
MEMBRANE	-23.74
ANATOMICAL_STRUCTURE_DEVELOPMENT	-24.63
INTEGRAL_TO_MEMBRANE	-24.64
INTRINSIC_TO_MEMBRANE	-25.66
EXTRACELLULAR_REGION	-30
EXTRACELLULAR_REGION_PART	-30
EXTRACELLULAR_SPACE	-30
INTEGRAL_TO_PLASMA_MEMBRANE	-30
INTRINSIC_TO_PLASMA_MEMBRANE	-30
PLASMA_MEMBRANE	-30
PLASMA_MEMBRANE_PART	-30

## Sheet: Regression Coefficient 
Effect sizes and p-values from univariate and bivariate regressions(glm:logit+binomial) using the statistics, mean , sd, and cv
	univar_effect	univar_P-value	bivar_effect	bivar_P-value
mRNA_sd	0.835509	1.991e-297	0.622782	2.448e-124
protein_sd	1.04611	1.083e-240	0.537723	5.332e-50
