# Supplementary material for: Breast cancer quantitative proteome and proteogenomic landscape
Source: Nat Commun. 2019 Apr 8;10:1600. doi: 10.1038/s41467-019-09018-y (PMC6453966; doi:10.1038/s41467-019-09018-y)
Supplement: Supplementary file 7 — Supplementary Data 5 [file 41467_2019_9018_MOESM7_ESM.xlsx]

## Sheet: CNA-RNA & Protein association
						PAM50 subtype hypergeometric enrichment test												CNA Gains-mRNA association (gains vs. neutrals)								CNA Gains-protein association (gains vs. neutrals)								CNA Gains-mRNA vs. protein association (gains vs. neutrals)					CNA Losses-mRNA association (losses vs. neutrals)								CNA Losses-Protein association (losses vs. neutrals)
						Gains vs. Neutrals						Losses vs. Neutrals
Gene symbol	Chromosome number	Start position	End position	Band	Position	Basal_HyperTest.pvalue_Gains	LumA_HyperTest.pvalue_Gains	Her2_HyperTest.pvalue_Gains	LumB_HyperTest.pvalue_Gains	Normal_HyperTest.pvalue_Gains	Enriched SubType_Gains	Basal_HyperTest.pvalue_Losses	LumA_HyperTest.pvalue_Losses	Her2_HyperTest.pvalue_Losses	LumB_HyperTest.pvalue_Losses	Normal_HyperTest.pvalue_Losses	Enriched Subtype_Losses	mRNA_pvalWilcoxon_rank_sum_test_Gains	mRNA_FoldChange_Gains	mRNA_Effect_Size_Gains	mRNA_pvalAdjusted_Gains	mRNA_foldChangeSignificant_Gains_>95percentile	mRNA_pvalAdjustedSignificant_Gains	mRNA_pvalueFoldChangeSignificant_Gains	mRNA_score_Gains	Protein_pvalWilcoxon_rank_sum_test_Gains	Protein_FoldChange_Gains	Protein_Effect_Size_Gains	Protein_pvalAdjusted_Gains	Protein_foldChangeSignificant_Gains>95percentile	Protein_pvalAdjustedSignificant_Gains	Protein_pvalueFoldChangeSignificant_Gains	Protein_score_Gains	mrna_pvalFoldChangeSignificantOnly_Gains	prot_pvalFoldChangeSignificantOnly_Gains	mRNA&protein_PvalFoldChangeSignificant_Gains	Subtype_enriched_BothPvalFoldChangeSignificant_Gains	CNA-mRNA/protein_sign_overlap_Gains	mRNA_pvalWilcoxon_rank_sum_test_Losses	mRNA_FoldChange_Losses	mRNA_Effect_Size_Losses	mRNA_pvalAdjusted_Losses	mRNA_foldChangeSignificant_Losses_<5percentile	mRNA_pvalAdjustedSignificant_Losses	mRNA_pvalueFoldChangeSignificant_Losses	mRNA_score_Losses	Protein_pvalWilcoxon_rank_sum_test_Losses	Protein_FoldChange_Losses	Protein_Effect_Size_Losses
A1BG	19	58856544	58864865	q13.43	2718300866	0.293793	0.967471	0.12804	0.601342	0.967471	NA	0.487518	0.809979	0.341963	1	0.41586	NA	0.779848	0.0459418	0.05166	0.888528	FALSE	FALSE	FALSE	0.00235814	0.753151	-0.0329104	0.0577377	0.908807	FALSE	FALSE	FALSE	-0.00136672	FALSE	FALSE	FALSE	FALSE	none	0.228151	-0.184922	0.235625	0.376891	FALSE	FALSE	FALSE	-0.0783668	0.603657	0.0942338	0.105279
A2M	12	9220260	9268825	p13.31	1960134666	0.850286	0.809979	0.760714	0.487518	0.41586	NA	0.775394	0.36258	0.0691648	0.775394	1	NA	0.810666	0.464039	0.0492378	0.908407	FALSE	FALSE	FALSE	0.0193595	0.810666	0.190982	0.0492378	0.936148	FALSE	FALSE	FALSE	0.00547264	FALSE	FALSE	FALSE	FALSE	none	1	-0.0602035	0.00315665	1	FALSE	FALSE	FALSE	0	0.188112	-0.246923	0.230436
A2ML1	12	8975068	9039597	p13.31	1959889474	0.850286	0.809979	0.760714	0.487518	0.41586	NA	0.775394	0.36258	0.0691648	0.775394	1	NA	0.441433	-0.139651	0.147713	0.644992	FALSE	FALSE	FALSE	-0.0265958	0.35975	-1.20221	0.17457	0.660973	TRUE	FALSE	FALSE	-0.216178	FALSE	FALSE	FALSE	FALSE	none	0.04998	-0.299405	0.337762	0.129508	FALSE	FALSE	FALSE	-0.265783	0.343977	-1.795	0.167303
AAAS	12	53701240	53718648	q13.13	2004615646	0.850286	0.809979	1	0.0306993	0.809979	LumB	0.0105965	0.955079	0.677029	0.971414	0.759059	Basal	0.19858	0.254344	0.246062	0.399386	FALSE	FALSE	FALSE	0.101383	0.671826	0.0479025	0.0851752	0.86473	FALSE	FALSE	FALSE	0.00302357	FALSE	FALSE	FALSE	FALSE	none	7.14429e-05	-0.448653	0.636579	0.00289592	FALSE	TRUE	FALSE	-1.13878	0.0577083	0.126232	0.32756
AACS	12	125549925	125627873	q24.31	2076464331	0.850286	0.809979	0.760714	0.0306993	1	LumB	0.601342	0.806374	0.12804	0.864955	0.806374	NA	0.347769	0.186443	0.185492	0.559365	FALSE	FALSE	FALSE	0.0470404	0.835783	0.104246	0.0451197	0.946791	FALSE	FALSE	FALSE	0.00247543	FALSE	FALSE	FALSE	FALSE	none	0.00157795	-0.682715	0.525717	0.014401	FALSE	TRUE	FALSE	-1.25729	0.0824501	-0.392873	0.300844
AADAT	4	170981373	171012850	q33	861453797	1	1	0.315854	0.395122	1	NA	0.00646134	0.880382	0.509911	0.924192	0.983649	Basal	NA	NA	NA	NA	NA	NA	NA	NA	NA	NA	NA	NA	NA	NA	NA	NA	NA	NA	NA	FALSE	NA	0.191456	0.465718	0.212635	0.331406	TRUE	FALSE	FALSE	0.223377	0.352492	0.0799567	0.152543
AAED1	9	99401859	99417585	q22.33	1638561571	0.115947	1	1	1	0.48818	NA	0.293793	0.967471	0.947334	0.093218	0.806374	NA	0.167277	0.340022	0.273726	0.359969	FALSE	FALSE	FALSE	0.150879	0.725885	0.0344053	0.0772049	0.895593	FALSE	FALSE	FALSE	0.00164764	FALSE	FALSE	FALSE	FALSE	none	0.605496	-0.197792	0.08735	0.733429	FALSE	FALSE	FALSE	-0.0266311	0.377141	-0.132208	0.147247
AAGAB	15	67493371	67547533	q23	2374779090	1	0.683298	0.628694	0.0611451	1	NA	0.000959421	0.759059	0.677029	1	0.955079	Basal	0.00857227	0.330404	0.47173	0.0621862	FALSE	TRUE	FALSE	0.398568	0.0189466	0.291906	0.428845	0.162244	FALSE	FALSE	FALSE	0.230556	FALSE	FALSE	FALSE	FALSE	none	1.43967e-06	-0.723691	0.7159	0.000709451	FALSE	TRUE	FALSE	-2.27896	0.0447319	-0.252188	0.335578
AAK1	2	69688532	69901481	p13.3	318939153	0.002901	1	0.760714	1	0.809979	Basal	0.649734	0.889916	0.165058	0.303871	1	NA	0.24199	0.199686	0.213543	0.452162	FALSE	FALSE	FALSE	0.068833	0.0483509	-0.0808968	0.350533	0.255901	FALSE	FALSE	FALSE	-0.0478851	FALSE	FALSE	FALSE	FALSE	none	0.110519	-0.179475	0.277827	0.224886	FALSE	FALSE	FALSE	-0.116306	0.201559	-0.0911896	0.22427
AAMDC	11	77532155	77629478	q14.1	1893440045	0.971414	0.430939	0.328401	0.530369	0.759059	NA	0.649734	0.231447	0.487518	0.919939	0.889916	NA	0.016855	1.11291	0.419742	0.0940674	TRUE	TRUE	TRUE	1.14247	0.0104733	0.604534	0.447267	0.123522	TRUE	FALSE	FALSE	0.549072	TRUE	FALSE	FALSE	FALSE	mrna	0.00505302	-0.517749	0.507718	0.0291505	FALSE	TRUE	FALSE	-0.794927	0.0131143	-0.350486	0.455196
AAMP	2	219128850	219134980	q35	468379471	0.219512	1	1	1	1	NA	0.093218	0.967471	0.729487	0.601342	0.806374	NA	NA	NA	NA	NA	NA	NA	NA	NA	NA	NA	NA	NA	NA	NA	NA	NA	NA	NA	NA	FALSE	NA	0.0337714	-0.469828	0.335585	0.0990905	FALSE	TRUE	FALSE	-0.471693	0.251707	-0.0574848	0.184914
AAR2	20	34824381	34858840	q11.23	2753397686	0.897906	0.976765	0.0350154	0.359696	0.846648	Her2	0.115947	1	0.438649	1	1	NA	0.00371431	0.306702	0.46145	0.0388398	FALSE	TRUE	FALSE	0.432671	0.00565266	0.193326	0.441814	0.0973131	FALSE	TRUE	FALSE	0.195613	FALSE	FALSE	FALSE	FALSE	none	0.393162	-0.241349	0.178174	0.549381	FALSE	FALSE	FALSE	-0.0627812	0.393162	0.231266	0.178174
AARS	16	70286198	70323446	q22.1	2480103309	0.107476	0.753676	0.700892	0.798462	1	NA	0.663607	0.212961	0.320724	0.663607	0.991881	NA	0.0528981	0.626225	0.463586	0.18135	FALSE	FALSE	FALSE	0.464335	0.493644	0.0847688	0.176604	0.759161	FALSE	FALSE	FALSE	0.0101439	FALSE	FALSE	FALSE	FALSE	none	0.183633	-0.3061	0.229095	0.321979	FALSE	FALSE	FALSE	-0.150654	0.0408102	-0.188513	0.346579
AARS2	6	44267391	44281063	p21.1	1106809351	0.0105965	1	0.677029	0.530369	0.955079	Basal	1	0.572875	0.0306993	0.649734	0.889916	Her2	0.015012	0.558212	0.426623	0.0879332	FALSE	TRUE	FALSE	0.589387	0.0832395	0.298625	0.309646	0.324643	FALSE	FALSE	FALSE	0.145906	FALSE	FALSE	FALSE	FALSE	none	0.12719	-0.249258	0.288874	0.248439	FALSE	FALSE	FALSE	-0.150746	0.0689647	-0.195016	0.341397
AASDH	4	57204456	57253666	q12	747676880	0.534709	1	0.438649	0.534709	1	NA	0.232078	0.759059	0.328401	0.824399	0.955079	NA	0.813355	-0.0302893	0.0531917	0.910375	FALSE	FALSE	FALSE	-0.00123518	0.171866	-0.345107	0.265958	0.466125	TRUE	FALSE	FALSE	-0.114402	FALSE	FALSE	FALSE	FALSE	none	0.0384343	-0.197005	0.336227	0.108618	FALSE	FALSE	FALSE	-0.189932	0.631059	-0.0922296	0.0815097
AASDHPPT	11	105946228	105969437	q22.3	1921854118	0.395122	1	1	0.395122	1	NA	0.987544	0.103544	0.184473	0.466499	0.973531	NA	NA	NA	NA	NA	NA	NA	NA	NA	NA	NA	NA	NA	NA	NA	NA	NA	NA	NA	NA	FALSE	NA	0.00123491	-0.530994	0.503912	0.0125093	FALSE	TRUE	FALSE	-1.01036	0.00390181	-0.234375	0.45442
AASS	7	121715701	121784334	q31.32	1355372728	0.0105965	0.955079	0.930576	0.824399	0.759059	Basal	0.731283	0.683298	0.195504	0.731283	1	NA	0.250944	-0.0829363	0.195754	0.462265	FALSE	FALSE	FALSE	-0.0277927	0.224148	-0.250966	0.20694	0.529776	FALSE	FALSE	FALSE	-0.0692434	FALSE	FALSE	FALSE	FALSE	none	0.674464	0.0762195	0.085769	0.788498	FALSE	FALSE	FALSE	0.00786578	0.80128	0.0304475	0.0536056
AATF	17	35306175	35414171	q12	2535478039	0.572875	1	0.809979	0.0544096	0.85469	NA	0.971414	0.955079	0.0959824	0.530369	0.430939	NA	0.0277185	0.370516	0.407745	0.12602	FALSE	FALSE	FALSE	0.333301	0.324169	0.0730032	0.190281	0.633503	FALSE	FALSE	FALSE	0.014473	FALSE	FALSE	FALSE	FALSE	none	0.000952439	-0.503119	0.553749	0.0106741	FALSE	TRUE	FALSE	-0.991982	0.782167	-0.0419726	0.0521175
ABAT	16	8768422	8878432	p13.2	2418585533	0.747911	0.103544	0.471097	0.466499	0.99787	NA	0.0012442	1	1	1	1	Basal	0.373041	0.19334	0.150307	0.583178	FALSE	FALSE	FALSE	0.0452801	0.640548	0.210269	0.0801638	0.848208	FALSE	FALSE	FALSE	0.0150337	FALSE	FALSE	FALSE	FALSE	none	0.00401003	-1.27376	0.586322	0.0255654	TRUE	TRUE	TRUE	-2.02826	0.000334169	-1.32171	0.664499
ABCA1	9	107543283	107690518	q31.1	1646702995	1	1	1	1	0.195122	NA	0.293793	0.967471	0.947334	0.093218	0.806374	NA	NA	NA	NA	NA	NA	NA	NA	NA	NA	NA	NA	NA	NA	NA	NA	NA	NA	NA	NA	FALSE	NA	0.0559243	-0.307433	0.303624	0.140375	FALSE	FALSE	FALSE	-0.262151	0.407296	-0.0871584	0.134691
ABCA2	9	139901686	139923367	q34.3	1679061398	0.649734	0.889916	0.487518	0.919939	0.231447	NA	0.176148	0.938744	0.618924	0.455796	0.938744	NA	0.0503777	-0.147978	0.359424	0.175886	FALSE	FALSE	FALSE	-0.111689	0.448797	-0.113273	0.144596	0.726273	FALSE	FALSE	FALSE	-0.0157337	FALSE	FALSE	FALSE	FALSE	none	0.0460647	-0.222466	0.354196	0.122826	FALSE	FALSE	FALSE	-0.202602	0.326682	-0.15248	0.178852
ABCA3	16	2325882	2390747	p13.3	2412142993	0.826226	0.171969	0.625709	0.564981	0.930724	NA	0.0012442	1	1	1	1	Basal	0.269544	0.330811	0.185379	0.482065	FALSE	FALSE	FALSE	0.104832	0.706589	-0.00841997	0.0651331	0.883858	FALSE	FALSE	FALSE	-0.000451459	FALSE	FALSE	FALSE	FALSE	none	0.240542	-0.955218	0.252982	0.39092	TRUE	FALSE	FALSE	-0.389645	0.182571	-0.650068	0.284605
ABCA6	17	67074843	67138029	q24.3	2567246707	0.221037	0.98868	0.852579	0.0633195	0.908185	NA	1	1	0.542056	0.204108	0.595932	NA	0.0726265	-0.374745	0.297358	0.216144	TRUE	FALSE	FALSE	-0.249301	0.638625	0.0602974	0.0806396	0.846767	FALSE	FALSE	FALSE	0.00435564	FALSE	FALSE	FALSE	FALSE	none	0.295178	0.0147473	0.222375	0.450814	FALSE	FALSE	FALSE	0.00510259	0.694545	-0.0423719	0.0889499
ABCA7	19	1040102	1065571	p13.3	2660484424	1	1	1	0.219512	1	NA	0.865413	0.787039	0.116827	0.630293	0.787039	NA	NA	NA	NA	NA	NA	NA	NA	NA	NA	NA	NA	NA	NA	NA	NA	NA	NA	NA	NA	FALSE	NA	0.509586	-0.462801	0.107464	0.652646	FALSE	FALSE	FALSE	-0.0857674	0.051177	-0.246269	0.309495
ABCA8	17	66863433	66951533	q24.2	2567035297	0.221037	0.98868	0.852579	0.0633195	0.908185	NA	1	1	0.542056	0.204108	0.595932	NA	0.122561	-0.434436	0.257039	0.299422	TRUE	FALSE	FALSE	-0.227521	0.421202	-0.129747	0.136079	0.706731	FALSE	FALSE	FALSE	-0.0195589	FALSE	FALSE	FALSE	FALSE	none	1	-0.2407	0	1	FALSE	FALSE	FALSE	0	0.451542	-0.576275	0.163075
ABCB1	7	87133175	87342611	q21.12	1320790202	0.232078	0.759059	0.677029	0.824399	0.759059	NA	0.303871	0.889916	0.487518	0.649734	0.889916	NA	0.271778	0.0213204	0.19955	0.483635	FALSE	FALSE	FALSE	0.00672622	0.239121	-0.355235	0.213312	0.546766	TRUE	FALSE	FALSE	-0.0931422	FALSE	FALSE	FALSE	FALSE	none	0.50139	0.0378087	0.131306	0.645899	FALSE	FALSE	FALSE	0.00717744	0.115543	-0.442889	0.297628
ABCB10	1	229652329	229694442	q42.13	229652329	0.469631	0.96554	0.322971	0.175601	0.96554	NA	1	1	0.315854	0.395122	1	NA	0.0335832	0.394104	0.339917	0.140844	FALSE	FALSE	FALSE	0.335485	0.0915868	0.0371753	0.272964	0.342642	FALSE	FALSE	FALSE	0.0172925	FALSE	FALSE	FALSE	FALSE	none	NA	NA	NA	NA	NA	NA	NA	NA	NA	NA	NA
ABCB6	2	220074490	220083712	q35	469325111	0.219512	1	1	1	1	NA	0.0642889	0.955079	0.677029	0.530369	0.955079	NA	NA	NA	NA	NA	NA	NA	NA	NA	NA	NA	NA	NA	NA	NA	NA	NA	NA	NA	NA	FALSE	NA	0.224038	-0.186712	0.195997	0.372187	FALSE	FALSE	FALSE	-0.080144	0.530881	-0.0139195	0.102665
ABCB7	23	74273115	74376567	q13.3	2955306401	0.299416	1	1	0.0611451	1	NA	0.530369	0.955079	0.0959824	0.971414	0.430939	NA	0.482304	-0.0811559	0.139375	0.676001	FALSE	FALSE	FALSE	-0.0138008	0.888855	0.0635516	0.0321634	0.970718	FALSE	FALSE	FALSE	0.000820255	FALSE	FALSE	FALSE	FALSE	none	0.607861	0.0632612	0.0894875	0.735183	FALSE	FALSE	FALSE	0.00845198	0.237287	-0.138056	0.201347
ABCB8	7	150725510	150744869	q36.1	1384382537	0.127337	0.917437	0.555537	0.717285	0.917437	NA	0.64491	0.595932	0.128429	1	1	NA	0.532984	0.0952413	0.106824	0.713588	FALSE	FALSE	FALSE	0.0139579	0.138652	0.206419	0.247382	0.420508	FALSE	FALSE	FALSE	0.0776601	FALSE	FALSE	FALSE	FALSE	none	0.407755	-0.186133	0.15875	0.5634	FALSE	FALSE	FALSE	-0.0463813	0.407755	-0.0497337	0.15875
ABCB9	12	123405498	123466196	q24.31	2074319904	0.798462	0.753676	1	0.0148146	1	LumB	0.667245	0.846648	0.0350154	0.897906	0.846648	Her2	0.216108	0.42996	0.246926	0.421624	FALSE	FALSE	FALSE	0.161267	0.977372	0.52689	0.0112239	1	FALSE	FALSE	FALSE	0	FALSE	FALSE	FALSE	FALSE	none	0.249035	-0.209517	0.199205	0.401395	FALSE	FALSE	FALSE	-0.0830586	0.235409	-0.222088	0.204896
ABCC1	16	16043434	16236931	p13.11	2425860545	0.308372	0.170793	0.586228	0.599716	0.999209	NA	0.00787992	1	1	1	1	Basal	0.872398	0.0013499	0.0287771	0.945637	FALSE	FALSE	FALSE	3.27693e-05	0.491756	0.108265	0.115108	0.75841	FALSE	FALSE	FALSE	0.0130021	FALSE	FALSE	FALSE	FALSE	none	0.875129	-0.0402643	0.0512989	0.929713	FALSE	FALSE	FALSE	-0.00127442	0.171311	0.359142	0.333443
ABCC10	6	43395104	43418168	p21.1	1105937064	0.00577797	1	0.618924	0.775394	0.938744	Basal	1	0.572875	0.0306993	0.649734	0.889916	Her2	0.000505315	0.539375	0.585651	0.0135016	FALSE	TRUE	FALSE	1.00842	0.0196213	0.383249	0.410307	0.163898	FALSE	FALSE	FALSE	0.301014	FALSE	FALSE	FALSE	FALSE	none	0.209294	-0.0726151	0.235485	0.354492	FALSE	FALSE	FALSE	-0.0327053	0.027869	-0.170615	0.400738
ABCC11	16	48200821	48281479	q12.1	2458017932	0.649734	0.889916	0.0306993	0.649734	1	Her2	0.691628	0.0779879	0.729058	0.691628	0.96274	NA	0.600527	0.292097	0.121016	0.768348	FALSE	FALSE	FALSE	0.0334282	1	-0.152847	0.00711856	1	FALSE	FALSE	FALSE	0	FALSE	FALSE	FALSE	FALSE	none	0.791267	-0.778108	0.0508711	0.871019	TRUE	FALSE	FALSE	-0.0466648	0.96985	-0.128705	0.0101742
ABCC12	16	48116884	48189929	q12.1	2457933995	0.649734	0.889916	0.0306993	0.649734	1	Her2	0.691628	0.0779879	0.729058	0.691628	0.96274	NA	0.393265	0.78772	0.192201	0.601364	FALSE	FALSE	FALSE	0.173978	0.234852	-0.0402507	0.263387	0.542754	FALSE	FALSE	FALSE	-0.0106824	FALSE	FALSE	FALSE	FALSE	none	0.70526	-0.307153	0.0712196	0.809821	FALSE	FALSE	FALSE	-0.0281386	0.570138	0.345885	0.105134
ABCC3	17	48712138	48769613	q21.33	2548884002	0.129035	1	0.449398	0.359696	0.846648	NA	0.889916	0.85469	0.809979	0.231447	0.497002	NA	0.87162	0.68945	0.0317047	0.945278	FALSE	FALSE	FALSE	0.0168506	1	0.281598	0	1	FALSE	FALSE	FALSE	0	FALSE	FALSE	FALSE	FALSE	none	0.0185246	-1.05141	0.449636	0.0665963	TRUE	TRUE	TRUE	-1.23703	0.0748939	-0.348425	0.347446
ABCC4	13	95672083	95953687	q32.1	2180438384	0.107476	1	0.700892	0.395387	1	NA	0.17175	0.880382	0.207346	0.924192	0.880382	NA	0.57274	-0.197753	0.119352	0.74644	FALSE	FALSE	FALSE	-0.0251157	0.324397	0.0583111	0.202899	0.633503	FALSE	FALSE	FALSE	0.0115603	FALSE	FALSE	FALSE	FALSE	none	0.56436	0.112488	0.101419	0.697364	FALSE	FALSE	FALSE	0.0176089	0.934471	0.14875	0.0169031
ABCC5	3	183637722	183735803	q27.1	676087716	0.293793	0.498825	0.729487	0.601342	0.967471	NA	1	0.595932	0.0120964	1	1	Her2	0.519343	0.127365	0.109835	0.704377	FALSE	FALSE	FALSE	0.0193843	0.765583	0.0994279	0.0523023	0.912898	FALSE	FALSE	FALSE	0.00393512	FALSE	FALSE	FALSE	FALSE	none	0.234628	-0.435066	0.235739	0.384423	FALSE	FALSE	FALSE	-0.180635	0.291184	-0.294385	0.210924
ABCC8	11	17414432	17498449	p15.1	1833322322	0.487518	0.41586	0.341963	0.850286	1	NA	0.221037	0.685763	0.253894	0.944774	0.908185	NA	0.70072	-0.80432	0.0847319	0.841758	TRUE	FALSE	FALSE	-0.0601734	0.882605	-0.222088	0.0363137	0.967347	FALSE	FALSE	FALSE	-0.00320196	FALSE	FALSE	FALSE	FALSE	none	0.109328	-0.795444	0.278111	0.223443	TRUE	FALSE	FALSE	-0.517702	0.125817	-0.54804	0.266277
ABCC9	12	21950335	22094336	p12.1	1972864741	0.379528	0.642228	0.883036	0.717285	0.642228	NA	0.232078	0.759059	0.0959824	0.824399	1	NA	0.179045	0.240903	0.255609	0.373709	FALSE	FALSE	FALSE	0.102978	0.483646	0.0295544	0.136325	0.75303	FALSE	FALSE	FALSE	0.00364074	FALSE	FALSE	FALSE	FALSE	none	0.345991	0.147068	0.174815	0.502999	FALSE	FALSE	FALSE	0.0438898	0.367089	-0.137936	0.167531
ABCD1	23	152990323	153010216	q28	3034023609	0.165058	0.809979	1	0.165058	1	NA	0.359696	0.976765	0.00375915	1	0.564729	Her2	0.0224249	0.395378	0.436566	0.111644	FALSE	FALSE	FALSE	0.376466	0.0160332	0.333013	0.457862	0.147477	FALSE	FALSE	FALSE	0.276826	FALSE	FALSE	FALSE	FALSE	none	0.876597	0.0313545	0.030006	0.930711	FALSE	FALSE	FALSE	0.000977786	0.500159	0.0727132	0.120024
ABCD3	1	94883933	94984222	p21.3	94883933	0.165058	1	0.341963	0.850286	0.809979	NA	0.942456	0.917437	0.0474941	0.379528	0.917437	Her2	0.0940289	0.234584	0.30548	0.254517	FALSE	FALSE	FALSE	0.139409	0.871654	-0.021114	0.0339422	0.961567	FALSE	FALSE	FALSE	-0.000359371	FALSE	FALSE	FALSE	FALSE	none	0.723944	-0.0564401	0.0648204	0.823789	FALSE	FALSE	FALSE	-0.00475135	0.44479	-0.126083	0.136123
ABCD4	14	74752126	74769759	q24.3	2274688305	0.299416	1	0.628694	0.299416	1	NA	0.0259931	0.787039	0.679276	0.972476	0.787039	Basal	0.00493328	0.291964	0.559503	0.0457666	FALSE	TRUE	FALSE	0.391071	0.0373265	0.412255	0.435169	0.224677	FALSE	FALSE	FALSE	0.267323	FALSE	FALSE	FALSE	FALSE	none	0.180996	-0.0942498	0.226743	0.318811	FALSE	FALSE	FALSE	-0.0467919	0.323126	-0.0841371	0.168739
ABCE1	4	146019084	146050331	q31.21	836491508	1	1	1	0.395122	0.356098	NA	0.00646134	0.880382	0.509911	0.924192	0.983649	Basal	NA	NA	NA	NA	NA	NA	NA	NA	NA	NA	NA	NA	NA	NA	NA	NA	NA	NA	NA	FALSE	NA	0.282775	-0.12988	0.175655	0.438552	FALSE	FALSE	FALSE	-0.0464944	0.234051	0.0490456	0.194145
ABCF1	6	30539153	30564956	p21.33	1093081113	0.0254902	1	0.215442	0.717285	1	Basal	0.942456	0.642228	0.215442	0.717285	0.642228	NA	0.00766871	0.539874	0.470562	0.0589291	FALSE	TRUE	FALSE	0.663867	0.00110493	0.262408	0.561638	0.0424318	FALSE	TRUE	FALSE	0.360105	FALSE	FALSE	FALSE	FALSE	none	0.0534486	-0.333646	0.349127	0.135862	FALSE	FALSE	FALSE	-0.289238	0.632596	-0.0697451	0.0910765
ABCF2	7	150904923	150924316	q36.1	1384561950	0.127337	0.917437	0.555537	0.717285	0.917437	NA	0.64491	0.595932	0.128429	1	1	NA	0.0091776	0.529932	0.421675	0.0653218	FALSE	TRUE	FALSE	0.627939	0.00119909	0.25325	0.511632	0.0443232	FALSE	TRUE	FALSE	0.342741	FALSE	FALSE	FALSE	FALSE	none	0.887017	-0.00736462	0.03175	0.938163	FALSE	FALSE	FALSE	-0.000204161	0.0455744	0.284467	0.359834
ABCF3	3	183903811	183911800	q27.1	676353805	0.293793	0.498825	0.729487	0.601342	0.967471	NA	1	0.595932	0.0120964	1	1	Her2	4.4746e-05	0.476165	0.627627	0.00416482	FALSE	TRUE	FALSE	1.13346	0.0082007	0.191919	0.428879	0.112577	FALSE	FALSE	FALSE	0.182045	FALSE	FALSE	FALSE	FALSE	none	0.0421001	-0.332311	0.384626	0.115465	FALSE	FALSE	FALSE	-0.311559	0.234628	-0.116841	0.235739
ABCG2	4	89011416	89152474	q22.1	779483840	0.395122	1	1	0.395122	1	NA	0.129035	0.846648	0.16525	0.897906	0.976765	NA	NA	NA	NA	NA	NA	NA	NA	NA	NA	NA	NA	NA	NA	NA	NA	NA	NA	NA	NA	FALSE	NA	0.80593	0.0576067	0.0421927	0.882114	FALSE	FALSE	FALSE	0.00313815	0.104754	-0.169018	0.262532
ABHD10	3	111697857	111712210	q13.2	604147851	0.303871	0.889916	0.487518	0.649734	0.889916	NA	0.850286	0.809979	0.00985057	0.850286	1	Her2	0.701358	-0.0196483	0.0702935	0.842146	FALSE	FALSE	FALSE	-0.00146601	0.701358	0.0863545	0.0702935	0.882427	FALSE	FALSE	FALSE	0.00469088	FALSE	FALSE	FALSE	FALSE	none	0.755069	-0.0524215	0.0604367	0.846073	FALSE	FALSE	FALSE	-0.0038054	0.147549	-0.182294	0.261892
ABHD11	7	73150424	73153197	q11.23	1306807451	0.775394	0.704372	0.618924	0.455796	0.704372	NA	0.303871	0.889916	0.487518	0.649734	0.889916	NA	0.27133	0.307087	0.199893	0.483635	FALSE	FALSE	FALSE	0.0968805	0.367257	0.0669081	0.164824	0.66581	FALSE	FALSE	FALSE	0.0118193	FALSE	FALSE	FALSE	FALSE	none	0.244351	-0.330528	0.21896	0.396015	FALSE	FALSE	FALSE	-0.132967	0.448797	0.0655203	0.144596
ABHD12	20	25275379	25371619	p11.21	2743848684	0.497042	0.98868	0.253894	0.497042	0.685763	NA	0.115947	1	0.438649	1	1	NA	0.714968	-0.047357	0.0623503	0.851129	FALSE	FALSE	FALSE	-0.00331522	0.803935	0.0283042	0.0431656	0.933168	FALSE	FALSE	FALSE	0.000850256	FALSE	FALSE	FALSE	FALSE	none	0.550435	-0.588472	0.133799	0.686915	FALSE	FALSE	FALSE	-0.0959782	0.663478	-0.18513	0.100349
ABHD14B	3	52002526	52017425	p21.2	544452520	1	0.48818	0.438649	0.534709	1	NA	0.0544966	0.99787	0.77458	0.466499	0.622839	NA	0.41203	0.15191	0.197386	0.618118	FALSE	FALSE	FALSE	0.0317383	0.887218	0.0610156	0.0438634	0.969769	FALSE	FALSE	FALSE	0.000813453	FALSE	FALSE	FALSE	FALSE	none	0.00029552	-0.639905	0.564368	0.00584612	FALSE	TRUE	FALSE	-1.42899	0.00583327	-0.34127	0.441061
ABHD15	17	27887565	27894155	q11.2	2528059429	0.889916	1	0.0183445	0.572875	0.85469	Her2	0.176148	1	0.909447	0.455796	0.36258	NA	0.00433595	0.730578	0.505178	0.0424944	FALSE	TRUE	FALSE	1.00211	0.155501	0.273078	0.265433	0.441309	FALSE	FALSE	FALSE	0.097013	FALSE	FALSE	FALSE	FALSE	none	0.0755045	0.00337927	0.312453	0.172898	FALSE	FALSE	FALSE	0.00257571	0.113993	-0.220236	0.279213
ABHD16A	6	31654726	31671221	p21.33	1094196686	0.0254902	1	0.215442	0.717285	1	Basal	0.942456	0.642228	0.215442	0.717285	0.642228	NA	0.369831	0.0855406	0.166974	0.580086	FALSE	FALSE	FALSE	0.020231	0.546334	0.0838174	0.113846	0.793322	FALSE	FALSE	FALSE	0.00842788	FALSE	FALSE	FALSE	FALSE	none	0.0481754	-0.425757	0.356716	0.126692	FALSE	FALSE	FALSE	-0.382011	0.114132	-0.0946795	0.288409
ABHD17A	19	1876809	1885546	p13.3	2661321131	1	1	1	0.219512	1	NA	0.865413	0.787039	0.116827	0.630293	0.787039	NA	NA	NA	NA	NA	NA	NA	NA	NA	NA	NA	NA	NA	NA	NA	NA	NA	NA	NA	NA	FALSE	NA	0.00368526	-0.361324	0.451347	0.0241302	FALSE	TRUE	FALSE	-0.584419	0.262453	-0.065062	0.180539
ABHD17B	9	74477368	74525847	q21.13	1613637080	1	0.48818	0.438649	1	0.48818	NA	0.221037	0.98868	0.852579	0.0633195	0.908185	NA	0.446087	-0.15558	0.167248	0.647055	FALSE	FALSE	FALSE	-0.0294138	0.906087	-0.148088	0.0334497	0.977334	FALSE	FALSE	FALSE	-0.0014745	FALSE	FALSE	FALSE	FALSE	none	0.0243188	-0.350667	0.364509	0.0797937	FALSE	TRUE	FALSE	-0.385043	0.0243188	-0.276098	0.364509
ABHD17C	15	80972025	81047962	q25.1	2388257744	0.487518	0.809979	0.760714	0.165058	1	NA	0.00577797	0.704372	0.618924	1	0.938744	Basal	0.00491895	1.30816	0.496854	0.0457666	TRUE	TRUE	TRUE	1.75221	0.225917	0.963007	0.228284	0.532702	TRUE	FALSE	FALSE	0.263397	TRUE	FALSE	FALSE	FALSE	mrna	0.0119833	-0.738453	0.426148	0.0501561	FALSE	TRUE	FALSE	-0.95975	0.0026058	-0.463952	0.501908
ABHD2	15	89630690	89745591	q26.1	2396916409	0.717285	0.642228	0.883036	0.379528	0.642228	NA	0.165058	0.809979	0.341963	1	0.809979	NA	0.158827	2.07803	0.246317	0.346539	TRUE	FALSE	FALSE	0.956411	0.0929183	0.490239	0.291692	0.344252	FALSE	FALSE	FALSE	0.227041	FALSE	FALSE	FALSE	FALSE	none	0.0124263	-1.20424	0.441249	0.0513525	TRUE	TRUE	TRUE	-1.5528	0.981588	-0.0940064	0.00848555
ABHD3	18	19230858	19284766	q11.2	2600597932	0.0611451	1	0.195504	1	1	NA	0.775394	0.938744	0.618924	0.176148	0.704372	NA	0.829298	0.326579	0.04572	0.921179	FALSE	FALSE	FALSE	0.0116445	0.355255	0.570094	0.1778	0.657276	TRUE	FALSE	FALSE	0.103901	FALSE	FALSE	FALSE	FALSE	none	0.115175	-0.322817	0.266149	0.231107	FALSE	FALSE	FALSE	-0.205372	0.786747	0.124715	0.0486509
ABHD4	14	23067146	23081265	q11.2	2223003325	0.572875	1	0.120272	0.572875	0.85469	NA	0.379528	0.642228	0.215442	0.942456	0.917437	NA	0.219277	0.152617	0.22703	0.424561	FALSE	FALSE	FALSE	0.0567828	0.0480793	0.198787	0.356762	0.255437	FALSE	FALSE	FALSE	0.117824	FALSE	FALSE	FALSE	FALSE	none	0.179591	-0.0685	0.23867	0.317351	FALSE	FALSE	FALSE	-0.0341445	0.286596	-0.111179	0.190936
ABHD5	3	43731605	43775863	p21.33	536181599	1	0.48818	0.438649	0.534709	1	NA	0.276238	0.930724	0.625709	0.826226	0.436651	NA	0.869565	-0.03941	0.0445435	0.943533	FALSE	FALSE	FALSE	-0.000994826	0.0405138	-0.751283	0.418709	0.234823	TRUE	FALSE	FALSE	-0.472752	FALSE	FALSE	FALSE	FALSE	none	0.0225149	-0.345458	0.369092	0.0759943	FALSE	TRUE	FALSE	-0.386643	1	-0.14173	0.00238124
ABHD6	3	58223233	58281420	p14.3	550673227	1	0.48818	0.438649	0.534709	1	NA	0.0544966	0.99787	0.77458	0.466499	0.622839	NA	0.813534	-0.205024	0.0657952	0.910375	FALSE	FALSE	FALSE	-0.00836075	0.306767	0.0605158	0.241249	0.619532	FALSE	FALSE	FALSE	0.0125834	FALSE	FALSE	FALSE	FALSE	none	0.0043302	-0.60726	0.455288	0.0265684	FALSE	TRUE	FALSE	-0.956819	0.696413	-0.0508823	0.0663962
ABI1	10	27035522	27150016	p12.1	1707408665	0.176148	0.938744	0.270296	0.959163	0.704372	NA	0.919939	1	0.487518	0.0141739	0.889916	LumB	0.0674535	0.255114	0.326141	0.207606	FALSE	FALSE	FALSE	0.174182	0.123067	0.0558835	0.277045	0.396795	FALSE	FALSE	FALSE	0.0224335	FALSE	FALSE	FALSE	FALSE	none	0.304001	-0.135088	0.194172	0.459975	FALSE	FALSE	FALSE	-0.0455605	0.0855697	-0.0636374	0.318111
ABI2	2	204192942	204312446	q33.2	453443563	0.0439024	1	1	1	1	Basal	0.530369	0.759059	0.328401	0.530369	0.955079	NA	NA	NA	NA	NA	NA	NA	NA	NA	NA	NA	NA	NA	NA	NA	NA	NA	NA	NA	NA	NA	NA	0.0418525	-0.372605	0.32646	0.114928	FALSE	FALSE	FALSE	-0.35009	0.374494	-0.121013	0.146176
ABI3	17	47287589	47300587	q21.32	2547459453	0.293793	1	0.388509	0.093218	0.967471	NA	0.455796	0.938744	0.618924	0.775394	0.36258	NA	0.563403	-0.203032	0.110795	0.739839	FALSE	FALSE	FALSE	-0.0265693	0.457046	0.0375526	0.141359	0.733317	FALSE	FALSE	FALSE	0.00505865	FALSE	FALSE	FALSE	FALSE	none	0.711318	0.416987	0.0755633	0.814848	TRUE	FALSE	FALSE	0.0370799	0.677093	0.0165325	0.0844531
ABI3BP	3	100468000	100712359	q12.2	592917994	0.127337	0.917437	0.555537	0.717285	0.917437	NA	0.889916	0.85469	0.120272	0.572875	0.85469	NA	0.832261	-0.0294718	0.0409149	0.922649	FALSE	FALSE	FALSE	-0.00103044	0.862433	0.212623	0.0340958	0.95914	FALSE	FALSE	FALSE	0.00385231	FALSE	FALSE	FALSE	FALSE	none	0.132475	-0.38793	0.27568	0.256265	FALSE	FALSE	FALSE	-0.229388	0.0537795	-0.502806	0.348654
ABL1	9	133589333	133763062	q34.12	1672749045	0.850286	0.809979	0.341963	1	0.120272	NA	0.232078	0.955079	0.677029	0.232078	0.955079	NA	0.0784749	0.199406	0.331237	0.226931	FALSE	FALSE	FALSE	0.128439	0.258049	0.131707	0.21767	0.567135	FALSE	FALSE	FALSE	0.0324413	FALSE	FALSE	FALSE	FALSE	none	0.00156059	-0.310948	0.525332	0.0142982	FALSE	TRUE	FALSE	-0.573611	0.0368998	-0.154791	0.358462
ABL2	1	179068462	179198819	q25.2	179068462	0.469631	0.842495	0.671599	0.175601	0.96554	NA	1	1	1	1	1	NA	0.0269384	0.324984	0.344568	0.123916	FALSE	FALSE	FALSE	0.294719	4.46476e-05	0.551403	0.595163	0.00902377	FALSE	TRUE	FALSE	1.1274	FALSE	FALSE	FALSE	FALSE	none	NA	NA	NA	NA	NA	NA	NA	NA	NA	NA	NA
ABLIM1	10	116190872	116444762	q25.3	1796564015	1	0.595932	0.128429	0.64491	1	NA	0.0287475	1	0.449398	0.667245	0.846648	Basal	0.717607	-0.101395	0.078811	0.852234	FALSE	FALSE	FALSE	-0.00704102	0.408547	-0.253044	0.170757	0.697296	FALSE	FALSE	FALSE	-0.0396224	FALSE	FALSE	FALSE	FALSE	none	0.0199329	-0.27229	0.38098	0.0700785	FALSE	TRUE	FALSE	-0.314336	0.0574412	-0.315161	0.314051
ABLIM2	4	7967039	8160559	p16.1	698439463	1	1	1	0.395122	0.356098	NA	0.0107471	0.908185	0.568992	0.780124	0.98868	Basal	NA	NA	NA	NA	NA	NA	NA	NA	NA	NA	NA	NA	NA	NA	NA	NA	NA	NA	NA	FALSE	NA	0.661748	0.0252731	0.0731517	0.778066	FALSE	FALSE	FALSE	0.00275436	0.262826	-0.0640786	0.182879
ABLIM3	5	148521046	148640105	q32	1030147746	1	1	0.700892	0.000915401	1	LumB	0.000237147	0.976765	0.449398	0.986622	0.976765	Basal	0.711902	0.0881048	0.0785674	0.848623	FALSE	FALSE	FALSE	0.00628057	0.628864	0.0214733	0.101015	0.841658	FALSE	FALSE	FALSE	0.00160759	FALSE	FALSE	FALSE	FALSE	none	1.36468e-06	-1.51472	0.734212	0.000709451	TRUE	TRUE	TRUE	-4.76997	1.47606e-05	-1.07689	0.677296
ABR	17	906758	1132315	p13.3	2501078622	0.204108	1	0.542056	0.64491	1	NA	0.723762	0.959111	0.374291	0.435019	0.563349	NA	0.201681	0.533652	0.329541	0.402506	FALSE	FALSE	FALSE	0.210914	0.0789916	0.486927	0.439388	0.319665	FALSE	FALSE	FALSE	0.241177	FALSE	FALSE	FALSE	FALSE	none	0.0122436	-0.290561	0.407958	0.0509551	FALSE	TRUE	FALSE	-0.375641	0.386645	-0.0864025	0.146446
ABRACL	6	139349819	139364439	q24.1	1201891779	0.395387	1	0.267702	1	0.331406	NA	0.780124	0.133416	0.852579	0.221037	0.98868	NA	0.0360813	0.742166	0.419948	0.145459	FALSE	FALSE	FALSE	0.621386	0.00562394	0.507568	0.534479	0.0970159	FALSE	TRUE	FALSE	0.514246	FALSE	FALSE	FALSE	FALSE	none	0.00176359	-0.527222	0.51494	0.0154674	FALSE	TRUE	FALSE	-0.954579	0.00465898	-0.2542	0.470162
ABT1	6	26597180	26600278	p22.2	1089139140	0.0642889	1	0.0959824	0.530369	1	NA	0.717285	0.642228	0.555537	0.717285	0.642228	NA	0.306092	0.168001	0.189383	0.52025	FALSE	FALSE	FALSE	0.0476767	0.0775133	0.154121	0.320494	0.316556	FALSE	FALSE	FALSE	0.0769911	FALSE	FALSE	FALSE	FALSE	none	0.11456	-0.254795	0.29821	0.230319	FALSE	FALSE	FALSE	-0.162475	0.8042	-0.137808	0.0511217
ABTB1	3	127391778	127399768	q21.3	619841772	0.572875	0.85469	0.809979	0.572875	0.497002	NA	0.303871	0.889916	0.0306993	0.919939	1	Her2	0.334477	0.271257	0.176944	0.546072	FALSE	FALSE	FALSE	0.0712727	0.0328019	0.304563	0.376968	0.211279	FALSE	FALSE	FALSE	0.205624	FALSE	FALSE	FALSE	FALSE	none	0.15381	-0.281668	0.25332	0.285638	FALSE	FALSE	FALSE	-0.153279	0.796434	0.00275163	0.0492567
ABTB2	11	34172535	34379555	p13	1850080425	0.176148	0.704372	0.909447	0.775394	0.704372	NA	0.127337	0.642228	0.215442	0.942456	1	NA	0.582963	0.628421	0.103813	0.754654	FALSE	FALSE	FALSE	0.0768258	0.611263	0.393521	0.0963977	0.833445	FALSE	FALSE	FALSE	0.0311367	FALSE	FALSE	FALSE	FALSE	none	0.350371	0.105492	0.176708	0.507607	FALSE	FALSE	FALSE	0.0310646	0.197971	0.173365	0.240966
ACAA1	3	38144620	38178733	p22.2	530594614	0.798462	0.753676	0.267702	0.798462	0.753676	NA	0.775394	0.938744	0.618924	0.455796	0.36258	NA	0.0108492	0.377722	0.454369	0.0712901	FALSE	TRUE	FALSE	0.433236	0.142637	0.362295	0.274515	0.425583	FALSE	FALSE	FALSE	0.134417	FALSE	FALSE	FALSE	FALSE	none	0.0106303	-0.337562	0.426444	0.046089	FALSE	TRUE	FALSE	-0.451119	0.47222	-0.0475727	0.126131
ACAA2	18	47309869	47340330	q21.1	2628676943	0.0611451	1	0.195504	1	1	NA	0.232078	0.955079	0.677029	0.530369	0.759059	NA	0.00687129	0.587158	0.482451	0.055747	FALSE	TRUE	FALSE	0.736167	0.067955	0.435532	0.343076	0.299235	FALSE	FALSE	FALSE	0.228214	FALSE	FALSE	FALSE	FALSE	none	0.655034	0.112627	0.0783015	0.773159	FALSE	FALSE	FALSE	0.012584	0.090351	0.173488	0.285241
ACACA	17	35441923	35766909	q12	2535613787	0.649734	1	0.487518	0.0865982	0.889916	NA	0.959163	0.938744	0.270296	0.455796	0.36258	NA	0.125481	0.37097	0.285061	0.304099	FALSE	FALSE	FALSE	0.191786	0.0503777	0.501591	0.359424	0.259077	FALSE	FALSE	FALSE	0.294219	FALSE	FALSE	FALSE	FALSE	none	0.00484348	-0.588314	0.487458	0.0283195	FALSE	TRUE	FALSE	-0.910661	0.0881561	-0.186479	0.3051
ACACB	12	109554400	109706031	q24.11	2060468806	0.487518	0.809979	1	0.0306993	1	LumB	0.129035	0.846648	0.16525	0.897906	0.976765	NA	0.0628064	0.471283	0.36203	0.198348	FALSE	FALSE	FALSE	0.33111	0.533239	0.129891	0.127775	0.783012	FALSE	FALSE	FALSE	0.0137985	FALSE	FALSE	FALSE	FALSE	none	0.14819	-0.41113	0.25205	0.278011	FALSE	FALSE	FALSE	-0.228563	0.055725	-0.199711	0.330066
ACAD10	12	112123857	112194903	q24.12	2063038263	0.798462	0.753676	1	0.0148146	1	LumB	0.129035	0.846648	0.16525	0.897906	0.976765	NA	0.932137	-0.0653912	0.0224478	0.977139	FALSE	FALSE	FALSE	-0.000656765	0.0102226	0.446833	0.482628	0.123522	FALSE	FALSE	FALSE	0.405839	FALSE	FALSE	FALSE	FALSE	none	0.249035	-0.113029	0.199205	0.401395	FALSE	FALSE	FALSE	-0.0448079	0.702343	-0.172257	0.0682988
ACAD11	3	132276982	132379567	q22.1	624726976	0.889916	0.85469	0.809979	0.231447	0.497002	NA	0.487518	0.809979	0.00985057	1	1	Her2	0.857921	0.0658588	0.0348141	0.938632	FALSE	FALSE	FALSE	0.00181143	0.889273	-0.0124261	0.0278513	0.971013	FALSE	FALSE	FALSE	-0.000158745	FALSE	FALSE	FALSE	FALSE	none	0.560335	-0.169607	0.107321	0.695336	FALSE	FALSE	FALSE	-0.0267649	0.268114	-0.082497	0.199311
ACAD8	11	134123389	134135749	q25	1950031279	0.395122	1	1	0.395122	1	NA	0.599716	0.170793	0.270942	0.842503	0.987607	NA	NA	NA	NA	NA	NA	NA	NA	NA	NA	NA	NA	NA	NA	NA	NA	NA	NA	NA	NA	FALSE	NA	0.000223291	-0.411535	0.566895	0.00507602	FALSE	TRUE	FALSE	-0.944258	0.000129331	-0.31449	0.585036
ACAD9	3	128598439	128634910	q21.3	621048433	0.649734	0.889916	0.850286	0.303871	0.572875	NA	0.487518	0.809979	0.00985057	1	1	Her2	0.175009	0.135383	0.237659	0.368462	FALSE	FALSE	FALSE	0.0587029	0.397209	0.0681256	0.150629	0.689418	FALSE	FALSE	FALSE	0.0110035	FALSE	FALSE	FALSE	FALSE	none	0.00709359	-0.43954	0.463348	0.0356823	FALSE	TRUE	FALSE	-0.636255	0.323632	-0.188189	0.18131
ACADL	2	211052663	211090215	q34	460303284	0.219512	1	1	1	1	NA	0.232078	0.759059	0.328401	0.824399	0.955079	NA	NA	NA	NA	NA	NA	NA	NA	NA	NA	NA	NA	NA	NA	NA	NA	NA	NA	NA	NA	FALSE	NA	0.63083	-0.194072	0.0793319	0.754175	FALSE	FALSE	FALSE	-0.0237792	0.422265	-0.801406	0.130664
ACADM	1	76190036	76253260	p31.1	76190036	0.0544096	1	0.809979	0.572875	0.85469	NA	0.824399	0.955079	0.0959824	0.232078	0.955079	NA	0.0361586	0.310303	0.389623	0.145493	FALSE	FALSE	FALSE	0.259772	0.102979	0.224526	0.308074	0.3599	FALSE	FALSE	FALSE	0.0996487	FALSE	FALSE	FALSE	FALSE	none	0.0027292	-0.457313	0.508146	0.0201482	FALSE	TRUE	FALSE	-0.775495	0.00536991	-0.250794	0.475573
ACADS	12	121163538	121177811	q24.31	2072077944	0.798462	0.753676	1	0.0148146	1	LumB	0.601342	0.806374	0.0238525	0.864955	0.967471	Her2	0.193656	0.362277	0.253943	0.393161	FALSE	FALSE	FALSE	0.146878	0.494049	0.0571912	0.137553	0.759161	FALSE	FALSE	FALSE	0.00684385	FALSE	FALSE	FALSE	FALSE	none	0.0376259	-0.432564	0.352008	0.107123	FALSE	FALSE	FALSE	-0.419638	0.0982003	-0.392327	0.28276
ACADSB	10	124768495	124817827	q26.13	1805141638	1	0.683298	0.027817	0.731283	1	Her2	0.0287475	1	0.776168	0.359696	0.846648	Basal	1	0.0263938	0	1	FALSE	FALSE	FALSE	0	0.376935	0.224101	0.180187	0.673348	FALSE	FALSE	FALSE	0.0384916	FALSE	FALSE	FALSE	FALSE	none	0.00248943	-0.997371	0.492158	0.0189674	TRUE	TRUE	TRUE	-1.71747	0.108911	-0.399666	0.270416
ACADVL	17	7120444	7128592	p13.1	2507292308	1	1	1	0.219512	1	NA	0.82825	0.981157	0.182869	0.272954	0.685866	NA	NA	NA	NA	NA	NA	NA	NA	NA	NA	NA	NA	NA	NA	NA	NA	NA	NA	NA	NA	FALSE	NA	0.000348843	-0.633613	0.542505	0.0064106	FALSE	TRUE	FALSE	-1.38958	0.00625274	-0.273117	0.425933
ACAN	15	89346674	89418585	q26.1	2396632393	0.717285	0.642228	0.883036	0.379528	0.642228	NA	0.165058	0.809979	0.341963	1	0.809979	NA	0.780427	0.289008	0.0518563	0.888747	FALSE	FALSE	FALSE	0.0148035	0.182774	0.351757	0.233353	0.481522	FALSE	FALSE	FALSE	0.111642	FALSE	FALSE	FALSE	FALSE	none	0.11499	0.594928	0.288509	0.230843	TRUE	FALSE	FALSE	0.378781	0.0940289	1.26418	0.30548
ACAP1	17	7239848	7254797	p13.1	2507411712	1	1	1	0.219512	1	NA	0.82825	0.981157	0.182869	0.272954	0.685866	NA	NA	NA	NA	NA	NA	NA	NA	NA	NA	NA	NA	NA	NA	NA	NA	NA	NA	NA	NA	FALSE	NA	0.726285	0.285751	0.0582856	0.825009	TRUE	FALSE	FALSE	0.0238719	0.790242	-0.104316	0.0448351
ACAP2	3	194995465	195163807	q29	687445459	0.649734	0.572875	0.487518	0.649734	0.889916	NA	0.649734	0.572875	0.165058	0.919939	0.889916	NA	0.0306902	0.312677	0.381576	0.134269	FALSE	FALSE	FALSE	0.272661	0.0427262	0.164781	0.359348	0.24037	FALSE	FALSE	FALSE	0.102019	FALSE	FALSE	FALSE	FALSE	none	0.263088	-0.165691	0.203754	0.416859	FALSE	FALSE	FALSE	-0.0629646	0.967194	0.00606513	0.0111139
ACAP3	1	1227756	1244989	p36.33	1227756	0.0611451	1	0.195504	1	1	NA	0.293793	0.967471	0.388509	0.601342	0.806374	NA	0.521042	0.0876655	0.130365	0.70589	FALSE	FALSE	FALSE	0.0132605	0.953704	0.0144777	0.0170042	0.996025	FALSE	FALSE	FALSE	2.50456e-05	FALSE	FALSE	FALSE	FALSE	none	0.536536	0.187828	0.107038	0.675204	FALSE	FALSE	FALSE	0.0320368	0.602923	-0.0459454	0.0905705
ACAT1	11	107992243	108018503	q22.3	1923900133	0.395122	1	1	0.395122	1	NA	0.987544	0.103544	0.184473	0.466499	0.973531	NA	NA	NA	NA	NA	NA	NA	NA	NA	NA	NA	NA	NA	NA	NA	NA	NA	NA	NA	NA	FALSE	NA	0.0892899	-0.179125	0.274452	0.194809	FALSE	FALSE	FALSE	-0.127249	0.0406771	-0.190874	0.328443
ACAT2	6	160181360	160200144	q25.3	1222723320	0.850286	1	0.00985057	1	0.41586	Her2	0.157497	0.265402	0.929357	0.400284	0.996653	NA	0.368409	-0.119314	0.202887	0.578607	FALSE	FALSE	FALSE	-0.0283511	0.945211	0.0575069	0.022543	0.993539	FALSE	FALSE	FALSE	0.000161897	FALSE	FALSE	FALSE	FALSE	none	0.00998631	-0.476496	0.437202	0.0440975	FALSE	TRUE	FALSE	-0.645931	0.000423199	-0.269493	0.579962
ACBD3	1	226332380	226374431	q42.12	226332380	0.469631	0.96554	0.322971	0.175601	0.96554	NA	1	1	0.170732	1	1	NA	0.001297	0.458353	0.490905	0.0221483	FALSE	TRUE	FALSE	0.758419	0.000678733	0.241973	0.514851	0.0342541	FALSE	TRUE	FALSE	0.35456	FALSE	FALSE	FALSE	FALSE	none	NA	NA	NA	NA	NA	NA	NA	NA	NA	NA	NA
ACBD4	17	43209967	43221548	q21.31	2543381831	0.395387	1	1	0.0148146	1	LumB	0.865413	0.994868	0.0204073	0.865413	0.216083	Her2	0.0736426	0.353638	0.379572	0.218861	FALSE	FALSE	FALSE	0.233342	0.0197133	0.619744	0.481765	0.164181	TRUE	FALSE	FALSE	0.486299	FALSE	FALSE	FALSE	FALSE	none	0.423539	-0.125656	0.139471	0.577928	FALSE	FALSE	FALSE	-0.0299219	0.0223991	-0.253633	0.384941
ACBD5	10	27484146	27531059	p12.1	1707857289	0.176148	0.938744	0.270296	0.959163	0.704372	NA	0.919939	1	0.487518	0.0141739	0.889916	LumB	0.557523	-0.0674721	0.108714	0.735777	FALSE	FALSE	FALSE	-0.00899091	0.725215	-0.0770119	0.066631	0.895465	FALSE	FALSE	FALSE	-0.00369283	FALSE	FALSE	FALSE	FALSE	none	0.533265	0.0240294	0.119808	0.672816	FALSE	FALSE	FALSE	0.00413554	0.85903	-0.039739	0.0371818
ACBD6	1	180244515	180472089	q25.3	180244515	0.469631	0.842495	0.671599	0.175601	0.96554	NA	1	1	1	1	1	NA	0.000154117	0.440888	0.559364	0.00752794	FALSE	TRUE	FALSE	0.936147	0.0107398	0.247722	0.393792	0.124271	FALSE	FALSE	FALSE	0.224345	FALSE	FALSE	FALSE	FALSE	none	NA	NA	NA	NA	NA	NA	NA	NA	NA	NA	NA
ACCS	11	44087475	44105772	p11.2	1859995365	0.231447	0.497002	0.809979	0.889916	0.85469	NA	0.530369	0.430939	0.328401	0.824399	0.955079	NA	0.867193	-0.0349039	0.036244	0.943497	FALSE	FALSE	FALSE	-0.000881655	0.20037	0.223852	0.244647	0.504268	FALSE	FALSE	FALSE	0.0665598	FALSE	FALSE	FALSE	FALSE	none	0.494371	-0.235946	0.123779	0.639284	FALSE	FALSE	FALSE	-0.0458457	0.021937	-0.27492	0.397396
ACD	16	67691415	67694713	q22.1	2477508526	0.64491	0.595932	0.542056	0.64491	1	NA	0.219876	0.314237	0.431008	0.778963	0.996872	NA	0.520879	0.169417	0.181902	0.70589	FALSE	FALSE	FALSE	0.0256266	1	0.0383827	0	1	FALSE	FALSE	FALSE	0	FALSE	FALSE	FALSE	FALSE	none	0.00145877	-0.481516	0.506712	0.0137508	FALSE	TRUE	FALSE	-0.896425	0.961752	0.116455	0.0106676
ACE	17	61554422	61599205	q23.3	2561726286	0.293793	1	0.729487	0.0180024	0.967471	LumB	1	1	0.542056	0.204108	0.595932	NA	0.386645	-0.0288177	0.146446	0.596493	FALSE	FALSE	FALSE	-0.00646652	0.0422436	-0.350447	0.334735	0.23977	TRUE	FALSE	FALSE	-0.217349	FALSE	FALSE	FALSE	FALSE	none	0.39033	-0.177594	0.173702	0.547516	FALSE	FALSE	FALSE	-0.046459	0.680733	-0.195984	0.086851
ACIN1	14	23527773	23564823	q11.2	2223463952	0.572875	1	0.120272	0.572875	0.85469	NA	0.303871	0.572875	0.487518	0.919939	0.889916	NA	0.949021	-0.0754421	0.0153864	0.9858	FALSE	FALSE	FALSE	-0.000468592	0.685202	0.0291735	0.0769322	0.871813	FALSE	FALSE	FALSE	0.00173806	FALSE	FALSE	FALSE	FALSE	none	0.619448	0.108305	0.0914767	0.745009	FALSE	FALSE	FALSE	0.0138455	0.30864	-0.0749806	0.182953
ACLY	17	40023161	40086795	q21.2	2540195025	0.395387	1	1	0.0148146	1	LumB	0.96058	0.992303	0.0140767	0.826226	0.171969	Her2	0.0895272	0.417503	0.353815	0.24652	FALSE	FALSE	FALSE	0.253904	0.0471931	0.36751	0.408248	0.253151	FALSE	FALSE	FALSE	0.219264	FALSE	FALSE	FALSE	FALSE	none	0.00429542	-0.427842	0.474202	0.02651	FALSE	TRUE	FALSE	-0.674532	0.0893346	-0.127129	0.2901
ACN9	7	96745902	96811075	q21.3	1330402929	0.0419171	1	0.618924	0.775394	0.704372	Basal	0.303871	0.889916	0.487518	0.649734	0.889916	NA	0.457015	0.475902	0.136769	0.655706	FALSE	FALSE	FALSE	0.0872283	0.0807683	0.240108	0.312114	0.322046	FALSE	FALSE	FALSE	0.118153	FALSE	FALSE	FALSE	FALSE	none	0.32579	-0.220929	0.185909	0.481079	FALSE	FALSE	FALSE	-0.0702076	0.56304	0.171125	0.111545
ACO1	9	32384618	32454767	p21.1	1571544330	0.115947	1	1	0.534709	1	NA	0.336393	0.948684	0.357877	0.630293	0.787039	NA	0.230378	-0.555027	0.266485	0.438686	TRUE	FALSE	FALSE	-0.198614	0.138905	-0.407793	0.323589	0.420508	TRUE	FALSE	FALSE	-0.153422	FALSE	FALSE	FALSE	FALSE	none	0.828467	-0.0123481	0.0379407	0.898201	FALSE	FALSE	FALSE	-0.000575746	0.12583	-0.150225	0.251357
ACO2	22	41865129	41924993	q13.2	2871593849	0.0012442	1	1	1	1	Basal	0.826226	0.436651	0.30431	0.276238	0.992303	NA	0.0675701	0.297121	0.379473	0.207814	FALSE	FALSE	FALSE	0.202733	0.00508187	0.287234	0.537587	0.0921702	FALSE	TRUE	FALSE	0.297405	FALSE	FALSE	FALSE	FALSE	none	0.00140824	-0.401709	0.511044	0.0134737	FALSE	TRUE	FALSE	-0.751402	0.243904	-0.0719439	0.195399
ACOT1	14	74003818	74010498	q24.3	2273939997	0.64491	1	0.542056	0.204108	1	NA	0.0259931	0.787039	0.679276	0.972476	0.787039	Basal	0.66742	-0.100945	0.101477	0.819648	FALSE	FALSE	FALSE	-0.00871885	0.505477	-0.0827177	0.152215	0.766144	FALSE	FALSE	FALSE	-0.0095696	FALSE	FALSE	FALSE	FALSE	none	0.024244	-0.461424	0.369672	0.0796665	FALSE	TRUE	FALSE	-0.506978	0.0568822	-0.159183	0.314721
ACOT11	1	55007930	55104865	p32.3	55007930	0.0865982	1	0.850286	0.649734	0.572875	NA	1	0.917437	0.00550709	0.379528	0.917437	Her2	0.948932	0.140478	0.0156326	0.9858	FALSE	FALSE	FALSE	0.000872551	0.379113	0.113257	0.164143	0.675139	FALSE	FALSE	FALSE	0.0193224	FALSE	FALSE	FALSE	FALSE	none	0.251275	-0.241432	0.208423	0.403825	FALSE	FALSE	FALSE	-0.0950773	0.920437	-0.0520717	0.021561
ACOT13	6	24667263	24705293	p22.3	1087209223	0.0642889	1	0.0959824	0.530369	1	NA	0.717285	0.642228	0.555537	0.717285	0.642228	NA	0.0434508	0.593856	0.364198	0.161204	FALSE	FALSE	FALSE	0.470705	0.140557	0.120605	0.269506	0.422424	FALSE	FALSE	FALSE	0.0451364	FALSE	FALSE	FALSE	FALSE	none	0.12579	-0.418002	0.28969	0.246249	FALSE	FALSE	FALSE	-0.254407	0.266087	-0.254782	0.213007
ACOT4	14	74058410	74063200	q24.3	2273994589	0.64491	1	0.542056	0.204108	1	NA	0.0259931	0.787039	0.679276	0.972476	0.787039	Basal	0.968718	0.12157	0.0169128	0.997848	FALSE	FALSE	FALSE	0.000113745	0.505477	-0.0923868	0.152215	0.766144	FALSE	FALSE	FALSE	-0.0106882	FALSE	FALSE	FALSE	FALSE	none	0.00129843	-0.857826	0.514544	0.0128144	TRUE	TRUE	TRUE	-1.62327	0.141943	0.29768	0.244783
ACOT7	1	6324329	6454451	p36.31	6324329	0.534709	1	0.0702627	1	1	NA	0.428041	0.983649	0.207346	0.17175	0.983649	NA	0.762308	-0.153405	0.0708288	0.879306	FALSE	FALSE	FALSE	-0.0085692	0.648462	0.153276	0.102308	0.851952	FALSE	FALSE	FALSE	0.0106657	FALSE	FALSE	FALSE	FALSE	none	0.723341	0.0935178	0.0605574	0.823701	FALSE	FALSE	FALSE	0.00787703	0.0354166	0.302468	0.341544
ACOT8	20	44470360	44486045	q13.12	2763043665	0.944774	0.98868	0.0677006	0.497042	0.374373	NA	0.395122	1	0.315854	1	1	NA	0.488725	0.121965	0.1143	0.679272	FALSE	FALSE	FALSE	0.0204849	0.06508	0.22508	0.297179	0.292337	FALSE	FALSE	FALSE	0.120219	FALSE	FALSE	FALSE	FALSE	none	NA	NA	NA	NA	NA	NA	NA	NA	NA	NA	NA
ACOT9	23	23720370	23784592	p22.11	2904753656	0.107476	1	1	0.107476	1	NA	0.959163	0.938744	0.0691648	0.775394	0.36258	NA	0.493941	0.628723	0.132524	0.68267	FALSE	FALSE	FALSE	0.104236	0.373859	0.337495	0.170389	0.671498	FALSE	FALSE	FALSE	0.0583715	FALSE	FALSE	FALSE	FALSE	none	0.902572	-0.0815346	0.024025	0.947459	FALSE	FALSE	FALSE	-0.00191114	0.930326	-0.0400176	0.0180187
ACOX1	17	73937588	73975515	q25.1	2574109452	0.129035	0.976765	0.776168	0.129035	0.976765	NA	1	1	0.700892	0.107476	0.331406	NA	0.154274	0.382821	0.244737	0.344004	FALSE	FALSE	FALSE	0.177413	0.118371	0.633253	0.267504	0.387554	TRUE	FALSE	FALSE	0.26069	FALSE	FALSE	FALSE	FALSE	none	0.065187	-0.416292	0.359165	0.155776	FALSE	FALSE	FALSE	-0.336155	0.0854971	-0.241569	0.336718
ACOX2	3	58490863	58523046	p14.3	550940857	1	0.48818	0.438649	0.534709	1	NA	0.0544966	0.99787	0.77458	0.466499	0.622839	NA	0.261654	-1.161	0.263181	0.473549	TRUE	FALSE	FALSE	-0.376902	0.0165414	-1.22667	0.50443	0.150328	TRUE	FALSE	FALSE	-1.0095	FALSE	FALSE	FALSE	FALSE	none	0.0102568	-1.02328	0.412605	0.0449283	TRUE	TRUE	TRUE	-1.37885	0.00131735	-0.665368	0.507457
ACOX3	4	8368009	8442450	p16.1	698840433	1	1	1	0.395122	0.356098	NA	0.0107471	0.908185	0.568992	0.780124	0.98868	Basal	NA	NA	NA	NA	NA	NA	NA	NA	NA	NA	NA	NA	NA	NA	NA	NA	NA	NA	NA	FALSE	NA	0.00861249	-0.359257	0.41605	0.0403976	FALSE	TRUE	FALSE	-0.500677	0.135112	-0.254034	0.242315
ACP1	2	264140	278283	p25.3	249514761	0.0277871	1	0.542056	1	1	Basal	0.717285	0.642228	0.883036	0.127337	0.917437	NA	0.00451295	0.415083	0.47625	0.0434065	FALSE	TRUE	FALSE	0.565528	1	0.047734	0	1	FALSE	FALSE	FALSE	0	FALSE	FALSE	FALSE	FALSE	none	0.649469	-0.0581636	0.0787126	0.7693	FALSE	FALSE	FALSE	-0.00662509	0.510978	-0.0423078	0.112447
ACP2	11	47260853	47270457	p11.2	1863168743	0.487518	0.41586	0.760714	0.850286	0.809979	NA	0.601342	0.498825	0.388509	0.864955	0.806374	NA	0.434931	-0.0825636	0.155412	0.639763	FALSE	FALSE	FALSE	-0.0160157	0.0798098	0.218104	0.335891	0.320136	FALSE	FALSE	FALSE	0.107888	FALSE	FALSE	FALSE	FALSE	none	0.0385835	-0.37357	0.355543	0.108768	FALSE	FALSE	FALSE	-0.359934	0.00930331	-0.312294	0.44063
ACP5	19	11685475	11689823	p13.2	2671129797	0.0611451	1	1	0.299416	1	NA	0.572875	0.85469	0.00135664	1	1	Her2	0.903243	-0.229315	0.0262211	0.962686	FALSE	FALSE	FALSE	-0.00378722	0.364117	0.32833	0.166067	0.664872	FALSE	FALSE	FALSE	0.0582003	FALSE	FALSE	FALSE	FALSE	none	0.896167	-0.461221	0.0253673	0.942986	FALSE	FALSE	FALSE	-0.0117586	0.955402	-0.142856	0.0126837
ACPP	3	132036211	132087142	q22.1	624486205	0.889916	0.85469	0.809979	0.231447	0.497002	NA	0.487518	0.809979	0.00985057	1	1	Her2	0.795909	0.0128804	0.0487398	0.898727	FALSE	FALSE	FALSE	0.000597293	0.646929	-0.396534	0.0835539	0.850852	TRUE	FALSE	FALSE	-0.0278152	FALSE	FALSE	FALSE	FALSE	none	0.476058	0.117111	0.130319	0.624366	FALSE	FALSE	FALSE	0.0239564	0.812857	-0.418626	0.0459949
ACSF2	17	48503519	48552206	q21.33	2548675383	0.129035	1	0.449398	0.359696	0.846648	NA	0.889916	0.85469	0.809979	0.231447	0.497002	NA	0.957045	0.146309	0.0126819	0.99014	FALSE	FALSE	FALSE	0.000629651	0.843416	0.0114536	0.0380456	0.951562	FALSE	FALSE	FALSE	0.000246974	FALSE	FALSE	FALSE	FALSE	none	0.333182	-0.684467	0.194161	0.489047	FALSE	FALSE	FALSE	-0.212629	0.179534	-0.349339	0.265694
ACSF3	16	89154783	89222254	q24.3	2498971894	0.534709	1	0.438649	0.534709	1	NA	0.79836	0.134375	0.22542	0.533501	0.998682	NA	0.478947	0.414733	0.177518	0.672973	FALSE	FALSE	FALSE	0.071335	0.615789	-0.141601	0.13018	0.836123	FALSE	FALSE	FALSE	-0.0110066	FALSE	FALSE	FALSE	FALSE	none	0.00648848	-0.329099	0.435766	0.0340154	FALSE	TRUE	FALSE	-0.483224	0.106958	-0.156752	0.264317
ACSL3	2	223725652	223809357	q36.1	472976273	0.395122	1	1	1	0.356098	NA	0.093218	0.806374	0.729487	0.601342	0.967471	NA	NA	NA	NA	NA	NA	NA	NA	NA	NA	NA	NA	NA	NA	NA	NA	NA	NA	NA	NA	FALSE	NA	0.158982	-0.411166	0.228987	0.291506	FALSE	FALSE	FALSE	-0.220119	0.988277	0.024493	0.00477057
ACSL4	23	108867473	108976632	q23	2989900759	0.299416	1	1	0.0611451	1	NA	0.293793	0.967471	0.0238525	1	0.498825	Her2	0.41278	0.378556	0.164373	0.618366	FALSE	FALSE	FALSE	0.0790251	0.771368	0.093181	0.0623486	0.915952	FALSE	FALSE	FALSE	0.00355276	FALSE	FALSE	FALSE	FALSE	none	0.190417	0.214819	0.222309	0.330719	TRUE	FALSE	FALSE	0.103229	0.201923	0.0565809	0.21682
ACSL5	10	114133776	114188138	q25.2	1794506919	1	0.595932	0.128429	0.64491	1	NA	0.0180024	1	0.729487	0.601342	0.806374	Basal	0.209328	0.647004	0.248146	0.412808	FALSE	FALSE	FALSE	0.248612	0.590281	0.195054	0.111666	0.819888	FALSE	FALSE	FALSE	0.0168225	FALSE	FALSE	FALSE	FALSE	none	0.741723	-0.139996	0.0575325	0.837392	FALSE	FALSE	FALSE	-0.0107896	0.582473	-0.115118	0.0941441
ACSL6	5	131142683	131347936	q31.1	1012769383	1	1	0.700892	0.000915401	1	LumB	3.26537e-05	0.98868	0.568992	0.994169	0.908185	Basal	0.176036	-0.0958379	0.279965	0.369934	FALSE	FALSE	FALSE	-0.04139	0.687047	-0.158577	0.0890799	0.872588	FALSE	FALSE	FALSE	-0.00938631	FALSE	FALSE	FALSE	FALSE	none	0.706895	0.465551	0.067166	0.810729	TRUE	FALSE	FALSE	0.042423	0.908937	0.355308	0.0223887
ACSS1	20	24986868	25039616	p11.21	2743560173	0.497042	0.98868	0.253894	0.497042	0.685763	NA	0.395122	1	0.315854	1	1	NA	0.314728	0.133478	0.164591	0.5261	FALSE	FALSE	FALSE	0.0372313	0.562612	0.0975562	0.0960116	0.804523	FALSE	FALSE	FALSE	0.0092153	FALSE	FALSE	FALSE	FALSE	none	NA	NA	NA	NA	NA	NA	NA	NA	NA	NA	NA
ACSS3	12	81331594	81650533	q21.31	2032246000	1	0.753676	1	0.107476	0.331406	NA	0.303871	0.889916	0.487518	0.649734	0.889916	NA	0.107136	0.976366	0.290185	0.275987	TRUE	FALSE	FALSE	0.545898	0.144058	0.782771	0.264581	0.427863	TRUE	FALSE	FALSE	0.288604	FALSE	FALSE	FALSE	FALSE	none	0.381733	0.0751068	0.153112	0.538626	FALSE	FALSE	FALSE	0.0201822	0.95568	-0.119991	0.0127593
ACTA1	1	229566992	229569845	q42.13	229566992	0.469631	0.96554	0.322971	0.175601	0.96554	NA	1	1	0.315854	0.395122	1	NA	0.0365413	0.884339	0.334767	0.145993	FALSE	FALSE	FALSE	0.739014	0.164307	-0.46709	0.226612	0.453463	TRUE	FALSE	FALSE	-0.160426	FALSE	FALSE	FALSE	FALSE	none	NA	NA	NA	NA	NA	NA	NA	NA	NA	NA	NA
ACTBL2	5	56775846	56778636	q11.2	938402546	1	1	0.542056	0.204108	0.595932	NA	0.00301148	0.994868	0.679276	0.336393	0.994868	Basal	0.66742	-0.222651	0.101477	0.819648	FALSE	FALSE	FALSE	-0.0192309	0.0212309	-0.171805	0.473557	0.169328	FALSE	FALSE	FALSE	-0.132509	FALSE	FALSE	FALSE	FALSE	none	0.82187	0.264977	0.0399645	0.893259	TRUE	FALSE	FALSE	0.0129898	0.798588	0.0357798	0.0449601
ACTL6A	3	179280668	179306196	q26.33	671730662	0.293793	0.806374	0.729487	0.601342	0.806374	NA	1	0.595932	0.0120964	1	1	Her2	0.000277562	0.649406	0.570095	0.00984076	FALSE	TRUE	FALSE	1.30334	0.00342998	0.119055	0.470721	0.0740999	FALSE	TRUE	FALSE	0.134554	FALSE	FALSE	FALSE	FALSE	none	0.291184	-0.358131	0.210924	0.446493	FALSE	FALSE	FALSE	-0.125412	0.824811	-0.0331016	0.0496292
ACTN1	14	69340860	69446157	q24.1	2269277039	0.64491	1	0.542056	0.204108	1	NA	0.0259931	0.787039	0.679276	0.972476	0.787039	Basal	0.725014	0.265309	0.0845638	0.857544	FALSE	FALSE	FALSE	0.0177077	0.218182	-0.261135	0.270604	0.525016	FALSE	FALSE	FALSE	-0.0730729	FALSE	FALSE	FALSE	FALSE	none	0.390928	-0.159627	0.144871	0.547548	FALSE	FALSE	FALSE	-0.0417549	0.312675	0.0659377	0.169849
ACTN4	19	39138289	39222223	q13.2	2698582611	0.303871	1	0.487518	0.649734	0.572875	NA	0.850286	0.809979	0.00985057	1	0.809979	Her2	0.175009	0.254282	0.237659	0.368462	FALSE	FALSE	FALSE	0.110259	0.818122	0.0180928	0.043515	0.938193	FALSE	FALSE	FALSE	0.000501314	FALSE	FALSE	FALSE	FALSE	none	0.00246594	-0.513769	0.511698	0.0188535	FALSE	TRUE	FALSE	-0.886049	0.175435	-0.115344	0.245776
ACTR10	14	58666798	58701750	q23.1	2258602977	1	1	0.195504	0.299416	0.683298	NA	0.0107471	0.908185	0.568992	0.944774	0.908185	Basal	0.042349	0.360966	0.40762	0.158645	FALSE	FALSE	FALSE	0.288619	0.717297	-0.0180295	0.0815239	0.890098	FALSE	FALSE	FALSE	-0.000911607	FALSE	FALSE	FALSE	FALSE	none	0.00389849	-0.341551	0.47223	0.0250471	FALSE	TRUE	FALSE	-0.546906	0.625833	-0.019234	0.0848953
ACTR1A	10	104238986	104262482	q24.32	1784612129	1	0.753676	0.0511068	0.798462	0.753676	NA	0.0287475	1	0.449398	0.359696	0.976765	Basal	0.628864	0.102715	0.101015	0.791292	FALSE	FALSE	FALSE	0.0104424	0.28897	0.0628493	0.213254	0.601337	FALSE	FALSE	FALSE	0.0138823	FALSE	FALSE	FALSE	FALSE	none	0.00184533	-0.403357	0.512241	0.0159297	FALSE	TRUE	FALSE	-0.725152	0.00107578	-0.181578	0.535007
ACTR1B	2	98272431	98280570	q11.2	347523052	0.115947	1	1	1	0.48818	NA	0.303871	0.889916	0.487518	0.303871	1	NA	0.231855	-0.294546	0.222861	0.44002	FALSE	FALSE	FALSE	-0.105014	0.760484	-0.0585399	0.0628582	0.911382	FALSE	FALSE	FALSE	-0.00235914	FALSE	FALSE	FALSE	FALSE	none	0.195632	-0.220764	0.214441	0.336991	FALSE	FALSE	FALSE	-0.104285	0.00155171	-0.282996	0.492935
ACTR2	2	65454887	65498387	p14	314705508	0.000121164	1	1	1	0.809979	Basal	1	1	0.0120964	0.64491	1	Her2	0.0323486	0.419204	0.350632	0.138554	FALSE	FALSE	FALSE	0.359837	0.0164507	0.206574	0.388882	0.150148	FALSE	FALSE	FALSE	0.170109	FALSE	FALSE	FALSE	FALSE	none	0.392487	0.193406	0.155839	0.548972	FALSE	FALSE	FALSE	0.0503726	0.979386	-0.0546763	0.00916698
ACTR3	2	114647537	114720173	q14.1	363898158	0.219512	1	1	1	1	NA	0.293793	0.967471	0.388509	0.293793	0.967471	NA	NA	NA	NA	NA	NA	NA	NA	NA	NA	NA	NA	NA	NA	NA	NA	NA	NA	NA	NA	FALSE	NA	0.977274	-0.0405912	0.00684867	0.995884	FALSE	FALSE	FALSE	-7.27149e-05	0.954565	-0.0159271	0.0114145
ACTR3B	7	152456834	152552463	q36.1	1386113861	0.127337	0.917437	0.555537	0.717285	0.917437	NA	1	0.683298	0.195504	0.299416	1	NA	0.0684143	0.972675	0.306094	0.209346	TRUE	FALSE	FALSE	0.660578	0.337131	0.139803	0.16482	0.642841	FALSE	FALSE	FALSE	0.0268277	FALSE	FALSE	FALSE	FALSE	none	0.00599137	-0.677631	0.472671	0.0322676	FALSE	TRUE	FALSE	-1.01051	0.0476249	-0.393721	0.356915
ACTR5	20	37377085	37400834	q11.23	2755950390	0.667245	0.976765	0.449398	0.359696	0.564729	NA	0.299416	1	0.027817	1	1	Her2	0.0172012	0.318972	0.394808	0.0947706	FALSE	TRUE	FALSE	0.326413	0.038165	0.106301	0.346133	0.227332	FALSE	FALSE	FALSE	0.0683877	FALSE	FALSE	FALSE	FALSE	none	0.785582	-0.0454144	0.0600625	0.867877	FALSE	FALSE	FALSE	-0.00279487	0.879945	0.035419	0.0360375
ACTR6	12	100592900	100635643	q23.1	2051507306	0.850286	0.809979	0.760714	0.165058	0.809979	NA	0.293793	0.806374	0.388509	0.601342	0.967471	NA	0.0547498	0.338831	0.365971	0.184459	FALSE	FALSE	FALSE	0.248736	0.00310969	0.254335	0.536423	0.070804	FALSE	TRUE	FALSE	0.29247	FALSE	FALSE	FALSE	FALSE	none	0.046125	-0.327132	0.343387	0.122949	FALSE	FALSE	FALSE	-0.297781	0.205116	0.0593703	0.221834
ACTR8	3	53901093	53916229	p21.1	546351087	1	0.48818	0.438649	0.534709	1	NA	0.0544966	0.99787	0.77458	0.466499	0.622839	NA	0.813534	0.00485246	0.0657952	0.910375	FALSE	FALSE	FALSE	0.000197881	0.221053	0.140036	0.285112	0.526819	FALSE	FALSE	FALSE	0.0389775	FALSE	FALSE	FALSE	FALSE	none	0.00064152	-0.454177	0.535912	0.0088578	FALSE	TRUE	FALSE	-0.932278	0.361311	0.0407972	0.151763
ACVR1	2	158592958	158732374	q24.1	407843579	0.0439024	1	1	1	1	Basal	0.775394	0.704372	0.270296	0.455796	0.938744	NA	NA	NA	NA	NA	NA	NA	NA	NA	NA	NA	NA	NA	NA	NA	NA	NA	NA	NA	NA	NA	NA	0.108785	-0.313908	0.25987	0.223056	FALSE	FALSE	FALSE	-0.204538	0.19839	-0.136983	0.209895
ACVR1B	12	52345451	52390862	q13.13	2003259857	0.850286	0.809979	1	0.0306993	0.809979	LumB	0.0419171	0.938744	0.618924	0.959163	0.704372	Basal	0.0481796	0.347086	0.362569	0.170888	FALSE	FALSE	FALSE	0.266315	0.385911	0.150814	0.165618	0.681683	FALSE	FALSE	FALSE	0.0250981	FALSE	FALSE	FALSE	FALSE	none	0.0282446	-0.199941	0.375642	0.0881197	FALSE	TRUE	FALSE	-0.210924	0.142728	-0.276543	0.255689
ACY1	3	52009066	52023213	p21.2	544459060	1	0.48818	0.438649	0.534709	1	NA	0.0544966	0.99787	0.77458	0.466499	0.622839	NA	0.100752	0.398517	0.372839	0.265279	FALSE	FALSE	FALSE	0.229664	0.73985	0.2552	0.0877269	0.901611	FALSE	FALSE	FALSE	0.0114791	FALSE	FALSE	FALSE	FALSE	none	6.62464e-06	-0.681573	0.67819	0.00110281	FALSE	TRUE	FALSE	-2.01575	0.00117275	-0.566655	0.512199
ACYP2	2	54197975	54532437	p16.2	303448596	0.000915401	1	1	1	0.753676	Basal	0.572875	0.85469	0.120272	0.572875	1	NA	0.508346	-0.181463	0.121879	0.694243	FALSE	FALSE	FALSE	-0.0287599	0.981874	0.00146277	0.00812525	1	FALSE	FALSE	FALSE	0	FALSE	FALSE	FALSE	FALSE	none	0.0171895	-0.587437	0.39841	0.0633121	FALSE	TRUE	FALSE	-0.704051	0.0504848	-0.30618	0.332008
ADA	20	43248163	43280874	q13.12	2761821468	0.944774	0.98868	0.0677006	0.497042	0.374373	NA	0.395122	1	0.315854	1	1	NA	0.186562	-0.361398	0.214883	0.384268	TRUE	FALSE	FALSE	-0.150112	1	-0.104318	0	1	FALSE	FALSE	FALSE	0	FALSE	FALSE	FALSE	FALSE	none	NA	NA	NA	NA	NA	NA	NA	NA	NA	NA	NA
ADAL	15	43622872	43646096	q15.3	2350908591	1	0.683298	0.628694	0.299416	0.683298	NA	0.0107471	0.908185	0.852579	0.780124	0.908185	Basal	0.574892	-0.0493932	0.122286	0.747863	FALSE	FALSE	FALSE	-0.00623235	0.0191605	0.566379	0.461969	0.16229	TRUE	FALSE	FALSE	0.447274	FALSE	FALSE	FALSE	FALSE	none	0.00193133	-0.554685	0.504066	0.0164639	FALSE	TRUE	FALSE	-0.989264	0.000600653	-0.355079	0.551819
ADAM10	15	58887403	59042177	q21.3	2366173122	1	0.683298	0.628694	0.0611451	1	NA	0.000951038	0.908185	0.852579	0.994169	0.685763	Basal	0.921476	0.243533	0.0271746	0.971133	FALSE	FALSE	FALSE	0.003098	0.487596	0.139295	0.149461	0.755293	FALSE	FALSE	FALSE	0.0169779	FALSE	FALSE	FALSE	FALSE	none	0.421639	-0.0905324	0.137955	0.575871	FALSE	FALSE	FALSE	-0.0216984	0.108552	-0.18067	0.270604
ADAM12	10	127700950	128077024	q26.2	1808074093	1	0.683298	0.027817	0.731283	1	Her2	0.0287475	1	0.776168	0.359696	0.846648	Basal	0.185705	0.287425	0.264275	0.382707	FALSE	FALSE	FALSE	0.119895	0.564499	0.0835397	0.120125	0.804527	FALSE	FALSE	FALSE	0.00789109	FALSE	FALSE	FALSE	FALSE	none	0.936213	-0.0174681	0.016225	0.967578	FALSE	FALSE	FALSE	-0.000250042	0.51086	-0.177182	0.113575
ADAM15	1	155023042	155035252	q22	155023042	0.224606	0.88351	0.729704	0.224606	0.97816	NA	1	1	1	1	1	NA	0.164531	0.364744	0.220576	0.355778	FALSE	FALSE	FALSE	0.163705	0.407247	0.131334	0.133265	0.697296	FALSE	FALSE	FALSE	0.0205647	FALSE	FALSE	FALSE	FALSE	none	NA	NA	NA	NA	NA	NA	NA	NA	NA	NA	NA
ADAM17	2	9628615	9695921	p25.1	258879236	0.204108	1	0.542056	1	0.595932	NA	0.717285	0.642228	0.883036	0.127337	0.917437	NA	0.121278	0.389746	0.28575	0.297314	FALSE	FALSE	FALSE	0.205312	0.407755	0.017424	0.15875	0.697296	FALSE	FALSE	FALSE	0.00272831	FALSE	FALSE	FALSE	FALSE	none	0.0127127	-0.259476	0.404808	0.0522419	FALSE	TRUE	FALSE	-0.332643	0.447826	-0.0770345	0.129314
ADAM22	7	87563458	87832204	q21.12	1321220485	0.232078	0.759059	0.677029	0.824399	0.759059	NA	0.303871	0.889916	0.487518	0.649734	0.889916	NA	0.833032	-0.0223383	0.0412861	0.923049	FALSE	FALSE	FALSE	-0.000776826	0.715635	-0.036726	0.0688102	0.890098	FALSE	FALSE	FALSE	-0.00185694	FALSE	FALSE	FALSE	FALSE	none	0.944711	5.73726e-05	0.0175075	0.972828	FALSE	FALSE	FALSE	6.8641e-07	0.0617394	-0.370949	0.35015
ADAM28	8	24151553	24216531	p21.2	1416947243	1	0.683298	0.628694	0.299416	0.683298	NA	0.0124556	0.896456	0.22542	0.99197	0.896456	Basal	0.611584	-0.355522	0.126867	0.77648	TRUE	FALSE	FALSE	-0.0390611	1	-0.149227	0.009759	1	FALSE	FALSE	FALSE	0	FALSE	FALSE	FALSE	FALSE	none	0.0329517	-0.464007	0.355635	0.0974802	FALSE	TRUE	FALSE	-0.46915	0.680367	-0.11049	0.0721966
ADAM8	10	135075907	135090372	q26.3	1815449050	1	0.683298	0.027817	0.731283	1	Her2	0.0180024	1	0.729487	0.601342	0.806374	Basal	0.953704	-0.114561	0.0170042	0.987515	FALSE	FALSE	FALSE	-0.000625093	0.215201	-0.261023	0.243726	0.523237	FALSE	FALSE	FALSE	-0.0734262	FALSE	FALSE	FALSE	FALSE	none	0.25284	-0.390481	0.194864	0.405012	FALSE	FALSE	FALSE	-0.153276	0.720792	0.149698	0.0631249
ADAM9	8	38854388	38962663	p11.22	1431650078	0.864955	0.806374	0.12804	0.293793	0.967471	NA	0.0254902	0.642228	0.883036	1	0.642228	Basal	0.0680555	0.169238	0.330738	0.208625	FALSE	FALSE	FALSE	0.115189	0.0275741	0.486286	0.395448	0.19286	FALSE	FALSE	FALSE	0.347577	FALSE	FALSE	FALSE	FALSE	none	0.555432	-0.0408548	0.117793	0.691599	FALSE	FALSE	FALSE	-0.00654272	0.381642	0.136763	0.172159
ADAMTS1	21	28208066	28217728	q21.3	2809806891	0.165058	0.809979	0.760714	0.487518	1	NA	0.232078	0.955079	0.677029	0.824399	0.430939	NA	0.861674	0.224027	0.0378556	0.940157	FALSE	FALSE	FALSE	0.00600387	0.784157	0.0881677	0.0567835	0.921833	FALSE	FALSE	FALSE	0.00311653	FALSE	FALSE	FALSE	FALSE	none	0.817493	0.0991589	0.0432627	0.889693	FALSE	FALSE	FALSE	0.00503328	0.0870516	0.396256	0.296658
ADAMTS12	5	33523640	33892297	p13.2	915150340	0.17175	0.983649	0.207346	0.727046	0.880382	NA	0.731283	0.683298	0.628694	0.299416	1	NA	0.391043	0.116359	0.147067	0.59978	FALSE	FALSE	FALSE	0.0258326	0.0388865	0.316079	0.34494	0.229845	FALSE	FALSE	FALSE	0.201836	FALSE	FALSE	FALSE	FALSE	none	0.0190939	0.450429	0.452956	0.0680527	TRUE	TRUE	TRUE	0.525721	0.00598966	0.558047	0.516752
ADAMTS16	5	5140443	5320417	p15.32	886767143	0.119835	0.994868	0.357877	0.865413	0.49967	NA	0.204108	1	0.542056	0.64491	1	NA	0.479731	0.0111418	0.119894	0.673628	FALSE	FALSE	FALSE	0.0019117	0.916337	0.295683	0.0199823	0.98295	FALSE	FALSE	FALSE	0.00220829	FALSE	FALSE	FALSE	FALSE	none	0.906832	-0.244924	0.0338255	0.950461	FALSE	FALSE	FALSE	-0.00540441	0.66742	0.280187	0.101477
ADAMTS2	5	178537852	178772431	q35.3	1060164552	1	1	0.628694	0.0611451	0.683298	NA	0.000951038	0.98868	0.253894	0.994169	0.908185	Basal	0.0191605	0.164369	0.461969	0.100801	FALSE	FALSE	FALSE	0.163799	0.717297	-0.0526802	0.0815239	0.890098	FALSE	FALSE	FALSE	-0.00266361	FALSE	FALSE	FALSE	FALSE	none	0.0330383	0.11705	0.355499	0.0974907	FALSE	TRUE	FALSE	0.118342	0.0886669	0.164254	0.286522
ADAMTS4	1	161154098	161168846	q23.3	161154098	0.0575437	0.917928	0.784558	0.282715	0.987083	NA	1	1	1	1	1	NA	0.00266909	0.703001	0.45516	0.0326222	FALSE	TRUE	FALSE	1.045	0.643077	0.184827	0.0758601	0.848208	FALSE	FALSE	FALSE	0.0132146	FALSE	FALSE	FALSE	FALSE	none	NA	NA	NA	NA	NA	NA	NA	NA	NA	NA	NA
ADAMTS5	21	28290231	28338832	q21.3	2809889056	0.165058	0.809979	0.760714	0.487518	1	NA	0.232078	0.955079	0.677029	0.824399	0.430939	NA	0.0064109	-1.18827	0.492123	0.0536035	TRUE	TRUE	TRUE	-1.51006	0.98015	0.147177	0.00946391	1	FALSE	FALSE	FALSE	0	TRUE	FALSE	FALSE	FALSE	mrna	0.0134029	-0.827482	0.420266	0.0537812	TRUE	TRUE	TRUE	-1.05038	0.0149442	-0.579283	0.414085
ADAMTSL1	9	18473892	18910948	p22.2	1557633604	0.000448203	0.85469	1	0.889916	1	Basal	0.727046	0.880382	0.207346	0.428041	0.880382	NA	0.89189	-0.180016	0.032686	0.955637	FALSE	FALSE	FALSE	-0.00354757	0.428549	0.512009	0.16343	0.713303	FALSE	FALSE	FALSE	0.0751251	FALSE	FALSE	FALSE	FALSE	none	0.789111	-0.206237	0.0503503	0.869959	FALSE	FALSE	FALSE	-0.0124775	0.290443	-0.137043	0.188814
ADAMTSL2	9	136397286	136440641	q34.2	1675556998	0.649734	0.889916	0.487518	0.919939	0.231447	NA	0.231447	1	0.41586	0.572875	0.85469	NA	0.0486378	0.31582	0.344797	0.171715	FALSE	FALSE	FALSE	0.241663	0.289801	0.217461	0.18999	0.60194	FALSE	FALSE	FALSE	0.0479385	FALSE	FALSE	FALSE	FALSE	none	0.881392	0.396676	0.0307729	0.933892	TRUE	FALSE	FALSE	0.0117825	0.0368485	0.541976	0.369274
ADAMTSL3	15	84322838	84708594	q25.2	2391608557	0.487518	0.809979	0.760714	0.165058	1	NA	0.0105965	0.759059	0.677029	1	0.759059	Basal	0.00769487	0.800497	0.482659	0.0589291	FALSE	TRUE	FALSE	0.984347	0.328197	0.335012	0.189278	0.635013	FALSE	FALSE	FALSE	0.0660702	FALSE	FALSE	FALSE	FALSE	none	0.581644	0.0826633	0.0988861	0.712558	FALSE	FALSE	FALSE	0.0121664	0.581644	-0.0626938	0.0988861
ADAMTSL4	1	150521884	150533413	q21.3	150521884	0.0575437	0.917928	0.784558	0.282715	0.987083	NA	1	1	1	1	1	NA	0.0923138	0.341504	0.26551	0.251919	FALSE	FALSE	FALSE	0.204472	0.708733	-0.0523205	0.0616363	0.884522	FALSE	FALSE	FALSE	-0.00278824	FALSE	FALSE	FALSE	FALSE	none	NA	NA	NA	NA	NA	NA	NA	NA	NA	NA	NA
ADAP1	7	937540	995043	p22.3	1234594567	0.530369	0.759059	0.328401	0.824399	0.759059	NA	0.0865982	1	0.487518	0.649734	0.889916	NA	0.984713	0.347378	0.00688102	1	FALSE	FALSE	FALSE	0	0.0985433	0.289591	0.295884	0.353951	FALSE	FALSE	FALSE	0.130622	FALSE	FALSE	FALSE	FALSE	none	0.0131143	-0.556798	0.455196	0.0533461	FALSE	TRUE	FALSE	-0.708747	1	-0.00122788	0
ADAP2	17	29233362	29286340	q11.2	2529405226	1	1	0.628694	0.0611451	0.683298	NA	0.221037	0.98868	0.253894	0.780124	0.685763	NA	0.407604	-0.296692	0.176635	0.615829	FALSE	FALSE	FALSE	-0.0624655	0.0601543	-0.297254	0.380445	0.280404	TRUE	FALSE	FALSE	-0.164148	FALSE	FALSE	FALSE	FALSE	none	0.262009	0.268839	0.191014	0.4157	TRUE	FALSE	FALSE	0.102487	0.717648	0.0874747	0.0636715
ADAR	1	154554538	154600475	q21.3	154554538	0.224606	0.88351	0.729704	0.224606	0.97816	NA	1	1	1	1	1	NA	0.031434	0.501401	0.335459	0.135494	FALSE	FALSE	FALSE	0.435256	0.00425144	0.298422	0.436557	0.0832776	FALSE	TRUE	FALSE	0.322138	FALSE	FALSE	FALSE	FALSE	none	NA	NA	NA	NA	NA	NA	NA	NA	NA	NA	NA
ADARB1	21	46493768	46646478	q22.3	2828092593	0.107476	0.753676	1	0.395387	1	NA	0.649734	0.889916	0.165058	0.649734	0.889916	NA	0.869288	0.110457	0.0341394	0.943533	FALSE	FALSE	FALSE	0.00278826	0.381374	0.164312	0.162162	0.676915	FALSE	FALSE	FALSE	0.0278454	FALSE	FALSE	FALSE	FALSE	none	1	0.0251572	0	1	FALSE	FALSE	FALSE	0	0.64285	0.0635082	0.0829356
ADAT1	16	75630879	75657198	q23.1	2485447990	0.299416	0.683298	0.628694	0.731283	1	NA	0.842503	0.170793	0.270942	0.599716	0.987607	NA	0.106811	0.518962	0.382316	0.275638	FALSE	FALSE	FALSE	0.290443	0.106811	0.139238	0.382316	0.367256	FALSE	FALSE	FALSE	0.0605729	FALSE	FALSE	FALSE	FALSE	none	0.239716	-0.256583	0.200108	0.389865	FALSE	FALSE	FALSE	-0.104965	0.0414405	-0.186751	0.340725
ADAT2	6	143743969	143771810	q24.2	1206285929	0.731283	1	0.195504	1	0.246467	NA	0.780124	0.133416	0.852579	0.221037	0.98868	NA	0.407604	0.15404	0.176635	0.615829	FALSE	FALSE	FALSE	0.0324315	0.243064	-0.155234	0.244572	0.551206	FALSE	FALSE	FALSE	-0.040157	FALSE	FALSE	FALSE	FALSE	none	0.00170826	-0.291048	0.509372	0.0151325	FALSE	TRUE	FALSE	-0.529734	0.101575	-0.237907	0.27591
ADCK1	14	78266426	78401355	q24.3	2278202605	0.64491	1	0.542056	0.204108	1	NA	0.0436049	0.880382	0.509911	0.991081	0.627378	Basal	0.172441	0.132305	0.278747	0.366703	FALSE	FALSE	FALSE	0.0576434	0.656054	0.0709151	0.0975616	0.856864	FALSE	FALSE	FALSE	0.00475757	FALSE	FALSE	FALSE	FALSE	none	0.00775314	-0.260069	0.432275	0.0377891	FALSE	TRUE	FALSE	-0.369983	0.613998	-0.0618184	0.086455
ADCK3	1	227085237	227175246	q42.13	227085237	0.469631	0.96554	0.322971	0.175601	0.96554	NA	1	1	0.170732	1	1	NA	0.00514298	0.41067	0.433433	0.0468903	FALSE	TRUE	FALSE	0.545746	0.55007	0.0593149	0.0981809	0.796002	FALSE	FALSE	FALSE	0.00587727	FALSE	FALSE	FALSE	FALSE	none	NA	NA	NA	NA	NA	NA	NA	NA	NA	NA	NA
ADCK4	19	41197434	41224112	q13.2	2700641756	0.231447	1	0.41586	0.572875	0.85469	NA	0.303871	0.889916	0.0306993	1	0.889916	Her2	0.0777477	0.248985	0.315422	0.226219	FALSE	FALSE	FALSE	0.160713	0.135372	0.338623	0.269263	0.415436	FALSE	FALSE	FALSE	0.129183	FALSE	FALSE	FALSE	FALSE	none	0.000289573	-0.495851	0.59108	0.00583312	FALSE	TRUE	FALSE	-1.10778	0.537678	-0.0896467	0.112587
ADCK5	8	145596790	145618457	q24.3	1538392480	0.157497	0.829207	0.148268	0.691628	0.996653	NA	0.64491	0.164925	1	0.64491	1	NA	0.00325216	0.712882	0.474579	0.0362922	FALSE	TRUE	FALSE	1.02668	0.0099602	0.282448	0.419628	0.122631	FALSE	FALSE	FALSE	0.257423	FALSE	FALSE	FALSE	FALSE	none	0.0144908	-0.456582	0.508168	0.0567979	FALSE	TRUE	FALSE	-0.56875	0.774299	-0.0380583	0.0725954
ADCY3	2	25042038	25142708	p23.3	274292659	0.00787992	1	1	1	1	Basal	1	0.642228	0.215442	0.127337	0.917437	NA	0.065406	0.379659	0.336011	0.203747	FALSE	FALSE	FALSE	0.26231	0.72881	0.0358799	0.0720023	0.896439	FALSE	FALSE	FALSE	0.00170355	FALSE	FALSE	FALSE	FALSE	none	0.124575	-0.41454	0.252747	0.244272	FALSE	FALSE	FALSE	-0.253751	0.0514046	-0.244386	0.317278
ADCY6	12	49159975	49182820	q13.12	2000074381	0.889916	0.85469	0.809979	0.0544096	0.85469	NA	0.0254902	0.917437	0.555537	0.942456	0.917437	Basal	0.202611	0.579701	0.235139	0.403507	FALSE	FALSE	FALSE	0.228489	0.0480793	0.629883	0.356762	0.255437	TRUE	FALSE	FALSE	0.373341	FALSE	FALSE	FALSE	FALSE	none	0.0513833	-0.576101	0.340958	0.132212	FALSE	FALSE	FALSE	-0.506237	0.0344935	-0.278163	0.368234
ADCY7	16	50280048	50352046	q12.1	2460097159	0.889916	0.85469	0.0183445	0.572875	1	Her2	0.466499	0.103544	0.77458	0.747911	0.973531	NA	0.696997	-0.29049	0.0948209	0.838813	FALSE	FALSE	FALSE	-0.0221745	0.85962	-0.0649426	0.0474105	0.957161	FALSE	FALSE	FALSE	-0.00123488	FALSE	FALSE	FALSE	FALSE	none	0.433718	-0.269872	0.141101	0.587746	FALSE	FALSE	FALSE	-0.0622892	0.757535	-0.0947766	0.0577232
ADCY9	16	4003388	4166186	p13.3	2413820499	0.780124	0.133416	0.568992	0.497042	0.98868	NA	0.0012442	1	1	1	1	Basal	0.18466	0.361101	0.221759	0.381796	FALSE	FALSE	FALSE	0.151001	0.386812	0.104777	0.146159	0.681852	FALSE	FALSE	FALSE	0.0174255	FALSE	FALSE	FALSE	FALSE	none	0.0567589	-0.750236	0.38545	0.141865	TRUE	FALSE	FALSE	-0.636294	0.0245059	-0.401294	0.44475
ADD1	4	2845584	2931803	p16.3	693318008	1	1	1	0.395122	0.356098	NA	0.00301148	0.948684	0.679276	0.865413	0.948684	Basal	NA	NA	NA	NA	NA	NA	NA	NA	NA	NA	NA	NA	NA	NA	NA	NA	NA	NA	NA	FALSE	NA	0.0073728	-0.224459	0.424043	0.0366687	FALSE	TRUE	FALSE	-0.322258	0.00084598	-0.336476	0.518776
ADD2	2	70834750	70995357	p13.3	320085371	0.002901	1	0.760714	1	0.809979	Basal	0.889916	0.85469	0.120272	0.231447	1	NA	0.00336747	0.839178	0.490612	0.0364876	FALSE	TRUE	FALSE	1.20662	0.329525	0.576724	0.176314	0.63607	TRUE	FALSE	FALSE	0.113323	FALSE	FALSE	FALSE	FALSE	none	0.368237	-0.125185	0.160145	0.524617	FALSE	FALSE	FALSE	-0.0350715	0.015309	-0.609259	0.410807
ADD3	10	111756126	111895323	q25.1	1792129269	1	0.595932	0.128429	0.64491	1	NA	0.0287475	1	0.449398	0.667245	0.846648	Basal	0.303134	-0.583349	0.210163	0.518179	TRUE	FALSE	FALSE	-0.166558	0.336182	-0.171185	0.197028	0.641894	FALSE	FALSE	FALSE	-0.0329593	FALSE	FALSE	FALSE	FALSE	none	0.000564523	-1.24925	0.545728	0.00823419	TRUE	TRUE	TRUE	-2.60391	5.60084e-05	-0.548528	0.622953
ADH1B	4	100226121	100242558	q23	790698545	0.395122	1	1	0.395122	1	NA	0.0287475	0.846648	0.449398	0.897906	0.976765	Basal	NA	NA	NA	NA	NA	NA	NA	NA	NA	NA	NA	NA	NA	NA	NA	NA	NA	NA	NA	FALSE	NA	0.425556	-0.402327	0.131266	0.579955	FALSE	FALSE	FALSE	-0.0951928	0.0668407	-0.682317	0.295349
ADH1C	4	100257649	100274184	q23	790730073	0.395122	1	1	0.395122	1	NA	0.0287475	0.846648	0.449398	0.897906	0.976765	Basal	NA	NA	NA	NA	NA	NA	NA	NA	NA	NA	NA	NA	NA	NA	NA	NA	NA	NA	NA	FALSE	NA	0.360974	-1.09673	0.150018	0.517265	TRUE	FALSE	FALSE	-0.313978	0.00275336	-1.10399	0.468807
ADH5	4	99992132	100009952	q23	790464556	0.395122	1	1	0.395122	1	NA	0.0287475	0.846648	0.449398	0.897906	0.976765	Basal	NA	NA	NA	NA	NA	NA	NA	NA	NA	NA	NA	NA	NA	NA	NA	NA	NA	NA	NA	FALSE	NA	0.0156548	-0.336512	0.384422	0.0597211	FALSE	TRUE	FALSE	-0.411847	0.0014061	-0.319905	0.496936
ADHFE1	8	67342420	67383836	q13.1	1460138110	0.630293	0.787039	0.357877	0.630293	0.787039	NA	0.64491	0.164925	0.542056	1	1	NA	0.0860726	-0.336331	0.284747	0.239735	TRUE	FALSE	FALSE	-0.208615	0.518039	-0.033354	0.109903	0.775213	FALSE	FALSE	FALSE	-0.00368825	FALSE	FALSE	FALSE	FALSE	none	0.784641	-0.188605	0.067651	0.867369	FALSE	FALSE	FALSE	-0.0116551	0.66742	-0.169229	0.101477
ADI1	2	3501132	3523507	p25.3	252751753	0.0277871	1	0.542056	1	1	Basal	0.717285	0.642228	0.883036	0.127337	0.917437	NA	0.977276	-0.0787365	0.0105833	0.998714	FALSE	FALSE	FALSE	-4.39873e-05	0.711902	0.113249	0.0740834	0.887389	FALSE	FALSE	FALSE	0.00587603	FALSE	FALSE	FALSE	FALSE	none	0.168704	0.264255	0.230515	0.304019	TRUE	FALSE	FALSE	0.136646	0.389216	0.0996943	0.14618
ADIPOQ	3	186560463	186576252	q27.3	679010457	0.093218	0.806374	0.729487	0.601342	0.967471	NA	1	0.595932	0.0120964	1	1	Her2	0.519343	-0.917364	0.109835	0.704377	TRUE	FALSE	FALSE	-0.139618	0.862989	-0.0502346	0.0313814	0.95934	FALSE	FALSE	FALSE	-0.0009056	FALSE	FALSE	FALSE	FALSE	none	0.824811	-1.49325	0.0496292	0.89561	TRUE	FALSE	FALSE	-0.0714985	0.0350672	-0.438328	0.397033
ADIPOR2	12	1797740	1897844	p13.33	1952712146	0.303871	0.889916	0.487518	0.919939	0.572875	NA	0.959163	0.36258	0.270296	0.455796	0.938744	NA	0.504278	0.368614	0.128071	0.690802	FALSE	FALSE	FALSE	0.0592164	0.722267	0.338422	0.0702323	0.893859	FALSE	FALSE	FALSE	0.0164916	FALSE	FALSE	FALSE	FALSE	none	0.584178	-0.526738	0.1017	0.715265	FALSE	FALSE	FALSE	-0.0766577	0.875924	-0.0220654	0.031562
ADIRF	10	88727949	88743691	q23.2	1769101092	1	0.595932	0.128429	0.64491	1	NA	0.0287475	1	0.449398	0.667245	0.846648	Basal	0.167977	0.90747	0.275839	0.360651	TRUE	FALSE	FALSE	0.40193	0.408547	0.203406	0.170757	0.697296	FALSE	FALSE	FALSE	0.0318499	FALSE	FALSE	FALSE	FALSE	none	0.17538	-0.602581	0.226528	0.312447	FALSE	FALSE	FALSE	-0.304439	0.0766487	-0.670297	0.293457
ADK	10	75910960	76469061	q22.2	1756284103	0.798462	0.753676	0.0511068	0.798462	1	NA	0.455796	1	0.270296	0.455796	0.704372	NA	0.595269	0.0139573	0.104126	0.764624	FALSE	FALSE	FALSE	0.00162675	0.191392	0.181861	0.246117	0.492734	FALSE	FALSE	FALSE	0.0559017	FALSE	FALSE	FALSE	FALSE	none	0.098978	-0.322767	0.282294	0.20872	FALSE	FALSE	FALSE	-0.219622	0.84744	0.0389256	0.0360375
ADNP	20	49505585	49547958	q13.13	2768078890	0.865413	0.994868	0.116827	0.336393	0.49967	NA	0.395122	1	0.315854	1	1	NA	0.212593	0.193937	0.202999	0.417497	FALSE	FALSE	FALSE	0.0735692	0.0733898	0.127904	0.28871	0.309336	FALSE	FALSE	FALSE	0.065176	FALSE	FALSE	FALSE	FALSE	none	NA	NA	NA	NA	NA	NA	NA	NA	NA	NA	NA
ADNP2	18	77866915	77905406	q23	2659233989	0.107476	1	0.0511068	1	1	NA	0.455796	0.938744	0.618924	0.176148	0.938744	NA	0.00414635	0.936127	0.5017	0.0418589	TRUE	TRUE	TRUE	1.29018	0.0211191	0.403776	0.416505	0.169328	FALSE	FALSE	FALSE	0.311421	TRUE	FALSE	FALSE	FALSE	mrna	0.47222	-0.0107649	0.126131	0.621851	FALSE	FALSE	FALSE	-0.00222095	0.84744	-0.0054321	0.0360375
ADO	10	64564516	64568238	q21.3	1744937659	0.395387	0.753676	0.267702	0.798462	1	NA	0.455796	1	0.270296	0.455796	0.704372	NA	0.320893	-0.121244	0.189321	0.532516	FALSE	FALSE	FALSE	-0.0331806	0.0331203	0.196966	0.388107	0.211565	FALSE	FALSE	FALSE	0.132865	FALSE	FALSE	FALSE	FALSE	none	0.00591756	-0.430172	0.456475	0.0320997	FALSE	TRUE	FALSE	-0.642462	0.00591756	-0.141444	0.456475
ADPGK	15	73043710	73078187	q24.1	2380329429	0.798462	0.753676	0.700892	0.107476	1	NA	0.00577797	0.704372	0.618924	1	0.938744	Basal	0.0569947	0.268489	0.350243	0.189535	FALSE	FALSE	FALSE	0.193933	0.939656	0.0390499	0.0189321	0.991773	FALSE	FALSE	FALSE	0.000140092	FALSE	FALSE	FALSE	FALSE	none	0.152209	-0.191473	0.246256	0.28338	FALSE	FALSE	FALSE	-0.104856	0.252441	0.183946	0.198206
ADPRH	3	119298115	119308792	q13.33	611748109	0.572875	0.85469	0.41586	0.572875	0.85469	NA	0.572875	0.85469	0.0183445	0.889916	1	Her2	0.820894	0.165449	0.0438763	0.915346	FALSE	FALSE	FALSE	0.00635568	0.444714	0.116701	0.138942	0.725409	FALSE	FALSE	FALSE	0.0162701	FALSE	FALSE	FALSE	FALSE	none	0.271588	0.253539	0.197444	0.425767	TRUE	FALSE	FALSE	0.0940194	0.549776	0.0946064	0.109691
ADPRHL2	1	36554476	36559533	p34.3	36554476	0.107476	1	0.267702	1	0.753676	NA	0.942456	0.917437	0.0474941	0.379528	0.917437	Her2	0.751498	0.0666515	0.0628619	0.87338	FALSE	FALSE	FALSE	0.0039189	0.227093	0.121325	0.224507	0.533838	FALSE	FALSE	FALSE	0.033072	FALSE	FALSE	FALSE	FALSE	none	0.0253972	-0.476768	0.3765	0.0823821	FALSE	TRUE	FALSE	-0.516896	0.0310076	-0.125605	0.364156
ADPRM	17	10600911	10614550	p13.1	2510772775	1	1	1	0.219512	1	NA	0.870965	0.92668	0.223832	0.332755	0.74282	NA	NA	NA	NA	NA	NA	NA	NA	NA	NA	NA	NA	NA	NA	NA	NA	NA	NA	NA	NA	FALSE	NA	0.0337714	-0.191475	0.335585	0.0990905	FALSE	TRUE	FALSE	-0.192235	0.977274	0.0288617	0.00684867
ADRA2A	10	112836790	112840658	q25.2	1793209933	1	0.595932	0.128429	0.64491	1	NA	0.0180024	1	0.729487	0.601342	0.806374	Basal	0.924444	-0.401542	0.0248146	0.97316	TRUE	FALSE	FALSE	-0.00474454	0.465446	-0.145316	0.148888	0.739094	FALSE	FALSE	FALSE	-0.0190801	FALSE	FALSE	FALSE	FALSE	none	0.0621255	-0.98304	0.308583	0.150857	TRUE	FALSE	FALSE	-0.807503	0.0668851	-0.269293	0.303353
ADRBK1	11	67033881	67054027	q13.2	1882941771	0.775394	0.36258	0.909447	0.455796	0.704372	NA	0.572875	0.497002	0.120272	0.889916	1	NA	0.00498384	0.481557	0.478651	0.0460903	FALSE	TRUE	FALSE	0.643549	0.0755045	0.0894606	0.312453	0.31202	FALSE	FALSE	FALSE	0.0452508	FALSE	FALSE	FALSE	FALSE	none	0.367879	-0.144305	0.171247	0.524277	FALSE	FALSE	FALSE	-0.0404686	0.0179585	-0.219917	0.428117
ADRBK2	22	25960816	26125261	q12.1	2855689536	0.0012442	1	1	1	1	Basal	0.780124	0.374373	0.568992	0.221037	0.98868	NA	0.0381028	-0.869208	0.4151	0.149383	TRUE	FALSE	FALSE	-0.717703	0.496443	0.169491	0.14825	0.760428	FALSE	FALSE	FALSE	0.0201596	FALSE	FALSE	FALSE	FALSE	none	0.047093	-0.373076	0.327598	0.124702	FALSE	FALSE	FALSE	-0.337308	0.019298	-0.301525	0.383038
ADRM1	20	60877149	60883918	q13.33	2779450454	0.400284	0.996653	0.413772	0.400284	0.562142	NA	0.395122	1	0.315854	1	1	NA	0.0696133	0.293317	0.292449	0.211473	FALSE	FALSE	FALSE	0.197914	0.0138695	0.124323	0.391432	0.138966	FALSE	FALSE	FALSE	0.106556	FALSE	FALSE	FALSE	FALSE	none	NA	NA	NA	NA	NA	NA	NA	NA	NA	NA	NA
ADSL	22	40742507	40786467	q13.1	2870471227	0.0012442	1	1	1	1	Basal	0.826226	0.436651	0.30431	0.276238	0.992303	NA	0.431206	0.206767	0.173925	0.636365	FALSE	FALSE	FALSE	0.0405871	0.15735	0.112211	0.300416	0.441309	FALSE	FALSE	FALSE	0.0398637	FALSE	FALSE	FALSE	FALSE	none	0.00391113	-0.495353	0.465952	0.0250471	FALSE	TRUE	FALSE	-0.79318	0.00019203	-0.270193	0.586198
ADSS	1	244571796	244615436	q44	244571796	0.469631	0.96554	0.322971	0.175601	0.96554	NA	1	1	0.315854	0.395122	1	NA	0.0236508	0.493585	0.360518	0.114437	FALSE	FALSE	FALSE	0.464677	5.3339e-05	0.366865	0.59743	0.00976262	FALSE	TRUE	FALSE	0.737558	FALSE	FALSE	FALSE	FALSE	none	NA	NA	NA	NA	NA	NA	NA	NA	NA	NA	NA
ADSSL1	14	105190523	105213662	q32.33	2305126702	0.64491	1	0.542056	0.204108	1	NA	0.00367558	0.846648	0.776168	0.986622	0.846648	Basal	0.621652	0.206244	0.105081	0.784826	FALSE	FALSE	FALSE	0.0217024	0.531396	-0.22721	0.131352	0.783012	FALSE	FALSE	FALSE	-0.0241369	FALSE	FALSE	FALSE	FALSE	none	0.00203974	-0.675424	0.494244	0.0170262	FALSE	TRUE	FALSE	-1.19475	0.0258891	0.0326305	0.365535
AEBP1	7	44143960	44154161	p13	1277800987	0.775394	0.938744	0.0691648	0.775394	0.704372	NA	0.204108	1	0.542056	1	0.595932	NA	0.682348	0.341673	0.0710163	0.827674	FALSE	FALSE	FALSE	0.0280652	0.115487	0.338544	0.262214	0.381653	FALSE	FALSE	FALSE	0.141624	FALSE	FALSE	FALSE	FALSE	none	0.391097	-0.717241	0.16708	0.547548	FALSE	FALSE	FALSE	-0.187615	0.391097	-0.224871	0.16708
AES	19	3052908	3063105	p13.3	2662497230	0.534709	1	1	0.115947	1	NA	0.971414	0.759059	0.0155298	0.824399	0.759059	Her2	0.129721	0.733322	0.292554	0.309558	FALSE	FALSE	FALSE	0.37345	0.61029	1.01364	0.106383	0.833445	TRUE	FALSE	FALSE	0.0802026	FALSE	FALSE	FALSE	FALSE	none	0.0354429	-0.256755	0.341322	0.102798	FALSE	FALSE	FALSE	-0.253678	0.792433	-0.00644766	0.0458492
AFAP1	4	7760441	7941653	p16.1	698232865	1	1	1	0.395122	0.356098	NA	0.0107471	0.908185	0.568992	0.780124	0.98868	Basal	NA	NA	NA	NA	NA	NA	NA	NA	NA	NA	NA	NA	NA	NA	NA	NA	NA	NA	NA	FALSE	NA	0.301176	-0.171031	0.169163	0.457441	FALSE	FALSE	FALSE	-0.0580931	0.921362	-0.00614834	0.0182879
AFAP1L1	5	148651434	148721365	q32	1030278134	1	1	0.700892	0.000915401	1	LumB	0.000237147	0.976765	0.449398	0.986622	0.976765	Basal	0.375758	0.0771971	0.179583	0.585495	FALSE	FALSE	FALSE	0.0179465	0.0488159	0.246439	0.381613	0.256178	FALSE	FALSE	FALSE	0.145759	FALSE	FALSE	FALSE	FALSE	none	0.082887	0.339874	0.295961	0.184395	TRUE	FALSE	FALSE	0.249553	0.144624	0.284192	0.250429
AFAP1L2	10	116054583	116164515	q25.3	1796427726	1	0.595932	0.128429	0.64491	1	NA	0.0287475	1	0.449398	0.667245	0.846648	Basal	0.767179	-0.195136	0.0656759	0.880036	FALSE	FALSE	FALSE	-0.0108299	0.668832	-0.0846522	0.0919462	0.8623	FALSE	FALSE	FALSE	-0.00544668	FALSE	FALSE	FALSE	FALSE	none	0.360247	-0.443386	0.154451	0.516974	FALSE	FALSE	FALSE	-0.127044	0.165499	-0.295319	0.231677
AFF1	4	87856154	88062206	q21.3	778328578	0.395122	1	1	0.395122	1	NA	0.129035	0.846648	0.16525	0.897906	0.976765	NA	NA	NA	NA	NA	NA	NA	NA	NA	NA	NA	NA	NA	NA	NA	NA	NA	NA	NA	NA	FALSE	NA	0.0624627	-0.28045	0.300037	0.151196	FALSE	FALSE	FALSE	-0.230098	0.205607	-0.0711418	0.206275
AFF3	2	100162323	100759201	q11.2	349412944	0.0439024	1	1	1	1	Basal	0.0642889	0.955079	0.677029	0.232078	1	NA	NA	NA	NA	NA	NA	NA	NA	NA	NA	NA	NA	NA	NA	NA	NA	NA	NA	NA	NA	NA	NA	0.00273545	-0.69943	0.467764	0.0201482	FALSE	TRUE	FALSE	-1.18607	0.0650948	-0.255418	0.297225
AFF4	5	132211071	132299326	q31.1	1013837771	1	1	0.700892	0.000915401	1	LumB	3.26537e-05	0.98868	0.568992	0.994169	0.908185	Basal	0.0923207	0.268495	0.343594	0.251919	FALSE	FALSE	FALSE	0.160758	0.0923207	0.188944	0.343594	0.343578	FALSE	FALSE	FALSE	0.0876653	FALSE	FALSE	FALSE	FALSE	none	5.60256e-06	-0.615063	0.705244	0.00105563	FALSE	TRUE	FALSE	-1.83073	0.682706	0.0086663	0.0727632
AFG3L2	18	12328943	12377313	p11.21	2593696017	0.204108	1	0.128429	1	1	NA	0.379528	0.917437	0.555537	0.379528	0.917437	NA	0.018751	0.378965	0.41275	0.100202	FALSE	FALSE	FALSE	0.378632	0.476339	-0.012345	0.137583	0.747423	FALSE	FALSE	FALSE	-0.00156082	FALSE	FALSE	FALSE	FALSE	none	0.00274261	-0.483489	0.477898	0.0201482	FALSE	TRUE	FALSE	-0.819882	0.112773	-0.255249	0.264249
AFM	4	74347400	74369691	q13.3	764819824	0.64491	1	0.542056	0.64491	0.595932	NA	0.093218	0.806374	0.388509	0.864955	0.967471	NA	0.0421001	0.0848881	0.384626	0.158484	FALSE	FALSE	FALSE	0.0679119	0.0950427	0.438448	0.32259	0.3468	FALSE	FALSE	FALSE	0.201652	FALSE	FALSE	FALSE	FALSE	none	0.00271555	0.0937693	0.481181	0.0201482	FALSE	TRUE	FALSE	0.159011	0.741723	0.00682708	0.0575325
AFMID	17	76183398	76203782	q25.3	2576355262	0.0633195	0.98868	0.852579	0.221037	0.908185	NA	1	1	0.341963	0.165058	0.41586	NA	0.442552	0.270897	0.136097	0.646279	FALSE	FALSE	FALSE	0.0513567	0.932182	0.0759308	0.0177518	0.990166	FALSE	FALSE	FALSE	0.0003259	FALSE	FALSE	FALSE	FALSE	none	0.326079	-0.238457	0.205777	0.481183	FALSE	FALSE	FALSE	-0.0757555	0.573759	-0.156682	0.121046
AFTPH	2	64751465	64820139	p14	314002086	9.41933e-08	1	1	1	1	Basal	1	0.809979	0.082049	0.165058	1	NA	0.390135	0.0728284	0.153182	0.599717	FALSE	FALSE	FALSE	0.0161718	0.326704	-0.103363	0.174071	0.634526	FALSE	FALSE	FALSE	-0.0204195	FALSE	FALSE	FALSE	FALSE	none	0.476058	-0.0319991	0.130319	0.624366	FALSE	FALSE	FALSE	-0.00654576	0.620092	0.0448897	0.0919898
AGA	4	178351924	178363657	q34.3	868824348	1	1	0.315854	0.395122	1	NA	0.00646134	0.880382	0.509911	0.924192	0.983649	Basal	NA	NA	NA	NA	NA	NA	NA	NA	NA	NA	NA	NA	NA	NA	NA	NA	NA	NA	NA	FALSE	NA	0.163377	-0.272176	0.226503	0.29709	FALSE	FALSE	FALSE	-0.143467	0.295932	-0.148364	0.171033
AGAP1	2	236402733	237040444	q37.2	485653354	0.219512	1	1	1	1	NA	0.0287475	0.846648	0.776168	0.667245	0.976765	Basal	NA	NA	NA	NA	NA	NA	NA	NA	NA	NA	NA	NA	NA	NA	NA	NA	NA	NA	NA	FALSE	NA	0.220396	-0.153995	0.197274	0.368431	FALSE	FALSE	FALSE	-0.0667792	0.705348	-0.0414778	0.0627691
AGAP2	12	58118980	58135940	q14.1	2009033386	0.850286	0.809979	1	0.0306993	0.809979	LumB	0.00577797	0.938744	0.618924	0.959163	0.938744	Basal	1	0.24293	0.00447617	1	FALSE	FALSE	FALSE	0	1	0.110823	0.00447617	1	FALSE	FALSE	FALSE	0	FALSE	FALSE	FALSE	FALSE	none	0.290615	-0.148728	0.186243	0.445853	FALSE	FALSE	FALSE	-0.0521751	0.242956	-0.257095	0.205182
AGAP3	7	150782918	150841523	q36.1	1384439945	0.127337	0.917437	0.555537	0.717285	0.917437	NA	0.64491	0.595932	0.128429	1	1	NA	0.015663	0.379258	0.393563	0.0898833	FALSE	TRUE	FALSE	0.396826	0.0281874	0.176058	0.359829	0.194737	FALSE	FALSE	FALSE	0.125098	FALSE	FALSE	FALSE	FALSE	none	0.84246	-0.00853096	0.0423334	0.907019	FALSE	FALSE	FALSE	-0.000361572	0.053202	-0.184059	0.34925
AGFG1	2	228336868	228425930	q36.3	477587489	0.219512	1	1	1	1	NA	0.093218	0.806374	0.729487	0.601342	0.967471	NA	NA	NA	NA	NA	NA	NA	NA	NA	NA	NA	NA	NA	NA	NA	NA	NA	NA	NA	NA	FALSE	NA	0.289449	-0.0760463	0.171217	0.44476	FALSE	FALSE	FALSE	-0.0267588	0.753905	-0.0184924	0.0525065
AGFG2	7	100136834	100165842	q22.1	1333793861	0.0254902	1	0.883036	0.717285	0.642228	Basal	0.303871	0.889916	0.487518	0.649734	0.889916	NA	0.764344	-0.0527457	0.057496	0.880036	FALSE	FALSE	FALSE	-0.00292735	0.645527	-0.162085	0.0862439	0.849614	FALSE	FALSE	FALSE	-0.0114721	FALSE	FALSE	FALSE	FALSE	none	0.0515752	-0.313216	0.351734	0.132513	FALSE	FALSE	FALSE	-0.274924	0.0515752	-0.34107	0.351734
AGGF1	5	76325076	76361059	q13.3	957951776	1	1	0.628694	0.0611451	0.683298	NA	0.000479415	0.99787	0.471097	0.747911	0.973531	Basal	0.0616246	0.27082	0.414431	0.197155	FALSE	FALSE	FALSE	0.19098	0.109195	0.200471	0.360375	0.37186	FALSE	FALSE	FALSE	0.0861265	FALSE	FALSE	FALSE	FALSE	none	0.00193133	-0.377886	0.504066	0.0164639	FALSE	TRUE	FALSE	-0.673947	0.16813	-0.114328	0.233462
AGK	7	141250989	141355044	q34	1374908016	0.176148	0.938744	0.618924	0.775394	0.704372	NA	1	0.595932	0.128429	0.64491	1	NA	0.255901	0.170784	0.191198	0.46713	FALSE	FALSE	FALSE	0.0564547	0.0936672	0.239295	0.278603	0.34578	FALSE	FALSE	FALSE	0.110363	FALSE	FALSE	FALSE	FALSE	none	0.197774	-0.193462	0.24505	0.339685	FALSE	FALSE	FALSE	-0.090719	0.425251	-0.121963	0.155941
AGL	1	100315640	100389579	p21.2	100315640	0.303871	1	0.165058	0.919939	0.572875	NA	0.959163	0.938744	0.0691648	0.176148	0.938744	NA	0.689198	-0.25559	0.078495	0.832621	FALSE	FALSE	FALSE	-0.0203329	0.348528	0.106412	0.177647	0.652441	FALSE	FALSE	FALSE	0.019735	FALSE	FALSE	FALSE	FALSE	none	0.410728	-0.81806	0.150796	0.56552	TRUE	FALSE	FALSE	-0.202512	0.937779	-0.227574	0.0175345
AGMAT	1	15898848	15911605	p36.21	15898848	1	1	0.0256098	1	1	Her2	0.221037	0.98868	0.253894	0.497042	0.908185	NA	NA	NA	NA	NA	NA	NA	NA	NA	NA	NA	NA	NA	NA	NA	NA	NA	NA	NA	NA	NA	NA	0.357691	-0.141082	0.150875	0.515036	FALSE	FALSE	FALSE	-0.0406546	0.142849	-0.36553	0.237743
AGO1	1	36335409	36395211	p34.3	36335409	0.107476	1	0.267702	1	0.753676	NA	0.942456	0.917437	0.0474941	0.379528	0.917437	Her2	0.117118	0.215719	0.287368	0.291745	FALSE	FALSE	FALSE	0.115409	0.86467	-0.0246914	0.0359211	0.959811	FALSE	FALSE	FALSE	-0.000439859	FALSE	FALSE	FALSE	FALSE	none	0.505576	-0.0515758	0.117271	0.648832	FALSE	FALSE	FALSE	-0.00968944	0.173747	-0.121892	0.234541
AGO2	8	141541264	141645718	q24.3	1534336954	0.157497	0.829207	0.148268	0.691628	0.996653	NA	0.731283	0.0426129	1	0.731283	1	LumA	0.00665002	0.814762	0.446266	0.0547915	FALSE	TRUE	FALSE	1.02765	0.017685	0.225895	0.393454	0.155937	FALSE	FALSE	FALSE	0.182309	FALSE	FALSE	FALSE	FALSE	none	0.319283	-0.136493	0.225496	0.474888	FALSE	FALSE	FALSE	-0.0441431	1	0.00878851	0.00835172
AGO3	1	36396319	36538101	p34.3	36396319	0.107476	1	0.267702	1	0.753676	NA	0.942456	0.917437	0.0474941	0.379528	0.917437	Her2	0.0104118	0.564942	0.449013	0.0698794	FALSE	TRUE	FALSE	0.652876	0.509531	0.117306	0.125724	0.770116	FALSE	FALSE	FALSE	0.0133076	FALSE	FALSE	FALSE	FALSE	none	0.417562	-0.214172	0.141959	0.572219	FALSE	FALSE	FALSE	-0.0519233	0.270307	-0.0889781	0.191336
AGO4	1	36273773	36323491	p34.3	36273773	0.107476	1	0.267702	1	0.753676	NA	0.942456	0.917437	0.0474941	0.379528	0.917437	Her2	0.0754983	0.59846	0.32329	0.222116	FALSE	FALSE	FALSE	0.391046	0.290615	0.183866	0.197566	0.602131	FALSE	FALSE	FALSE	0.0405074	FALSE	FALSE	FALSE	FALSE	none	0.0645335	-0.212989	0.314779	0.154869	FALSE	FALSE	FALSE	-0.172528	0.679452	0.0020709	0.0740656
AGPAT1	6	32135989	32145873	p21.32	1094677949	0.0254902	1	0.215442	0.717285	1	Basal	0.942456	0.642228	0.215442	0.717285	0.642228	NA	0.0481754	0.375236	0.356716	0.170888	FALSE	FALSE	FALSE	0.287914	0.632596	0.0565092	0.0910765	0.842997	FALSE	FALSE	FALSE	0.00419153	FALSE	FALSE	FALSE	FALSE	none	0.10451	-0.20564	0.295999	0.216709	FALSE	FALSE	FALSE	-0.13657	0.00664423	-0.187832	0.478152
AGPAT2	9	139567595	139581875	q34.3	1678727307	0.649734	0.889916	0.487518	0.919939	0.231447	NA	0.176148	0.938744	0.618924	0.455796	0.938744	NA	0.0400672	0.292762	0.37595	0.154329	FALSE	FALSE	FALSE	0.237592	0.104075	0.152558	0.301586	0.361424	FALSE	FALSE	FALSE	0.067428	FALSE	FALSE	FALSE	FALSE	none	0.0807683	-0.375961	0.312114	0.181466	FALSE	FALSE	FALSE	-0.278664	0.238101	-0.0828386	0.213921
AGPAT3	21	45285067	45406417	q22.3	2826883892	0.0306993	0.809979	1	0.487518	1	Basal	0.572875	0.85469	0.41586	0.572875	0.85469	NA	0.37492	0.462638	0.160982	0.585143	FALSE	FALSE	FALSE	0.107673	0.779609	0.0476856	0.0536607	0.920536	FALSE	FALSE	FALSE	0.00171474	FALSE	FALSE	FALSE	FALSE	none	0.795909	-0.074463	0.0487398	0.874945	FALSE	FALSE	FALSE	-0.00432029	0.76534	-0.0629964	0.0557026
AGPAT4	6	161551011	161695093	q26	1224092971	0.798462	1	0.0511068	1	0.331406	NA	0.157497	0.265402	0.929357	0.400284	0.996653	NA	0.693123	0.414211	0.0943042	0.83629	FALSE	FALSE	FALSE	0.0321607	0.449412	0.328149	0.172891	0.726574	FALSE	FALSE	FALSE	0.0455209	FALSE	FALSE	FALSE	FALSE	none	0.523243	-0.0801589	0.111943	0.664447	FALSE	FALSE	FALSE	-0.0142314	0.706895	0.0423469	0.067166
AGPAT5	8	6565878	6617184	p23.1	1399361568	0.798462	0.753676	0.700892	0.395387	0.753676	NA	0.20164	0.865625	0.184473	0.924483	0.865625	NA	1	0.0347322	0	1	FALSE	FALSE	FALSE	0	0.3023	0.0199962	0.237835	0.615726	FALSE	FALSE	FALSE	0.00421144	FALSE	FALSE	FALSE	FALSE	none	0.00343492	-0.372868	0.484555	0.0231974	FALSE	TRUE	FALSE	-0.609476	0.240115	-0.107779	0.202837
AGPAT6	8	41434706	41482520	p11.21	1434230396	0.775394	0.704372	0.270296	0.455796	0.938744	NA	0.127337	0.642228	0.555537	1	0.642228	NA	0.0226817	1.04964	0.407837	0.112185	TRUE	FALSE	FALSE	0.99723	0.0254623	0.663342	0.400421	0.185463	TRUE	FALSE	FALSE	0.485396	FALSE	FALSE	FALSE	FALSE	none	0.00231712	-0.568866	0.538157	0.0181968	FALSE	TRUE	FALSE	-0.989829	0.588437	-0.109557	0.104419
AGPAT9	4	84457067	84527028	q21.23	774929491	0.395122	1	1	0.395122	1	NA	0.0633195	0.685763	0.253894	0.944774	0.98868	NA	NA	NA	NA	NA	NA	NA	NA	NA	NA	NA	NA	NA	NA	NA	NA	NA	NA	NA	NA	FALSE	NA	0.921362	0.0535296	0.0182879	0.959319	FALSE	FALSE	FALSE	0.000965504	0.682367	-0.0799744	0.0685797
AGPS	2	178257372	178408564	q31.2	427507993	0.0439024	1	1	1	1	Basal	0.775394	0.704372	0.270296	0.455796	0.938744	NA	NA	NA	NA	NA	NA	NA	NA	NA	NA	NA	NA	NA	NA	NA	NA	NA	NA	NA	NA	NA	NA	0.841641	-0.13256	0.0349825	0.90697	FALSE	FALSE	FALSE	-0.00562151	0.488222	0.0582515	0.114943
AGR2	7	16831435	16873057	p21.1	1250488462	0.428041	0.880382	0.207346	0.727046	0.880382	NA	0.0277871	1	0.542056	1	1	Basal	0.45331	0.477664	0.12714	0.652743	FALSE	FALSE	FALSE	0.0884908	0.571619	0.290352	0.0966261	0.808687	FALSE	FALSE	FALSE	0.0267761	FALSE	FALSE	FALSE	FALSE	none	0.0125753	-2.89551	0.47387	0.0518684	TRUE	TRUE	TRUE	-3.72101	0.0576589	-1.03067	0.376309
AGR3	7	16899029	16921611	p21.1	1250556056	0.428041	0.880382	0.207346	0.727046	0.880382	NA	0.0277871	1	0.542056	1	1	Basal	0.939149	0.17998	0.0152568	0.981751	FALSE	FALSE	FALSE	0.00143963	0.349886	0.269221	0.157653	0.653913	FALSE	FALSE	FALSE	0.0496658	FALSE	FALSE	FALSE	FALSE	none	0.000936455	-3.70863	0.571432	0.010641	TRUE	TRUE	TRUE	-7.31718	0.0576589	-0.82957	0.376309
AGRN	1	955503	991496	p36.33	955503	0.0611451	1	0.195504	1	1	NA	0.293793	0.967471	0.388509	0.601342	0.806374	NA	0.41278	0.304334	0.164373	0.618366	FALSE	FALSE	FALSE	0.0635309	0.34825	-0.26297	0.187046	0.652441	FALSE	FALSE	FALSE	-0.0487701	FALSE	FALSE	FALSE	FALSE	none	0.344345	-0.183677	0.161929	0.501515	FALSE	FALSE	FALSE	-0.0550509	0.948218	0.0196717	0.0137228
AGT	1	230838269	230850043	q42.2	230838269	0.706207	0.948568	0.270513	0.135045	0.948568	NA	1	1	0.315854	0.395122	1	NA	0.77023	1.44334	0.049975	0.882073	TRUE	FALSE	FALSE	0.0786559	0.245907	-0.221216	0.189905	0.554816	FALSE	FALSE	FALSE	-0.0565982	FALSE	FALSE	FALSE	FALSE	none	NA	NA	NA	NA	NA	NA	NA	NA	NA	NA	NA
AGTPBP1	9	88161455	88356944	q21.33	1627321167	0.299416	0.683298	1	0.731283	0.683298	NA	0.530369	0.955079	0.930576	0.0642889	0.759059	NA	0.0438045	0.290155	0.375239	0.161291	FALSE	FALSE	FALSE	0.229916	0.758301	-0.0077884	0.0643268	0.910391	FALSE	FALSE	FALSE	-0.00031755	FALSE	FALSE	FALSE	FALSE	none	0.655034	-0.158978	0.0783015	0.773159	FALSE	FALSE	FALSE	-0.0177628	0.562222	-0.0664962	0.100673
AGTRAP	1	11796141	11814859	p36.22	11796141	1	1	0.0256098	1	1	Her2	0.119835	0.994868	0.357877	0.336393	0.948684	NA	NA	NA	NA	NA	NA	NA	NA	NA	NA	NA	NA	NA	NA	NA	NA	NA	NA	NA	NA	NA	NA	1.25476e-05	-0.919538	0.654109	0.00131567	TRUE	TRUE	TRUE	-2.64905	0.645699	-0.127833	0.0766887
AHCTF1	1	247002400	247095280	q44	247002400	0.469631	0.96554	0.322971	0.175601	0.96554	NA	1	1	0.315854	0.395122	1	NA	0.00254296	0.38802	0.468674	0.0316282	FALSE	TRUE	FALSE	0.582001	0.0397096	0.08669	0.329617	0.23148	FALSE	FALSE	FALSE	0.0550904	FALSE	FALSE	FALSE	FALSE	none	NA	NA	NA	NA	NA	NA	NA	NA	NA	NA	NA
AHCY	20	32868074	32899608	q11.22	2751441379	0.959163	0.938744	0.0691648	0.176148	0.938744	NA	0.64491	1	0.128429	1	0.595932	NA	0.780882	-0.0743436	0.0491652	0.888747	FALSE	FALSE	FALSE	-0.00380802	0.300123	0.124423	0.174809	0.613872	FALSE	FALSE	FALSE	0.026368	FALSE	FALSE	FALSE	FALSE	none	0.00277322	-1.32976	0.501239	0.020255	TRUE	TRUE	TRUE	-2.25191	0.220398	-0.152557	0.233912
AHCYL1	1	110527308	110566357	p13.3	110527308	0.487518	1	0.341963	0.487518	0.809979	NA	0.864955	0.967471	0.0238525	0.601342	0.806374	Her2	0.466439	0.092726	0.145386	0.664192	FALSE	FALSE	FALSE	0.016478	0.835783	-0.0314895	0.0451197	0.946791	FALSE	FALSE	FALSE	-0.000747751	FALSE	FALSE	FALSE	FALSE	none	0.000141203	-0.522044	0.616882	0.00407135	FALSE	TRUE	FALSE	-1.24782	0.00102145	-0.278882	0.54395
AHCYL2	7	128864864	129070052	q32.1	1362521891	0.0105965	0.955079	0.930576	0.824399	0.759059	Basal	0.731283	0.683298	0.195504	0.731283	1	NA	0.104247	0.392809	0.274055	0.271766	FALSE	FALSE	FALSE	0.222253	0.136901	0.139455	0.251684	0.418914	FALSE	FALSE	FALSE	0.0526966	FALSE	FALSE	FALSE	FALSE	none	0.933199	0.00105491	0.0214423	0.965367	FALSE	FALSE	FALSE	1.61482e-05	0.482304	-0.107814	0.139375
AHDC1	1	27860546	27930942	p36.11	27860546	0.64491	1	0.128429	1	0.595932	NA	0.897906	0.976765	0.16525	0.129035	0.846648	NA	0.336182	0.179004	0.197028	0.546853	FALSE	FALSE	FALSE	0.0469223	0.336182	0.117424	0.197028	0.641894	FALSE	FALSE	FALSE	0.0226084	FALSE	FALSE	FALSE	FALSE	none	0.447884	-0.149609	0.128709	0.600286	FALSE	FALSE	FALSE	-0.0331597	0.0618335	-0.16483	0.308902
AHNAK	11	62201016	62323707	q12.3	1878108906	0.395387	0.331406	0.700892	1	0.753676	NA	0.601342	0.498825	0.388509	0.601342	0.967471	NA	0.309014	0.242842	0.201039	0.52197	FALSE	FALSE	FALSE	0.0685674	0.395387	0.10072	0.169296	0.687382	FALSE	FALSE	FALSE	0.0163973	FALSE	FALSE	FALSE	FALSE	none	0.447697	-0.135047	0.132724	0.600206	FALSE	FALSE	FALSE	-0.0299398	0.698545	-0.0334301	0.0692474
AHNAK2	14	105403581	105444694	q32.33	2305339760	0.64491	1	0.542056	0.204108	1	NA	0.00367558	0.846648	0.776168	0.986622	0.846648	Basal	0.336182	-0.636749	0.197028	0.546853	TRUE	FALSE	FALSE	-0.16691	0.447749	-0.255003	0.157622	0.725409	FALSE	FALSE	FALSE	-0.0355518	FALSE	FALSE	FALSE	FALSE	none	0.913876	0.0635313	0.0205935	0.954305	FALSE	FALSE	FALSE	0.0012905	0.72219	-0.0137275	0.0617805
AHR	7	17338246	17385776	p21.1	1250995273	0.667245	0.846648	0.16525	0.667245	0.846648	NA	0.00554845	1	0.628694	1	1	Basal	0.688843	0.145999	0.0703083	0.832621	FALSE	FALSE	FALSE	0.0116146	0.736655	0.0243639	0.0594916	0.901046	FALSE	FALSE	FALSE	0.00110254	FALSE	FALSE	FALSE	FALSE	none	0.165292	-0.406448	0.276287	0.299398	FALSE	FALSE	FALSE	-0.212878	0.649672	-0.0739317	0.0961
AHSA1	14	77924213	77935817	q24.3	2277860392	0.64491	1	0.542056	0.204108	1	NA	0.0436049	0.880382	0.509911	0.991081	0.627378	Basal	0.389164	0.532415	0.181186	0.598442	FALSE	FALSE	FALSE	0.118717	0.0394649	0.172085	0.404184	0.231007	FALSE	FALSE	FALSE	0.10951	FALSE	FALSE	FALSE	FALSE	none	0.334192	-0.179203	0.162739	0.490204	FALSE	FALSE	FALSE	-0.0554855	0.0860763	0.107206	0.284793
AHSG	3	186330712	186339107	q27.3	678780706	0.093218	0.806374	0.729487	0.601342	0.967471	NA	1	0.595932	0.0120964	1	1	Her2	0.862989	0.0275012	0.0313814	0.94122	FALSE	FALSE	FALSE	0.000723523	0.962466	0.0129246	0.0104605	1	FALSE	FALSE	FALSE	0	FALSE	FALSE	FALSE	FALSE	none	0.974652	0.0166771	0.0124073	0.994923	FALSE	FALSE	FALSE	3.6864e-05	0.874237	-0.0567874	0.0372219
AHSP	16	31539185	31540124	p11.2	2441356296	0.630293	0.216083	0.679276	0.336393	0.994868	NA	0.0439024	1	1	1	1	Basal	0.966689	0.0126162	0.0090222	0.997425	FALSE	FALSE	FALSE	1.41297e-05	0.148288	-0.324553	0.234577	0.432289	TRUE	FALSE	FALSE	-0.11821	FALSE	FALSE	FALSE	FALSE	none	NA	NA	NA	NA	NA	NA	NA	NA	NA	NA	NA
AIDA	1	222841355	222886552	q41	222841355	0.224606	0.97816	0.381076	0.224606	0.97816	NA	1	1	0.170732	1	1	NA	0.507917	0.117093	0.10865	0.693992	FALSE	FALSE	FALSE	0.0185763	0.362624	0.0533854	0.148159	0.663231	FALSE	FALSE	FALSE	0.00952048	FALSE	FALSE	FALSE	FALSE	none	NA	NA	NA	NA	NA	NA	NA	NA	NA	NA	NA
AIF1	6	31582961	31584798	p21.33	1094124921	0.0254902	1	0.215442	0.717285	1	Basal	0.942456	0.642228	0.215442	0.717285	0.642228	NA	0.693015	0.0446379	0.0758971	0.836278	FALSE	FALSE	FALSE	0.0034661	0.249916	0.202555	0.212512	0.560206	FALSE	FALSE	FALSE	0.0509733	FALSE	FALSE	FALSE	FALSE	none	0.950342	-0.0588861	0.0151794	0.976233	FALSE	FALSE	FALSE	-0.000615158	0.392712	0.0458967	0.159384
AIF1L	9	133971863	133998539	q34.12	1673131575	0.850286	0.809979	0.341963	1	0.120272	NA	0.232078	0.955079	0.677029	0.232078	0.955079	NA	0.500128	0.576949	0.132495	0.68723	FALSE	FALSE	FALSE	0.0939837	0.900967	0.847193	0.0283917	0.97461	TRUE	FALSE	FALSE	0.0094625	FALSE	FALSE	FALSE	FALSE	none	0.581644	-0.18806	0.0988861	0.712558	FALSE	FALSE	FALSE	-0.0276786	0.326697	-0.274264	0.173051
AIFM1	23	129263337	129299861	q26.1	3010296623	0.107476	1	1	0.107476	1	NA	0.293793	0.967471	0.0238525	1	0.498825	Her2	0.00264373	0.466308	0.53963	0.0324456	FALSE	TRUE	FALSE	0.69426	0.283108	0.112899	0.211619	0.59603	FALSE	FALSE	FALSE	0.0253719	FALSE	FALSE	FALSE	FALSE	none	0.180017	-0.236641	0.230825	0.317913	FALSE	FALSE	FALSE	-0.117774	0.271327	-0.0943968	0.19043
AIFM2	10	71857979	71892690	q22.1	1752231122	0.731283	0.683298	0.195504	0.731283	1	NA	0.232078	1	0.328401	0.530369	0.759059	NA	0.144903	0.23349	0.278749	0.33055	FALSE	FALSE	FALSE	0.112254	0.977694	-0.0663833	0.0107211	1	FALSE	FALSE	FALSE	0	FALSE	FALSE	FALSE	FALSE	none	0.000446524	-0.313119	0.559297	0.00735015	FALSE	TRUE	FALSE	-0.668103	0.0240969	-0.17178	0.374729
AIM1	6	106959730	107018326	q21	1169501690	0.0865982	1	0.165058	1	0.572875	NA	0.986622	0.25718	0.776168	0.0287475	0.976765	LumB	0.084939	0.792405	0.336551	0.237908	FALSE	FALSE	FALSE	0.494137	0.49477	0.509844	0.13858	0.759598	FALSE	FALSE	FALSE	0.0608837	FALSE	FALSE	FALSE	FALSE	none	0.0911781	-0.571129	0.302184	0.197512	FALSE	FALSE	FALSE	-0.402308	0.0199935	-0.389416	0.409627
AIMP1	4	107236701	107270383	q24	797709125	0.395122	1	1	0.395122	1	NA	0.0436049	0.880382	0.509911	0.727046	0.983649	Basal	NA	NA	NA	NA	NA	NA	NA	NA	NA	NA	NA	NA	NA	NA	NA	NA	NA	NA	NA	FALSE	NA	0.65835	-0.0551484	0.07396	0.775724	FALSE	FALSE	FALSE	-0.00608247	0.352492	-0.0399327	0.152543
AIMP2	7	6048876	6063465	p22.1	1239705903	0.824399	0.759059	0.0959824	0.824399	0.759059	NA	0.107476	1	0.700892	0.798462	0.753676	NA	0.643617	0.166196	0.0822392	0.801328	FALSE	FALSE	FALSE	0.0159863	0.0173873	0.0981023	0.399448	0.154858	FALSE	FALSE	FALSE	0.0794692	FALSE	FALSE	FALSE	FALSE	none	0.617856	0.0334928	0.099975	0.743743	FALSE	FALSE	FALSE	0.00430642	0.0307187	0.0845374	0.3999
AIP	11	67250512	67258574	q13.2	1883158402	0.775394	0.36258	0.909447	0.455796	0.704372	NA	0.572875	0.497002	0.120272	0.889916	1	NA	0.105297	0.404905	0.285861	0.273384	FALSE	FALSE	FALSE	0.228053	0.113993	0.175135	0.279213	0.3792	FALSE	FALSE	FALSE	0.0737548	FALSE	FALSE	FALSE	FALSE	none	0.0236583	-0.376468	0.410993	0.0784135	FALSE	TRUE	FALSE	-0.416227	0.00168873	-0.268176	0.54799
AJUBA	14	23440383	23451851	q11.2	2223376562	0.572875	1	0.120272	0.572875	0.85469	NA	0.303871	0.572875	0.487518	0.919939	0.889916	NA	0.403658	0.249036	0.153864	0.612926	FALSE	FALSE	FALSE	0.0529429	0.454005	0.384366	0.138478	0.731069	FALSE	FALSE	FALSE	0.0522898	FALSE	FALSE	FALSE	FALSE	none	0.0537305	-0.399429	0.33776	0.136421	FALSE	FALSE	FALSE	-0.345553	0.952549	-0.0293403	0.0140733
AK1	9	130628759	130640022	q34.11	1669788471	0.572875	0.85469	0.809979	0.889916	0.172434	NA	0.232078	0.955079	0.677029	0.232078	0.955079	NA	0.756015	-0.0413473	0.063427	0.875626	FALSE	FALSE	FALSE	-0.00238498	0.719902	-0.0661697	0.072488	0.89224	FALSE	FALSE	FALSE	-0.00327662	FALSE	FALSE	FALSE	FALSE	none	0.0330192	-0.212373	0.371337	0.0974802	FALSE	TRUE	FALSE	-0.214727	0.121565	-0.270009	0.273617
AK2	1	33473585	33546597	p35.1	33473585	0.64491	1	0.128429	1	0.595932	NA	0.775394	0.938744	0.0691648	0.455796	0.938744	NA	0.497865	0.249049	0.133664	0.684863	FALSE	FALSE	FALSE	0.0409427	0.107791	-0.251232	0.300743	0.369739	FALSE	FALSE	FALSE	-0.108559	FALSE	FALSE	FALSE	FALSE	none	0.0129606	-0.392886	0.404247	0.0528567	FALSE	TRUE	FALSE	-0.501676	0.0279441	-0.212569	0.360545
AK3	9	4711155	4742043	p24.1	1543870867	0.000121164	1	1	0.850286	1	Basal	0.780124	0.908185	0.253894	0.497042	0.685763	NA	0.326079	0.879006	0.205777	0.537109	FALSE	FALSE	FALSE	0.237277	0.657279	0.0423146	0.0968364	0.857144	FALSE	FALSE	FALSE	0.00283279	FALSE	FALSE	FALSE	FALSE	none	0.00562268	-0.461161	0.467464	0.0312122	FALSE	TRUE	FALSE	-0.694359	0.000785273	-0.27789	0.556223
AK4	1	65613232	65697828	p31.3	65613232	0.165058	1	0.760714	0.487518	0.809979	NA	0.601342	0.967471	0.12804	0.293793	0.967471	NA	0.321258	0.363254	0.195519	0.532913	FALSE	FALSE	FALSE	0.0992931	0.795509	0.106646	0.0551463	0.928989	FALSE	FALSE	FALSE	0.00341153	FALSE	FALSE	FALSE	FALSE	none	0.024061	-0.53224	0.385931	0.0793136	FALSE	TRUE	FALSE	-0.585812	0.192612	-0.267033	0.227912
AK5	1	77747736	78025651	p31.1	77747736	0.0544096	1	0.809979	0.572875	0.85469	NA	0.775394	0.938744	0.0691648	0.455796	0.938744	NA	0.393216	0.154282	0.162685	0.601364	FALSE	FALSE	FALSE	0.0340751	0.534229	-0.682429	0.119873	0.783012	TRUE	FALSE	FALSE	-0.0724957	FALSE	FALSE	FALSE	FALSE	none	0.692949	-0.283258	0.0731272	0.802635	FALSE	FALSE	FALSE	-0.0270461	0.113993	-0.953769	0.279213
AKAP1	17	55162453	55198710	q22	2555334317	0.0642889	0.955079	0.930576	0.232078	0.955079	NA	0.919939	1	0.487518	0.303871	0.231447	NA	0.0638462	0.459596	0.330289	0.200808	FALSE	FALSE	FALSE	0.320439	0.0291918	0.360031	0.385337	0.198065	FALSE	FALSE	FALSE	0.253171	FALSE	FALSE	FALSE	FALSE	none	0.0263588	-0.37964	0.411427	0.0843531	FALSE	TRUE	FALSE	-0.407695	0.215996	-0.182631	0.236352
AKAP10	17	19807615	19881656	p11.2	2519979479	1	1	1	0.0439024	1	LumB	0.571959	0.899442	0.182869	0.82825	0.685866	NA	NA	NA	NA	NA	NA	NA	NA	NA	NA	NA	NA	NA	NA	NA	NA	NA	NA	NA	NA	NA	NA	0.0501077	-0.196857	0.314857	0.129762	FALSE	FALSE	FALSE	-0.174583	0.0179022	-0.166009	0.376875
AKAP11	13	42846289	42897396	q14.11	2127612590	1	1	0.315854	0.395122	1	NA	0.0755171	0.981644	0.22542	0.533501	0.981644	NA	NA	NA	NA	NA	NA	NA	NA	NA	NA	NA	NA	NA	NA	NA	NA	NA	NA	NA	NA	FALSE	NA	5.20883e-06	-0.45768	0.676665	0.00104449	FALSE	TRUE	FALSE	-1.36439	0.132904	-0.125407	0.243599
AKAP12	6	151561134	151679692	q25.1	1214103094	0.731283	1	0.195504	1	0.246467	NA	0.157497	0.265402	0.929357	0.400284	0.996653	NA	0.879547	-0.11227	0.0417586	0.949503	FALSE	FALSE	FALSE	-0.00252648	0.119617	-0.299277	0.342421	0.390164	TRUE	FALSE	FALSE	-0.12233	FALSE	FALSE	FALSE	FALSE	none	0.616308	-0.120465	0.0871407	0.742317	FALSE	FALSE	FALSE	-0.0155894	0.0524555	-0.364286	0.324797
AKAP13	15	85923802	86292586	q25.3	2393209521	0.303871	0.889916	0.850286	0.303871	0.889916	NA	0.0865982	0.572875	0.487518	1	0.889916	NA	0.967194	0.0749677	0.0111139	0.997702	FALSE	FALSE	FALSE	7.48976e-05	0.0858183	0.124973	0.307483	0.330701	FALSE	FALSE	FALSE	0.0600575	FALSE	FALSE	FALSE	FALSE	none	0.805018	-0.0762519	0.04816	0.881225	FALSE	FALSE	FALSE	-0.00418723	0.621111	-0.117753	0.0926155
AKAP17A	23	1710486	1721407	p22.33	2882743772	0.0611451	1	1	0.299416	1	NA	0.428041	0.983649	0.0494859	0.727046	0.880382	Her2	0.0409243	0.187455	0.401918	0.155858	FALSE	FALSE	FALSE	0.151327	0.0574339	0.145373	0.3764	0.274684	FALSE	FALSE	FALSE	0.0815784	FALSE	FALSE	FALSE	FALSE	none	0.0302791	-0.189521	0.360983	0.0925054	FALSE	TRUE	FALSE	-0.195934	0.0621678	-0.174153	0.312852
AKAP5	14	64932217	64941221	q23.3	2264868396	0.64491	1	0.542056	0.204108	1	NA	0.0259931	0.948684	0.357877	0.865413	0.948684	Basal	0.505477	-0.245754	0.152215	0.691551	FALSE	FALSE	FALSE	-0.0393639	0.365669	-0.512939	0.202953	0.665067	TRUE	FALSE	FALSE	-0.0908593	FALSE	FALSE	FALSE	FALSE	none	0.0187888	-0.323095	0.384659	0.067333	FALSE	TRUE	FALSE	-0.378594	0.000469312	-0.717586	0.554508
AKAP7	6	131456806	131604675	q23.2	1193998766	0.165058	1	0.341963	1	0.41586	NA	0.986622	0.25718	0.776168	0.0287475	0.976765	LumB	0.725253	-0.0249419	0.0745356	0.857565	FALSE	FALSE	FALSE	-0.00166445	0.892562	-0.0102495	0.0319438	0.97203	FALSE	FALSE	FALSE	-0.000126277	FALSE	FALSE	FALSE	FALSE	none	0.0109329	-0.357912	0.432086	0.0470542	FALSE	TRUE	FALSE	-0.475093	0.52248	-0.0544738	0.114023
AKAP8	19	15464196	15490609	p13.12	2674908518	0.572875	0.85469	0.809979	0.231447	0.85469	NA	0.165058	1	0.00985057	1	1	Her2	0.0134918	0.426256	0.417769	0.0814509	FALSE	TRUE	FALSE	0.464237	0.015309	0.418471	0.410807	0.145609	FALSE	FALSE	FALSE	0.350181	FALSE	FALSE	FALSE	FALSE	none	0.0994404	-0.242279	0.291301	0.209444	FALSE	FALSE	FALSE	-0.164491	0.423806	0.0906814	0.145651
AKAP8L	19	15490859	15529952	p13.12	2674935181	0.572875	0.85469	0.809979	0.231447	0.85469	NA	0.165058	1	0.00985057	1	1	Her2	0.0310266	0.469369	0.36903	0.134325	FALSE	FALSE	FALSE	0.409216	0.484985	0.0467081	0.125331	0.753453	FALSE	FALSE	FALSE	0.00574247	FALSE	FALSE	FALSE	FALSE	none	0.0484194	-0.343612	0.344962	0.126935	FALSE	FALSE	FALSE	-0.30802	0.231637	0.0758705	0.214643
AKAP9	7	91570181	91739987	q21.2	1325227208	0.176148	0.938744	0.618924	0.775394	0.704372	NA	0.303871	0.889916	0.487518	0.649734	0.889916	NA	0.0614834	0.22569	0.333155	0.197155	FALSE	FALSE	FALSE	0.159155	0.0376517	0.150357	0.368224	0.225857	FALSE	FALSE	FALSE	0.0971557	FALSE	FALSE	FALSE	FALSE	none	0.00356339	-0.358106	0.516414	0.0235681	FALSE	TRUE	FALSE	-0.58288	0.0400672	-0.179724	0.37595
AKIP1	11	8932686	8941631	p15.4	1824840576	0.731283	0.246467	1	0.299416	1	NA	0.0382334	0.829207	0.413772	0.981238	0.829207	Basal	0.00455685	0.557933	0.576269	0.0435499	FALSE	TRUE	FALSE	0.759354	0.761601	0.107539	0.0751655	0.911382	FALSE	FALSE	FALSE	0.0043338	FALSE	FALSE	FALSE	FALSE	none	0.00346096	-0.354745	0.477954	0.0232744	FALSE	TRUE	FALSE	-0.579342	0.0813115	-0.207529	0.29311
AKNA	9	117096436	117156685	q32	1656256148	0.64491	0.595932	1	1	0.164925	NA	0.455796	1	0.909447	0.0419171	0.704372	LumB	0.220398	0.221306	0.233912	0.425649	FALSE	FALSE	FALSE	0.0820931	0.220398	0.179453	0.233912	0.526784	FALSE	FALSE	FALSE	0.0499537	FALSE	FALSE	FALSE	FALSE	none	0.0396744	-0.142023	0.338693	0.110959	FALSE	FALSE	FALSE	-0.135609	0.0076317	-0.311948	0.431561
AKR1A1	1	46016215	46035721	p34.1	46016215	0.107476	1	0.700892	0.798462	0.753676	NA	1	0.938744	0.00957035	0.455796	0.704372	Her2	0.939656	0.0180466	0.0189321	0.981751	FALSE	FALSE	FALSE	0.000144352	0.595269	0.0902169	0.104126	0.822099	FALSE	FALSE	FALSE	0.0076753	FALSE	FALSE	FALSE	FALSE	none	0.00313281	-0.787131	0.486506	0.0219371	TRUE	TRUE	TRUE	-1.30571	0.429852	-0.0653881	0.138144
AKR1C3	10	5077546	5149878	p15.1	1685450689	0.093218	0.967471	0.388509	0.980285	0.498825	NA	1	0.753676	0.267702	0.107476	1	NA	0.25668	-0.568549	0.196201	0.468047	TRUE	FALSE	FALSE	-0.187457	0.130023	-0.260879	0.259678	0.406831	FALSE	FALSE	FALSE	-0.101896	FALSE	FALSE	FALSE	FALSE	none	0.112173	-1.03679	0.306848	0.227622	TRUE	FALSE	FALSE	-0.666436	0.0879864	-0.488163	0.32801
AKR7A2	1	19630459	19638640	p36.13	19630459	1	1	0.0256098	1	1	Her2	0.221037	0.98868	0.253894	0.221037	0.98868	NA	NA	NA	NA	NA	NA	NA	NA	NA	NA	NA	NA	NA	NA	NA	NA	NA	NA	NA	NA	NA	NA	0.00444099	-0.67738	0.448054	0.0269298	FALSE	TRUE	FALSE	-1.06333	0.00716759	-0.224274	0.425194
AKR7A3	1	19609052	19615744	p36.13	19609052	1	1	0.0256098	1	1	Her2	0.221037	0.98868	0.253894	0.221037	0.98868	NA	NA	NA	NA	NA	NA	NA	NA	NA	NA	NA	NA	NA	NA	NA	NA	NA	NA	NA	NA	NA	NA	0.0496702	-0.288797	0.315467	0.128887	FALSE	FALSE	FALSE	-0.256969	0.113792	-0.208089	0.256031
AKT1	14	105235686	105262088	q32.33	2305171865	0.64491	1	0.542056	0.204108	1	NA	0.00367558	0.846648	0.776168	0.986622	0.846648	Basal	0.0586895	0.421287	0.367785	0.192868	FALSE	FALSE	FALSE	0.301111	0.767179	0.0718593	0.0656759	0.912898	FALSE	FALSE	FALSE	0.00284402	FALSE	FALSE	FALSE	FALSE	none	0.0423227	-0.234584	0.334644	0.115608	FALSE	FALSE	FALSE	-0.219808	0.000964236	-0.204897	0.525134
AKT1S1	19	50372295	50381716	q13.33	2709816617	0.572875	1	0.120272	0.572875	0.85469	NA	0.487518	0.809979	0.082049	1	0.809979	NA	0.675867	0.0787008	0.0765911	0.823871	FALSE	FALSE	FALSE	0.00662195	0.205327	0.114439	0.22281	0.511354	FALSE	FALSE	FALSE	0.0333337	FALSE	FALSE	FALSE	FALSE	none	0.183479	0.16563	0.23764	0.321772	FALSE	FALSE	FALSE	0.0815646	0.198672	-0.146699	0.229975
AKT2	19	40736224	40791443	q13.2	2700180546	0.303871	1	0.487518	0.649734	0.572875	NA	0.572875	0.85469	0.0183445	1	0.85469	Her2	0.676689	0.0831543	0.0774034	0.824565	FALSE	FALSE	FALSE	0.00696625	0.142244	0.119512	0.260357	0.425575	FALSE	FALSE	FALSE	0.0443417	FALSE	FALSE	FALSE	FALSE	none	0.00024966	-0.515823	0.600071	0.00537256	FALSE	TRUE	FALSE	-1.17083	0.00558398	-0.244323	0.47698
AKT3	1	243651535	244014381	q44	243651535	0.469631	0.96554	0.322971	0.175601	0.96554	NA	1	1	0.315854	0.395122	1	NA	0.495353	-0.1648	0.113306	0.683726	FALSE	FALSE	FALSE	-0.0272114	0.763677	0.00182742	0.0515026	0.912473	FALSE	FALSE	FALSE	7.2695e-05	FALSE	FALSE	FALSE	FALSE	none	NA	NA	NA	NA	NA	NA	NA	NA	NA	NA	NA
AKTIP	16	53524952	53538323	q12.2	2463342063	0.572875	0.85469	0.0183445	0.889916	1	Her2	0.400284	0.0779879	0.929357	0.691628	0.96274	NA	0.00380273	0.523404	0.59661	0.0393042	FALSE	TRUE	FALSE	0.735676	0.035169	0.166978	0.451095	0.218388	FALSE	FALSE	FALSE	0.110334	FALSE	FALSE	FALSE	FALSE	none	0.198886	-0.132425	0.228274	0.340918	FALSE	FALSE	FALSE	-0.0618887	0.397174	0.0164354	0.152182
ALAD	9	116148597	116163613	q32	1655308309	0.534709	1	1	1	0.0919325	NA	0.601342	0.967471	0.729487	0.093218	0.806374	NA	0.673382	-0.250312	0.0912421	0.822795	FALSE	FALSE	FALSE	-0.0212035	0.39072	0.220582	0.175466	0.683995	FALSE	FALSE	FALSE	0.0363844	FALSE	FALSE	FALSE	FALSE	none	0.0213357	-0.64712	0.371861	0.0731068	FALSE	TRUE	FALSE	-0.735156	0.0556633	-0.248934	0.311964
ALAS1	3	52232102	52248343	p21.2	544682096	1	0.48818	0.438649	0.534709	1	NA	0.0544966	0.99787	0.77458	0.466499	0.622839	NA	0.470677	0.178784	0.175454	0.666424	FALSE	FALSE	FALSE	0.0315106	0.306767	0.238228	0.241249	0.619532	FALSE	FALSE	FALSE	0.0495362	FALSE	FALSE	FALSE	FALSE	none	0.00286087	-0.565546	0.474259	0.0207407	FALSE	TRUE	FALSE	-0.951914	0.26374	0.0375198	0.184961
ALB	4	74262831	74287129	q13.3	764735255	0.64491	1	0.542056	0.64491	0.595932	NA	0.093218	0.806374	0.388509	0.864955	0.967471	NA	0.775775	-4.79422	0.0620365	0.885316	TRUE	FALSE	FALSE	-0.253622	0.164103	0.317806	0.27296	0.453343	FALSE	FALSE	FALSE	0.10919	FALSE	FALSE	FALSE	FALSE	none	0.561047	-5.1218	0.0993743	0.695925	TRUE	FALSE	FALSE	-0.806364	0.671657	-0.140638	0.0732232
ALCAM	3	105085753	105295744	q13.11	597535747	0.303871	0.889916	0.487518	0.649734	0.889916	NA	0.731283	0.683298	0.195504	0.731283	1	NA	0.348518	0.764794	0.161355	0.559412	FALSE	FALSE	FALSE	0.192933	0.232541	0.419353	0.203977	0.540955	FALSE	FALSE	FALSE	0.1119	FALSE	FALSE	FALSE	FALSE	none	0.479223	0.158157	0.133033	0.62538	FALSE	FALSE	FALSE	0.0322411	0.614244	-0.195081	0.0963343
ALDH16A1	19	49956426	49974305	q13.33	2709400748	0.649734	0.889916	0.165058	0.649734	0.889916	NA	0.231447	0.85469	0.120272	1	0.85469	NA	0.0320075	0.562348	0.372944	0.137546	FALSE	FALSE	FALSE	0.484492	0.0785018	0.193087	0.309614	0.318596	FALSE	FALSE	FALSE	0.0959179	FALSE	FALSE	FALSE	FALSE	none	0.0291277	-0.392937	0.384661	0.0902366	FALSE	TRUE	FALSE	-0.410468	0.0200675	-0.226551	0.407741
ALDH18A1	10	97365696	97416463	q24.1	1777738839	0.798462	0.753676	0.0511068	0.798462	1	NA	0.0287475	1	0.449398	0.667245	0.846648	Basal	0.0488159	0.370619	0.381613	0.171993	FALSE	FALSE	FALSE	0.283334	0.28897	0.217114	0.213254	0.601337	FALSE	FALSE	FALSE	0.0479566	FALSE	FALSE	FALSE	FALSE	none	0.677819	0.0345307	0.0739903	0.791268	FALSE	FALSE	FALSE	0.00351096	0.026007	0.343023	0.375643
ALDH1A1	9	75515578	75695358	q21.13	1614675290	1	0.48818	0.438649	1	0.48818	NA	0.221037	0.98868	0.852579	0.0633195	0.908185	NA	0.663478	-0.259408	0.100349	0.816811	FALSE	FALSE	FALSE	-0.0227963	0.782609	-0.200605	0.0668994	0.921718	FALSE	FALSE	FALSE	-0.00710181	FALSE	FALSE	FALSE	FALSE	none	0.0520237	-0.429594	0.316548	0.133432	FALSE	FALSE	FALSE	-0.375784	0.101269	-0.452265	0.268586
ALDH1A2	15	58245622	58790065	q21.3	2365531341	1	0.683298	0.628694	0.0611451	1	NA	0.000951038	0.908185	0.852579	0.994169	0.685763	Basal	0.446678	0.1669	0.163048	0.647055	FALSE	FALSE	FALSE	0.0315539	0.487596	-0.287893	0.149461	0.755293	FALSE	FALSE	FALSE	-0.0350897	FALSE	FALSE	FALSE	FALSE	none	0.741302	-0.00638245	0.0583655	0.837025	FALSE	FALSE	FALSE	-0.000493119	0.0234626	-0.593985	0.376723
ALDH1A3	15	101417919	101456831	q26.3	2408703638	0.379528	0.917437	0.883036	0.379528	0.642228	NA	0.303871	0.572875	0.487518	0.919939	0.889916	NA	0.561645	0.502564	0.107805	0.738644	FALSE	FALSE	FALSE	0.0661198	0.704063	0.110589	0.0718699	0.883683	FALSE	FALSE	FALSE	0.00593899	FALSE	FALSE	FALSE	FALSE	none	0.592881	0.011042	0.101612	0.722412	FALSE	FALSE	FALSE	0.0015593	0.333888	0.218393	0.179775
ALDH1B1	9	38392661	38398658	p13.2	1577552373	0.115947	1	0.438649	1	1	NA	0.530369	0.955079	0.328401	0.232078	0.955079	NA	1	0.807167	0	1	FALSE	FALSE	FALSE	0	0.222222	0.664317	0.239363	0.527529	TRUE	FALSE	FALSE	0.184517	FALSE	FALSE	FALSE	FALSE	none	0.962973	4.29446e-05	0.0101887	0.985879	FALSE	FALSE	FALSE	2.65238e-07	0.137315	0.186079	0.244529
ALDH1L1	3	125822412	125916837	q21.3	618272406	0.572875	0.85469	0.809979	0.572875	0.497002	NA	0.572875	0.85469	0.0183445	0.889916	1	Her2	0.665299	-0.262194	0.08044	0.818696	FALSE	FALSE	FALSE	-0.0227787	0.983583	0.377463	0.00731272	1	FALSE	FALSE	FALSE	0	FALSE	FALSE	FALSE	FALSE	none	0.983583	-0.343435	0.00731272	0.997699	FALSE	FALSE	FALSE	-0.000343665	0.606357	-0.354857	0.0950654
ALDH1L2	12	105413568	105478355	q23.3	2056327974	0.487518	0.809979	1	0.165058	0.809979	NA	0.293793	0.806374	0.12804	0.864955	0.967471	NA	0.755748	0.551988	0.0651729	0.875626	FALSE	FALSE	FALSE	0.0318395	0.958684	0.259278	0.0150399	0.999268	FALSE	FALSE	FALSE	8.24522e-05	FALSE	FALSE	FALSE	FALSE	none	0.292162	0.336332	0.185368	0.447536	TRUE	FALSE	FALSE	0.117438	0.0891031	0.199084	0.294766
ALDH2	12	112204691	112247782	q24.12	2063119097	0.798462	0.753676	1	0.0148146	1	LumB	0.129035	0.846648	0.16525	0.897906	0.976765	NA	0.711902	-0.133849	0.0785674	0.848623	FALSE	FALSE	FALSE	-0.00954146	0.345306	-0.0878094	0.190807	0.651326	FALSE	FALSE	FALSE	-0.0163502	FALSE	FALSE	FALSE	FALSE	none	0.0769177	-0.577322	0.301653	0.175451	FALSE	FALSE	FALSE	-0.436366	0.0519861	-0.281638	0.330111
ALDH3A2	17	19551449	19580911	p11.2	2519723313	1	1	1	0.0439024	1	LumB	0.571959	0.899442	0.182869	0.82825	0.685866	NA	NA	NA	NA	NA	NA	NA	NA	NA	NA	NA	NA	NA	NA	NA	NA	NA	NA	NA	NA	NA	NA	0.00279884	-0.545682	0.467516	0.0204129	FALSE	TRUE	FALSE	-0.922255	0.0432579	-0.2475	0.324399
ALDH3B1	11	67776048	67796744	q13.2	1883683938	0.717285	0.295465	1	0.379528	0.642228	NA	0.572875	0.497002	0.120272	0.889916	1	NA	0.0224553	0.225963	0.395511	0.111644	FALSE	FALSE	FALSE	0.215154	0.179591	0.128848	0.23867	0.476693	FALSE	FALSE	FALSE	0.0414581	FALSE	FALSE	FALSE	FALSE	none	0.411266	0.0469828	0.154056	0.565644	FALSE	FALSE	FALSE	0.0116262	0.947127	-0.0560047	0.0162165
ALDH4A1	1	19197926	19229275	p36.13	19197926	1	1	0.0256098	1	1	Her2	0.221037	0.98868	0.253894	0.221037	0.98868	NA	NA	NA	NA	NA	NA	NA	NA	NA	NA	NA	NA	NA	NA	NA	NA	NA	NA	NA	NA	NA	NA	0.0895013	-0.323331	0.274319	0.19498	FALSE	FALSE	FALSE	-0.229568	0.488725	-0.224722	0.1143
ALDH5A1	6	24495080	24537435	p22.3	1087037040	0.0642889	1	0.0959824	0.530369	1	NA	0.649734	0.572875	0.487518	0.649734	0.889916	NA	0.773706	0.20635	0.0550482	0.88355	FALSE	FALSE	FALSE	0.0110952	1	0.0664027	0	1	FALSE	FALSE	FALSE	0	FALSE	FALSE	FALSE	FALSE	none	0.0386105	-0.631563	0.385166	0.108768	FALSE	FALSE	FALSE	-0.608511	0.0946821	-0.436898	0.315135
ALDH6A1	14	74523553	74551196	q24.3	2274459732	0.64491	1	0.542056	0.204108	1	NA	0.0259931	0.787039	0.679276	0.972476	0.787039	Basal	0.557425	0.182225	0.135302	0.735777	FALSE	FALSE	FALSE	0.0242821	0.66742	-0.0813208	0.101477	0.8623	FALSE	FALSE	FALSE	-0.00523233	FALSE	FALSE	FALSE	FALSE	none	3.04861e-05	-0.741849	0.644428	0.00200731	FALSE	TRUE	FALSE	-2.00105	0.0001119	-0.518339	0.604464
ALDH7A1	5	125877533	125931110	q23.2	1007504233	0.798462	1	0.700892	0.0148146	1	LumB	0.00367558	0.976765	0.449398	0.986622	0.846648	Basal	0.0748286	0.264588	0.347941	0.220989	FALSE	FALSE	FALSE	0.173471	0.194912	0.00490052	0.25815	0.497561	FALSE	FALSE	FALSE	0.00148561	FALSE	FALSE	FALSE	FALSE	none	0.00391193	-0.590391	0.478091	0.0250471	FALSE	TRUE	FALSE	-0.945359	0.249035	-0.202447	0.199205
ALDH9A1	1	165631453	165668100	q24.1	165631453	0.224606	0.88351	0.729704	0.224606	0.97816	NA	0.219512	1	1	1	1	NA	0.177088	0.412944	0.217301	0.371087	FALSE	FALSE	FALSE	0.177782	0.139719	0.239144	0.237055	0.421201	FALSE	FALSE	FALSE	0.0898011	FALSE	FALSE	FALSE	FALSE	none	NA	NA	NA	NA	NA	NA	NA	NA	NA	NA	NA
ALDOA	16	30064411	30081778	p11.2	2439881522	0.630293	0.216083	0.679276	0.336393	0.994868	NA	0.0439024	1	1	1	1	Basal	0.0347559	0.368887	0.338332	0.143108	FALSE	FALSE	FALSE	0.311464	0.410241	0.0615675	0.135333	0.6977	FALSE	FALSE	FALSE	0.00962493	FALSE	FALSE	FALSE	FALSE	none	NA	NA	NA	NA	NA	NA	NA	NA	NA	NA	NA
ALDOB	9	104182860	104198105	q31.1	1643342572	1	1	1	1	0.195122	NA	0.293793	0.967471	0.947334	0.093218	0.806374	NA	NA	NA	NA	NA	NA	NA	NA	NA	NA	NA	NA	NA	NA	NA	NA	NA	NA	NA	NA	FALSE	NA	0.0521817	-0.0485601	0.30819	0.133759	FALSE	FALSE	FALSE	-0.0424258	0.530124	-0.0581545	0.10273
ALDOC	17	26900133	26904282	q11.2	2527071997	0.717285	1	0.0474941	0.717285	0.642228	Her2	0.176148	0.938744	0.909447	0.455796	0.704372	NA	0.0189741	0.958626	0.425706	0.100729	TRUE	FALSE	FALSE	0.955602	0.109252	0.259544	0.297191	0.37186	FALSE	FALSE	FALSE	0.111505	FALSE	FALSE	FALSE	FALSE	none	0.983802	-0.209113	0.00741521	0.997699	FALSE	FALSE	FALSE	-0.000209253	1	0.0175644	0
ALG11	13	52586534	52603800	q14.3	2137352835	0.395387	1	0.267702	0.395387	1	NA	0.336393	0.948684	0.116827	0.630293	0.948684	NA	0.0437655	0.409982	0.423369	0.161291	FALSE	FALSE	FALSE	0.324865	0.707718	0.0487202	0.0875936	0.884256	FALSE	FALSE	FALSE	0.00260273	FALSE	FALSE	FALSE	FALSE	none	0.000254802	-0.37077	0.591358	0.00539646	FALSE	TRUE	FALSE	-0.840867	0.000403039	-0.279904	0.574621
ALG13	23	110909043	111003877	q23	2991942329	0.299416	1	1	0.0611451	1	NA	0.293793	0.967471	0.0238525	1	0.498825	Her2	0.683842	0.144696	0.0850208	0.82887	FALSE	FALSE	FALSE	0.0117947	0.953704	0.0348814	0.0170042	0.996025	FALSE	FALSE	FALSE	6.03429e-05	FALSE	FALSE	FALSE	FALSE	none	0.2963	-0.127897	0.178396	0.452215	FALSE	FALSE	FALSE	-0.0440803	0.473939	-0.0752271	0.123505
ALG14	1	95439963	95538501	p21.3	95439963	0.165058	1	0.341963	0.850286	0.809979	NA	0.942456	0.917437	0.0474941	0.379528	0.917437	Her2	0.416953	0.0707186	0.15274	0.622635	FALSE	FALSE	FALSE	0.0145515	0.365146	-0.0745373	0.169711	0.664872	FALSE	FALSE	FALSE	-0.0132126	FALSE	FALSE	FALSE	FALSE	none	0.0145597	-0.462768	0.41485	0.0569054	FALSE	TRUE	FALSE	-0.576075	0.00147424	-0.306837	0.525045
ALG2	9	101978708	101984238	q22.33	1641138420	1	1	1	1	0.195122	NA	0.359696	0.976765	0.776168	0.129035	0.846648	NA	NA	NA	NA	NA	NA	NA	NA	NA	NA	NA	NA	NA	NA	NA	NA	NA	NA	NA	NA	FALSE	NA	0.00184817	-0.379399	0.479735	0.0159297	FALSE	TRUE	FALSE	-0.682081	0.00184817	-0.218809	0.479735
ALG3	3	183960089	183967336	q27.1	676410083	0.293793	0.498825	0.729487	0.601342	0.967471	NA	1	0.48818	0.0702627	1	1	NA	0.0298971	0.438464	0.351896	0.131552	FALSE	FALSE	FALSE	0.386243	0.0556633	0.273945	0.311964	0.27096	FALSE	FALSE	FALSE	0.155353	FALSE	FALSE	FALSE	FALSE	none	0.0897436	-0.500801	0.329875	0.195272	FALSE	FALSE	FALSE	-0.355248	0.52381	-0.148228	0.133354
ALG5	13	37523912	37574398	q13.3	2122290213	1	1	0.315854	0.395122	1	NA	0.0544966	0.973531	0.471097	0.466499	0.973531	NA	NA	NA	NA	NA	NA	NA	NA	NA	NA	NA	NA	NA	NA	NA	NA	NA	NA	NA	NA	FALSE	NA	0.000198876	-0.645876	0.5714	0.00482101	FALSE	TRUE	FALSE	-1.49641	0.00319936	-0.212576	0.463419
ALG6	1	63833261	63904233	p31.3	63833261	0.0865982	1	0.850286	0.649734	0.572875	NA	0.864955	0.967471	0.0238525	0.293793	0.967471	Her2	0.0284295	0.255741	0.41369	0.12742	FALSE	FALSE	FALSE	0.228827	0.263401	0.041578	0.218465	0.572677	FALSE	FALSE	FALSE	0.0100656	FALSE	FALSE	FALSE	FALSE	none	0.0197239	-0.292168	0.410361	0.0695345	FALSE	TRUE	FALSE	-0.338272	0.0407468	-0.226487	0.362881
ALG8	11	77811982	77850706	q14.1	1893719872	0.942456	0.642228	0.555537	0.379528	0.642228	NA	0.649734	0.231447	0.487518	0.919939	0.889916	NA	0.00814335	1.01104	0.459968	0.0606633	TRUE	TRUE	TRUE	1.23051	0.234766	-0.107307	0.21561	0.542704	FALSE	FALSE	FALSE	-0.0284832	TRUE	FALSE	FALSE	FALSE	mrna	0.0636092	-0.314281	0.336102	0.15334	FALSE	FALSE	FALSE	-0.255933	0.748638	-0.00483419	0.0625305
ALKBH1	14	78138747	78174363	q24.3	2278074926	0.64491	1	0.542056	0.204108	1	NA	0.0436049	0.880382	0.509911	0.991081	0.627378	Basal	0.223278	0.447324	0.250873	0.428932	FALSE	FALSE	FALSE	0.164442	0.863946	0.0447769	0.0418121	0.959689	FALSE	FALSE	FALSE	0.000800145	FALSE	FALSE	FALSE	FALSE	none	0.000524542	-0.49401	0.549243	0.00802085	FALSE	TRUE	FALSE	-1.03534	0.939149	0.0389127	0.0152568
ALKBH2	12	109525996	109531436	q24.11	2060440402	0.487518	0.809979	1	0.0306993	1	LumB	0.129035	0.846648	0.16525	0.897906	0.976765	NA	0.000738714	0.93268	0.606933	0.0166851	TRUE	TRUE	TRUE	1.658	0.009315	0.84874	0.489805	0.119649	TRUE	FALSE	FALSE	0.782615	TRUE	FALSE	FALSE	FALSE	mrna	0.217356	-0.140289	0.216043	0.364588	FALSE	FALSE	FALSE	-0.0614742	0.876597	-0.0196378	0.030006
ALKBH3	11	43902361	43941816	p11.2	1859810251	0.231447	0.497002	0.809979	0.889916	0.85469	NA	0.293793	0.498825	0.388509	0.864955	0.967471	NA	0.0375206	0.439702	0.394037	0.14802	FALSE	FALSE	FALSE	0.364812	0.0990623	0.133301	0.317151	0.355082	FALSE	FALSE	FALSE	0.0599418	FALSE	FALSE	FALSE	FALSE	none	0.0800016	-0.277028	0.307857	0.180119	FALSE	FALSE	FALSE	-0.206231	0.220535	-0.10554	0.218065
ALKBH4	7	102096685	102105323	q22.1	1335753712	0.0254902	1	0.883036	0.717285	0.642228	Basal	0.303871	0.889916	0.487518	0.649734	0.889916	NA	0.324991	0.0976802	0.179675	0.536375	FALSE	FALSE	FALSE	0.0264256	0.305406	0.0862994	0.186862	0.618406	FALSE	FALSE	FALSE	0.018013	FALSE	FALSE	FALSE	FALSE	none	0.0103737	-0.356884	0.453346	0.0453199	FALSE	TRUE	FALSE	-0.47955	0.00213462	-0.202474	0.53151
ALKBH5	17	18086392	18113268	p11.2	2518258256	0.534709	1	1	0.115947	1	NA	0.640304	0.92668	0.223832	0.640304	0.74282	NA	0.554945	0.252312	0.187256	0.733175	FALSE	FALSE	FALSE	0.0340097	0.021978	0.427328	0.603382	0.171887	FALSE	FALSE	FALSE	0.326801	FALSE	FALSE	FALSE	FALSE	none	0.00128577	-0.267628	0.503867	0.0127464	FALSE	TRUE	FALSE	-0.507051	0.307963	-0.0696919	0.169696
ALKBH6	19	36500022	36505141	q13.12	2695944344	0.0105965	1	0.677029	0.824399	0.759059	Basal	1	0.809979	0.00985057	0.850286	0.809979	Her2	0.557437	0.0812198	0.105066	0.735777	FALSE	FALSE	FALSE	0.0108228	0.901127	0.0626114	0.0247215	0.974658	FALSE	FALSE	FALSE	0.000697966	FALSE	FALSE	FALSE	FALSE	none	0.0128974	-0.540546	0.454268	0.052739	FALSE	TRUE	FALSE	-0.690746	0.380926	0.0321737	0.17035
ALKBH7	19	6372444	6375042	p13.3	2665816766	0.204108	1	1	0.64491	0.595932	NA	0.455796	0.938744	0.00957035	0.959163	0.938744	Her2	0.837001	0.0566437	0.0445546	0.924577	FALSE	FALSE	FALSE	0.0019291	0.327677	0.435332	0.189357	0.634529	FALSE	FALSE	FALSE	0.0859993	FALSE	FALSE	FALSE	FALSE	none	0.000578719	-0.622096	0.540817	0.00833472	FALSE	TRUE	FALSE	-1.29341	0.501476	-0.0779999	0.114719
ALKBH8	11	107373452	107436472	q22.3	1923281342	0.395122	1	1	0.395122	1	NA	0.987544	0.103544	0.184473	0.466499	0.973531	NA	NA	NA	NA	NA	NA	NA	NA	NA	NA	NA	NA	NA	NA	NA	NA	NA	NA	NA	NA	FALSE	NA	0.0026113	-0.171473	0.472417	0.0196415	FALSE	TRUE	FALSE	-0.292675	0.707593	-0.0271683	0.062989
ALMS1	2	73612886	73837920	p13.1	322863507	0.0611451	1	0.628694	1	0.683298	NA	0.889916	0.85469	0.120272	0.231447	1	NA	0.0391934	0.256912	0.358355	0.151827	FALSE	FALSE	FALSE	0.210321	0.980601	0.0183359	0.00874038	1	FALSE	FALSE	FALSE	0	FALSE	FALSE	FALSE	FALSE	none	0.0213779	-0.243088	0.38051	0.0731641	FALSE	TRUE	FALSE	-0.276076	0.896167	-0.0139423	0.0253673
ALOX15	17	4534197	4545589	p13.2	2504706061	1	1	1	0.0439024	1	LumB	0.502958	0.971729	0.147421	0.778963	0.625627	NA	NA	NA	NA	NA	NA	NA	NA	NA	NA	NA	NA	NA	NA	NA	NA	NA	NA	NA	NA	NA	NA	0.873712	0.0807291	0.0281284	0.929212	FALSE	FALSE	FALSE	0.00257405	0.67499	0.0181465	0.0703211
ALOX15B	17	7942335	7952452	p13.1	2508114199	1	1	1	0.219512	1	NA	0.870965	0.92668	0.223832	0.332755	0.74282	NA	NA	NA	NA	NA	NA	NA	NA	NA	NA	NA	NA	NA	NA	NA	NA	NA	NA	NA	NA	FALSE	NA	0.753905	-2.35649	0.0525065	0.84571	TRUE	FALSE	FALSE	-0.171501	0.864268	-0.122339	0.0296776
ALOX5	10	45869661	45941561	q11.21	1726242804	0.231447	0.85469	0.120272	0.889916	1	NA	0.717285	1	0.215442	0.379528	0.642228	NA	0.911983	-0.0307753	0.0243247	0.967255	FALSE	FALSE	FALSE	-0.000444987	0.773706	0.00897284	0.0567576	0.917057	FALSE	FALSE	FALSE	0.00033741	FALSE	FALSE	FALSE	FALSE	none	0.475036	-0.0904414	0.129564	0.624018	FALSE	FALSE	FALSE	-0.0185227	0.743331	-0.0361688	0.0613724
ALOX5AP	13	31309645	31338556	q12.3	2116075946	0.731283	1	0.195504	0.299416	1	NA	0.0633195	0.908185	0.253894	0.780124	0.98868	NA	0.530435	-0.189729	0.135873	0.713367	FALSE	FALSE	FALSE	-0.0278309	0.335554	0.153276	0.20381	0.641894	FALSE	FALSE	FALSE	0.0295112	FALSE	FALSE	FALSE	FALSE	none	0.0179212	-0.284348	0.392641	0.0649587	FALSE	TRUE	FALSE	-0.337624	0.352107	-0.0819377	0.159179
ALPK1	4	113206665	113363776	q25	803679089	0.395122	1	1	0.395122	1	NA	0.221037	0.685763	0.253894	0.780124	0.98868	NA	NA	NA	NA	NA	NA	NA	NA	NA	NA	NA	NA	NA	NA	NA	NA	NA	NA	NA	NA	FALSE	NA	0.581872	-0.00569408	0.0914396	0.71264	FALSE	FALSE	FALSE	-0.00083777	0.177128	-0.123198	0.219455
ALPL	1	21835858	21904905	p36.12	21835858	1	1	0.0256098	1	1	Her2	0.276238	0.992303	0.30431	0.276238	0.930724	NA	NA	NA	NA	NA	NA	NA	NA	NA	NA	NA	NA	NA	NA	NA	NA	NA	NA	NA	NA	NA	NA	0.10391	-0.280207	0.263039	0.216074	FALSE	FALSE	FALSE	-0.186449	0.180648	-0.641603	0.217688
ALS2	2	202565277	202645912	q33.1	451815898	0.0439024	1	1	1	1	Basal	0.530369	0.759059	0.328401	0.530369	0.955079	NA	NA	NA	NA	NA	NA	NA	NA	NA	NA	NA	NA	NA	NA	NA	NA	NA	NA	NA	NA	NA	NA	0.578441	-0.0401788	0.0925783	0.709324	FALSE	FALSE	FALSE	-0.00599288	0.730019	0.012767	0.0584705
ALS2CL	3	46710487	46735194	p21.31	539160481	1	0.48818	0.438649	0.534709	1	NA	0.0544966	0.99787	0.77458	0.466499	0.622839	NA	0.261654	0.196701	0.263181	0.473549	FALSE	FALSE	FALSE	0.0638561	0.813534	0.0705414	0.0657952	0.937118	FALSE	FALSE	FALSE	0.00198966	FALSE	FALSE	FALSE	FALSE	none	0.185678	-0.143445	0.218159	0.324542	FALSE	FALSE	FALSE	-0.0701059	0.118642	-0.184271	0.2561
ALYREF	17	79845713	79849462	q25.3	2580017577	0.093218	1	0.729487	0.093218	0.967471	NA	1	0.85469	0.120272	0.231447	0.85469	NA	0.000750494	0.856335	0.564404	0.0167811	FALSE	TRUE	FALSE	1.52015	0.109781	0.0837134	0.282202	0.372177	FALSE	FALSE	FALSE	0.0359341	FALSE	FALSE	FALSE	FALSE	none	0.78415	-0.175198	0.0576639	0.867103	FALSE	FALSE	FALSE	-0.0108499	0.0375206	-0.166654	0.394037
AMACR	5	33986283	34008220	p13.2	915612983	0.17175	0.983649	0.207346	0.727046	0.880382	NA	0.731283	0.683298	0.628694	0.299416	1	NA	0.324223	0.163428	0.168459	0.535699	FALSE	FALSE	FALSE	0.044302	0.00590932	0.432929	0.451898	0.0985275	FALSE	TRUE	FALSE	0.435718	FALSE	FALSE	FALSE	FALSE	none	0.899787	0.0113517	0.0318983	0.94521	FALSE	FALSE	FALSE	0.000277794	0.527029	-0.150979	0.133973
AMBP	9	116822407	116840752	q32	1655982119	0.64491	1	0.542056	1	0.164925	NA	0.455796	1	0.909447	0.0419171	0.704372	LumB	0.702208	-0.646866	0.0779705	0.842928	TRUE	FALSE	FALSE	-0.0480036	0.197774	0.523584	0.24505	0.502293	FALSE	FALSE	FALSE	0.156574	FALSE	FALSE	FALSE	FALSE	none	0.0936672	-0.649663	0.278603	0.201266	FALSE	FALSE	FALSE	-0.452315	0.61165	-0.112899	0.0874047
AMBRA1	11	46417964	46615675	p11.2	1862325854	0.487518	0.41586	0.760714	0.850286	0.809979	NA	0.530369	0.430939	0.328401	0.824399	0.955079	NA	0.0064109	0.290926	0.492123	0.0536035	FALSE	TRUE	FALSE	0.369711	0.98015	0.00975509	0.00946391	1	FALSE	FALSE	FALSE	0	FALSE	FALSE	FALSE	FALSE	none	5.82215e-05	-0.341805	0.64276	0.00271793	FALSE	TRUE	FALSE	-0.876991	0.762779	0.038088	0.0556234
AMDHD2	16	2570358	2581423	p13.3	2412387469	0.826226	0.171969	0.625709	0.564981	0.930724	NA	0.0012442	1	1	1	1	Basal	0.197757	0.146384	0.21544	0.398526	FALSE	FALSE	FALSE	0.0584866	0.269544	0.11189	0.185379	0.581815	FALSE	FALSE	FALSE	0.0263183	FALSE	FALSE	FALSE	FALSE	none	0.0365142	-0.647821	0.426907	0.104701	FALSE	FALSE	FALSE	-0.634897	0.0133634	-0.522116	0.490153
AMFR	16	56395364	56459450	q12.2	2466212475	0.798462	0.331406	0.267702	0.798462	1	NA	0.308372	0.170793	0.586228	0.842503	0.987607	NA	0.244066	1.19136	0.281695	0.45384	TRUE	FALSE	FALSE	0.408753	1	0.228164	0	1	FALSE	FALSE	FALSE	0	FALSE	FALSE	FALSE	FALSE	none	0.0727724	-0.490477	0.305843	0.167862	FALSE	FALSE	FALSE	-0.380144	0.318545	-0.116933	0.173119
AMICA1	11	118064455	118095809	q23.3	1933972345	1	1	1	0.0439024	1	LumB	0.173774	0.260856	0.374291	0.911446	0.994861	NA	NA	NA	NA	NA	NA	NA	NA	NA	NA	NA	NA	NA	NA	NA	NA	NA	NA	NA	NA	NA	NA	0.130806	-0.258867	0.244993	0.253705	FALSE	FALSE	FALSE	-0.1542	0.920524	0.0480796	0.01849
AMIGO2	12	47469490	47473734	q13.11	1998383896	0.889916	0.85469	0.809979	0.0544096	0.85469	NA	0.127337	0.917437	0.555537	0.942456	0.642228	NA	0.549648	0.486076	0.113515	0.72806	FALSE	FALSE	FALSE	0.0669972	0.642009	0.164528	0.0891905	0.848208	FALSE	FALSE	FALSE	0.0117633	FALSE	FALSE	FALSE	FALSE	none	0.0344935	-0.898939	0.368234	0.100707	TRUE	FALSE	FALSE	-0.89619	0.167038	-0.306046	0.245489
AMN1	12	31824071	31882108	p11.21	1982738477	0.176148	0.704372	1	0.455796	0.704372	NA	0.889916	0.85469	0.0183445	0.572875	1	Her2	0.0578711	0.338061	0.332397	0.191024	FALSE	FALSE	FALSE	0.243036	0.895362	0.0530212	0.0265917	0.973328	FALSE	FALSE	FALSE	0.000622519	FALSE	FALSE	FALSE	FALSE	none	0.908591	-0.0608416	0.025687	0.951513	FALSE	FALSE	FALSE	-0.00131327	0.695993	0.0303445	0.0770611
AMOT	23	112017731	112084043	q23	2993051017	0.299416	1	1	0.0611451	1	NA	0.293793	0.967471	0.0238525	1	0.498825	Her2	0.483496	-0.179445	0.141701	0.676001	FALSE	FALSE	FALSE	-0.0305152	0.290151	-0.235713	0.209718	0.601999	FALSE	FALSE	FALSE	-0.0519521	FALSE	FALSE	FALSE	FALSE	none	0.0645947	-0.246387	0.310135	0.154869	FALSE	FALSE	FALSE	-0.199582	0.266819	-0.188353	0.189375
AMOTL1	11	94439597	94609918	q21	1910347487	0.204108	1	0.542056	0.64491	1	NA	0.997667	0.0572737	0.357877	0.336393	0.948684	NA	0.0438171	0.537634	0.422819	0.161291	FALSE	FALSE	FALSE	0.426016	0.116318	-0.210549	0.338255	0.382994	FALSE	FALSE	FALSE	-0.0877583	FALSE	FALSE	FALSE	FALSE	none	0.111334	-0.208292	0.264765	0.226337	FALSE	FALSE	FALSE	-0.134399	0.125934	-0.167596	0.254774
AMOTL2	3	134074716	134094321	q22.2	626524710	0.889916	0.85469	0.809979	0.231447	0.497002	NA	0.487518	0.809979	0.00985057	1	1	Her2	0.0844981	0.414452	0.299401	0.237222	FALSE	FALSE	FALSE	0.258968	0.19098	0.133539	0.229773	0.492165	FALSE	FALSE	FALSE	0.0411153	FALSE	FALSE	FALSE	FALSE	none	0.650931	-0.130663	0.084324	0.770275	FALSE	FALSE	FALSE	-0.0148112	0.043265	0.168032	0.352628
AMPD2	1	110158726	110174673	p13.3	110158726	0.487518	1	0.341963	0.487518	0.809979	NA	0.971414	0.955079	0.0155298	0.530369	0.759059	Her2	0.600481	0.167781	0.104103	0.768348	FALSE	FALSE	FALSE	0.0192012	0.0207383	0.123816	0.425876	0.16747	FALSE	FALSE	FALSE	0.0960887	FALSE	FALSE	FALSE	FALSE	none	0.000106278	-0.543968	0.624218	0.00352516	FALSE	TRUE	FALSE	-1.33426	0.0529276	-0.123315	0.333741
AMPD3	11	10329860	10529126	p15.4	1826237750	0.64491	0.164925	1	0.64491	1	NA	0.0544966	0.865625	0.471097	0.924483	0.865625	NA	1	0.109295	0	1	FALSE	FALSE	FALSE	0	0.410359	-0.258185	0.195441	0.6977	FALSE	FALSE	FALSE	-0.0403624	FALSE	FALSE	FALSE	FALSE	none	0.0304575	-0.436527	0.355727	0.0926364	FALSE	TRUE	FALSE	-0.451027	0.187265	-0.157507	0.220451
AMPH	7	38423305	38671167	p14.1	1272080332	0.775394	0.938744	0.270296	0.775394	0.36258	NA	0.0277871	1	0.542056	1	1	Basal	0.204089	-0.35347	0.213049	0.405117	TRUE	FALSE	FALSE	-0.138709	0.857191	-0.0365825	0.0327768	0.956824	FALSE	FALSE	FALSE	-0.000701209	FALSE	FALSE	FALSE	FALSE	none	0.746433	-0.282413	0.0668319	0.840452	FALSE	FALSE	FALSE	-0.0213186	0.65915	0.21835	0.0891092
AMT	3	49454211	49460186	p21.31	541904205	1	0.48818	0.438649	0.534709	1	NA	0.0544966	0.99787	0.77458	0.466499	0.622839	NA	0.41203	0.743885	0.197386	0.618118	FALSE	FALSE	FALSE	0.155419	0.669173	-0.33012	0.109659	0.8623	TRUE	FALSE	FALSE	-0.0212405	FALSE	FALSE	FALSE	FALSE	none	0.00029552	-0.561838	0.564368	0.00584612	FALSE	TRUE	FALSE	-1.25466	0.717924	-0.639998	0.0616536
AMZ2	17	66243715	66253297	q24.2	2566415579	0.221037	0.98868	0.852579	0.0633195	0.908185	NA	1	1	0.542056	0.204108	0.595932	NA	6.35954e-06	1.20365	0.685437	0.00188588	TRUE	TRUE	TRUE	3.27932	0.00146865	0.521984	0.509037	0.0482149	FALSE	TRUE	FALSE	0.687358	TRUE	FALSE	FALSE	FALSE	mrna	0.451542	-0.162643	0.163075	0.603316	FALSE	FALSE	FALSE	-0.0356928	0.40917	-0.149866	0.1779
ANAPC1	2	112523848	112642267	q13	361774469	0.219512	1	1	1	1	NA	0.093218	0.967471	0.388509	0.293793	1	NA	NA	NA	NA	NA	NA	NA	NA	NA	NA	NA	NA	NA	NA	NA	NA	NA	NA	NA	NA	FALSE	NA	0.864268	0.0800122	0.0296776	0.922841	FALSE	FALSE	FALSE	0.00279028	0.475353	0.0160742	0.116427
ANAPC10	4	145888264	146019693	q31.21	836360688	1	1	1	0.395122	0.356098	NA	0.00646134	0.880382	0.509911	0.924192	0.983649	Basal	NA	NA	NA	NA	NA	NA	NA	NA	NA	NA	NA	NA	NA	NA	NA	NA	NA	NA	NA	FALSE	NA	0.103397	-0.256991	0.263483	0.215603	FALSE	FALSE	FALSE	-0.171245	0.466312	0.0505356	0.120185
ANAPC11	17	79848666	79858867	q25.3	2580020530	0.093218	1	0.729487	0.093218	0.967471	NA	1	0.85469	0.120272	0.231447	0.85469	NA	6.62984e-08	1.05805	0.80171	0.000509493	TRUE	TRUE	TRUE	3.484	0.000541462	0.367553	0.577232	0.0324761	FALSE	TRUE	FALSE	0.547079	TRUE	FALSE	FALSE	FALSE	mrna	0.78415	-0.033219	0.0576639	0.867103	FALSE	FALSE	FALSE	-0.00205723	0.566139	-0.241752	0.115328
ANAPC16	10	73975787	73995618	q22.1	1754348930	0.487518	0.809979	0.082049	0.850286	1	NA	0.379528	1	0.555537	0.379528	0.642228	NA	0.981588	0.0989549	0.00848555	0.999976	FALSE	FALSE	FALSE	1.02475e-06	0.340747	0.0722666	0.178197	0.646758	FALSE	FALSE	FALSE	0.013677	FALSE	FALSE	FALSE	FALSE	none	1.0036e-05	-0.698346	0.680614	0.00121298	FALSE	TRUE	FALSE	-2.03648	0.490725	0.0438875	0.123159
ANAPC2	9	140069236	140082989	q34.3	1679228948	0.649734	0.889916	0.487518	0.919939	0.231447	NA	0.176148	0.938744	0.618924	0.455796	0.938744	NA	0.929247	-0.0125156	0.0206566	0.975824	FALSE	FALSE	FALSE	-0.000133022	0.244351	0.0900895	0.21896	0.553383	FALSE	FALSE	FALSE	0.0231507	FALSE	FALSE	FALSE	FALSE	none	0.00729936	-0.311139	0.466417	0.0364266	FALSE	TRUE	FALSE	-0.447598	0.814795	-0.0327551	0.0455896
ANAPC4	4	25378835	25420120	p15.2	715851259	1	1	1	0.395122	0.356098	NA	0.0885543	0.930724	0.625709	0.564981	0.930724	NA	NA	NA	NA	NA	NA	NA	NA	NA	NA	NA	NA	NA	NA	NA	NA	NA	NA	NA	NA	FALSE	NA	0.00238067	-0.236048	0.476192	0.0185063	FALSE	TRUE	FALSE	-0.408995	0.546825	-0.0279569	0.0997735
ANAPC5	12	121746048	121837699	q24.31	2072660454	0.798462	0.753676	1	0.0148146	1	LumB	0.667245	0.846648	0.0350154	0.897906	0.846648	Her2	1.35131e-05	0.783427	0.695883	0.00252683	FALSE	TRUE	FALSE	2.03489	0.0102226	0.186632	0.482628	0.123522	FALSE	FALSE	FALSE	0.16951	FALSE	FALSE	FALSE	FALSE	none	0.00210136	-0.292831	0.506549	0.0171514	FALSE	TRUE	FALSE	-0.517052	0.85505	0.00157983	0.0341494
ANAPC7	12	110810705	110841535	q24.11	2061725111	0.798462	0.753676	1	0.0148146	1	LumB	0.129035	0.846648	0.16525	0.897906	0.976765	NA	0.00153373	0.644588	0.57242	0.0240569	FALSE	TRUE	FALSE	1.04343	0.00538495	0.294134	0.5163	0.0942367	FALSE	TRUE	FALSE	0.301716	FALSE	FALSE	FALSE	FALSE	none	0.474199	-0.159897	0.125214	0.623845	FALSE	FALSE	FALSE	-0.0327666	0.453786	0.0627414	0.130906
ANG	14	21152336	21167130	q11.2	2221088515	0.572875	1	0.120272	0.572875	0.85469	NA	0.303871	0.889916	0.165058	0.919939	0.889916	NA	0.313159	0.537507	0.184637	0.525067	FALSE	FALSE	FALSE	0.150387	0.59346	0.0683163	0.100012	0.822012	FALSE	FALSE	FALSE	0.00581521	FALSE	FALSE	FALSE	FALSE	none	0.00035647	-1.30944	0.584044	0.00652517	TRUE	TRUE	TRUE	-2.86165	0.952549	0.0043626	0.0140733
ANGEL2	1	213165524	213189168	q32.3	213165524	0.544204	0.97816	0.381076	0.0408375	0.97816	LumB	1	1	0.170732	1	1	NA	0.108553	0.20388	0.25681	0.279297	FALSE	FALSE	FALSE	0.112936	0.0721224	0.170456	0.286442	0.306665	FALSE	FALSE	FALSE	0.0875013	FALSE	FALSE	FALSE	FALSE	none	NA	NA	NA	NA	NA	NA	NA	NA	NA	NA	NA
ANGPT1	8	108261721	108510283	q23.1	1501057411	0.252089	0.896456	0.22542	0.79836	0.896456	NA	1	0.0919325	0.438649	1	1	NA	0.467491	0.522438	0.121443	0.66504	FALSE	FALSE	FALSE	0.092551	0.280994	-0.0597607	0.178593	0.593966	FALSE	FALSE	FALSE	-0.0135202	FALSE	FALSE	FALSE	FALSE	none	0.478947	0.139171	0.177518	0.625296	FALSE	FALSE	FALSE	0.0283789	0.178947	0.133677	0.319532
ANGPT2	8	6357172	6420930	p23.1	1399152862	0.731283	0.683298	0.628694	0.299416	1	NA	0.20164	0.865625	0.184473	0.924483	0.865625	NA	0.779793	-0.253941	0.072075	0.888528	FALSE	FALSE	FALSE	-0.0130345	0.779793	-0.0363326	0.072075	0.920536	FALSE	FALSE	FALSE	-0.0013065	FALSE	FALSE	FALSE	FALSE	none	0.101575	0.373832	0.27591	0.212873	TRUE	FALSE	FALSE	0.25117	0.53935	-0.191146	0.106119
ANGPTL2	9	129849611	129885162	q33.3	1669009323	0.572875	0.85469	0.809979	0.889916	0.172434	NA	0.379528	0.917437	0.883036	0.127337	0.917437	NA	0.0741651	0.538472	0.324329	0.219895	FALSE	FALSE	FALSE	0.354198	0.219277	0.199932	0.22703	0.525544	FALSE	FALSE	FALSE	0.055859	FALSE	FALSE	FALSE	FALSE	none	0.923319	0.0667136	0.0204575	0.960235	FALSE	FALSE	FALSE	0.00117566	0.0382145	0.643717	0.361415
ANGPTL4	19	8428173	8439257	p13.2	2667872495	0.204108	1	1	0.64491	0.595932	NA	0.717285	0.917437	0.00550709	0.942456	0.917437	Her2	0.670078	0.50706	0.0846668	0.820286	FALSE	FALSE	FALSE	0.0436247	0.84246	-0.501156	0.0423334	0.950671	TRUE	FALSE	FALSE	-0.0110104	FALSE	FALSE	FALSE	FALSE	none	0.286434	-0.901921	0.179914	0.441374	TRUE	FALSE	FALSE	-0.320356	0.625372	-0.668735	0.0843349
ANK1	8	41510739	41754280	p11.21	1434306429	0.775394	0.704372	0.270296	0.455796	0.938744	NA	0.127337	0.642228	0.555537	1	0.642228	NA	0.156646	1.04878	0.259532	0.34581	TRUE	FALSE	FALSE	0.483658	0.426892	0.0276462	0.148304	0.712261	FALSE	FALSE	FALSE	0.00407396	FALSE	FALSE	FALSE	FALSE	none	0.501847	-0.193709	0.128515	0.6463	FALSE	FALSE	FALSE	-0.0367206	0.845779	-0.223857	0.040161
ANK2	4	113739265	114304896	q25	804211689	0.395122	1	1	0.395122	1	NA	0.129035	0.846648	0.16525	0.897906	0.976765	NA	NA	NA	NA	NA	NA	NA	NA	NA	NA	NA	NA	NA	NA	NA	NA	NA	NA	NA	NA	FALSE	NA	0.572587	-0.0424399	0.0937614	0.704692	FALSE	FALSE	FALSE	-0.0064509	0.0201696	-0.310592	0.370358
ANK3	10	61786056	62493248	q21.2	1742159199	0.487518	0.809979	0.082049	0.850286	1	NA	0.176148	1	0.618924	0.455796	0.704372	NA	0.158393	0.400429	0.264094	0.345827	FALSE	FALSE	FALSE	0.184654	0.810666	0.0483315	0.0492378	0.936148	FALSE	FALSE	FALSE	0.00138495	FALSE	FALSE	FALSE	FALSE	none	0.343977	-0.110032	0.167303	0.501361	FALSE	FALSE	FALSE	-0.032993	0.153226	-0.220051	0.249376
ANKFY1	17	4067201	4167274	p13.2	2504239065	1	1	0.315854	0.395122	1	NA	0.435019	0.959111	0.374291	0.723762	0.563349	NA	NA	NA	NA	NA	NA	NA	NA	NA	NA	NA	NA	NA	NA	NA	NA	NA	NA	NA	NA	FALSE	NA	0.0914757	-0.104775	0.272728	0.197816	FALSE	FALSE	FALSE	-0.0737342	0.00290757	-0.175777	0.466873
ANKH	5	14704910	14871887	p15.2	896331610	0.0885543	0.992303	0.30431	0.826226	0.739144	NA	0.299416	1	0.628694	0.731283	0.683298	NA	0.45167	0.051007	0.129391	0.650731	FALSE	FALSE	FALSE	0.00951785	0.43295	0.336457	0.134672	0.71777	FALSE	FALSE	FALSE	0.0484548	FALSE	FALSE	FALSE	FALSE	none	0.679277	-0.364471	0.0943119	0.792236	FALSE	FALSE	FALSE	-0.0368647	0.0883682	0.289294	0.355483
ANKHD1	5	139781399	139929163	q31.3	1021408099	1	1	0.700892	0.000915401	1	LumB	0.000491846	0.983649	0.509911	0.991081	0.880382	Basal	0.1526	0.190724	0.286495	0.342541	FALSE	FALSE	FALSE	0.0887416	0.26808	0.103238	0.22677	0.580353	FALSE	FALSE	FALSE	0.0243959	FALSE	FALSE	FALSE	FALSE	none	0.359284	-0.161558	0.157773	0.516318	FALSE	FALSE	FALSE	-0.0463805	0.729718	-0.0385665	0.061978
ANKIB1	7	91875548	92030698	q21.2	1325532575	0.0642889	0.955079	0.677029	0.824399	0.759059	NA	0.303871	0.889916	0.487518	0.649734	0.889916	NA	0.631526	0.115395	0.0894533	0.79327	FALSE	FALSE	FALSE	0.0116063	0.744494	-0.0172541	0.0619292	0.904467	FALSE	FALSE	FALSE	-0.000752404	FALSE	FALSE	FALSE	FALSE	none	0.472163	-0.13172	0.14006	0.621851	FALSE	FALSE	FALSE	-0.0271758	0.0490905	-0.115563	0.367658
ANKLE2	12	133302254	133338474	q24.33	2084216660	1	0.683298	0.628694	0.0611451	1	NA	0.530369	0.955079	0.328401	0.530369	0.759059	NA	0.0374721	0.407681	0.385961	0.147967	FALSE	FALSE	FALSE	0.338309	0.0105764	0.311111	0.461008	0.123522	FALSE	FALSE	FALSE	0.282568	FALSE	FALSE	FALSE	FALSE	none	0.0447319	-0.195143	0.335578	0.12051	FALSE	FALSE	FALSE	-0.179332	0.155849	0.0442898	0.240498
ANKMY2	7	16639401	16685442	p21.1	1250296428	0.359696	0.846648	0.16525	0.897906	0.846648	NA	0.0277871	1	0.542056	1	1	Basal	0.219181	0.180868	0.205935	0.424561	FALSE	FALSE	FALSE	0.0672936	0.938426	-0.0326866	0.0154451	0.991773	FALSE	FALSE	FALSE	-0.000117263	FALSE	FALSE	FALSE	FALSE	none	0.0817094	-0.434523	0.341515	0.182743	FALSE	FALSE	FALSE	-0.320747	0.00809117	-0.639096	0.486001
ANKRD10	13	111530887	111567416	q34	2196297188	0.0306993	1	0.760714	0.487518	1	Basal	0.824399	0.759059	0.0155298	0.824399	0.955079	Her2	0.0240867	0.513181	0.416412	0.115654	FALSE	FALSE	FALSE	0.480768	0.532616	-0.0523395	0.123031	0.783012	FALSE	FALSE	FALSE	-0.00556012	FALSE	FALSE	FALSE	FALSE	none	0.00357359	-0.37758	0.48825	0.0235978	FALSE	TRUE	FALSE	-0.61437	0.260516	-0.0955847	0.197772
ANKRD11	16	89334038	89556969	q24.3	2499151149	0.64491	1	0.542056	0.204108	1	NA	0.842503	0.170793	0.270942	0.599716	0.987607	NA	0.100103	0.157547	0.390007	0.264424	FALSE	FALSE	FALSE	0.0910149	0.307018	0.335054	0.252357	0.619578	FALSE	FALSE	FALSE	0.0696591	FALSE	FALSE	FALSE	FALSE	none	0.00856454	-0.365454	0.427189	0.0403782	FALSE	TRUE	FALSE	-0.509389	0.0652026	-0.0830387	0.305135
ANKRD12	18	9136226	9285983	p11.22	2590503300	0.0611451	1	0.195504	1	1	NA	0.530369	0.759059	0.677029	0.232078	0.955079	NA	0.80128	0.0787294	0.0536056	0.901307	FALSE	FALSE	FALSE	0.00355284	0.594232	0.0429336	0.107211	0.822099	FALSE	FALSE	FALSE	0.00365262	FALSE	FALSE	FALSE	FALSE	none	0.1281	-0.185926	0.257276	0.249718	FALSE	FALSE	FALSE	-0.11203	0.295062	-0.113465	0.178975
ANKRD13A	12	110436991	110477568	q24.11	2061351397	0.572875	0.85469	1	0.00698898	1	LumB	0.093218	0.806374	0.12804	0.980285	0.967471	NA	0.00107139	0.47255	0.586249	0.020256	FALSE	TRUE	FALSE	0.800238	0.671826	0.0299733	0.0864958	0.86473	FALSE	FALSE	FALSE	0.00189189	FALSE	FALSE	FALSE	FALSE	none	0.898885	-0.0238264	0.0256547	0.944712	FALSE	FALSE	FALSE	-0.000588523	0.101643	-0.109953	0.288616
ANKRD13C	1	70726271	70820417	p31.1	70726271	0.0544096	1	0.809979	0.572875	0.85469	NA	0.864955	0.967471	0.12804	0.293793	0.806374	NA	0.00565232	0.230003	0.509364	0.0499219	FALSE	TRUE	FALSE	0.299397	0.00135066	0.240343	0.576639	0.0463162	FALSE	TRUE	FALSE	0.320681	FALSE	FALSE	FALSE	FALSE	none	1	-0.0482152	0	1	FALSE	FALSE	FALSE	0	0.524415	-0.0166749	0.115446
ANKRD13D	11	67056018	67069956	q13.2	1882963908	0.775394	0.36258	0.909447	0.455796	0.704372	NA	0.572875	0.497002	0.120272	0.889916	1	NA	0.00246475	0.48955	0.511891	0.0312055	FALSE	TRUE	FALSE	0.737149	0.335598	0.148505	0.172846	0.641894	FALSE	FALSE	FALSE	0.0285926	FALSE	FALSE	FALSE	FALSE	none	0.320208	-0.139353	0.188372	0.475462	FALSE	FALSE	FALSE	-0.0449949	0.872293	-0.0639367	0.0342494
ANKRD16	10	5903580	5931869	p15.1	1686276723	0.093218	0.967471	0.388509	0.980285	0.498825	NA	1	0.753676	0.267702	0.107476	1	NA	0.00611947	0.56263	0.455879	0.0520924	FALSE	TRUE	FALSE	0.721982	0.578151	0.0958239	0.0981005	0.813054	FALSE	FALSE	FALSE	0.00861273	FALSE	FALSE	FALSE	FALSE	none	0.494049	-0.185577	0.137553	0.639242	FALSE	FALSE	FALSE	-0.036064	0.806179	-0.0635885	0.0529049
ANKRD17	4	73939093	74124515	q13.3	764411517	0.64491	1	0.542056	0.64491	0.595932	NA	0.093218	0.806374	0.388509	0.864955	0.967471	NA	0.322442	0.105985	0.198517	0.534459	FALSE	FALSE	FALSE	0.028837	0.291184	0.0581003	0.210924	0.602624	FALSE	FALSE	FALSE	0.0127794	FALSE	FALSE	FALSE	FALSE	none	0.0234472	-0.184579	0.371346	0.0779408	FALSE	TRUE	FALSE	-0.204557	0.386645	-0.0779135	0.146446
ANKRD26	10	27280843	27389421	p12.1	1707653986	0.176148	0.938744	0.270296	0.959163	0.704372	NA	0.919939	1	0.487518	0.0141739	0.889916	LumB	1	-0.110605	0.00350689	1	FALSE	FALSE	FALSE	0	0.875924	-0.0178567	0.031562	0.964143	FALSE	FALSE	FALSE	-0.000283182	FALSE	FALSE	FALSE	FALSE	none	0.1144	-0.265842	0.293323	0.230182	FALSE	FALSE	FALSE	-0.169588	0.0503777	-0.239571	0.359424
ANKRD27	19	33087913	33167503	q13.11	2692532235	0.0254902	1	0.555537	0.717285	0.917437	Basal	0.850286	0.809979	0.00985057	0.850286	1	Her2	0.147751	0.286488	0.252799	0.33479	FALSE	FALSE	FALSE	0.136147	0.360436	0.0909019	0.162051	0.661372	FALSE	FALSE	FALSE	0.0163218	FALSE	FALSE	FALSE	FALSE	none	0.054319	-0.350413	0.347908	0.13752	FALSE	FALSE	FALSE	-0.301928	0.215906	-0.12707	0.22911
ANKRD28	3	15708743	15901278	p25.1	508158737	0.165058	0.809979	0.341963	0.850286	1	NA	0.572875	0.85469	0.41586	0.572875	0.85469	NA	0.650931	-0.0283287	0.084324	0.806641	FALSE	FALSE	FALSE	-0.00264363	0.560335	-0.0377918	0.107321	0.80371	FALSE	FALSE	FALSE	-0.00358647	FALSE	FALSE	FALSE	FALSE	none	0.675867	-0.0533892	0.0765911	0.78972	FALSE	FALSE	FALSE	-0.00547384	0.484985	-0.0803991	0.125331
ANKRD30A	10	37414785	37673039	p11.21	1717787928	0.093218	0.967471	0.12804	0.980285	0.806374	NA	1	1	0.542056	0.0277871	1	LumB	0.582473	-0.624679	0.0941441	0.754134	TRUE	FALSE	FALSE	-0.0765554	0.813936	-0.495628	0.0418418	0.937454	TRUE	FALSE	FALSE	-0.0139023	FALSE	FALSE	FALSE	FALSE	none	0.680733	-0.95662	0.086851	0.793148	TRUE	FALSE	FALSE	-0.0962799	0.974652	0.135877	0.0124073
ANKRD35	1	145549230	145568526	q21.1	145549230	0.0575437	0.917928	0.784558	0.282715	0.987083	NA	1	1	1	1	1	NA	0.246824	-0.0902493	0.184909	0.457762	FALSE	FALSE	FALSE	-0.030627	0.142813	-0.152392	0.232321	0.425583	FALSE	FALSE	FALSE	-0.0565398	FALSE	FALSE	FALSE	FALSE	none	NA	NA	NA	NA	NA	NA	NA	NA	NA	NA	NA
ANKRD39	2	97502348	97523832	q11.2	346752969	0.0277871	1	1	1	0.595932	Basal	0.572875	0.85469	0.41586	0.231447	1	NA	0.194851	0.462951	0.230469	0.394954	FALSE	FALSE	FALSE	0.186779	0.294721	-0.10289	0.192042	0.608016	FALSE	FALSE	FALSE	-0.0222329	FALSE	FALSE	FALSE	FALSE	none	0.0483884	-0.272258	0.327547	0.126935	FALSE	FALSE	FALSE	-0.244057	0.373254	-0.0776019	0.151633
ANKRD40	17	48770551	48785285	q21.33	2548942415	0.129035	1	0.449398	0.359696	0.846648	NA	0.889916	0.85469	0.809979	0.231447	0.497002	NA	1.35856e-05	0.967427	0.697503	0.00252683	TRUE	TRUE	TRUE	2.51282	0.0124621	0.627012	0.431184	0.13096	TRUE	FALSE	FALSE	0.553564	TRUE	FALSE	FALSE	FALSE	mrna	0.0293224	-0.288273	0.418979	0.0906074	FALSE	TRUE	FALSE	-0.300622	0.774909	-0.0663538	0.0613139
ANKRD44	2	197831741	198175897	q33.1	447082362	0.00787992	1	1	1	1	Basal	0.530369	0.759059	0.328401	0.530369	0.955079	NA	0.61029	0.123323	0.106383	0.776344	FALSE	FALSE	FALSE	0.0135588	0.471812	0.327767	0.146277	0.744457	FALSE	FALSE	FALSE	0.0420067	FALSE	FALSE	FALSE	FALSE	none	0.269091	-0.0932967	0.183397	0.423269	FALSE	FALSE	FALSE	-0.0348355	0.0326465	-0.231048	0.346416
ANKRD46	8	101521980	101572012	q22.2	1494317670	0.102003	0.922012	0.270942	0.842503	0.922012	NA	1	0.195122	1	1	1	NA	0.00303847	0.231594	0.459944	0.0347782	FALSE	TRUE	FALSE	0.337824	0.0161579	0.294468	0.378272	0.148063	FALSE	FALSE	FALSE	0.244277	FALSE	FALSE	FALSE	FALSE	none	NA	NA	NA	NA	NA	NA	NA	NA	NA	NA	NA
ANKRD49	11	94226795	94232749	q21	1910134685	0.299416	1	0.628694	0.731283	0.683298	NA	0.997667	0.0572737	0.357877	0.336393	0.948684	NA	0.00493328	0.738315	0.559503	0.0457666	FALSE	TRUE	FALSE	0.988937	0.0457072	0.271791	0.419627	0.249055	FALSE	FALSE	FALSE	0.164082	FALSE	FALSE	FALSE	FALSE	none	0.0435428	-0.328608	0.337478	0.118318	FALSE	FALSE	FALSE	-0.304603	0.0435428	-0.145663	0.337478
ANKRD50	4	125585207	125633887	q28.1	816057631	0.395122	1	1	0.395122	1	NA	0.0287475	0.846648	0.449398	0.897906	0.976765	Basal	NA	NA	NA	NA	NA	NA	NA	NA	NA	NA	NA	NA	NA	NA	NA	NA	NA	NA	NA	FALSE	NA	0.000985281	-0.570433	0.511	0.0108936	FALSE	TRUE	FALSE	-1.11966	0.0100399	-0.261788	0.407862
ANKRD52	12	56631591	56652175	q13.3	2007545997	0.850286	0.809979	1	0.0306993	0.809979	LumB	0.00577797	0.938744	0.618924	0.959163	0.938744	Basal	0.0248423	0.345935	0.407331	0.117676	FALSE	FALSE	FALSE	0.321482	0.11829	0.247281	0.290951	0.387437	FALSE	FALSE	FALSE	0.10183	FALSE	FALSE	FALSE	FALSE	none	0.153226	-0.245239	0.249376	0.285004	FALSE	FALSE	FALSE	-0.133692	0.913453	0.0063963	0.0220966
ANKRD54	22	38226862	38245334	q13.1	2867955582	1.86817e-05	1	1	1	1	Basal	0.991081	0.314134	0.207346	0.17175	0.983649	NA	0.0014681	0.449119	0.584827	0.0235954	FALSE	TRUE	FALSE	0.730794	0.532737	0.412961	0.131288	0.783012	FALSE	FALSE	FALSE	0.0438696	FALSE	FALSE	FALSE	FALSE	none	0.329918	-0.0614828	0.169031	0.484902	FALSE	FALSE	FALSE	-0.0193269	0.520562	-0.0380956	0.112687
ANKS1A	6	34857042	35059179	p21.31	1097399002	0.0105965	1	0.328401	0.824399	0.955079	Basal	1	0.41586	0.341963	0.487518	0.809979	NA	1	-0.016468	0	1	FALSE	FALSE	FALSE	0	0.510503	-0.0436103	0.117427	0.771035	FALSE	FALSE	FALSE	-0.00492474	FALSE	FALSE	FALSE	FALSE	none	0.00291777	-0.414595	0.529979	0.020998	FALSE	TRUE	FALSE	-0.695618	0.00235908	-0.273186	0.539443
ANKS3	16	4746513	4784379	p13.3	2414563624	0.826226	0.171969	0.625709	0.276238	0.992303	NA	0.0012442	1	1	1	1	Basal	0.0521863	0.281562	0.320655	0.180415	FALSE	FALSE	FALSE	0.209405	0.0851318	0.135371	0.285584	0.329857	FALSE	FALSE	FALSE	0.065205	FALSE	FALSE	FALSE	FALSE	none	0.0811218	-0.480833	0.363662	0.181983	FALSE	FALSE	FALSE	-0.355802	0.210051	-0.22603	0.268794
ANKS6	9	101493611	101559247	q22.33	1640653323	1	1	1	1	0.195122	NA	0.293793	0.967471	0.947334	0.093218	0.806374	NA	NA	NA	NA	NA	NA	NA	NA	NA	NA	NA	NA	NA	NA	NA	NA	NA	NA	NA	NA	FALSE	NA	0.775665	0.108633	0.0479407	0.861181	FALSE	FALSE	FALSE	0.00705092	0.31657	-0.178472	0.162085
ANKZF1	2	220094479	220101391	q35	469345100	0.219512	1	1	1	1	NA	0.0642889	0.955079	0.677029	0.530369	0.955079	NA	NA	NA	NA	NA	NA	NA	NA	NA	NA	NA	NA	NA	NA	NA	NA	NA	NA	NA	NA	FALSE	NA	0.530881	-0.0151995	0.102665	0.671151	FALSE	FALSE	FALSE	-0.00263224	0.00695936	0.289395	0.419993
ANLN	7	36429415	36493400	p14.2	1270086442	0.667245	0.846648	0.449398	0.667245	0.564729	NA	0.115947	1	0.438649	1	1	NA	0.376713	0.785548	0.147271	0.586645	FALSE	FALSE	FALSE	0.181952	0.0500806	0.431006	0.319088	0.258524	FALSE	FALSE	FALSE	0.253216	FALSE	FALSE	FALSE	FALSE	none	0.313162	0.229351	0.20787	0.468905	TRUE	FALSE	FALSE	0.075437	0.0211966	0.463145	0.430588
ANO1	11	69924408	70035634	q13.3	1885832298	0.826226	0.436651	0.882829	0.276238	0.739144	NA	0.731283	0.246467	0.195504	1	1	NA	0.271073	0.42308	0.187485	0.483468	FALSE	FALSE	FALSE	0.133538	0.490414	0.19217	0.118828	0.758133	FALSE	FALSE	FALSE	0.0231094	FALSE	FALSE	FALSE	FALSE	none	0.264728	-0.60657	0.239407	0.418475	FALSE	FALSE	FALSE	-0.229484	0.679277	-0.177095	0.0943119
ANO10	3	43396351	43733086	p21.33	535846345	1	0.48818	0.438649	0.534709	1	NA	0.276238	0.930724	0.625709	0.826226	0.436651	NA	0.23419	-0.343736	0.258353	0.443062	TRUE	FALSE	FALSE	-0.121523	0.451581	-0.229426	0.169265	0.728551	FALSE	FALSE	FALSE	-0.0315553	FALSE	FALSE	FALSE	FALSE	none	0.000145947	-0.64805	0.588165	0.00412723	FALSE	TRUE	FALSE	-1.54517	0.0264401	-0.294129	0.359567
ANO6	12	45609770	45834187	q12	1996524176	0.889916	0.85469	0.809979	0.0544096	0.85469	NA	0.0865982	0.889916	0.487518	0.919939	0.889916	NA	0.915129	-0.0149882	0.0230797	0.968046	FALSE	FALSE	FALSE	-0.000211394	0.654036	-0.0662845	0.0846254	0.85555	FALSE	FALSE	FALSE	-0.00449108	FALSE	FALSE	FALSE	FALSE	none	0.511633	-0.124799	0.119623	0.654128	FALSE	FALSE	FALSE	-0.0230051	0.131333	-0.0944138	0.267394
ANO8	19	17434032	17445638	p13.11	2676878354	0.127337	0.917437	0.883036	0.379528	0.917437	NA	0.798462	1	0.00452719	1	0.753676	Her2	0.0542376	0.667242	0.327123	0.183904	FALSE	FALSE	FALSE	0.490695	0.303404	0.251216	0.178992	0.615971	FALSE	FALSE	FALSE	0.0528658	FALSE	FALSE	FALSE	FALSE	none	0.448326	-0.344268	0.143684	0.600787	FALSE	FALSE	FALSE	-0.0761794	0.714738	0.163158	0.0718421
ANO9	11	417933	442011	p15.5	1816325823	0.299416	0.246467	1	0.731283	1	NA	0.119835	0.787039	0.357877	0.972476	0.787039	NA	0.490951	0.0498153	0.155417	0.68047	FALSE	FALSE	FALSE	0.00832868	0.257066	0.421812	0.248668	0.567135	FALSE	FALSE	FALSE	0.103898	FALSE	FALSE	FALSE	FALSE	none	0.0789837	-0.316834	0.295294	0.178411	FALSE	FALSE	FALSE	-0.237175	0.521203	-0.117891	0.110735
ANP32A	15	69070874	69113236	q23	2376356593	1	0.683298	0.628694	0.0611451	1	NA	0.00195636	0.806374	0.729487	1	0.806374	Basal	0.318396	0.163764	0.198382	0.529931	FALSE	FALSE	FALSE	0.0451631	0.121388	0.191517	0.300407	0.393477	FALSE	FALSE	FALSE	0.07758	FALSE	FALSE	FALSE	FALSE	none	0.00794832	-0.400359	0.436385	0.0383423	FALSE	TRUE	FALSE	-0.567038	0.00221294	-0.299209	0.496766
ANP32B	9	100745643	100778225	q22.33	1639905355	0.395122	1	1	1	0.356098	NA	0.293793	0.967471	0.947334	0.093218	0.806374	NA	NA	NA	NA	NA	NA	NA	NA	NA	NA	NA	NA	NA	NA	NA	NA	NA	NA	NA	NA	FALSE	NA	0.00223882	-0.471558	0.477057	0.0178438	FALSE	TRUE	FALSE	-0.824525	0.0620121	-0.13418	0.300546
ANPEP	15	90328120	90358633	q26.1	2397613839	0.717285	0.642228	0.883036	0.379528	0.642228	NA	0.165058	0.809979	0.341963	1	0.809979	NA	0.723944	-1.346	0.0648204	0.856917	TRUE	FALSE	FALSE	-0.0902648	0.641955	-0.363062	0.0842665	0.848208	TRUE	FALSE	FALSE	-0.025958	FALSE	FALSE	FALSE	FALSE	none	0.871654	-1.12624	0.0339422	0.928144	TRUE	FALSE	FALSE	-0.0364727	0.501897	-0.221079	0.127283
ANTXR1	2	69240310	69476459	p13.3	318490931	0.002901	1	0.760714	1	0.809979	Basal	0.649734	0.889916	0.165058	0.303871	1	NA	0.858586	-0.183863	0.036262	0.938836	FALSE	FALSE	FALSE	-0.00503975	0.111975	0.291643	0.286067	0.37633	FALSE	FALSE	FALSE	0.123782	FALSE	FALSE	FALSE	FALSE	none	0.818122	-0.165704	0.043515	0.889938	FALSE	FALSE	FALSE	-0.00839128	0.673086	0.0595159	0.0769881
ANTXR2	4	80822303	81046608	q21.21	771294727	0.534709	1	0.438649	0.534709	1	NA	0.0287475	0.846648	0.449398	0.897906	0.976765	Basal	0.743248	-0.0573955	0.0742392	0.867756	FALSE	FALSE	FALSE	-0.0035357	0.743248	-0.177456	0.0742392	0.904141	FALSE	FALSE	FALSE	-0.00776617	FALSE	FALSE	FALSE	FALSE	none	0.621828	-0.081472	0.0834537	0.746854	FALSE	FALSE	FALSE	-0.0103278	0.300617	0.0769901	0.171817
ANXA1	9	75766673	75785309	q21.13	1614926385	1	0.48818	0.438649	1	0.48818	NA	0.276238	0.992303	0.882829	0.0170558	0.930724	LumB	0.145257	-0.846479	0.311805	0.331	TRUE	FALSE	FALSE	-0.406456	0.121542	-0.341046	0.329622	0.3936	TRUE	FALSE	FALSE	-0.138105	FALSE	FALSE	FALSE	FALSE	none	0.294324	-0.345074	0.17383	0.449977	FALSE	FALSE	FALSE	-0.119675	0.48556	-0.122662	0.116681
ANXA11	10	81910645	81965328	q22.3	1762283788	0.798462	0.753676	0.0511068	0.798462	1	NA	0.0642889	1	0.677029	0.530369	0.759059	NA	0.545501	-0.0751825	0.11997	0.72386	FALSE	FALSE	FALSE	-0.0105515	0.813494	0.0103449	0.0499875	0.937118	FALSE	FALSE	FALSE	0.000291783	FALSE	FALSE	FALSE	FALSE	none	0.0045461	-0.261143	0.469938	0.0272227	FALSE	TRUE	FALSE	-0.408706	0.278064	-0.115427	0.187975
ANXA2	15	60639333	60695082	q22.2	2367925052	1	0.753676	0.700892	0.107476	0.753676	NA	0.000491846	0.880382	0.817131	0.991081	0.880382	Basal	0.218529	0.440612	0.25064	0.4241	FALSE	FALSE	FALSE	0.164142	0.656457	0.0214648	0.095482	0.856864	FALSE	FALSE	FALSE	0.00144004	FALSE	FALSE	FALSE	FALSE	none	0.0392206	-0.346812	0.34933	0.10996	FALSE	FALSE	FALSE	-0.332512	0.214316	-0.0876861	0.214106
ANXA3	4	79472673	79531597	q21.21	769945097	0.534709	1	0.438649	0.534709	1	NA	0.0287475	0.846648	0.449398	0.897906	0.976765	Basal	1	0.100199	0	1	FALSE	FALSE	FALSE	0	0.913504	-0.204988	0.0296957	0.981652	FALSE	FALSE	FALSE	-0.00164861	FALSE	FALSE	FALSE	FALSE	none	0.463338	-0.0128682	0.122726	0.61465	FALSE	FALSE	FALSE	-0.00271998	0.580125	0.0272974	0.0932718
ANXA4	2	69871557	70053596	p13.3	319122178	0.002901	1	0.760714	1	0.809979	Basal	0.649734	0.889916	0.165058	0.303871	1	NA	0.323632	0.256675	0.18131	0.535592	FALSE	FALSE	FALSE	0.0696014	0.688207	0.081923	0.0765532	0.873667	FALSE	FALSE	FALSE	0.0048051	FALSE	FALSE	FALSE	FALSE	none	0.0497095	-0.199961	0.338078	0.12892	FALSE	FALSE	FALSE	-0.177901	0.0408207	-0.151319	0.351468
ANXA5	4	122589110	122618268	q27	813061534	0.115947	1	1	0.534709	1	NA	0.093218	0.806374	0.388509	0.864955	0.967471	NA	0.0409035	0.663897	0.386024	0.155858	FALSE	FALSE	FALSE	0.535944	0.167277	-0.174384	0.273726	0.458804	FALSE	FALSE	FALSE	-0.0590069	FALSE	FALSE	FALSE	FALSE	none	0.0195531	-0.265633	0.376853	0.0691728	FALSE	TRUE	FALSE	-0.308152	0.975791	0.00917865	0.00748714
ANXA6	5	150480273	150537443	q33.1	1032106973	1	0.809979	0.760714	0.002901	1	LumB	0.000491846	0.983649	0.509911	0.991081	0.880382	Basal	0.0941988	0.362965	0.33444	0.254583	FALSE	FALSE	FALSE	0.215663	0.53356	0.0702209	0.130375	0.783012	FALSE	FALSE	FALSE	0.0074597	FALSE	FALSE	FALSE	FALSE	none	0.00159027	-0.560018	0.526427	0.0144203	FALSE	TRUE	FALSE	-1.03101	0.0152544	-0.183082	0.413409
ANXA7	10	75134859	75173834	q22.2	1755508002	0.487518	0.809979	0.082049	0.850286	1	NA	0.455796	1	0.270296	0.455796	0.704372	NA	0.00838491	0.405162	0.469997	0.0614357	FALSE	TRUE	FALSE	0.490885	0.0327134	0.230985	0.389426	0.211117	FALSE	FALSE	FALSE	0.156025	FALSE	FALSE	FALSE	FALSE	none	0.00949173	-0.389486	0.438775	0.0424243	FALSE	TRUE	FALSE	-0.534524	0.0415902	-0.168087	0.350389
ANXA9	1	150954493	150968110	q21.3	150954493	0.0575437	0.917928	0.784558	0.282715	0.987083	NA	1	1	1	1	1	NA	0.708733	0.163217	0.0616363	0.845965	FALSE	FALSE	FALSE	0.0118574	0.272593	-0.369375	0.175426	0.583849	TRUE	FALSE	FALSE	-0.0863226	FALSE	FALSE	FALSE	FALSE	none	NA	NA	NA	NA	NA	NA	NA	NA	NA	NA	NA
AOAH	7	36552456	36764154	p14.2	1270209483	0.667245	0.846648	0.449398	0.667245	0.564729	NA	0.115947	1	0.438649	1	1	NA	0.916752	0.00349783	0.0196362	0.969159	FALSE	FALSE	FALSE	4.75882e-05	0.539748	-0.203678	0.10309	0.78659	FALSE	FALSE	FALSE	-0.0212337	FALSE	FALSE	FALSE	FALSE	none	0.100513	0.567713	0.326653	0.211149	TRUE	FALSE	FALSE	0.38344	0.483419	-0.0508658	0.148478
AOC3	17	41003201	41010147	q21.31	2541175065	0.395387	1	1	0.0148146	1	LumB	0.96058	0.992303	0.0140767	0.826226	0.171969	Her2	0.536584	-0.461663	0.136083	0.715614	TRUE	FALSE	FALSE	-0.0670895	0.155636	0.435226	0.299382	0.441309	FALSE	FALSE	FALSE	0.154617	FALSE	FALSE	FALSE	FALSE	none	0.987005	-0.594839	0.00557885	0.997699	FALSE	FALSE	FALSE	-0.000595238	0.0486524	-0.438434	0.334731
AOX1	2	201450591	201541787	q33.1	450701212	0.0439024	1	1	1	1	Basal	0.530369	0.759059	0.328401	0.530369	0.955079	NA	NA	NA	NA	NA	NA	NA	NA	NA	NA	NA	NA	NA	NA	NA	NA	NA	NA	NA	NA	NA	NA	0.0914981	-0.0989736	0.272862	0.197816	FALSE	FALSE	FALSE	-0.0696515	0.0698186	-0.413409	0.292353
AP1AR	4	113152893	113191203	q25	803625317	0.395122	1	1	0.395122	1	NA	0.221037	0.685763	0.253894	0.780124	0.98868	NA	NA	NA	NA	NA	NA	NA	NA	NA	NA	NA	NA	NA	NA	NA	NA	NA	NA	NA	NA	FALSE	NA	0.06508	-0.359797	0.297179	0.155603	FALSE	FALSE	FALSE	-0.290709	0.0133774	-0.243556	0.39319
AP1B1	22	29723669	29819168	q12.2	2859452389	0.000915401	1	0.700892	1	1	Basal	0.944774	0.374373	0.568992	0.221037	0.908185	NA	0.514218	0.0751845	0.139983	0.699509	FALSE	FALSE	FALSE	0.0116691	0.687047	0.0480297	0.0890799	0.872588	FALSE	FALSE	FALSE	0.00284292	FALSE	FALSE	FALSE	FALSE	none	0.00012465	-0.428324	0.615689	0.00382462	FALSE	TRUE	FALSE	-1.03544	1	0.025181	0
AP1G1	16	71762913	71843104	q22.2	2481580024	0.107476	0.753676	0.700892	0.798462	1	NA	0.663607	0.212961	0.320724	0.663607	0.991881	NA	0.820082	-0.0312826	0.0662266	0.915216	FALSE	FALSE	FALSE	-0.00120364	0.437083	0.104598	0.19868	0.721069	FALSE	FALSE	FALSE	0.0148553	FALSE	FALSE	FALSE	FALSE	none	1.6104e-05	-0.553877	0.669662	0.00147387	FALSE	TRUE	FALSE	-1.56833	0.0921634	-0.169203	0.287837
AP1G2	14	24028774	24037279	q11.2	2223964953	0.572875	1	0.120272	0.572875	0.85469	NA	0.303871	0.572875	0.487518	0.919939	0.889916	NA	0.982994	0.0486067	0.00769322	1	FALSE	FALSE	FALSE	0	0.781624	-0.046272	0.0538525	0.921157	FALSE	FALSE	FALSE	-0.00165035	FALSE	FALSE	FALSE	FALSE	none	0.0716029	-0.355759	0.31665	0.165945	FALSE	FALSE	FALSE	-0.277504	0.0356477	-0.360045	0.365907
AP1M1	19	16308389	16346160	p13.11	2675752711	0.127337	0.917437	0.883036	0.379528	0.917437	NA	0.731283	1	0.00161596	1	1	Her2	0.000767136	0.475271	0.535665	0.016921	FALSE	TRUE	FALSE	0.841978	0.0153168	0.154659	0.400277	0.145609	FALSE	FALSE	FALSE	0.12942	FALSE	FALSE	FALSE	FALSE	none	0.128832	-0.228866	0.279744	0.250946	FALSE	FALSE	FALSE	-0.137416	0.548158	-0.0415839	0.115756
AP1M2	19	10683347	10697991	p13.2	2670127669	0.204108	1	1	0.204108	1	NA	0.649734	0.889916	0.002901	0.919939	1	Her2	0.361402	0.302808	0.171237	0.57227	FALSE	FALSE	FALSE	0.0734004	0.253726	-0.295785	0.211529	0.563849	TRUE	FALSE	FALSE	-0.0736024	FALSE	FALSE	FALSE	FALSE	none	0.0930415	-0.283289	0.279344	0.200172	FALSE	FALSE	FALSE	-0.197905	0.63848	0.13306	0.0814753
AP1S1	7	100797678	100804877	q22.1	1334454705	0.0254902	1	0.883036	0.717285	0.642228	Basal	0.303871	0.889916	0.487518	0.649734	0.889916	NA	0.952215	0.115399	0.014374	0.987449	FALSE	FALSE	FALSE	0.000632978	0.36647	-0.0744808	0.165301	0.665809	FALSE	FALSE	FALSE	-0.0131571	FALSE	FALSE	FALSE	FALSE	none	0.592881	-0.187029	0.101612	0.722412	FALSE	FALSE	FALSE	-0.0264113	0.982968	0.00865595	0.00781632
AP1S2	23	15843929	15873054	p22.2	2896877215	0.107476	1	1	0.107476	1	NA	0.864955	0.967471	0.0238525	0.864955	0.498825	Her2	0.00803206	0.815349	0.486725	0.0601517	FALSE	TRUE	FALSE	0.995338	0.0170834	0.34206	0.444401	0.153141	FALSE	FALSE	FALSE	0.278748	FALSE	FALSE	FALSE	FALSE	none	0.105523	-0.228617	0.27699	0.217887	FALSE	FALSE	FALSE	-0.151292	0.389146	-0.0865347	0.150036
AP2A1	19	50270225	50310370	q13.33	2709714547	0.572875	1	0.120272	0.572875	0.85469	NA	0.487518	0.809979	0.082049	1	0.809979	NA	0.0134918	0.336673	0.417769	0.0814509	FALSE	TRUE	FALSE	0.366671	0.0638964	0.135695	0.32029	0.288641	FALSE	FALSE	FALSE	0.0732265	FALSE	FALSE	FALSE	FALSE	none	0.231637	-0.214548	0.214643	0.380738	FALSE	FALSE	FALSE	-0.0899758	0.914337	-0.00664062	0.0229975
AP2A2	11	924894	1012239	p15.5	1816832784	1	0.0919325	1	0.534709	1	NA	0.0080302	0.865625	0.471097	0.987544	0.865625	Basal	0.6	0.0932131	0.13159	0.768348	FALSE	FALSE	FALSE	0.0106675	0.533835	0.168592	0.153522	0.783012	FALSE	FALSE	FALSE	0.0179098	FALSE	FALSE	FALSE	FALSE	none	0.00936259	-0.278562	0.417348	0.0421245	FALSE	TRUE	FALSE	-0.383152	0.00528809	-0.152392	0.445803
AP2B1	17	33905065	34053436	q12	2534076929	0.717285	1	0.555537	0.127337	0.642228	NA	0.775394	0.938744	0.270296	0.455796	0.704372	NA	0.00451489	0.953298	0.506028	0.0434065	TRUE	TRUE	TRUE	1.29882	0.213911	0.03489	0.232934	0.52169	FALSE	FALSE	FALSE	0.00985949	TRUE	FALSE	FALSE	FALSE	mrna	0.0178771	-0.407031	0.422667	0.0648558	FALSE	TRUE	FALSE	-0.483574	0.211626	0.067881	0.229872
AP2M1	3	183892477	183901879	q27.1	676342471	0.293793	0.498825	0.729487	0.601342	0.967471	NA	1	0.595932	0.0120964	1	1	Her2	0.00113599	0.380801	0.517793	0.0206779	FALSE	TRUE	FALSE	0.641457	0.519343	0.0340911	0.109835	0.775945	FALSE	FALSE	FALSE	0.00375578	FALSE	FALSE	FALSE	FALSE	none	0.144176	-0.276758	0.285368	0.27239	FALSE	FALSE	FALSE	-0.156315	0.874237	0.0357475	0.0372219
AP2S1	19	47341393	47354249	q13.32	2706785715	0.798462	1	0.267702	0.395387	0.753676	NA	0.127337	0.917437	0.215442	0.942456	0.917437	NA	0.143377	0.207549	0.269408	0.328372	FALSE	FALSE	FALSE	0.100378	0.608496	0.0387413	0.0987829	0.832224	FALSE	FALSE	FALSE	0.00309	FALSE	FALSE	FALSE	FALSE	none	0.104929	-0.163709	0.277746	0.217322	FALSE	FALSE	FALSE	-0.108523	0.815449	-0.0105758	0.0432049
AP3B1	5	77296349	77590579	q14.1	958923049	1	1	0.700892	0.0148146	0.753676	LumB	0.000263678	0.996653	0.413772	0.897997	0.96274	Basal	0.0401807	0.295567	0.440086	0.154696	FALSE	FALSE	FALSE	0.239563	0.971359	0.00518949	0.0157174	1	FALSE	FALSE	FALSE	0	FALSE	FALSE	FALSE	FALSE	none	0.00103895	-0.367694	0.537328	0.0112613	FALSE	TRUE	FALSE	-0.71642	0.142101	-0.0881175	0.251873
AP3B2	15	83328033	83378666	q25.2	2390613752	0.487518	0.809979	0.760714	0.165058	1	NA	0.00577797	0.704372	0.618924	1	0.938744	Basal	0.73722	-0.375189	0.0671425	0.864926	TRUE	FALSE	FALSE	-0.0236448	0.441433	-0.338407	0.147713	0.724493	TRUE	FALSE	FALSE	-0.0473655	FALSE	FALSE	FALSE	FALSE	none	1	-0.391633	0.00315665	1	FALSE	FALSE	FALSE	0	1	-0.407429	0.00315665
AP3D1	19	2100988	2164464	p13.3	2661545310	1	1	1	0.219512	1	NA	0.691628	0.829207	0.148268	0.691628	0.829207	NA	NA	NA	NA	NA	NA	NA	NA	NA	NA	NA	NA	NA	NA	NA	NA	NA	NA	NA	NA	FALSE	NA	0.00441359	-0.288649	0.443223	0.0268374	FALSE	TRUE	FALSE	-0.453543	0.361123	-0.0787018	0.147741
AP3M1	10	75881524	75910821	q22.2	1756254667	0.487518	0.809979	0.082049	0.850286	1	NA	0.455796	1	0.270296	0.455796	0.704372	NA	0.0116799	0.312692	0.452093	0.075003	FALSE	TRUE	FALSE	0.351754	0.665995	0.0558949	0.0850472	0.8623	FALSE	FALSE	FALSE	0.00359638	FALSE	FALSE	FALSE	FALSE	none	0.00448899	-0.279093	0.476655	0.0271091	FALSE	TRUE	FALSE	-0.437307	0.382705	-0.0565986	0.154676
AP3M2	8	42010464	42029191	p11.21	1434806154	0.775394	0.704372	0.270296	0.455796	0.938744	NA	0.127337	0.642228	0.555537	1	0.642228	NA	0.0948956	0.359231	0.304024	0.25554	FALSE	FALSE	FALSE	0.212859	0.260845	0.136456	0.207626	0.570931	FALSE	FALSE	FALSE	0.0332156	FALSE	FALSE	FALSE	FALSE	none	0.0189741	-0.484832	0.425706	0.067804	FALSE	TRUE	FALSE	-0.566645	0.248419	-0.0976468	0.216869
AP3S1	5	115177178	115249778	q22.3	996803878	0.850286	1	0.760714	0.0306993	0.809979	LumB	0.00646134	0.983649	0.509911	0.924192	0.880382	Basal	0.0180724	0.622281	0.459146	0.0979353	FALSE	TRUE	FALSE	0.627919	0.865552	-0.0197873	0.0396793	0.960011	FALSE	FALSE	FALSE	-0.000350703	FALSE	FALSE	FALSE	FALSE	none	0.53733	-0.0780403	0.110044	0.67601	FALSE	FALSE	FALSE	-0.0132705	0.119556	-0.0876681	0.270649
AP3S2	15	90373831	90437574	q26.1	2397659550	0.717285	0.642228	0.883036	0.379528	0.642228	NA	0.165058	0.809979	0.341963	1	0.809979	NA	0.0182523	0.650494	0.401886	0.0984065	FALSE	TRUE	FALSE	0.655032	0.0553286	0.546578	0.330584	0.27012	FALSE	FALSE	FALSE	0.310698	FALSE	FALSE	FALSE	FALSE	none	0.0482724	-0.389218	0.356393	0.126909	FALSE	FALSE	FALSE	-0.348937	0.694503	-0.142642	0.07637
AP4B1	1	114437370	114447823	p13.2	114437370	0.231447	1	0.41586	0.572875	0.85469	NA	0.824399	0.955079	0.0155298	0.530369	0.955079	Her2	0.45732	0.0970087	0.144976	0.655706	FALSE	FALSE	FALSE	0.0177808	0.942877	-0.0268656	0.018122	0.993539	FALSE	FALSE	FALSE	-7.56337e-05	FALSE	FALSE	FALSE	FALSE	none	0.0126334	-0.279418	0.42997	0.0520134	FALSE	TRUE	FALSE	-0.358741	0.326416	0.0871049	0.175897
AP4E1	15	51200869	51298097	q21.2	2358486588	1	0.753676	0.700892	0.107476	0.753676	NA	0.000491846	0.880382	0.817131	0.991081	0.880382	Basal	0.00108587	1.30845	0.596762	0.0204385	TRUE	TRUE	TRUE	2.2107	0.00692351	0.528813	0.513216	0.105282	FALSE	FALSE	FALSE	0.516992	TRUE	FALSE	FALSE	FALSE	mrna	0.85644	-0.0848417	0.0338062	0.916702	FALSE	FALSE	FALSE	-0.00320463	0.313645	0.0633001	0.174665
AP4M1	7	99699172	99707968	q22.1	1333356199	0.0254902	1	0.883036	0.717285	0.642228	Basal	0.303871	0.889916	0.487518	0.649734	0.889916	NA	0.388353	0.126942	0.158114	0.598281	FALSE	FALSE	FALSE	0.0283201	0.920437	0.0199741	0.021561	0.983741	FALSE	FALSE	FALSE	0.000142202	FALSE	FALSE	FALSE	FALSE	none	0.0777641	-0.326141	0.320469	0.176515	FALSE	FALSE	FALSE	-0.245656	0.379113	-0.0894345	0.164143
AP4S1	14	31494312	31562818	q12	2231430491	0.649734	1	0.165058	0.649734	0.572875	NA	0.176148	0.704372	0.618924	0.959163	0.704372	NA	0.304001	0.0695468	0.194172	0.518785	FALSE	FALSE	FALSE	0.0198217	0.396827	0.109072	0.161121	0.689178	FALSE	FALSE	FALSE	0.0176335	FALSE	FALSE	FALSE	FALSE	none	0.000726358	-0.394934	0.571624	0.0094245	FALSE	TRUE	FALSE	-0.800033	0.00231731	-0.232175	0.522527
AP5B1	11	65543364	65548273	q13.1	1881451254	0.572875	0.497002	0.809979	0.889916	0.497002	NA	0.717285	0.295465	0.215442	0.717285	1	NA	0.202611	0.28009	0.235139	0.403507	FALSE	FALSE	FALSE	0.110397	0.255368	-0.118798	0.210814	0.565482	FALSE	FALSE	FALSE	-0.0294123	FALSE	FALSE	FALSE	FALSE	none	0.629892	-0.110552	0.088649	0.753394	FALSE	FALSE	FALSE	-0.0135955	0.10477	-0.189579	0.286404
AP5M1	14	57735627	57756797	q22.3	2257671806	1	1	0.195504	0.299416	0.683298	NA	0.0107471	0.908185	0.568992	0.944774	0.908185	Basal	0.0506305	0.302381	0.394032	0.17626	FALSE	FALSE	FALSE	0.227949	0.717297	0.0418787	0.0815239	0.890098	FALSE	FALSE	FALSE	0.00211747	FALSE	FALSE	FALSE	FALSE	none	0.00389849	-0.374065	0.47223	0.0250471	FALSE	TRUE	FALSE	-0.598969	0.304911	-0.127937	0.175096
AP5S1	20	3801178	3805949	p13	2722374483	0.959163	0.938744	0.0691648	0.455796	0.704372	NA	0.0277871	1	0.542056	1	1	Basal	0.000578719	0.393816	0.540817	0.0144169	FALSE	TRUE	FALSE	0.725066	0.160146	-0.0899294	0.2349	0.446197	FALSE	FALSE	FALSE	-0.0315178	FALSE	FALSE	FALSE	FALSE	none	0.244846	-0.361284	0.222773	0.396599	FALSE	FALSE	FALSE	-0.145109	0.122824	-0.168894	0.289605
AP5Z1	7	4815253	4833943	p22.1	1238472280	0.717285	0.642228	0.555537	0.717285	0.642228	NA	0.0254902	1	0.555537	0.717285	0.917437	Basal	0.00110493	0.27746	0.561638	0.0205159	FALSE	TRUE	FALSE	0.468328	0.392712	-0.0804713	0.159384	0.685309	FALSE	FALSE	FALSE	-0.0132064	FALSE	FALSE	FALSE	FALSE	none	0.135372	-0.0840603	0.27323	0.259594	FALSE	FALSE	FALSE	-0.0492346	0.950342	0.0269208	0.0151794
APAF1	12	99038919	99129204	q23.1	2049953325	1	0.753676	0.700892	0.107476	0.753676	NA	0.293793	0.806374	0.388509	0.601342	0.967471	NA	0.0593937	0.262887	0.359753	0.193189	FALSE	FALSE	FALSE	0.187706	0.336407	0.0822126	0.190458	0.641894	FALSE	FALSE	FALSE	0.0158289	FALSE	FALSE	FALSE	FALSE	none	0.302258	-0.106254	0.178889	0.458343	FALSE	FALSE	FALSE	-0.0359999	0.000561839	-0.212474	0.55975
APBA1	9	72042446	72287222	q21.12	1611202158	1	0.48818	0.438649	1	0.48818	NA	0.221037	0.98868	0.852579	0.0633195	0.908185	NA	0.606087	-0.0259749	0.117074	0.773242	FALSE	FALSE	FALSE	-0.00290099	0.906087	0.0840749	0.0334497	0.977334	FALSE	FALSE	FALSE	0.000837125	FALSE	FALSE	FALSE	FALSE	none	0.849447	-0.0944675	0.0335732	0.911225	FALSE	FALSE	FALSE	-0.00381407	0.271135	0.0148132	0.182255
APBA2	15	29129629	29410518	q13.1	2336415348	0.798462	0.753676	0.700892	0.395387	0.753676	NA	0.0287475	0.846648	0.9605	0.359696	0.976765	Basal	0.588845	0.0903335	0.112239	0.759731	FALSE	FALSE	FALSE	0.0107804	0.628864	0.563478	0.101015	0.841658	TRUE	FALSE	FALSE	0.0421845	FALSE	FALSE	FALSE	FALSE	none	0.325112	0.0642152	0.170747	0.480398	FALSE	FALSE	FALSE	0.020446	0.359269	0.0600378	0.159364
APBB1	11	6416355	6440644	p15.4	1822324245	0.64491	0.164925	1	0.64491	1	NA	0.0080302	0.865625	0.471097	0.987544	0.865625	Basal	0.516959	-0.00843893	0.156353	0.702043	FALSE	FALSE	FALSE	-0.00129652	0.144027	-0.270574	0.332249	0.427863	FALSE	FALSE	FALSE	-0.0997593	FALSE	FALSE	FALSE	FALSE	none	0.032996	-0.415483	0.350717	0.0974802	FALSE	TRUE	FALSE	-0.420088	0.000975009	-0.343064	0.526075
APBB1IP	10	26727132	26856732	p12.1	1707100275	0.176148	0.938744	0.270296	0.959163	0.704372	NA	0.919939	1	0.487518	0.0141739	0.889916	LumB	0.505999	0.0930586	0.122741	0.691706	FALSE	FALSE	FALSE	0.0148967	0.531454	0.0957904	0.115728	0.783012	FALSE	FALSE	FALSE	0.010176	FALSE	FALSE	FALSE	FALSE	none	0.929247	0.0613097	0.0206566	0.963425	FALSE	FALSE	FALSE	0.000992108	0.929247	0.0845317	0.0206566
APBB2	4	40812044	41218731	p13	731284468	1	1	1	0.219512	1	NA	0.0259931	0.948684	0.357877	0.865413	0.948684	Basal	NA	NA	NA	NA	NA	NA	NA	NA	NA	NA	NA	NA	NA	NA	NA	NA	NA	NA	NA	FALSE	NA	0.000868606	-0.64515	0.511526	0.0103804	FALSE	TRUE	FALSE	-1.27984	0.00909377	-0.285535	0.408361
APC	5	112043195	112181936	q22.2	993669895	0.850286	1	0.760714	0.0306993	0.809979	LumB	0.00646134	0.983649	0.509911	0.924192	0.880382	Basal	0.000997264	0.316189	0.606527	0.0196134	FALSE	TRUE	FALSE	0.539876	0.0941988	0.177455	0.33444	0.346145	FALSE	FALSE	FALSE	0.0817611	FALSE	FALSE	FALSE	FALSE	none	0.758059	-0.00966553	0.0565091	0.848023	FALSE	FALSE	FALSE	-0.000691977	0.146857	-0.10588	0.252804
APCS	1	159557615	159558655	q23.2	159557615	0.0575437	0.917928	0.784558	0.282715	0.987083	NA	1	1	1	1	1	NA	0.211353	0.190514	0.199133	0.415447	FALSE	FALSE	FALSE	0.072678	0.519916	-0.424704	0.104308	0.776254	TRUE	FALSE	FALSE	-0.0467157	FALSE	FALSE	FALSE	FALSE	none	NA	NA	NA	NA	NA	NA	NA	NA	NA	NA	NA
APEH	3	49711435	49721396	p21.31	542161429	1	0.48818	0.438649	0.534709	1	NA	0.0544966	0.99787	0.77458	0.466499	0.622839	NA	0.306767	0.492362	0.241249	0.5206	FALSE	FALSE	FALSE	0.139582	0.470677	0.0997249	0.175454	0.743606	FALSE	FALSE	FALSE	0.0128303	FALSE	FALSE	FALSE	FALSE	none	0.000725954	-0.830166	0.53117	0.0094245	TRUE	TRUE	TRUE	-1.6817	0.00478812	-0.289908	0.450546
APEX1	14	20923350	20925927	q11.2	2220859529	0.572875	1	0.120272	0.572875	0.85469	NA	0.379528	0.642228	0.215442	0.942456	0.917437	NA	0.549648	0.0365999	0.113515	0.72806	FALSE	FALSE	FALSE	0.00504466	0.100119	0.137889	0.300004	0.355831	FALSE	FALSE	FALSE	0.0618784	FALSE	FALSE	FALSE	FALSE	none	0.00327215	-0.424371	0.497798	0.0225021	FALSE	TRUE	FALSE	-0.699268	0.0224553	-0.187517	0.395511
APEX2	23	55026790	55035490	p11.21	2936060076	0.107476	1	1	0.107476	1	NA	0.717285	0.917437	0.0474941	0.942456	0.642228	Her2	0.0145325	0.429922	0.431053	0.08595	FALSE	TRUE	FALSE	0.458191	0.0231461	0.434798	0.404112	0.176938	FALSE	FALSE	FALSE	0.327046	FALSE	FALSE	FALSE	FALSE	none	0.151427	-0.236495	0.246885	0.282162	FALSE	FALSE	FALSE	-0.129954	0.76015	-0.10964	0.0555492
APH1A	1	150237804	150241980	q21.2	150237804	0.0575437	0.917928	0.784558	0.282715	0.987083	NA	1	1	1	1	1	NA	0.392861	0.252641	0.137496	0.601364	FALSE	FALSE	FALSE	0.0557989	0.00165324	0.333663	0.474125	0.0514698	FALSE	TRUE	FALSE	0.429907	FALSE	FALSE	FALSE	FALSE	none	NA	NA	NA	NA	NA	NA	NA	NA	NA	NA	NA
API5	11	43333513	43366079	p12	1859241403	0.231447	0.497002	0.809979	0.889916	0.85469	NA	0.359696	0.564729	0.16525	0.897906	0.976765	NA	0.0844431	0.203471	0.337227	0.237222	FALSE	FALSE	FALSE	0.127138	0.584535	-0.0205561	0.112409	0.817809	FALSE	FALSE	FALSE	-0.00179554	FALSE	FALSE	FALSE	FALSE	none	0.0383421	-0.234381	0.361433	0.108427	FALSE	FALSE	FALSE	-0.226146	0.787625	-0.0235786	0.0507275
APIP	11	34874641	34938046	p13	1850782531	0.64491	1	0.542056	0.64491	0.595932	NA	0.165058	0.41586	0.760714	0.850286	1	NA	0.453295	0.305709	0.137505	0.652743	FALSE	FALSE	FALSE	0.056635	0.104666	0.398786	0.284177	0.362796	FALSE	FALSE	FALSE	0.1756	FALSE	FALSE	FALSE	FALSE	none	0.00874967	-0.554102	0.420758	0.0408025	FALSE	TRUE	FALSE	-0.769821	0.0440372	-0.362597	0.331506
APLF	2	68694693	68858004	p13.3	317945314	0.002901	1	0.760714	1	0.809979	Basal	0.649734	0.889916	0.165058	0.303871	1	NA	0.561632	0.0245713	0.108786	0.738644	FALSE	FALSE	FALSE	0.00323272	0.301785	0.441465	0.189368	0.615488	FALSE	FALSE	FALSE	0.0930522	FALSE	FALSE	FALSE	FALSE	none	0.788454	-0.0362637	0.0502096	0.869783	FALSE	FALSE	FALSE	-0.00219718	0.11978	-0.235585	0.271132
APLP2	11	129939732	130014699	q24.3	1945847622	0.534709	1	1	0.115947	1	NA	0.369707	0.212961	0.320724	0.880165	0.991881	NA	0.426471	0.316438	0.209427	0.632389	FALSE	FALSE	FALSE	0.0629761	0.164216	0.630916	0.349045	0.453463	TRUE	FALSE	FALSE	0.216693	FALSE	FALSE	FALSE	FALSE	none	0.00988356	-0.415487	0.414212	0.0437857	FALSE	TRUE	FALSE	-0.564509	0.286176	-0.111208	0.176828
APMAP	20	24943561	24973615	p11.21	2743516866	0.497042	0.98868	0.253894	0.497042	0.685763	NA	0.395122	1	0.315854	1	1	NA	0.682367	-0.269286	0.0685797	0.827674	FALSE	FALSE	FALSE	-0.0221193	0.142849	0.126381	0.237743	0.425583	FALSE	FALSE	FALSE	0.0468894	FALSE	FALSE	FALSE	FALSE	none	NA	NA	NA	NA	NA	NA	NA	NA	NA	NA	NA
APOA1	11	116706467	116708666	q23.3	1932614357	1	1	1	0.219512	1	NA	0.219876	0.314237	0.431008	0.778963	0.996872	NA	NA	NA	NA	NA	NA	NA	NA	NA	NA	NA	NA	NA	NA	NA	NA	NA	NA	NA	NA	FALSE	NA	0.719689	0.108458	0.059633	0.820389	FALSE	FALSE	FALSE	0.00932519	0.0403777	-0.185645	0.324669
APOA1BP	1	156561554	156564091	q23.1	156561554	0.175601	0.96554	0.671599	0.175601	0.96554	NA	1	1	1	1	1	NA	0.0778831	0.376313	0.277444	0.22622	FALSE	FALSE	FALSE	0.242899	0.0314171	0.266344	0.335618	0.205803	FALSE	FALSE	FALSE	0.182858	FALSE	FALSE	FALSE	FALSE	none	NA	NA	NA	NA	NA	NA	NA	NA	NA	NA	NA
APOA2	1	161192082	161193421	q23.3	161192082	0.0575437	0.917928	0.784558	0.282715	0.987083	NA	1	1	1	1	1	NA	0.360227	0.0830706	0.146979	0.570943	FALSE	FALSE	FALSE	0.02022	0.444932	-0.147455	0.123273	0.725409	FALSE	FALSE	FALSE	-0.0205577	FALSE	FALSE	FALSE	FALSE	none	NA	NA	NA	NA	NA	NA	NA	NA	NA	NA	NA
APOA4	11	116691419	116694022	q23.3	1932599309	1	1	1	0.219512	1	NA	0.219876	0.314237	0.431008	0.778963	0.996872	NA	NA	NA	NA	NA	NA	NA	NA	NA	NA	NA	NA	NA	NA	NA	NA	NA	NA	NA	NA	FALSE	NA	0.561769	0.0104008	0.0949711	0.696234	FALSE	FALSE	FALSE	0.00163547	0.0126796	-0.398657	0.390928
APOA5	11	116660083	116663136	q23.3	1932567973	1	1	1	0.219512	1	NA	0.219876	0.314237	0.431008	0.778963	0.996872	NA	NA	NA	NA	NA	NA	NA	NA	NA	NA	NA	NA	NA	NA	NA	NA	NA	NA	NA	NA	FALSE	NA	0.678758	0.0410145	0.0684675	0.791944	FALSE	FALSE	FALSE	0.004155	0.0782725	0.0163202	0.280496
APOB	2	21224301	21266945	p24.1	270474922	0.000915401	1	1	1	0.753676	Basal	0.942456	0.917437	0.215442	0.127337	0.917437	NA	0.129771	0.193645	0.278388	0.309558	FALSE	FALSE	FALSE	0.0986151	0.105419	0.374686	0.296349	0.36341	FALSE	FALSE	FALSE	0.164713	FALSE	FALSE	FALSE	FALSE	none	0.552868	0.0427635	0.104926	0.689366	FALSE	FALSE	FALSE	0.00690843	0.900008	-0.0455898	0.0246885
APOBEC3A	22	39348746	39359188	q13.1	2869077466	1.86817e-05	1	1	1	1	Basal	0.991081	0.314134	0.207346	0.17175	0.983649	NA	0.656457	0.69806	0.095482	0.811469	FALSE	FALSE	FALSE	0.0633335	0.0828302	0.584365	0.346122	0.324643	TRUE	FALSE	FALSE	0.285518	FALSE	FALSE	FALSE	FALSE	none	0.282669	-0.394804	0.185934	0.438552	FALSE	FALSE	FALSE	-0.141332	0.0128969	-0.553364	0.416943
APOBEC3C	22	39410088	39416357	q13.1	2869138808	1.86817e-05	1	1	1	1	Basal	0.991081	0.314134	0.207346	0.17175	0.983649	NA	0.835773	-0.004911	0.047741	0.924162	FALSE	FALSE	FALSE	-0.000168212	0.295426	0.201351	0.214834	0.608016	FALSE	FALSE	FALSE	0.043509	FALSE	FALSE	FALSE	FALSE	none	0.0190976	-0.575646	0.394405	0.0680527	FALSE	TRUE	FALSE	-0.671868	0.609811	-0.212938	0.0901498
APOBEC3F	22	39436609	39449915	q13.1	2869165329	1.86817e-05	1	1	1	1	Basal	0.991081	0.314134	0.207346	0.17175	0.983649	NA	0.494193	0.125225	0.143223	0.68267	FALSE	FALSE	FALSE	0.020761	0.0458585	0.621114	0.393863	0.249148	TRUE	FALSE	FALSE	0.374869	FALSE	FALSE	FALSE	FALSE	none	0.0190976	-0.372939	0.394405	0.0680527	FALSE	TRUE	FALSE	-0.435278	0.0545012	-0.322737	0.326793
APOBEC3G	22	39436924	39483748	q13.1	2869165644	1.86817e-05	1	1	1	1	Basal	0.991081	0.314134	0.207346	0.17175	0.983649	NA	0.613969	0.292192	0.107417	0.778295	FALSE	FALSE	FALSE	0.0318068	0.324397	0.655425	0.202899	0.633503	TRUE	FALSE	FALSE	0.129939	FALSE	FALSE	FALSE	FALSE	none	0.025264	-0.623878	0.377502	0.0820406	FALSE	TRUE	FALSE	-0.677514	0.0637787	-0.29059	0.315524
APOBR	16	28505970	28510291	p11.2	2438323081	0.630293	0.216083	0.679276	0.336393	0.994868	NA	0.0439024	1	1	1	1	Basal	0.164962	0.379115	0.225555	0.356073	FALSE	FALSE	FALSE	0.170018	0.321127	0.065867	0.1624	0.6302	FALSE	FALSE	FALSE	0.0132078	FALSE	FALSE	FALSE	FALSE	none	NA	NA	NA	NA	NA	NA	NA	NA	NA	NA	NA
APOC1	19	45417504	45422606	q13.32	2704861826	0.572875	1	0.120272	0.572875	0.85469	NA	0.231447	0.85469	0.120272	1	0.85469	NA	0.950783	-0.0364752	0.0146254	0.986783	FALSE	FALSE	FALSE	-0.000210773	0.635554	0.537222	0.0877527	0.84391	FALSE	FALSE	FALSE	0.0395954	FALSE	FALSE	FALSE	FALSE	none	0.885469	-0.644033	0.0292509	0.937199	FALSE	FALSE	FALSE	-0.0181412	0.469902	0.716007	0.131629
APOC3	11	116700422	116703788	q23.3	1932608312	1	1	1	0.219512	1	NA	0.219876	0.314237	0.431008	0.778963	0.996872	NA	NA	NA	NA	NA	NA	NA	NA	NA	NA	NA	NA	NA	NA	NA	NA	NA	NA	NA	NA	FALSE	NA	0.525004	0.103171	0.103806	0.665553	FALSE	FALSE	FALSE	0.0182425	0.406492	-0.161593	0.134726
APOD	3	195295573	195311076	q29	687745567	0.649734	0.572875	0.487518	0.649734	0.889916	NA	0.649734	0.572875	0.165058	0.919939	0.889916	NA	0.773316	-1.85101	0.0555693	0.88355	TRUE	FALSE	FALSE	-0.0995266	0.133184	-1.91562	0.270437	0.411867	TRUE	FALSE	FALSE	-0.737979	FALSE	FALSE	FALSE	FALSE	none	1	-1.20274	0.00370462	1	TRUE	FALSE	FALSE	0	0.432803	-0.829921	0.14448
APOE	19	45409011	45412650	q13.32	2704853333	0.572875	1	0.120272	0.572875	0.85469	NA	0.231447	0.85469	0.120272	1	0.85469	NA	0.495821	0.171674	0.124316	0.684086	FALSE	FALSE	FALSE	0.0283072	0.290391	0.175481	0.190131	0.602131	FALSE	FALSE	FALSE	0.0386602	FALSE	FALSE	FALSE	FALSE	none	0.351703	-0.344389	0.168193	0.509189	FALSE	FALSE	FALSE	-0.100948	0.635554	0.36124	0.0877527
APOF	12	56754353	56756607	q13.3	2007668759	0.850286	0.809979	1	0.0306993	0.809979	LumB	0.00577797	0.938744	0.618924	0.959163	0.938744	Basal	0.158393	-0.251808	0.264094	0.345827	FALSE	FALSE	FALSE	-0.116119	0.773702	0.447089	0.0581902	0.917057	FALSE	FALSE	FALSE	0.0168121	FALSE	FALSE	FALSE	FALSE	none	0.214312	-0.441482	0.217809	0.360717	FALSE	FALSE	FALSE	-0.195503	0.744262	0.283155	0.0599764
APOH	17	64208151	64252643	q24.2	2564380015	0.093218	1	0.947334	0.0180024	0.967471	LumB	1	1	0.542056	0.204108	0.595932	NA	0.718102	-0.0128224	0.0627627	0.852702	FALSE	FALSE	FALSE	-0.000887345	0.140592	-0.365676	0.245821	0.422424	TRUE	FALSE	FALSE	-0.136854	FALSE	FALSE	FALSE	FALSE	none	0.426862	-0.0422268	0.161295	0.581115	FALSE	FALSE	FALSE	-0.00995447	0.974652	-0.176728	0.0124073
APOL1	22	36649056	36663576	q12.3	2866377776	0.000168135	1	1	1	1	Basal	0.924192	0.314134	0.207346	0.428041	0.983649	NA	0.801034	0.378188	0.0574169	0.901307	FALSE	FALSE	FALSE	0.0170666	0.446944	0.188822	0.159491	0.725409	FALSE	FALSE	FALSE	0.0263251	FALSE	FALSE	FALSE	FALSE	none	0.213737	-0.249824	0.211242	0.360023	FALSE	FALSE	FALSE	-0.110839	0.293709	-0.186983	0.179155
APOL2	22	36622256	36636000	q12.3	2866350976	0.000168135	1	1	1	1	Basal	0.924192	0.314134	0.207346	0.428041	0.983649	NA	0.75263	0.128205	0.0701762	0.874154	FALSE	FALSE	FALSE	0.00748869	0.446944	0.236378	0.159491	0.725409	FALSE	FALSE	FALSE	0.0329552	FALSE	FALSE	FALSE	FALSE	none	0.159895	-0.304582	0.237982	0.292444	FALSE	FALSE	FALSE	-0.162634	0.356674	-0.141055	0.157763
APOL3	22	36536372	36562225	q12.3	2866265092	0.0439024	1	1	1	1	Basal	1	0.295465	0.215442	0.379528	0.917437	NA	NA	NA	NA	NA	NA	NA	NA	NA	NA	NA	NA	NA	NA	NA	NA	NA	NA	NA	NA	NA	NA	0.301098	-0.258394	0.169959	0.457441	FALSE	FALSE	FALSE	-0.0877673	0.0637435	-0.323947	0.298715
APOL6	22	36044442	36064456	q12.3	2865773162	0.000168135	1	1	1	1	Basal	0.924192	0.314134	0.207346	0.428041	0.983649	NA	0.00456066	0.949673	0.529512	0.0435499	TRUE	TRUE	TRUE	1.29252	0.105351	0.813259	0.325363	0.36341	TRUE	FALSE	FALSE	0.357511	TRUE	FALSE	FALSE	FALSE	mrna	0.0277899	-0.442934	0.366331	0.0875366	FALSE	TRUE	FALSE	-0.468541	0.180088	-0.308497	0.227286
APOM	6	31620193	31625987	p21.33	1094162153	0.0254902	1	0.215442	0.717285	1	Basal	0.942456	0.642228	0.215442	0.717285	0.642228	NA	1	0.139059	0	1	FALSE	FALSE	FALSE	0	0.884452	-0.138553	0.0303588	0.968674	FALSE	FALSE	FALSE	-0.00191514	FALSE	FALSE	FALSE	FALSE	none	0.0720953	-0.334712	0.326357	0.166736	FALSE	FALSE	FALSE	-0.260397	0.632596	0.012519	0.0910765
APOO	23	23851470	23926057	p22.11	2904884756	0.107476	1	1	0.107476	1	NA	0.824399	0.955079	0.0959824	0.824399	0.430939	NA	0.0190939	0.692165	0.429893	0.100778	FALSE	FALSE	FALSE	0.689836	0.355543	0.172598	0.179955	0.657335	FALSE	FALSE	FALSE	0.0314496	FALSE	FALSE	FALSE	FALSE	none	0.0791312	-0.202713	0.299586	0.178698	FALSE	FALSE	FALSE	-0.151604	0.16149	-0.158448	0.240843
APOOL	23	84258832	84343069	q21.1	2965292118	0.165058	1	1	0.0306993	1	LumB	0.359696	0.976765	0.0350154	0.986622	0.564729	Her2	0.0548945	0.55557	0.372678	0.184873	FALSE	FALSE	FALSE	0.407303	0.935426	0.0480865	0.0212959	0.991001	FALSE	FALSE	FALSE	0.000188778	FALSE	FALSE	FALSE	FALSE	none	0.52248	0.0809931	0.114023	0.663764	FALSE	FALSE	FALSE	0.0144157	0.204489	-0.121916	0.222044
APP	21	27252861	27543446	q21.3	2808851686	0.0544096	0.85469	0.809979	0.572875	1	NA	0.530369	0.955079	0.328401	0.824399	0.430939	NA	0.79266	0.394585	0.054366	0.896374	FALSE	FALSE	FALSE	0.018747	0.829737	0.138566	0.045305	0.943591	FALSE	FALSE	FALSE	0.00349407	FALSE	FALSE	FALSE	FALSE	none	0.471216	-0.125387	0.130294	0.620806	FALSE	FALSE	FALSE	-0.0259605	0.257921	0.224067	0.201955
APPBP2	17	58520520	58603580	q23.2	2558692384	0.530369	0.955079	0.677029	0.0642889	0.955079	NA	1	1	0.700892	0.395387	0.0765886	NA	0.0156941	1.19446	0.405322	0.0898833	TRUE	TRUE	TRUE	1.24979	0.0192324	0.366826	0.393573	0.162574	FALSE	FALSE	FALSE	0.289408	TRUE	FALSE	FALSE	FALSE	mrna	0.141834	-0.417618	0.27993	0.269183	FALSE	FALSE	FALSE	-0.238022	0.00266936	-0.235925	0.529868
APPL1	3	57261765	57307496	p14.3	549711759	1	0.48818	0.438649	0.534709	1	NA	0.0544966	0.99787	0.77458	0.466499	0.622839	NA	0.470677	0.326286	0.175454	0.666424	FALSE	FALSE	FALSE	0.0575077	0.73985	-0.0901265	0.0877269	0.901611	FALSE	FALSE	FALSE	-0.00405395	FALSE	FALSE	FALSE	FALSE	none	0.00029552	-0.444697	0.564368	0.00584612	FALSE	TRUE	FALSE	-0.993066	0.000196093	-0.273197	0.578596
APPL2	12	105567074	105630016	q23.3	2056481480	0.487518	0.809979	1	0.165058	0.809979	NA	0.293793	0.806374	0.12804	0.864955	0.967471	NA	0.24949	0.201769	0.225599	0.461695	FALSE	FALSE	FALSE	0.0677228	0.434931	0.0550167	0.155412	0.719609	FALSE	FALSE	FALSE	0.00786208	FALSE	FALSE	FALSE	FALSE	none	0.00272915	-0.415717	0.501406	0.0201482	FALSE	TRUE	FALSE	-0.704958	0.0217922	-0.244287	0.392009
APRT	16	88875747	88878352	q24.3	2498692858	0.534709	1	0.438649	0.534709	1	NA	0.599716	0.170793	0.270942	0.599716	0.999209	NA	0.875129	-0.0243613	0.0512989	0.947749	FALSE	FALSE	FALSE	-0.000567784	0.4871	0.274174	0.179546	0.755215	FALSE	FALSE	FALSE	0.0334299	FALSE	FALSE	FALSE	FALSE	none	0.000362353	-0.629414	0.556357	0.0065519	FALSE	TRUE	FALSE	-1.37441	0.0028029	-0.315386	0.474822
APTX	9	32972604	33025166	p21.1	1572132316	0.115947	1	1	0.534709	1	NA	0.336393	0.948684	0.357877	0.630293	0.787039	NA	0.0463015	0.692259	0.418763	0.16731	FALSE	FALSE	FALSE	0.537524	0.63467	0.20448	0.114208	0.843769	FALSE	FALSE	FALSE	0.0150858	FALSE	FALSE	FALSE	FALSE	none	0.00117275	-0.279876	0.512199	0.0120316	FALSE	TRUE	FALSE	-0.537271	0.0929927	-0.213166	0.27507
AQP5	12	50355653	50359464	q13.12	2001270059	0.572875	0.85469	1	0.0544096	0.85469	NA	0.127337	0.917437	0.555537	0.942456	0.642228	NA	0.00455409	0.755442	0.494602	0.0435499	FALSE	TRUE	FALSE	1.02817	0.255368	0.213185	0.210814	0.565482	FALSE	FALSE	FALSE	0.0527807	FALSE	FALSE	FALSE	FALSE	none	0.00127935	1.42426	0.538713	0.0127114	TRUE	TRUE	TRUE	2.70012	0.0310758	0.448068	0.375053
AQR	15	35147732	35262040	q14	2342433451	1	0.683298	0.628694	0.0611451	1	NA	0.00646134	0.880382	0.970741	0.727046	0.880382	Basal	0.105351	0.185673	0.325363	0.273384	FALSE	FALSE	FALSE	0.104576	0.3083	0.128276	0.210529	0.620115	FALSE	FALSE	FALSE	0.0266208	FALSE	FALSE	FALSE	FALSE	none	6.36653e-05	-0.579294	0.628378	0.00279658	FALSE	TRUE	FALSE	-1.47915	0.79996	0.0130937	0.0454571
AR	23	66764465	66950461	q12	2947797751	0.107476	1	1	0.107476	1	NA	0.775394	0.938744	0.0691648	0.959163	0.36258	NA	0.191392	-0.759657	0.246117	0.390061	TRUE	FALSE	FALSE	-0.310599	0.29623	-0.405526	0.198787	0.608702	TRUE	FALSE	FALSE	-0.0874297	FALSE	FALSE	FALSE	FALSE	none	0.173955	-0.351858	0.234244	0.310814	FALSE	FALSE	FALSE	-0.178568	0.793023	-0.0803806	0.04805
ARAF	23	47420516	47431307	p11.23	2928453802	0.107476	1	1	0.107476	1	NA	0.864955	0.967471	0.0238525	0.864955	0.498825	Her2	0.682364	0.181097	0.0846478	0.827674	FALSE	FALSE	FALSE	0.0148754	0.494049	0.254309	0.137553	0.759161	FALSE	FALSE	FALSE	0.0304322	FALSE	FALSE	FALSE	FALSE	none	0.0447202	-0.30872	0.340466	0.12051	FALSE	FALSE	FALSE	-0.283706	0.0106596	-0.151919	0.427026
ARAP1	11	72396114	72504644	q13.4	1888304004	0.971414	0.430939	0.677029	0.530369	0.430939	NA	0.303871	0.231447	0.487518	0.919939	1	NA	0.157575	0.0520678	0.254598	0.34581	FALSE	FALSE	FALSE	0.0240117	0.477218	0.0569619	0.130739	0.747721	FALSE	FALSE	FALSE	0.00719203	FALSE	FALSE	FALSE	FALSE	none	0.0175093	-0.346321	0.437688	0.0641548	FALSE	TRUE	FALSE	-0.413081	0.0175093	-0.255048	0.437688
ARAP2	4	35949843	36246131	p14	726422267	0.395122	1	1	0.395122	1	NA	0.0544966	0.973531	0.471097	0.747911	0.865625	NA	NA	NA	NA	NA	NA	NA	NA	NA	NA	NA	NA	NA	NA	NA	NA	NA	NA	NA	NA	FALSE	NA	0.495508	-0.190346	0.11248	0.64066	FALSE	FALSE	FALSE	-0.0368076	0.411452	-0.207192	0.134976
ARAP3	5	141032968	141061788	q31.3	1022659668	1	1	0.700892	0.000915401	1	LumB	0.000491846	0.983649	0.509911	0.991081	0.880382	Basal	0.324397	-0.325518	0.202899	0.535699	TRUE	FALSE	FALSE	-0.0882412	0.532737	-0.0609544	0.131288	0.783012	FALSE	FALSE	FALSE	-0.0064753	FALSE	FALSE	FALSE	FALSE	none	0.633113	0.234041	0.0845154	0.756066	TRUE	FALSE	FALSE	0.028422	0.882336	0.00622256	0.0281718
ARCN1	11	118443105	118473748	q23.3	1934350995	1	1	1	0.0439024	1	LumB	0.173774	0.260856	0.374291	0.911446	0.994861	NA	NA	NA	NA	NA	NA	NA	NA	NA	NA	NA	NA	NA	NA	NA	NA	NA	NA	NA	NA	NA	NA	4.6313e-05	-0.329461	0.614793	0.00242467	FALSE	TRUE	FALSE	-0.861656	0.0302795	0.0889129	0.346688
AREL1	14	75120140	75179818	q24.3	2275056319	0.299416	1	0.628694	0.299416	1	NA	0.0259931	0.787039	0.679276	0.972476	0.787039	Basal	0.363042	0.312865	0.202043	0.574102	FALSE	FALSE	FALSE	0.0754037	0.11091	0.36078	0.341918	0.373818	FALSE	FALSE	FALSE	0.154176	FALSE	FALSE	FALSE	FALSE	none	0.673001	-0.0272059	0.0738234	0.787519	FALSE	FALSE	FALSE	-0.00282231	0.125979	0.164673	0.258382
ARF5	7	127228399	127231759	q32.1	1360885426	0.0419171	0.938744	0.909447	0.775394	0.704372	Basal	0.731283	0.683298	0.195504	0.731283	1	NA	0.0239548	0.451347	0.374898	0.115479	FALSE	FALSE	FALSE	0.423136	9.07748e-05	0.278371	0.609567	0.0137297	FALSE	TRUE	FALSE	0.518421	FALSE	FALSE	FALSE	FALSE	none	0.746214	0.0490946	0.0660401	0.84042	FALSE	FALSE	FALSE	0.00370683	0.665782	0.0653151	0.0863601
ARFGAP1	20	61904137	61921142	q13.33	2780477442	0.400284	0.996653	0.413772	0.400284	0.562142	NA	0.395122	1	0.315854	1	1	NA	0.0696133	0.391589	0.292449	0.211473	FALSE	FALSE	FALSE	0.264223	0.258367	0.146657	0.184468	0.567135	FALSE	FALSE	FALSE	0.0361235	FALSE	FALSE	FALSE	FALSE	none	NA	NA	NA	NA	NA	NA	NA	NA	NA	NA	NA
ARFGAP2	11	47185848	47198676	p11.2	1863093738	0.487518	0.41586	0.760714	0.850286	0.809979	NA	0.601342	0.498825	0.388509	0.864955	0.806374	NA	0.00472619	0.299925	0.51637	0.0447272	FALSE	TRUE	FALSE	0.404728	0.404628	0.0808604	0.165439	0.695314	FALSE	FALSE	FALSE	0.0127613	FALSE	FALSE	FALSE	FALSE	none	0.00102145	-0.242065	0.54395	0.0111263	FALSE	TRUE	FALSE	-0.472911	0.528779	0.128937	0.112437
ARFGAP3	22	43192508	43254112	q13.2	2872921228	0.00787992	1	1	1	1	Basal	0.691628	0.562142	0.413772	0.157497	0.996653	NA	1	0.104894	0.0101988	1	FALSE	FALSE	FALSE	0	0.463636	0.129173	0.173379	0.738315	FALSE	FALSE	FALSE	0.0170196	FALSE	FALSE	FALSE	FALSE	none	0.00247604	-0.450872	0.480705	0.018898	FALSE	TRUE	FALSE	-0.777116	0.563491	-0.0807293	0.0970883
ARFGEF1	8	68085747	68255912	q13.2	1460881437	0.865413	0.787039	0.116827	0.630293	0.787039	NA	0.534709	0.0919325	1	1	1	NA	0.00777494	0.274287	0.426833	0.0593812	FALSE	TRUE	FALSE	0.336372	0.00583327	0.412381	0.441061	0.0982262	FALSE	TRUE	FALSE	0.415587	FALSE	FALSE	FALSE	FALSE	none	0.354602	-0.223278	0.209381	0.512138	FALSE	FALSE	FALSE	-0.0648875	0.965556	0.0091757	0.0190347
ARFGEF2	20	47538427	47653230	q13.13	2766111732	0.780124	0.98868	0.568992	0.221037	0.374373	NA	0.64491	1	0.0120964	1	1	Her2	0.0122982	0.295189	0.408238	0.0777937	FALSE	TRUE	FALSE	0.327381	0.0436575	0.206029	0.332638	0.243364	FALSE	FALSE	FALSE	0.126449	FALSE	FALSE	FALSE	FALSE	none	0.295178	-0.503547	0.222375	0.450814	FALSE	FALSE	FALSE	-0.174229	0.231304	-0.309683	0.252025
ARFIP1	4	153701089	153839615	q31.3	844173513	1	1	0.315854	0.395122	1	NA	0.00173473	0.930724	0.30431	0.96058	0.992303	Basal	NA	NA	NA	NA	NA	NA	NA	NA	NA	NA	NA	NA	NA	NA	NA	NA	NA	NA	NA	FALSE	NA	1.78031e-05	-0.380445	0.643993	0.00153997	FALSE	TRUE	FALSE	-1.07	0.000170516	-0.312657	0.575965
ARFIP2	11	6496910	6502666	p15.4	1822404800	0.731283	0.246467	1	0.299416	1	NA	0.00500989	0.829207	0.413772	0.99858	0.829207	Basal	0.217741	0.451229	0.275607	0.423775	FALSE	FALSE	FALSE	0.168247	0.163591	0.479784	0.309014	0.452519	FALSE	FALSE	FALSE	0.16522	FALSE	FALSE	FALSE	FALSE	none	0.000138586	-0.735392	0.604704	0.00402218	FALSE	TRUE	FALSE	-1.76166	0.000189251	-0.462288	0.594141
ARFRP1	20	62329996	62339377	q13.33	2780903301	0.400284	0.996653	0.413772	0.400284	0.562142	NA	1	1	0.170732	1	1	NA	0.00580718	0.306478	0.430376	0.0510237	FALSE	TRUE	FALSE	0.39604	0.0736233	0.178895	0.284776	0.309862	FALSE	FALSE	FALSE	0.0910272	FALSE	FALSE	FALSE	FALSE	none	NA	NA	NA	NA	NA	NA	NA	NA	NA	NA	NA
ARG1	6	131894284	131905472	q23.2	1194436244	0.165058	1	0.341963	1	0.41586	NA	0.986622	0.25718	0.776168	0.0287475	0.976765	LumB	0.00629708	0.179758	0.511101	0.0530182	FALSE	TRUE	FALSE	0.229294	0.369771	0.717357	0.181015	0.667761	TRUE	FALSE	FALSE	0.125809	FALSE	FALSE	FALSE	FALSE	none	0.274431	0.0148005	0.192038	0.428625	FALSE	FALSE	FALSE	0.00544542	0.112155	0.174698	0.276055
ARGLU1	13	107194021	107220512	q33.3	2191960322	0.299416	1	0.628694	0.299416	1	NA	0.667245	0.846648	0.0350154	0.897906	0.846648	Her2	0.231612	0.27426	0.24025	0.439804	FALSE	FALSE	FALSE	0.0978398	0.523919	0.0982445	0.132137	0.780031	FALSE	FALSE	FALSE	0.0105994	FALSE	FALSE	FALSE	FALSE	none	0.394739	-0.0851611	0.146025	0.551096	FALSE	FALSE	FALSE	-0.0220374	0.359795	-0.0687606	0.156842
ARHGAP1	11	46698630	46722165	p11.2	1862606520	0.487518	0.41586	0.760714	0.850286	0.809979	NA	0.530369	0.430939	0.328401	0.824399	0.955079	NA	0.98015	0.120299	0.00946391	0.999722	FALSE	FALSE	FALSE	1.45074e-05	0.98015	0.0172883	0.00946391	1	FALSE	FALSE	FALSE	0	FALSE	FALSE	FALSE	FALSE	none	0.0305294	-0.354157	0.370823	0.0927231	FALSE	TRUE	FALSE	-0.365778	0.179223	-0.134738	0.234854
ARHGAP10	4	148653214	148993931	q31.23	839125638	1	1	0.438649	0.534709	0.48818	NA	0.00646134	0.880382	0.509911	0.924192	0.983649	Basal	0.49	-0.324459	0.149528	0.679931	TRUE	FALSE	FALSE	-0.0543582	0.762308	-0.188421	0.0708288	0.91197	FALSE	FALSE	FALSE	-0.00754054	FALSE	FALSE	FALSE	FALSE	none	0.701325	-0.0180473	0.065402	0.807421	FALSE	FALSE	FALSE	-0.00167659	0.574837	-0.0308017	0.0944695
ARHGAP12	10	32094365	32217742	p11.22	1712467508	0.176148	0.938744	0.270296	0.959163	0.704372	NA	0.889916	1	0.41586	0.00698898	1	LumB	0.83624	0.134667	0.0398876	0.924185	FALSE	FALSE	FALSE	0.00461118	0.778	0.0414188	0.0531834	0.920087	FALSE	FALSE	FALSE	0.00149817	FALSE	FALSE	FALSE	FALSE	none	0.534229	-0.0610534	0.119873	0.673469	FALSE	FALSE	FALSE	-0.0104818	0.504205	-0.0648659	0.128435
ARHGAP15	2	143848931	144525921	q22.2	393099552	0.219512	1	1	1	1	NA	0.176148	0.938744	0.270296	0.455796	1	NA	NA	NA	NA	NA	NA	NA	NA	NA	NA	NA	NA	NA	NA	NA	NA	NA	NA	NA	NA	FALSE	NA	0.811337	0.0870498	0.0407092	0.885834	FALSE	FALSE	FALSE	0.00458295	0.857935	-0.0944096	0.0311305
ARHGAP17	16	24930706	25026987	p12.1	2434747817	0.865413	0.216083	0.357877	0.336393	0.994868	NA	0.0439024	1	1	1	1	Basal	0.00148737	0.160332	0.496221	0.0238148	FALSE	TRUE	FALSE	0.260244	0.269175	0.011426	0.180444	0.581514	FALSE	FALSE	FALSE	0.00269013	FALSE	FALSE	FALSE	FALSE	none	NA	NA	NA	NA	NA	NA	NA	NA	NA	NA	NA
ARHGAP18	6	129897277	130031370	q22.33	1192439237	0.165058	1	0.341963	1	0.41586	NA	0.986622	0.25718	0.776168	0.0287475	0.976765	LumB	0.0812675	0.391856	0.340734	0.230985	FALSE	FALSE	FALSE	0.249383	0.116426	0.13202	0.30879	0.382994	FALSE	FALSE	FALSE	0.0550269	FALSE	FALSE	FALSE	FALSE	none	0.592293	0.00457288	0.0960192	0.722194	FALSE	FALSE	FALSE	0.000646358	0.795745	-0.0695407	0.0480096
ARHGAP21	10	24872538	25012597	p12.1	1705245681	0.176148	0.938744	0.270296	0.959163	0.704372	NA	0.919939	1	0.487518	0.0141739	0.889916	LumB	0.346604	0.162324	0.171838	0.558549	FALSE	FALSE	FALSE	0.0410581	0.0738748	0.123746	0.319127	0.310531	FALSE	FALSE	FALSE	0.0628498	FALSE	FALSE	FALSE	FALSE	none	0.226357	-0.241455	0.227222	0.374966	FALSE	FALSE	FALSE	-0.102862	0.348528	-0.210438	0.177647
ARHGAP22	10	49654077	49864310	q11.22	1730027220	0.731283	0.683298	0.195504	0.731283	1	NA	0.455796	1	0.270296	0.455796	0.704372	NA	0.300451	0.133029	0.19812	0.516316	FALSE	FALSE	FALSE	0.0381906	0.0567274	0.186881	0.35052	0.27312	FALSE	FALSE	FALSE	0.105335	FALSE	FALSE	FALSE	FALSE	none	0.684745	-0.321039	0.0715455	0.796612	FALSE	FALSE	FALSE	-0.0317036	0.73518	-0.0910388	0.0600982
ARHGAP23	17	36584662	36668628	q12	2536756526	0.717285	1	0.215442	0.127337	0.917437	NA	0.824399	0.955079	0.328401	0.530369	0.430939	NA	0.353171	0.2865	0.178926	0.564088	FALSE	FALSE	FALSE	0.0712391	0.137829	-0.0452942	0.281169	0.419781	FALSE	FALSE	FALSE	-0.0170749	FALSE	FALSE	FALSE	FALSE	none	0.434894	0.0629429	0.145679	0.588688	FALSE	FALSE	FALSE	0.0144841	0.50918	0.0407454	0.123827
ARHGAP24	4	86396267	86923823	q21.23	776868691	0.395122	1	1	0.395122	1	NA	0.129035	0.846648	0.16525	0.897906	0.976765	NA	NA	NA	NA	NA	NA	NA	NA	NA	NA	NA	NA	NA	NA	NA	NA	NA	NA	NA	NA	FALSE	NA	0.00306478	-0.341228	0.464119	0.021723	FALSE	TRUE	FALSE	-0.56749	0.0378784	-0.286844	0.332853
ARHGAP25	2	68906733	69053965	p13.3	318157354	0.002901	1	0.760714	1	0.809979	Basal	0.649734	0.889916	0.165058	0.303871	1	NA	0.893706	-0.0555995	0.0282038	0.956849	FALSE	FALSE	FALSE	-0.00106508	0.223961	-0.302192	0.221601	0.529727	TRUE	FALSE	FALSE	-0.0833892	FALSE	FALSE	FALSE	FALSE	none	0.848043	0.0872976	0.0368204	0.910364	FALSE	FALSE	FALSE	0.00356041	0.513729	-0.0269751	0.117156
ARHGAP26	5	142149949	142608576	q31.3	1023776649	1	1	0.700892	0.000915401	1	LumB	0.000491846	0.983649	0.509911	0.991081	0.880382	Basal	0.0232984	-0.691334	0.441604	0.113608	TRUE	FALSE	FALSE	-0.653027	0.0535812	-0.355067	0.381928	0.267118	TRUE	FALSE	FALSE	-0.203559	FALSE	FALSE	FALSE	FALSE	none	0.329918	-0.247797	0.169031	0.484902	FALSE	FALSE	FALSE	-0.0778942	0.478538	-0.102836	0.123956
ARHGAP28	18	6729717	6915715	p11.31	2588096791	0.0611451	1	0.195504	1	1	NA	0.379528	0.917437	0.555537	0.379528	0.917437	NA	0.143522	0.249403	0.270098	0.328372	FALSE	FALSE	FALSE	0.12062	0.513634	0.125838	0.125403	0.771799	FALSE	FALSE	FALSE	0.0141563	FALSE	FALSE	FALSE	FALSE	none	0.00879182	0.422235	0.429709	0.0409774	TRUE	TRUE	TRUE	0.585832	0.0741779	0.281708	0.300208
ARHGAP29	1	94614544	94740624	p21.3	94614544	0.165058	1	0.341963	0.850286	0.809979	NA	0.942456	0.917437	0.0474941	0.379528	0.917437	Her2	0.660602	-0.106797	0.0848555	0.814572	FALSE	FALSE	FALSE	-0.00951246	0.835424	-0.0657188	0.0424278	0.946791	FALSE	FALSE	FALSE	-0.00156056	FALSE	FALSE	FALSE	FALSE	none	0.809114	-0.0408846	0.0453743	0.884392	FALSE	FALSE	FALSE	-0.0021814	0.896531	-0.0501145	0.0259281
ARHGAP30	1	161016736	161039760	q23.3	161016736	0.0575437	0.917928	0.784558	0.282715	0.987083	NA	1	1	1	1	1	NA	0.00960711	0.569872	0.398265	0.0666439	FALSE	TRUE	FALSE	0.670306	0.360227	0.222158	0.146979	0.661306	FALSE	FALSE	FALSE	0.039899	FALSE	FALSE	FALSE	FALSE	none	NA	NA	NA	NA	NA	NA	NA	NA	NA	NA	NA
ARHGAP31	3	119013220	119139561	q13.33	611463214	0.572875	0.85469	0.41586	0.572875	0.85469	NA	0.572875	0.85469	0.0183445	0.889916	1	Her2	0.757464	-0.0843504	0.0585018	0.877064	FALSE	FALSE	FALSE	-0.00480535	0.310009	-0.106525	0.182818	0.621319	FALSE	FALSE	FALSE	-0.0220171	FALSE	FALSE	FALSE	FALSE	none	0.695565	-0.0375139	0.0731272	0.803689	FALSE	FALSE	FALSE	-0.00356052	0.820894	0.00562782	0.0438763
ARHGAP32	11	128834955	129149219	q24.3	1944742845	0.395122	1	1	0.395122	1	NA	0.369707	0.212961	0.320724	0.880165	0.991881	NA	NA	NA	NA	NA	NA	NA	NA	NA	NA	NA	NA	NA	NA	NA	NA	NA	NA	NA	NA	FALSE	NA	0.00861249	-0.374933	0.41605	0.0403976	FALSE	TRUE	FALSE	-0.522524	0.00489838	-0.328099	0.443482
ARHGAP35	19	47421933	47508334	q13.32	2706866255	0.798462	1	0.267702	0.395387	0.753676	NA	0.231447	0.85469	0.120272	1	0.85469	NA	0.0573148	0.373887	0.333135	0.1903	FALSE	FALSE	FALSE	0.269408	0.188532	0.194214	0.235632	0.490359	FALSE	FALSE	FALSE	0.0601063	FALSE	FALSE	FALSE	FALSE	none	0.236017	-0.157169	0.205845	0.386269	FALSE	FALSE	FALSE	-0.0649279	0.0876756	-0.274321	0.292167
ARHGAP39	8	145754563	145911194	q24.3	1538550253	0.564981	0.739144	0.0900438	0.564981	0.992303	NA	0.64491	0.164925	1	0.64491	1	NA	0.00140824	0.85699	0.511044	0.0231098	FALSE	TRUE	FALSE	1.40221	0.000105058	0.414321	0.606239	0.0148307	FALSE	TRUE	FALSE	0.757726	FALSE	FALSE	FALSE	FALSE	none	0.0453604	-0.328196	0.411096	0.121388	FALSE	FALSE	FALSE	-0.30057	0.0365142	-0.22468	0.426907
ARHGAP4	23	153172821	153200452	q28	3034206107	0.165058	0.809979	1	0.165058	1	NA	0.359696	0.976765	0.00375915	1	0.564729	Her2	0.0812675	0.404813	0.340734	0.230985	FALSE	FALSE	FALSE	0.257629	0.399845	0.188875	0.170367	0.691658	FALSE	FALSE	FALSE	0.0302405	FALSE	FALSE	FALSE	FALSE	none	0.00381982	0.453721	0.486097	0.0247629	TRUE	TRUE	TRUE	0.728765	0.158411	0.138434	0.246049
ARHGAP42	11	100558384	100862668	q22.1	1916466274	0.534709	1	0.438649	0.534709	1	NA	0.972476	0.0572737	0.357877	0.630293	0.948684	NA	0.697911	0.0828296	0.0951734	0.839555	FALSE	FALSE	FALSE	0.00629099	0.354602	-0.0711272	0.209381	0.656929	FALSE	FALSE	FALSE	-0.0129794	FALSE	FALSE	FALSE	FALSE	none	0.346165	0.0279929	0.156505	0.502999	FALSE	FALSE	FALSE	0.008354	0.118642	-0.10805	0.2561
ARHGAP44	17	12692856	12894960	p12	2512864720	1	1	1	0.219512	1	NA	0.870965	0.92668	0.223832	0.332755	0.74282	NA	NA	NA	NA	NA	NA	NA	NA	NA	NA	NA	NA	NA	NA	NA	NA	NA	NA	NA	NA	FALSE	NA	0.440591	0.191138	0.125559	0.593759	FALSE	FALSE	FALSE	0.0432717	0.668903	0.029005	0.0707696
ARHGAP5	14	32545320	32628934	q12	2232481499	0.649734	1	0.165058	0.649734	0.572875	NA	0.176148	0.704372	0.618924	0.959163	0.704372	NA	0.0627142	0.230531	0.342899	0.198348	FALSE	FALSE	FALSE	0.161964	0.96459	-0.00953527	0.0123939	1	FALSE	FALSE	FALSE	0	FALSE	FALSE	FALSE	FALSE	none	0.00313843	-0.31206	0.5085	0.0219416	FALSE	TRUE	FALSE	-0.517623	0.0614834	-0.171657	0.333155
ARHGAP6	23	11136239	11683821	p22.2	2892169525	0.107476	1	1	0.107476	1	NA	0.601342	0.967471	0.0238525	0.864955	0.806374	Her2	0.891607	-0.0924035	0.0317429	0.955587	FALSE	FALSE	FALSE	-0.00182309	0.642629	-0.00346635	0.0952288	0.848208	FALSE	FALSE	FALSE	-0.000247835	FALSE	FALSE	FALSE	FALSE	none	0.0528714	0.566067	0.328925	0.134939	TRUE	FALSE	FALSE	0.4924	0.0238516	0.353639	0.380861
ARHGAP9	12	57866038	57882597	q13.3	2008780444	0.850286	0.809979	1	0.0306993	0.809979	LumB	0.00577797	0.938744	0.618924	0.959163	0.938744	Basal	0.441433	-0.127345	0.147713	0.644992	FALSE	FALSE	FALSE	-0.0242523	0.848038	-0.0370087	0.0402855	0.953275	FALSE	FALSE	FALSE	-0.000769108	FALSE	FALSE	FALSE	FALSE	none	0.771866	-0.125426	0.0536631	0.858786	FALSE	FALSE	FALSE	-0.00829253	0.445415	-0.153653	0.135736
ARHGDIA	17	79825597	79829282	q25.3	2579997461	0.093218	1	0.729487	0.093218	0.967471	NA	1	0.85469	0.120272	0.231447	0.85469	NA	3.76749e-05	0.572236	0.667023	0.00389133	FALSE	TRUE	FALSE	1.37903	0.412506	0.111729	0.147515	0.697714	FALSE	FALSE	FALSE	0.0174658	FALSE	FALSE	FALSE	FALSE	none	0.60051	-0.120247	0.105717	0.728789	FALSE	FALSE	FALSE	-0.0165216	0.566139	0.0615396	0.115328
ARHGDIB	12	15094951	15114662	p12.3	1966009357	1	0.753676	0.700892	0.395387	0.331406	NA	0.129035	0.564729	0.449398	0.897906	0.976765	NA	0.887166	-0.188573	0.0336718	0.953405	FALSE	FALSE	FALSE	-0.00390774	0.887166	-0.107086	0.0336718	0.969769	FALSE	FALSE	FALSE	-0.00142766	FALSE	FALSE	FALSE	FALSE	none	0.96027	-0.123962	0.0113831	0.984483	FALSE	FALSE	FALSE	-0.000841903	0.702343	-0.137596	0.0682988
ARHGEF1	19	42387228	42434302	q13.2	2701831550	0.798462	1	0.267702	0.395387	0.753676	NA	0.303871	0.889916	0.0306993	1	0.889916	Her2	0.407995	0.0634621	0.153627	0.615829	FALSE	FALSE	FALSE	0.0133613	0.243867	0.236121	0.213371	0.55273	FALSE	FALSE	FALSE	0.0607982	FALSE	FALSE	FALSE	FALSE	none	0.95568	-0.00419507	0.0127593	0.980917	FALSE	FALSE	FALSE	-3.51024e-05	1	0.171935	0
ARHGEF10	8	1772142	1906807	p23.3	1394567832	1	0.683298	0.628694	0.299416	0.683298	NA	0.20164	0.865625	0.184473	0.924483	0.865625	NA	0.312743	0.144988	0.234244	0.525067	FALSE	FALSE	FALSE	0.0405654	0.841712	-0.00508781	0.0540562	0.950671	FALSE	FALSE	FALSE	-0.000111779	FALSE	FALSE	FALSE	FALSE	none	0.000788634	-0.583284	0.541207	0.00975893	FALSE	TRUE	FALSE	-1.17275	0.00825723	-0.198453	0.435088
ARHGEF10L	1	17866330	18024369	p36.13	17866330	1	1	0.0256098	1	1	Her2	0.17175	0.983649	0.207346	0.428041	0.983649	NA	NA	NA	NA	NA	NA	NA	NA	NA	NA	NA	NA	NA	NA	NA	NA	NA	NA	NA	NA	NA	NA	0.163377	-0.0243376	0.226503	0.29709	FALSE	FALSE	FALSE	-0.0128287	0.352492	-0.0663603	0.152543
ARHGEF12	11	120207787	120360645	q23.3	1936115677	1	1	1	0.0439024	1	LumB	0.308372	0.437858	0.270942	0.842503	0.987607	NA	NA	NA	NA	NA	NA	NA	NA	NA	NA	NA	NA	NA	NA	NA	NA	NA	NA	NA	NA	NA	NA	0.00770383	-0.254941	0.42177	0.037657	FALSE	TRUE	FALSE	-0.363076	0.000694727	-0.24507	0.526078
ARHGEF15	17	8213559	8225829	p13.1	2508385423	1	1	1	0.219512	1	NA	0.870965	0.92668	0.223832	0.332755	0.74282	NA	NA	NA	NA	NA	NA	NA	NA	NA	NA	NA	NA	NA	NA	NA	NA	NA	NA	NA	NA	FALSE	NA	0.668903	0.0695596	0.0707696	0.78418	FALSE	FALSE	FALSE	0.00734442	0.710967	0.0203662	0.0616381
ARHGEF16	1	3370990	3397677	p36.32	3370990	0.0611451	1	0.195504	1	1	NA	0.293793	0.967471	0.388509	0.601342	0.806374	NA	0.727188	0.213557	0.0736847	0.859274	FALSE	FALSE	FALSE	0.0140666	0.483496	0.232789	0.141701	0.752935	FALSE	FALSE	FALSE	0.0286896	FALSE	FALSE	FALSE	FALSE	none	0.000874763	-0.676008	0.535189	0.0103877	FALSE	TRUE	FALSE	-1.34085	0.0108888	-0.305882	0.419918
ARHGEF17	11	73019334	73080136	q13.4	1888927224	0.959163	0.36258	0.618924	0.455796	0.704372	NA	0.379528	0.295465	0.555537	0.942456	0.917437	NA	0.169291	0.298955	0.252117	0.361638	FALSE	FALSE	FALSE	0.132056	0.297603	0.0732066	0.192795	0.610634	FALSE	FALSE	FALSE	0.0156823	FALSE	FALSE	FALSE	FALSE	none	0.0606921	-0.353366	0.345384	0.148705	FALSE	FALSE	FALSE	-0.292472	0.501847	0.0506587	0.128515
ARHGEF19	1	16524349	16539104	p36.13	16524349	1	1	0.0256098	1	1	Her2	0.17175	0.983649	0.207346	0.428041	0.983649	NA	NA	NA	NA	NA	NA	NA	NA	NA	NA	NA	NA	NA	NA	NA	NA	NA	NA	NA	NA	NA	NA	0.0407986	-0.240187	0.328198	0.112874	FALSE	FALSE	FALSE	-0.227555	0.558418	-0.103984	0.0970725
ARHGEF2	1	155916630	155976861	q22	155916630	0.175601	0.96554	0.671599	0.175601	0.96554	NA	1	1	1	1	1	NA	0.0364977	0.375901	0.326669	0.145986	FALSE	FALSE	FALSE	0.314137	0.00272545	0.271857	0.456441	0.0664531	FALSE	TRUE	FALSE	0.320107	FALSE	FALSE	FALSE	FALSE	none	NA	NA	NA	NA	NA	NA	NA	NA	NA	NA	NA
ARHGEF26	3	153838792	153975616	q25.2	646288786	0.232078	0.759059	0.677029	0.530369	0.955079	NA	0.731283	0.683298	0.027817	1	1	Her2	0.0164118	1.02174	0.397101	0.0923027	TRUE	TRUE	TRUE	1.05728	0.0219381	0.39068	0.380322	0.171887	FALSE	FALSE	FALSE	0.298775	TRUE	FALSE	FALSE	FALSE	mrna	0.633826	-0.220017	0.0964901	0.756424	FALSE	FALSE	FALSE	-0.0266737	0.888855	0.0685592	0.0321634
ARHGEF28	5	72921983	73237818	q13.2	954548683	1	1	0.628694	0.0611451	0.683298	NA	0.00301148	0.994868	0.679276	0.630293	0.948684	Basal	0.446016	-0.214386	0.170959	0.647055	FALSE	FALSE	FALSE	-0.0405316	0.800618	-0.0569509	0.062167	0.931233	FALSE	FALSE	FALSE	-0.00176217	FALSE	FALSE	FALSE	FALSE	none	0.424457	-0.0435648	0.137101	0.579002	FALSE	FALSE	FALSE	-0.0103388	0.987538	-0.00693163	0.0052731
ARHGEF3	3	56761446	57113357	p14.3	549211440	1	0.48818	0.438649	0.534709	1	NA	0.0544966	0.99787	0.77458	0.466499	0.622839	NA	0.306767	0.143915	0.241249	0.5206	FALSE	FALSE	FALSE	0.0407992	0.533835	0.290345	0.153522	0.783012	FALSE	FALSE	FALSE	0.0308438	FALSE	FALSE	FALSE	FALSE	none	0.14119	-0.306101	0.241872	0.268531	FALSE	FALSE	FALSE	-0.174785	0.0043302	-0.373758	0.455288
ARHGEF37	5	148931510	149014531	q32	1030558210	1	1	0.700892	0.000915401	1	LumB	0.00195636	0.967471	0.388509	0.980285	0.967471	Basal	0.603886	-0.118849	0.10581	0.771131	FALSE	FALSE	FALSE	-0.0134147	0.459872	-0.147064	0.148134	0.735343	FALSE	FALSE	FALSE	-0.0196345	FALSE	FALSE	FALSE	FALSE	none	0.000254077	-0.886016	0.588603	0.00539646	TRUE	TRUE	TRUE	-2.00939	0.048657	-0.345707	0.334696
ARHGEF38	4	106473777	106629250	q24	796946201	0.395122	1	1	0.395122	1	NA	0.0436049	0.880382	0.509911	0.727046	0.983649	Basal	NA	NA	NA	NA	NA	NA	NA	NA	NA	NA	NA	NA	NA	NA	NA	NA	NA	NA	NA	FALSE	NA	0.0580059	-0.549189	0.305085	0.143922	FALSE	FALSE	FALSE	-0.462347	0.0470935	-0.438255	0.318953
ARHGEF40	14	21538429	21558399	q11.2	2221474608	0.572875	1	0.120272	0.572875	0.85469	NA	0.303871	0.889916	0.165058	0.919939	0.889916	NA	0.949021	-0.00563829	0.0153864	0.9858	FALSE	FALSE	FALSE	-3.5021e-05	0.454005	-0.0546266	0.138478	0.731069	FALSE	FALSE	FALSE	-0.00743149	FALSE	FALSE	FALSE	FALSE	none	0.348599	-0.235725	0.16888	0.505517	FALSE	FALSE	FALSE	-0.069837	0.111399	-0.119892	0.281467
ARHGEF5	7	144052381	144077725	q35	1377709408	0.303871	0.889916	0.487518	0.649734	0.889916	NA	1	0.595932	0.128429	0.64491	1	NA	0.0572797	0.365992	0.314262	0.190259	FALSE	FALSE	FALSE	0.263754	0.519194	0.168229	0.110574	0.775945	FALSE	FALSE	FALSE	0.0185336	FALSE	FALSE	FALSE	FALSE	none	0.847608	-0.0783215	0.0402911	0.910364	FALSE	FALSE	FALSE	-0.00319432	0.680367	0.0575603	0.0805823
ARHGEF6	23	135747706	135864247	q26.3	3016780992	0.107476	1	1	0.107476	1	NA	0.293793	0.967471	0.0238525	1	0.498825	Her2	0.806179	-0.0323015	0.0529049	0.905135	FALSE	FALSE	FALSE	-0.00139822	0.459872	0.0966513	0.148134	0.735343	FALSE	FALSE	FALSE	0.0129039	FALSE	FALSE	FALSE	FALSE	none	0.0621859	-0.33161	0.317384	0.150857	FALSE	FALSE	FALSE	-0.272396	0.649281	-0.0814453	0.0807887
ARHGEF7	13	111766906	111958084	q34	2196533207	0.0306993	1	0.760714	0.487518	1	Basal	0.824399	0.759059	0.0155298	0.824399	0.955079	Her2	0.00769487	0.563118	0.482659	0.0589291	FALSE	TRUE	FALSE	0.692449	0.940482	0.00343931	0.0189278	0.991773	FALSE	FALSE	FALSE	1.23385e-05	FALSE	FALSE	FALSE	FALSE	none	0.0683094	-0.237668	0.315199	0.160334	FALSE	FALSE	FALSE	-0.18894	0.260516	-0.108418	0.197772
ARID1A	1	27022524	27108595	p36.11	27022524	0.64491	1	0.128429	1	0.595932	NA	0.897906	0.976765	0.16525	0.129035	0.846648	NA	0.242963	0.153639	0.236433	0.452672	FALSE	FALSE	FALSE	0.0528851	0.869288	-0.0168072	0.0394055	0.960465	FALSE	FALSE	FALSE	-0.000294435	FALSE	FALSE	FALSE	FALSE	none	2.90482e-06	-0.460061	0.700179	0.000800914	FALSE	TRUE	FALSE	-1.42454	0.185682	-0.109953	0.22138
ARID1B	6	157099063	157531913	q25.3	1219641023	0.731283	1	0.195504	1	0.246467	NA	0.157497	0.265402	0.929357	0.400284	0.996653	NA	0.0113921	0.438997	0.526158	0.0733774	FALSE	TRUE	FALSE	0.498015	0.217741	0.141793	0.275607	0.525016	FALSE	FALSE	FALSE	0.0396776	FALSE	FALSE	FALSE	FALSE	none	0.00117083	-0.303042	0.525485	0.0120316	FALSE	TRUE	FALSE	-0.581743	0.0485777	-0.155516	0.330079
ARID2	12	46123448	46301823	q12	1997037854	0.889916	0.85469	0.809979	0.0544096	0.85469	NA	0.0865982	0.889916	0.487518	0.919939	0.889916	NA	0.273149	0.336615	0.200024	0.484771	FALSE	FALSE	FALSE	0.105853	0.070365	0.234866	0.323115	0.304311	FALSE	FALSE	FALSE	0.121351	FALSE	FALSE	FALSE	FALSE	none	0.142244	-0.307288	0.260357	0.269561	FALSE	FALSE	FALSE	-0.174952	0.619448	-0.0334112	0.0914767
ARID3A	19	925781	975939	p13.3	2660370103	1	1	1	0.219512	1	NA	0.865413	0.787039	0.116827	0.630293	0.787039	NA	NA	NA	NA	NA	NA	NA	NA	NA	NA	NA	NA	NA	NA	NA	NA	NA	NA	NA	NA	FALSE	NA	0.819284	-0.0402833	0.0386869	0.891093	FALSE	FALSE	FALSE	-0.00201727	0.798448	0.0152388	0.0429854
ARID4A	14	58765103	58840605	q23.1	2258701282	1	1	0.195504	0.299416	0.683298	NA	0.0107471	0.908185	0.568992	0.944774	0.908185	Basal	0.574892	0.0683944	0.122286	0.747863	FALSE	FALSE	FALSE	0.00862989	0.530435	0.0456318	0.135873	0.783012	FALSE	FALSE	FALSE	0.00484755	FALSE	FALSE	FALSE	FALSE	none	0.0214739	-0.189421	0.382029	0.0733787	FALSE	TRUE	FALSE	-0.214885	0.000186406	-0.310893	0.594267
ARID4B	1	235294949	235491534	q42.3	235294949	0.0408375	0.97816	0.381076	0.544204	0.97816	Basal	1	1	0.315854	0.395122	1	NA	0.0185635	0.317587	0.373632	0.0994637	FALSE	TRUE	FALSE	0.318329	0.000244504	0.30245	0.549773	0.023269	FALSE	TRUE	FALSE	0.493968	FALSE	FALSE	FALSE	FALSE	none	NA	NA	NA	NA	NA	NA	NA	NA	NA	NA	NA
ARID5B	10	63661059	63856703	q21.2	1744034202	0.395387	0.753676	0.267702	0.798462	1	NA	0.232078	1	0.328401	0.530369	0.759059	NA	0.477386	-0.132676	0.139965	0.671595	FALSE	FALSE	FALSE	-0.0229386	0.384127	0.131759	0.169958	0.679851	FALSE	FALSE	FALSE	0.022081	FALSE	FALSE	FALSE	FALSE	none	0.0114292	-0.380708	0.422944	0.0484111	FALSE	TRUE	FALSE	-0.500652	0.0992766	-0.154927	0.281963
ARIH1	15	72766667	72879692	q24.1	2380052386	0.798462	0.753676	0.700892	0.107476	1	NA	0.00577797	0.704372	0.618924	1	0.938744	Basal	0.103588	0.139309	0.302913	0.270436	FALSE	FALSE	FALSE	0.0791184	0.0437876	0.0899009	0.369175	0.243364	FALSE	FALSE	FALSE	0.0551761	FALSE	FALSE	FALSE	FALSE	none	0.267536	-0.189806	0.1922	0.421588	FALSE	FALSE	FALSE	-0.0711985	0.0517939	-0.130959	0.330344
ARIH2	3	48956254	49023815	p21.31	541406248	1	0.48818	0.438649	0.534709	1	NA	0.0544966	0.99787	0.77458	0.466499	0.622839	NA	0.669173	0.0858725	0.109659	0.819889	FALSE	FALSE	FALSE	0.00740606	0.470677	0.0426493	0.175454	0.743606	FALSE	FALSE	FALSE	0.00548714	FALSE	FALSE	FALSE	FALSE	none	0.00936259	-0.270664	0.417348	0.0421245	FALSE	TRUE	FALSE	-0.372289	0.57279	-0.0191391	0.0948517
ARL1	12	101786898	101801598	q23.2	2052701304	0.798462	0.753676	1	0.107476	0.753676	NA	0.293793	0.806374	0.12804	0.864955	0.967471	NA	0.000663588	0.860448	0.592535	0.0158217	FALSE	TRUE	FALSE	1.54945	0.426936	0.0679481	0.158715	0.712261	FALSE	FALSE	FALSE	0.0100129	FALSE	FALSE	FALSE	FALSE	none	3.406e-05	-0.542894	0.65208	0.00214651	FALSE	TRUE	FALSE	-1.44859	0.853133	-0.0686834	0.0346237
ARL13B	3	93698983	93774512	q11.1	586148977	0.359696	0.976765	0.449398	0.667245	0.564729	NA	0.798462	1	0.0511068	0.798462	0.753676	NA	0.341925	0.0840435	0.165055	0.553537	FALSE	FALSE	FALSE	0.0215868	0.516454	-0.0576315	0.113831	0.773951	FALSE	FALSE	FALSE	-0.00641362	FALSE	FALSE	FALSE	FALSE	none	0.375758	-0.122332	0.179583	0.532837	FALSE	FALSE	FALSE	-0.0334463	0.110267	-0.227629	0.31427
ARL14EP	11	30344598	30359774	p14.1	1846252488	0.231447	0.497002	0.809979	0.889916	0.85469	NA	0.293793	0.806374	0.12804	0.864955	0.967471	NA	0.0156951	0.475868	0.4517	0.0898833	FALSE	TRUE	FALSE	0.49791	0.280592	0.072652	0.211434	0.593404	FALSE	FALSE	FALSE	0.0164666	FALSE	FALSE	FALSE	FALSE	none	0.00901242	-0.349568	0.448958	0.0414113	FALSE	TRUE	FALSE	-0.483411	0.193789	0.09956	0.230893
ARL15	5	53179775	53606412	q11.2	934806475	1	0.595932	0.542056	0.204108	1	NA	0.0107471	0.98868	0.568992	0.497042	0.98868	Basal	0.40917	-0.1136	0.1779	0.615829	FALSE	FALSE	FALSE	-0.0239173	0.694545	-0.0465947	0.0889499	0.877899	FALSE	FALSE	FALSE	-0.00263519	FALSE	FALSE	FALSE	FALSE	none	0.228989	-0.111839	0.201599	0.377321	FALSE	FALSE	FALSE	-0.04734	0.00561109	-0.330682	0.448558
ARL2	11	64781585	64789656	q13.1	1880689475	0.64491	0.595932	0.542056	1	0.595932	NA	0.824399	0.157505	0.328401	0.530369	1	NA	0.141636	0.26381	0.281866	0.326704	FALSE	FALSE	FALSE	0.128171	0.521241	-0.00887885	0.129188	0.77741	FALSE	FALSE	FALSE	-0.0009709	FALSE	FALSE	FALSE	FALSE	none	0.191695	-0.125467	0.218686	0.331571	FALSE	FALSE	FALSE	-0.0601517	0.343522	0.0367394	0.160014
ARL2BP	16	57279010	57287516	q13	2467096121	0.798462	0.331406	0.267702	0.798462	1	NA	0.435019	0.260856	0.374291	0.723762	0.994861	NA	0.256141	0.295504	0.292509	0.467467	FALSE	FALSE	FALSE	0.0975898	0.000323206	0.656659	0.780024	0.0263227	TRUE	TRUE	TRUE	1.03731	FALSE	TRUE	FALSE	FALSE	protein	0.098978	-0.212782	0.282294	0.20872	FALSE	FALSE	FALSE	-0.144784	0.299494	0.102443	0.180187
ARL3	10	104433488	104474164	q24.32	1784806631	1	0.753676	0.0511068	0.798462	0.753676	NA	0.0287475	1	0.449398	0.359696	0.976765	Basal	0.887166	-0.147459	0.0336718	0.953405	FALSE	FALSE	FALSE	-0.00305574	0.316341	0.11047	0.202031	0.624826	FALSE	FALSE	FALSE	0.0225625	FALSE	FALSE	FALSE	FALSE	none	0.0340538	-0.58342	0.358569	0.0996871	FALSE	TRUE	FALSE	-0.584214	0.0196182	-0.312708	0.392718
ARL4C	2	235401685	235405697	q37.1	484652306	0.219512	1	1	1	1	NA	0.0287475	0.846648	0.776168	0.667245	0.976765	Basal	NA	NA	NA	NA	NA	NA	NA	NA	NA	NA	NA	NA	NA	NA	NA	NA	NA	NA	NA	FALSE	NA	0.94421	0.289719	0.0134505	0.972734	TRUE	FALSE	FALSE	0.00347834	0.423752	0.308198	0.130022
ARL5A	2	152645498	152685006	q23.3	401896119	0.0439024	1	1	1	1	Basal	0.379528	0.917437	0.215442	0.717285	0.917437	NA	NA	NA	NA	NA	NA	NA	NA	NA	NA	NA	NA	NA	NA	NA	NA	NA	NA	NA	NA	NA	NA	0.231873	-0.0778244	0.19571	0.38083	FALSE	FALSE	FALSE	-0.0326294	0.0215939	-0.195501	0.365669
ARL6	3	97483365	97519953	q11.2	589933359	0.303871	0.889916	0.487518	0.649734	0.889916	NA	0.850286	1	0.082049	0.487518	0.809979	NA	0.0721272	0.151047	0.3113	0.2151	FALSE	FALSE	FALSE	0.100803	0.969437	0.0161894	0.0100419	1	FALSE	FALSE	FALSE	0	FALSE	FALSE	FALSE	FALSE	none	0.0832496	-0.167266	0.310242	0.184931	FALSE	FALSE	FALSE	-0.122604	0.0832496	-0.145865	0.310242
ARL6IP4	12	123464607	123467456	q24.31	2074379013	0.798462	0.753676	1	0.0148146	1	LumB	0.667245	0.846648	0.0350154	0.897906	0.846648	Her2	0.012459	0.308887	0.471405	0.0782947	FALSE	TRUE	FALSE	0.341712	0.065187	0.283422	0.359165	0.292342	FALSE	FALSE	FALSE	0.151378	FALSE	FALSE	FALSE	FALSE	none	0.000811178	-0.273589	0.54639	0.00994031	FALSE	TRUE	FALSE	-0.547889	0.235409	-0.116477	0.204896
ARL6IP5	3	69134095	69155217	p14.1	561584089	1	0.595932	0.542056	0.64491	0.595932	NA	0.0885543	0.992303	0.30431	0.564981	0.930724	NA	0.0555242	0.370792	0.395285	0.185885	FALSE	FALSE	FALSE	0.270958	0.210051	0.122545	0.268794	0.516289	FALSE	FALSE	FALSE	0.0351837	FALSE	FALSE	FALSE	FALSE	none	0.00657018	-0.371241	0.440901	0.0341761	FALSE	TRUE	FALSE	-0.544342	0.00883064	-0.141856	0.42587
ARL6IP6	2	153574407	153617767	q23.3	402825028	0.0439024	1	1	1	1	Basal	0.379528	0.917437	0.215442	0.717285	0.917437	NA	NA	NA	NA	NA	NA	NA	NA	NA	NA	NA	NA	NA	NA	NA	NA	NA	NA	NA	NA	NA	NA	0.41822	-0.127507	0.133907	0.572974	FALSE	FALSE	FALSE	-0.0308395	0.400067	-0.0355887	0.139057
ARL8A	1	202102532	202113869	q32.1	202102532	0.350266	0.993011	0.149714	0.0800608	0.993011	NA	1	1	1	1	1	NA	0.00145001	0.564433	0.477144	0.0233935	FALSE	TRUE	FALSE	0.920537	0.0987876	0.192086	0.260708	0.354547	FALSE	FALSE	FALSE	0.0865015	FALSE	FALSE	FALSE	FALSE	none	NA	NA	NA	NA	NA	NA	NA	NA	NA	NA	NA
ARL8B	3	5163905	5222596	p26.1	497613899	0.165058	0.809979	0.341963	0.850286	1	NA	0.487518	0.809979	0.341963	0.850286	0.809979	NA	0.477584	0.0740018	0.127827	0.671726	FALSE	FALSE	FALSE	0.0127881	0.402731	0.0349698	0.149741	0.69459	FALSE	FALSE	FALSE	0.00553473	FALSE	FALSE	FALSE	FALSE	none	0.0166023	-0.472627	0.405396	0.0618329	FALSE	TRUE	FALSE	-0.571302	0.676884	0.00994704	0.0766965
ARMC1	8	66514694	66546442	q13.1	1459310384	0.564981	0.739144	0.30431	0.564981	0.930724	NA	0.798462	0.0765886	0.700892	0.798462	1	NA	0.000720047	0.529015	0.552306	0.0164832	FALSE	TRUE	FALSE	0.943212	0.0893346	0.150898	0.2901	0.338249	FALSE	FALSE	FALSE	0.0710373	FALSE	FALSE	FALSE	FALSE	none	0.494205	-0.125178	0.149691	0.639264	FALSE	FALSE	FALSE	-0.0243245	0.770261	-0.0550848	0.0680414
ARMC10	7	102715328	102740205	q22.1	1336372355	0.0141739	1	0.850286	0.649734	0.889916	Basal	0.303871	0.889916	0.487518	0.649734	0.889916	NA	0.094054	0.260166	0.300074	0.254517	FALSE	FALSE	FALSE	0.154612	0.680555	-0.0581641	0.077797	0.869952	FALSE	FALSE	FALSE	-0.00351921	FALSE	FALSE	FALSE	FALSE	none	0.0041646	-0.426768	0.492714	0.0261153	FALSE	TRUE	FALSE	-0.675619	0.0130461	-0.175742	0.43344
ARMC5	16	31469401	31478487	p11.2	2441286512	0.630293	0.216083	0.679276	0.336393	0.994868	NA	0.0439024	1	1	1	1	Basal	0.257122	0.105481	0.184955	0.468452	FALSE	FALSE	FALSE	0.0347385	0.748746	0.0149114	0.0541332	0.906605	FALSE	FALSE	FALSE	0.000634958	FALSE	FALSE	FALSE	FALSE	none	NA	NA	NA	NA	NA	NA	NA	NA	NA	NA	NA
ARMC6	19	19144384	19170563	p13.11	2678588706	0.0141739	1	0.850286	0.649734	0.889916	Basal	0.850286	1	0.00985057	0.850286	0.809979	Her2	0.0105605	0.326471	0.431803	0.0703156	FALSE	TRUE	FALSE	0.376404	0.00473808	0.289193	0.471971	0.0881151	FALSE	TRUE	FALSE	0.305084	FALSE	FALSE	FALSE	FALSE	none	0.893706	0.126464	0.0282038	0.942188	FALSE	FALSE	FALSE	0.00327067	0.893706	-0.0370305	0.0282038
ARMC7	17	73106047	73126360	q25.1	2573277911	0.428041	0.983649	0.817131	0.0436049	0.880382	LumB	1	1	0.628694	0.299416	0.246467	NA	0.00237439	0.540207	0.494681	0.0307039	FALSE	TRUE	FALSE	0.817229	0.308723	0.168948	0.173807	0.620745	FALSE	FALSE	FALSE	0.0349869	FALSE	FALSE	FALSE	FALSE	none	0.486136	-0.131939	0.146732	0.631876	FALSE	FALSE	FALSE	-0.0263045	0.949802	-0.0128617	0.019139
ARMC8	3	137906109	138017231	q22.3	630356103	0.889916	0.85469	0.809979	0.231447	0.497002	NA	0.487518	0.809979	0.00985057	1	1	Her2	0.00688117	0.267969	0.452584	0.0557737	FALSE	TRUE	FALSE	0.335918	0.00688117	0.204381	0.452584	0.105282	FALSE	FALSE	FALSE	0.199812	FALSE	FALSE	FALSE	FALSE	none	0.39893	-0.0929708	0.153316	0.55515	FALSE	FALSE	FALSE	-0.0237624	0.39893	-0.0912306	0.153316
ARMC9	2	232063260	232239548	q37.1	481313881	0.219512	1	1	1	1	NA	0.093218	0.806374	0.729487	0.601342	0.967471	NA	NA	NA	NA	NA	NA	NA	NA	NA	NA	NA	NA	NA	NA	NA	NA	NA	NA	NA	NA	FALSE	NA	0.0559243	-0.27815	0.303624	0.140375	FALSE	FALSE	FALSE	-0.237181	0.909274	-0.0170936	0.020546
ARMCX1	23	100805514	100809683	q22.1	2981838800	0.64491	1	1	0.0277871	1	LumB	0.293793	0.967471	0.0238525	1	0.498825	Her2	0.39033	-0.32185	0.173702	0.599739	TRUE	FALSE	FALSE	-0.0714627	0.262076	-0.239649	0.223331	0.570931	FALSE	FALSE	FALSE	-0.0583344	FALSE	FALSE	FALSE	FALSE	none	0.00481078	-0.639973	0.45503	0.0282553	FALSE	TRUE	FALSE	-0.991254	0.519343	-0.0993235	0.109835
ARMCX2	23	100910267	100914876	q22.1	2981943553	0.64491	1	1	0.0277871	1	LumB	0.293793	0.967471	0.0238525	1	0.498825	Her2	0.0817582	-0.902923	0.334997	0.231758	TRUE	FALSE	FALSE	-0.573325	0.322442	-0.212049	0.198517	0.632195	FALSE	FALSE	FALSE	-0.0422292	FALSE	FALSE	FALSE	FALSE	none	0.0889025	-0.515429	0.282432	0.194251	FALSE	FALSE	FALSE	-0.366798	0.459845	-0.0179857	0.125525
ARMCX3	23	100877787	100882833	q22.1	2981911073	0.64491	1	1	0.0277871	1	LumB	0.293793	0.967471	0.0238525	1	0.498825	Her2	0.680733	0.0162591	0.086851	0.827674	FALSE	FALSE	FALSE	0.00133553	0.924444	-0.0917876	0.0248146	0.985779	FALSE	FALSE	FALSE	-0.00057095	FALSE	FALSE	FALSE	FALSE	none	0.025597	-0.469686	0.366116	0.0828109	FALSE	TRUE	FALSE	-0.508159	0.604262	0.0428461	0.0889139
ARMCX5	23	101854096	101859087	q22.1	2982887382	0.64491	1	1	0.0277871	1	LumB	0.293793	0.967471	0.0238525	1	0.498825	Her2	0.680733	-0.0115981	0.086851	0.827674	FALSE	FALSE	FALSE	-0.000952676	0.322442	0.124476	0.198517	0.632195	FALSE	FALSE	FALSE	0.0247893	FALSE	FALSE	FALSE	FALSE	none	0.0279095	-0.33034	0.360886	0.0877015	FALSE	TRUE	FALSE	-0.349167	0.962466	-0.0066536	0.0104605
ARMCX6	23	100870110	100872991	q22.1	2981903396	0.64491	1	1	0.0277871	1	LumB	0.293793	0.967471	0.0238525	1	0.498825	Her2	0.109695	-0.426975	0.310182	0.281209	TRUE	FALSE	FALSE	-0.235251	0.590281	-0.203028	0.111666	0.819888	FALSE	FALSE	FALSE	-0.0175102	FALSE	FALSE	FALSE	FALSE	none	0.00342998	-0.509984	0.470721	0.0231974	FALSE	TRUE	FALSE	-0.833599	0.369489	-0.0987224	0.151677
ARNT	1	150782181	150849244	q21.3	150782181	0.0575437	0.917928	0.784558	0.282715	0.987083	NA	1	1	1	1	1	NA	0.463098	0.0780219	0.118531	0.661346	FALSE	FALSE	FALSE	0.0140105	0.105064	0.123586	0.256028	0.363369	FALSE	FALSE	FALSE	0.0543349	FALSE	FALSE	FALSE	FALSE	none	NA	NA	NA	NA	NA	NA	NA	NA	NA	NA	NA
ARNT2	15	80696692	80890278	q25.1	2387982411	0.487518	0.809979	0.760714	0.165058	1	NA	0.0254902	0.642228	0.555537	1	0.917437	Basal	0.594804	0.0728377	0.101827	0.764606	FALSE	FALSE	FALSE	0.00849012	0.594804	0.327636	0.101827	0.822099	FALSE	FALSE	FALSE	0.027874	FALSE	FALSE	FALSE	FALSE	none	0.012964	-0.74342	0.421332	0.0528567	FALSE	TRUE	FALSE	-0.949274	0.020375	-0.334717	0.395404
ARNTL	11	13298199	13408813	p15.2	1829206089	0.487518	0.41586	0.760714	0.487518	1	NA	0.0259931	0.787039	0.357877	0.997667	0.787039	Basal	0.34112	-0.0977666	0.208979	0.552445	FALSE	FALSE	FALSE	-0.0251955	0.719759	0.105592	0.0835917	0.89224	FALSE	FALSE	FALSE	0.00522874	FALSE	FALSE	FALSE	FALSE	none	0.0503526	-0.207204	0.337284	0.130244	FALSE	FALSE	FALSE	-0.183426	0.0325577	-0.18409	0.36687
ARPC1A	7	98923521	98985787	q22.1	1332580548	0.0254902	1	0.883036	0.717285	0.642228	Basal	0.303871	0.889916	0.487518	0.649734	0.889916	NA	0.109207	0.344198	0.28748	0.280481	FALSE	FALSE	FALSE	0.19003	0.219012	-0.128579	0.222797	0.525058	FALSE	FALSE	FALSE	-0.0359755	FALSE	FALSE	FALSE	FALSE	none	0.0515752	-0.315935	0.351734	0.132513	FALSE	FALSE	FALSE	-0.27731	0.272631	0.180798	0.203224
ARPC1B	7	98971872	98992424	q22.1	1332628899	0.0254902	1	0.883036	0.717285	0.642228	Basal	0.303871	0.889916	0.487518	0.649734	0.889916	NA	0.11876	0.631693	0.280293	0.294467	FALSE	FALSE	FALSE	0.335406	0.0197355	0.131135	0.409659	0.164204	FALSE	FALSE	FALSE	0.102891	FALSE	FALSE	FALSE	FALSE	none	0.113334	-0.249111	0.289204	0.229239	FALSE	FALSE	FALSE	-0.159359	1	0.0044057	0
ARPC2	2	219081817	219119079	q35	468332438	0.219512	1	1	1	1	NA	0.093218	0.967471	0.729487	0.601342	0.806374	NA	NA	NA	NA	NA	NA	NA	NA	NA	NA	NA	NA	NA	NA	NA	NA	NA	NA	NA	NA	FALSE	NA	2.27171e-05	-0.466086	0.623229	0.00177374	FALSE	TRUE	FALSE	-1.28225	0.289449	-0.0730905	0.171217
ARPC3	12	110872630	110888227	q24.11	2061787036	0.798462	0.753676	1	0.0148146	1	LumB	0.129035	0.846648	0.16525	0.897906	0.976765	NA	8.10783e-05	0.800383	0.662211	0.00542881	FALSE	TRUE	FALSE	1.8131	0.110267	-0.207603	0.31427	0.372837	FALSE	FALSE	FALSE	-0.088954	FALSE	FALSE	FALSE	FALSE	none	0.0959144	-0.218514	0.284578	0.204026	FALSE	FALSE	FALSE	-0.150844	0.359269	0.0821004	0.159364
ARPC5	1	183592401	183604892	q25.3	183592401	0.469631	0.842495	0.671599	0.175601	0.96554	NA	1	1	1	1	1	NA	0.0829878	0.455959	0.272981	0.234096	FALSE	FALSE	FALSE	0.287531	0.505926	-0.0552534	0.107398	0.766144	FALSE	FALSE	FALSE	-0.00639225	FALSE	FALSE	FALSE	FALSE	none	NA	NA	NA	NA	NA	NA	NA	NA	NA	NA	NA
ARPC5L	9	127624409	127640003	q33.3	1666784121	0.572875	0.85469	0.809979	0.889916	0.172434	NA	0.232078	0.955079	0.677029	0.232078	0.955079	NA	0.0241497	0.685837	0.416806	0.11576	FALSE	FALSE	FALSE	0.642246	0.324169	0.0726	0.190281	0.633503	FALSE	FALSE	FALSE	0.0143931	FALSE	FALSE	FALSE	FALSE	none	0.274061	-0.227482	0.195441	0.428483	FALSE	FALSE	FALSE	-0.0837283	0.0440754	-0.183681	0.351793
ARPP19	15	52839242	52862080	q21.2	2360124961	1	0.753676	0.700892	0.107476	0.753676	NA	6.9389e-05	0.930724	0.882829	0.96058	0.930724	Basal	0.00251122	1.61533	0.585156	0.0314181	TRUE	TRUE	TRUE	2.42756	0.820411	0.0829409	0.0544331	0.938829	FALSE	FALSE	FALSE	0.00227369	TRUE	FALSE	FALSE	FALSE	mrna	0.00183881	-0.464767	0.513254	0.0159297	FALSE	TRUE	FALSE	-0.835555	0.659844	-0.0823908	0.0781039
ARR3	23	69488155	69501690	q13.1	2950521441	0.107476	1	1	0.107476	1	NA	0.775394	0.938744	0.0691648	0.959163	0.36258	NA	0.173999	0.225529	0.255583	0.36734	FALSE	FALSE	FALSE	0.0980896	0.939656	-0.0290739	0.0189321	0.991773	FALSE	FALSE	FALSE	-0.000104303	FALSE	FALSE	FALSE	FALSE	none	0.713269	0.0294424	0.0660687	0.816341	FALSE	FALSE	FALSE	0.00259471	0.563229	-0.205091	0.102106
ARRB1	11	74975226	75062873	q13.4	1890883116	0.959163	0.36258	0.618924	0.455796	0.704372	NA	0.379528	0.295465	0.555537	0.717285	1	NA	0.0201598	0.50496	0.415252	0.103676	FALSE	FALSE	FALSE	0.497044	0.0254623	0.354379	0.400421	0.185463	FALSE	FALSE	FALSE	0.259314	FALSE	FALSE	FALSE	FALSE	none	0.745709	-0.0421425	0.0642575	0.840065	FALSE	FALSE	FALSE	-0.00318963	0.422273	-0.216812	0.152612
ARRB2	17	4613784	4624794	p13.2	2504785648	1	1	1	0.0439024	1	LumB	0.502958	0.971729	0.147421	0.778963	0.625627	NA	NA	NA	NA	NA	NA	NA	NA	NA	NA	NA	NA	NA	NA	NA	NA	NA	NA	NA	NA	NA	NA	0.533743	-0.0857547	0.103138	0.673226	FALSE	FALSE	FALSE	-0.014736	0.828392	-0.0963443	0.0375046
ARRDC1	9	140500106	140509812	q34.3	1679659818	0.572875	0.85469	0.41586	0.889916	0.497002	NA	0.176148	0.938744	0.618924	0.455796	0.938744	NA	0.800523	0.158566	0.0513741	0.901307	FALSE	FALSE	FALSE	0.00715565	0.218808	0.0918275	0.231183	0.525016	FALSE	FALSE	FALSE	0.0256959	FALSE	FALSE	FALSE	FALSE	none	0.005695	-0.410188	0.472003	0.0314437	FALSE	TRUE	FALSE	-0.616294	0.35508	-0.0830998	0.166198
ARSA	22	51061182	51066607	q13.33	2880789902	0.115947	1	1	1	0.48818	NA	0.336393	0.49967	0.908273	0.119835	0.994868	NA	0.267645	0.0471788	0.247451	0.480491	FALSE	FALSE	FALSE	0.0150177	0.0756635	0.380129	0.380693	0.31202	FALSE	FALSE	FALSE	0.192276	FALSE	FALSE	FALSE	FALSE	none	0.000385141	-0.711984	0.554883	0.00671562	FALSE	TRUE	FALSE	-1.54708	0.0188431	-0.267885	0.379407
ARSB	5	78073032	78281910	q14.1	959699732	1	1	0.628694	0.0611451	0.683298	NA	0.000479415	0.99787	0.184473	0.924483	0.973531	Basal	0.494963	0.0640365	0.162169	0.683347	FALSE	FALSE	FALSE	0.010589	0.904713	-0.038873	0.0360375	0.97702	FALSE	FALSE	FALSE	-0.000392487	FALSE	FALSE	FALSE	FALSE	none	0.00389849	0.297715	0.47223	0.0250471	TRUE	TRUE	TRUE	0.476714	0.131705	0.159957	0.254686
ARSD	23	2822011	2847392	p22.33	2883855297	0.0611451	1	1	0.299416	1	NA	0.428041	0.983649	0.0494859	0.727046	0.880382	Her2	0.446944	0.236561	0.159491	0.647055	FALSE	FALSE	FALSE	0.0447239	0.949802	0.101371	0.019139	0.995031	FALSE	FALSE	FALSE	0.000219303	FALSE	FALSE	FALSE	FALSE	none	0.0161821	-0.463737	0.398419	0.0608264	FALSE	TRUE	FALSE	-0.563861	0.000567425	-0.26419	0.553508
ARSE	23	2852699	2886286	p22.33	2883885985	0.0611451	1	1	0.299416	1	NA	0.428041	0.983649	0.0494859	0.727046	0.880382	Her2	0.569474	-0.287314	0.121214	0.743441	FALSE	FALSE	FALSE	-0.0369928	0.138127	-0.491393	0.299844	0.420236	TRUE	FALSE	FALSE	-0.185013	FALSE	FALSE	FALSE	FALSE	none	0.485095	0.0115062	0.120328	0.630709	FALSE	FALSE	FALSE	0.00230321	0.924313	-0.260156	0.0187176
ART3	4	76932337	77033955	q21.1	767404761	0.534709	1	0.438649	0.534709	1	NA	0.093218	0.806374	0.388509	0.864955	0.967471	NA	0.944444	0.234119	0.0210559	0.983234	FALSE	FALSE	FALSE	0.0017192	0.673382	0.0816282	0.0912421	0.865616	FALSE	FALSE	FALSE	0.00511601	FALSE	FALSE	FALSE	FALSE	none	0.808133	1.82097	0.0424271	0.883867	TRUE	FALSE	FALSE	0.0976277	0.465342	2.29086	0.12229
ARV1	1	231114727	231136341	q42.2	231114727	0.706207	0.948568	0.270513	0.135045	0.948568	NA	1	1	0.315854	0.395122	1	NA	0.000401172	0.7301	0.53973	0.0118716	FALSE	TRUE	FALSE	1.4058	3.25848e-05	0.617138	0.614693	0.00864616	TRUE	TRUE	TRUE	1.27326	FALSE	TRUE	FALSE	FALSE	protein	NA	NA	NA	NA	NA	NA	NA	NA	NA	NA	NA
ARVCF	22	19957419	20004331	q11.21	2849686139	0.00787992	1	1	1	1	Basal	0.897906	0.25718	0.449398	0.359696	0.976765	NA	0.00273504	1.18454	0.504827	0.0328266	TRUE	TRUE	TRUE	1.75759	0.0280342	0.771213	0.41574	0.193836	TRUE	FALSE	FALSE	0.549539	TRUE	FALSE	FALSE	FALSE	mrna	0.00238658	-0.404629	0.481086	0.0185196	FALSE	TRUE	FALSE	-0.700967	0.0291818	-0.245452	0.353451
ASAH1	8	17913934	17942494	p22	1410709624	1	0.683298	0.628694	0.299416	0.683298	NA	0.0755171	0.896456	0.22542	0.945503	0.896456	NA	0.348555	0.445964	0.224457	0.559412	FALSE	FALSE	FALSE	0.112502	0.553148	0.147476	0.146385	0.798668	FALSE	FALSE	FALSE	0.0143987	FALSE	FALSE	FALSE	FALSE	none	0.00657725	-1.37498	0.44655	0.0341761	TRUE	TRUE	TRUE	-2.01611	0.00530138	-0.710887	0.457245
ASAP1	8	131064353	131455906	q24.21	1523860043	0.102003	0.922012	0.270942	0.599716	0.987607	NA	0.534709	0.0919325	1	1	1	NA	0.0837125	0.34149	0.282974	0.235563	FALSE	FALSE	FALSE	0.214419	0.101269	0.111172	0.268586	0.355913	FALSE	FALSE	FALSE	0.0498778	FALSE	FALSE	FALSE	FALSE	none	0.79257	-0.155443	0.0769484	0.872252	FALSE	FALSE	FALSE	-0.00922682	0.359133	0.143223	0.230845
ASAP2	2	9346894	9545812	p25.1	258597515	0.204108	1	0.542056	1	0.595932	NA	0.717285	0.642228	0.883036	0.127337	0.917437	NA	0.670078	0.141226	0.0846668	0.820286	FALSE	FALSE	FALSE	0.0121503	0.629016	0.0273364	0.0952501	0.841658	FALSE	FALSE	FALSE	0.00204653	FALSE	FALSE	FALSE	FALSE	none	0.800808	-0.090349	0.0449786	0.87836	FALSE	FALSE	FALSE	-0.00508912	0.879702	0.0252432	0.0281116
ASAP3	1	23755056	23811061	p36.12	23755056	1	1	0.0256098	1	1	Her2	0.497042	0.98868	0.253894	0.221037	0.908185	NA	NA	NA	NA	NA	NA	NA	NA	NA	NA	NA	NA	NA	NA	NA	NA	NA	NA	NA	NA	NA	NA	0.135112	-0.147213	0.242315	0.259399	FALSE	FALSE	FALSE	-0.0862712	0.453795	-0.0613931	0.123443
ASB1	2	239335383	239360891	q37.3	488586004	0.219512	1	1	1	1	NA	0.17175	0.627378	0.817131	0.727046	0.880382	NA	NA	NA	NA	NA	NA	NA	NA	NA	NA	NA	NA	NA	NA	NA	NA	NA	NA	NA	NA	FALSE	NA	0.000774208	-0.286369	0.514611	0.00971846	FALSE	TRUE	FALSE	-0.576291	0.0433046	-0.120296	0.320251
ASB13	10	5680830	5708558	p15.1	1686053973	0.093218	0.967471	0.388509	0.980285	0.498825	NA	1	0.753676	0.267702	0.107476	1	NA	0.532807	0.166849	0.109642	0.713588	FALSE	FALSE	FALSE	0.0244521	0.447697	-0.119007	0.132724	0.725409	FALSE	FALSE	FALSE	-0.0165916	FALSE	FALSE	FALSE	FALSE	none	0.125981	-0.415411	0.296267	0.246568	FALSE	FALSE	FALSE	-0.252596	0.978245	-0.0470131	0.010581
ASB7	15	101142739	101191910	q26.3	2408428458	0.379528	0.917437	0.883036	0.379528	0.642228	NA	0.303871	0.572875	0.487518	0.919939	0.889916	NA	0.00618035	0.447559	0.474342	0.0524524	FALSE	TRUE	FALSE	0.57298	0.00814335	0.383953	0.459968	0.112153	FALSE	FALSE	FALSE	0.364828	FALSE	FALSE	FALSE	FALSE	none	0.00419364	-0.350109	0.500244	0.0261857	FALSE	TRUE	FALSE	-0.553849	0.173595	-0.150797	0.250122
ASB9	23	15253410	15288589	p22.2	2896286696	0.107476	1	1	0.107476	1	NA	0.864955	0.967471	0.0238525	0.864955	0.498825	Her2	0.566125	0.672558	0.116391	0.741012	FALSE	FALSE	FALSE	0.0875501	0.494049	0.402026	0.137553	0.759161	FALSE	FALSE	FALSE	0.0481088	FALSE	FALSE	FALSE	FALSE	none	0.22901	-0.298038	0.207742	0.377321	FALSE	FALSE	FALSE	-0.126156	0.959739	0.000372741	0.0115412
ASCC1	10	73856278	73976892	q22.1	1754229421	0.487518	0.809979	0.082049	0.850286	1	NA	0.379528	1	0.555537	0.379528	0.642228	NA	0.0222834	0.392337	0.407307	0.111271	FALSE	FALSE	FALSE	0.374139	0.126693	0.245913	0.280023	0.402357	FALSE	FALSE	FALSE	0.0972308	FALSE	FALSE	FALSE	FALSE	none	0.209196	-0.258082	0.220389	0.354492	FALSE	FALSE	FALSE	-0.116238	0.00413034	0.294945	0.479671
ASCC2	22	30184597	30234271	q12.2	2859913317	0.000915401	1	0.700892	1	1	Basal	0.944774	0.374373	0.568992	0.221037	0.908185	NA	0.00900056	0.477235	0.509028	0.0643875	FALSE	TRUE	FALSE	0.568482	0.0170751	0.230783	0.470851	0.153141	FALSE	FALSE	FALSE	0.188067	FALSE	FALSE	FALSE	FALSE	none	0.349848	-0.116849	0.162318	0.506987	FALSE	FALSE	FALSE	-0.0344708	0.986964	0.0112769	0.00559717
ASCC3	6	100956070	101329248	q16.3	1163498030	0.0544096	1	0.120272	1	0.85469	NA	0.991081	0.314134	0.817131	0.0436049	0.880382	LumB	0.000330288	0.684524	0.65372	0.0108552	FALSE	TRUE	FALSE	1.34465	0.338342	0.097867	0.196116	0.644861	FALSE	FALSE	FALSE	0.018647	FALSE	FALSE	FALSE	FALSE	none	0.0477953	-0.291088	0.346159	0.126132	FALSE	FALSE	FALSE	-0.261739	0.202238	-0.127604	0.226576
ASF1A	6	119215384	119230332	q22.31	1181757344	0.00698898	1	0.41586	1	0.85469	Basal	1	0.100558	0.817131	0.0436049	0.880382	LumB	0.196088	0.0704578	0.261488	0.396389	FALSE	FALSE	FALSE	0.0283155	0.0904962	0.194599	0.337756	0.340971	FALSE	FALSE	FALSE	0.0909326	FALSE	FALSE	FALSE	FALSE	none	0.0929942	-0.149876	0.295808	0.200172	FALSE	FALSE	FALSE	-0.104703	6.195e-05	-0.378007	0.654554
ASF1B	19	14230321	14247768	p13.12	2673674643	0.0306993	1	1	0.165058	1	Basal	0.572875	0.85469	0.00135664	1	1	Her2	0.0236711	1.07173	0.390957	0.114437	TRUE	FALSE	FALSE	1.00897	0.00400651	1.0991	0.482947	0.0820049	TRUE	TRUE	TRUE	1.1938	FALSE	TRUE	FALSE	FALSE	protein	0.252795	-0.533077	0.201922	0.405012	FALSE	FALSE	FALSE	-0.20925	0.307082	-0.243652	0.181033
ASH1L	1	155305059	155532598	q22	155305059	0.224606	0.88351	0.729704	0.224606	0.97816	NA	1	1	1	1	1	NA	0.896237	-0.0129676	0.0229767	0.958839	FALSE	FALSE	FALSE	-0.000236717	0.0136067	0.259469	0.381413	0.137692	FALSE	FALSE	FALSE	0.223426	FALSE	FALSE	FALSE	FALSE	none	NA	NA	NA	NA	NA	NA	NA	NA	NA	NA	NA
ASH2L	8	37962760	38001594	p11.23	1430758450	0.864955	0.806374	0.12804	0.293793	0.967471	NA	0.00577797	0.704372	0.909447	1	0.704372	Basal	0.000333217	1.50051	0.622746	0.0108552	TRUE	TRUE	TRUE	2.94754	0.0174137	0.261968	0.431719	0.154931	FALSE	FALSE	FALSE	0.212158	TRUE	FALSE	FALSE	FALSE	mrna	0.000378035	-0.789499	0.63562	0.00668418	TRUE	TRUE	TRUE	-1.71712	0.263821	-0.107382	0.2178
ASL	7	65540785	65558545	q11.21	1299197812	0.649734	0.889916	0.487518	0.649734	0.572875	NA	0.204108	0.595932	0.542056	1	1	NA	0.134294	0.458801	0.250245	0.316932	FALSE	FALSE	FALSE	0.228957	0.354555	0.137306	0.157131	0.656929	FALSE	FALSE	FALSE	0.0250559	FALSE	FALSE	FALSE	FALSE	none	0.230478	-0.333853	0.221601	0.379528	FALSE	FALSE	FALSE	-0.140471	0.0286429	-0.430932	0.382766
ASMTL	23	1522032	1572655	p22.33	2882555318	0.0611451	1	1	0.299416	1	NA	0.428041	0.983649	0.0494859	0.727046	0.880382	Her2	0.569474	-0.0621855	0.121214	0.743441	FALSE	FALSE	FALSE	-0.00800661	0.105351	-0.0814677	0.325363	0.36341	FALSE	FALSE	FALSE	-0.0358135	FALSE	FALSE	FALSE	FALSE	none	0.000105916	-0.482463	0.612334	0.00352516	FALSE	TRUE	FALSE	-1.1834	0.00237439	-0.300102	0.494681
ASNA1	19	12847953	12859137	p13.2	2672292275	0.0148146	1	1	0.395387	1	Basal	0.572875	0.85469	0.00135664	1	1	Her2	0.632573	0.155285	0.0893777	0.794143	FALSE	FALSE	FALSE	0.0155442	0.873573	-0.0193615	0.032501	0.962556	FALSE	FALSE	FALSE	-0.000320898	FALSE	FALSE	FALSE	FALSE	none	0.00342788	-0.839469	0.478091	0.0231974	TRUE	TRUE	TRUE	-1.37216	0.000141486	-0.229412	0.590974
ASNS	7	97481430	97501854	q21.3	1331138457	0.0254902	1	0.883036	0.717285	0.642228	Basal	0.303871	0.889916	0.487518	0.649734	0.889916	NA	0.00214855	0.614676	0.524651	0.0290243	FALSE	TRUE	FALSE	0.944904	0.000352801	1.11407	0.596521	0.0264445	TRUE	TRUE	TRUE	1.75763	FALSE	TRUE	FALSE	FALSE	protein	0.0414375	-0.447375	0.367367	0.114081	FALSE	FALSE	FALSE	-0.421779	0.292169	0.111621	0.195408
ASNSD1	2	190526111	190535557	q32.2	439776732	0.0439024	1	1	1	1	Basal	0.530369	0.759059	0.0959824	0.824399	0.955079	NA	NA	NA	NA	NA	NA	NA	NA	NA	NA	NA	NA	NA	NA	NA	NA	NA	NA	NA	NA	NA	NA	0.0451668	-0.149196	0.321588	0.121127	FALSE	FALSE	FALSE	-0.136777	0.868963	-0.0173009	0.0292353
ASPH	8	62413116	62627155	q12.3	1455208806	0.924192	0.627378	0.207346	0.428041	0.880382	NA	0.299416	0.246467	0.628694	1	1	NA	0.874183	0.253944	0.0294134	0.947025	FALSE	FALSE	FALSE	0.0060029	0.751397	0.0774656	0.0561529	0.908275	FALSE	FALSE	FALSE	0.00323672	FALSE	FALSE	FALSE	FALSE	none	0.048647	-0.727768	0.389159	0.126935	FALSE	FALSE	FALSE	-0.652383	0.373883	-0.125512	0.18501
ASPHD2	22	26825239	26840981	q12.1	2856553959	0.0012442	1	1	1	1	Basal	0.780124	0.374373	0.568992	0.221037	0.98868	NA	0.330909	0.222244	0.20755	0.540977	FALSE	FALSE	FALSE	0.0592994	0.451542	0.122289	0.163075	0.728551	FALSE	FALSE	FALSE	0.0168196	FALSE	FALSE	FALSE	FALSE	none	0.660463	-0.0427435	0.0755996	0.777176	FALSE	FALSE	FALSE	-0.00467959	0.475929	-0.109607	0.120959
ASPM	1	197053258	197115824	q31.3	197053258	0.0800608	0.94559	0.512482	0.350266	0.993011	NA	1	1	1	1	1	NA	0.037518	1.01386	0.324655	0.14802	TRUE	FALSE	FALSE	0.841178	0.296964	0.288369	0.167246	0.609913	FALSE	FALSE	FALSE	0.0619221	FALSE	FALSE	FALSE	FALSE	none	NA	NA	NA	NA	NA	NA	NA	NA	NA	NA	NA
ASPN	9	95218487	95244788	q22.31	1634378199	0.115947	1	1	1	0.48818	NA	0.530369	0.955079	0.930576	0.0642889	0.759059	NA	0.813355	0.157965	0.0531917	0.910375	FALSE	FALSE	FALSE	0.00644174	0.813355	-0.299581	0.0531917	0.937118	TRUE	FALSE	FALSE	-0.00844985	FALSE	FALSE	FALSE	FALSE	none	0.465908	-0.649287	0.122265	0.616522	FALSE	FALSE	FALSE	-0.136383	0.545472	0.360326	0.101887
ASPSCR1	17	79934683	79975282	q25.3	2580106547	0.093218	1	0.729487	0.093218	0.967471	NA	1	0.889916	0.0306993	0.303871	0.889916	Her2	0.00345128	0.43349	0.50532	0.0367894	FALSE	TRUE	FALSE	0.621745	0.0176512	0.262264	0.417143	0.155937	FALSE	FALSE	FALSE	0.211661	FALSE	FALSE	FALSE	FALSE	none	0.961529	-0.000983746	0.0139446	0.985138	FALSE	FALSE	FALSE	-6.39733e-06	0.961529	-0.0246792	0.0139446
ASS1	9	133320316	133376661	q34.11	1672480028	0.850286	0.809979	0.341963	1	0.120272	NA	0.232078	0.955079	0.677029	0.232078	0.955079	NA	0.900967	1.10804	0.0283917	0.961157	TRUE	FALSE	FALSE	0.0190645	0.822716	0.950345	0.0473196	0.939921	TRUE	FALSE	FALSE	0.0255727	FALSE	FALSE	FALSE	FALSE	none	0.817493	0.0961164	0.0432627	0.889693	FALSE	FALSE	FALSE	0.00487885	0.762779	0.0102609	0.0556234
ASTE1	3	130732719	130746493	q22.1	623182713	0.919939	0.889916	0.487518	0.303871	0.572875	NA	0.487518	0.809979	0.00985057	1	1	Her2	0.0658921	0.305212	0.317994	0.204509	FALSE	FALSE	FALSE	0.210379	0.538922	0.0406226	0.110461	0.785918	FALSE	FALSE	FALSE	0.00425006	FALSE	FALSE	FALSE	FALSE	none	0.0200983	-0.277559	0.406941	0.0704239	FALSE	TRUE	FALSE	-0.319825	0.893706	-0.0666823	0.0282038
ASTN2	9	119187504	120177348	q33.1	1658347216	0.798462	0.753676	0.700892	1	0.0765886	NA	0.0642889	0.955079	0.930576	0.232078	0.955079	NA	1	-0.0417714	0	1	FALSE	FALSE	FALSE	0	0.733144	-0.166534	0.0699825	0.898538	FALSE	FALSE	FALSE	-0.00773777	FALSE	FALSE	FALSE	FALSE	none	0.0257875	-0.405656	0.375951	0.0832503	FALSE	TRUE	FALSE	-0.437952	0.0234215	-0.650309	0.381825
ASUN	12	27058114	27091259	p11.23	1977972520	0.572875	0.85469	1	0.231447	0.497002	NA	0.864955	0.498825	0.0238525	0.601342	1	Her2	0.0704577	0.271249	0.345983	0.212074	FALSE	FALSE	FALSE	0.182689	0.0990623	0.0860334	0.317151	0.355082	FALSE	FALSE	FALSE	0.0386868	FALSE	FALSE	FALSE	FALSE	none	0.391904	-0.194613	0.153928	0.548417	FALSE	FALSE	FALSE	-0.0507725	0.333835	0.00604001	0.173169
ASXL2	2	25956622	26101385	p23.3	275207243	0.00787992	1	1	1	1	Basal	1	0.704372	0.270296	0.176148	0.704372	NA	0.00344828	0.478174	0.473302	0.0367894	FALSE	TRUE	FALSE	0.685834	0.466502	-0.0618508	0.145146	0.739939	FALSE	FALSE	FALSE	-0.00809033	FALSE	FALSE	FALSE	FALSE	none	0.131812	-0.124841	0.248017	0.255318	FALSE	FALSE	FALSE	-0.0740206	0.611652	0.0787275	0.0861534
ATAD1	10	89511269	89601100	q23.31	1769884412	1	0.595932	0.128429	0.64491	1	NA	0.0436049	1	0.207346	0.727046	0.880382	Basal	0.0207358	0.322345	0.445996	0.105994	FALSE	FALSE	FALSE	0.314196	0.810702	0.0297798	0.0557495	0.936148	FALSE	FALSE	FALSE	0.000853349	FALSE	FALSE	FALSE	FALSE	none	0.00632846	-0.326963	0.442446	0.0333947	FALSE	TRUE	FALSE	-0.482702	0.51072	-0.0775113	0.111883
ATAD2	8	124332090	124428590	q24.13	1517127780	0.308372	0.922012	0.270942	0.599716	0.922012	NA	0.534709	0.0919325	1	1	1	NA	0.114476	0.622062	0.258994	0.287634	FALSE	FALSE	FALSE	0.336635	0.0450343	0.383099	0.32614	0.247503	FALSE	FALSE	FALSE	0.232318	FALSE	FALSE	FALSE	FALSE	none	0.0846233	-0.963261	0.410391	0.18736	TRUE	FALSE	FALSE	-0.700601	0.0330237	-0.74566	0.48734
ATAD2B	2	23971534	24149984	p23.3	273222155	0.0439024	1	1	1	1	Basal	0.959163	0.704372	0.270296	0.176148	0.938744	NA	NA	NA	NA	NA	NA	NA	NA	NA	NA	NA	NA	NA	NA	NA	NA	NA	NA	NA	NA	NA	NA	0.396327	0.0836966	0.13993	0.552416	FALSE	FALSE	FALSE	0.0215714	0.209608	0.17127	0.204898
ATAD3A	1	1447531	1470067	p36.33	1447531	0.0611451	1	0.195504	1	1	NA	0.293793	0.967471	0.388509	0.601342	0.806374	NA	0.00659341	1.28178	0.49312	0.0544309	TRUE	TRUE	TRUE	1.62036	0.193407	0.49554	0.255062	0.49525	FALSE	FALSE	FALSE	0.151227	TRUE	FALSE	FALSE	FALSE	mrna	0.0309225	0.260646	0.359538	0.0937237	TRUE	TRUE	TRUE	0.267983	0.0283146	0.0932076	0.365027
ATAD3B	1	1407143	1433228	p36.33	1407143	0.0611451	1	0.195504	1	1	NA	0.293793	0.967471	0.388509	0.601342	0.806374	NA	0.00830281	1.13391	0.481784	0.0613264	TRUE	TRUE	TRUE	1.3747	0.0452584	0.930904	0.379759	0.247955	TRUE	FALSE	FALSE	0.56378	TRUE	FALSE	FALSE	FALSE	mrna	0.344345	0.153018	0.161929	0.501515	FALSE	FALSE	FALSE	0.0458618	0.0933074	0.281159	0.28269
ATAT1	6	30594619	30614600	p21.33	1093136579	0.0254902	1	0.215442	0.717285	1	Basal	0.942456	0.642228	0.215442	0.717285	0.642228	NA	0.201107	0.140877	0.235281	0.40155	FALSE	FALSE	FALSE	0.0558241	0.34777	0.0646677	0.174563	0.652441	FALSE	FALSE	FALSE	0.0119932	FALSE	FALSE	FALSE	FALSE	none	0.00158161	-0.447201	0.546459	0.014401	FALSE	TRUE	FALSE	-0.823569	0.34777	-0.151768	0.174563
ATE1	10	123499939	123688316	q26.13	1803873082	0.487518	0.809979	0.082049	0.850286	1	NA	0.0287475	1	0.776168	0.359696	0.846648	Basal	0.607106	0.374419	0.106479	0.774076	FALSE	FALSE	FALSE	0.0416416	0.685011	0.025081	0.0851835	0.871813	FALSE	FALSE	FALSE	0.00149424	FALSE	FALSE	FALSE	FALSE	none	0.000538995	-0.322192	0.570114	0.0080544	FALSE	TRUE	FALSE	-0.674659	0.00227957	-0.280336	0.510102
ATF1	12	51157493	51214905	q13.12	2002071899	0.572875	0.85469	1	0.0544096	0.85469	NA	0.127337	0.917437	0.555537	0.942456	0.642228	NA	0.0338159	0.338839	0.381087	0.141512	FALSE	FALSE	FALSE	0.287745	0.0134671	0.23697	0.437844	0.137021	FALSE	FALSE	FALSE	0.204555	FALSE	FALSE	FALSE	FALSE	none	0.0812261	-0.329229	0.306862	0.181985	FALSE	FALSE	FALSE	-0.243617	0.45135	-0.052999	0.136383
ATF2	2	175936978	176033110	q31.1	425187599	0.0439024	1	1	1	1	Basal	0.775394	0.704372	0.270296	0.455796	0.938744	NA	NA	NA	NA	NA	NA	NA	NA	NA	NA	NA	NA	NA	NA	NA	NA	NA	NA	NA	NA	NA	NA	0.0723866	-0.148135	0.289855	0.167015	FALSE	FALSE	FALSE	-0.115137	0.131575	-0.136571	0.244878
ATF3	1	212738676	212794119	q32.3	212738676	0.544204	0.97816	0.381076	0.0408375	0.97816	LumB	1	1	0.170732	1	1	NA	0.987744	-0.019459	0.00493865	1	FALSE	FALSE	FALSE	0	0.0624048	0.267695	0.296319	0.284024	FALSE	FALSE	FALSE	0.146334	FALSE	FALSE	FALSE	FALSE	none	NA	NA	NA	NA	NA	NA	NA	NA	NA	NA	NA
ATF6	1	161736084	161933860	q23.3	161736084	0.0575437	0.917928	0.784558	0.282715	0.987083	NA	1	1	1	1	1	NA	0.00210811	0.51596	0.464643	0.0285863	FALSE	TRUE	FALSE	0.79656	0.000994072	0.626713	0.49309	0.0406045	TRUE	TRUE	TRUE	0.872024	FALSE	TRUE	FALSE	FALSE	protein	NA	NA	NA	NA	NA	NA	NA	NA	NA	NA	NA
ATF7	12	53901640	54020199	q13.13	2004816046	0.572875	0.85469	1	0.0544096	0.85469	NA	0.0419171	0.938744	0.618924	0.959163	0.704372	Basal	0.908591	1.23332e-05	0.025687	0.96535	FALSE	FALSE	FALSE	1.88888e-07	0.908591	0.0301782	0.025687	0.977737	FALSE	FALSE	FALSE	0.000295082	FALSE	FALSE	FALSE	FALSE	none	0.0822413	-0.128325	0.305805	0.183514	FALSE	FALSE	FALSE	-0.0944893	0.0120845	-0.313858	0.432116
ATF7IP	12	14518610	14651697	p13.1	1965433016	1	0.753676	0.700892	0.395387	0.331406	NA	0.093218	0.498825	0.388509	0.980285	0.967471	NA	0.258592	0.221642	0.2222	0.469714	FALSE	FALSE	FALSE	0.0727355	0.0879864	0.232702	0.32801	0.334992	FALSE	FALSE	FALSE	0.110525	FALSE	FALSE	FALSE	FALSE	none	0.649281	0.00619919	0.0807887	0.7693	FALSE	FALSE	FALSE	0.000706115	0.625181	0.0339114	0.0865593
ATG13	11	46638826	46696368	p11.2	1862546716	0.487518	0.41586	0.760714	0.850286	0.809979	NA	0.530369	0.430939	0.328401	0.824399	0.955079	NA	0.0421725	0.201867	0.378556	0.158594	FALSE	FALSE	FALSE	0.161436	0.409052	0.0219342	0.160886	0.697296	FALSE	FALSE	FALSE	0.00343452	FALSE	FALSE	FALSE	FALSE	none	0.00851597	-0.339049	0.444987	0.040266	FALSE	TRUE	FALSE	-0.472995	0.985841	-0.00462268	0.00618038
ATG14	14	55833110	55878576	q22.3	2255769289	1	1	0.195504	0.299416	0.683298	NA	0.0170558	0.930724	0.625709	0.96058	0.739144	Basal	0.366977	0.0875934	0.195879	0.577053	FALSE	FALSE	FALSE	0.020916	0.330604	0.0492342	0.210388	0.637572	FALSE	FALSE	FALSE	0.00962383	FALSE	FALSE	FALSE	FALSE	none	0.000162137	-0.249744	0.599423	0.00429589	FALSE	TRUE	FALSE	-0.591131	0.346156	-0.0636889	0.161078
ATG16L1	2	234118697	234204320	q37.1	483369318	0.219512	1	1	1	1	NA	0.0287475	0.846648	0.776168	0.667245	0.976765	Basal	NA	NA	NA	NA	NA	NA	NA	NA	NA	NA	NA	NA	NA	NA	NA	NA	NA	NA	NA	FALSE	NA	0.0359833	-0.290666	0.33178	0.103696	FALSE	FALSE	FALSE	-0.286085	0.0627256	-0.145743	0.295912
ATG2A	11	64662007	64684722	q13.1	1880569897	0.64491	0.595932	0.542056	1	0.595932	NA	0.667245	0.25718	0.449398	0.667245	0.976765	NA	0.110883	0.225633	0.315244	0.282953	FALSE	FALSE	FALSE	0.123711	0.242963	0.157293	0.236433	0.551206	FALSE	FALSE	FALSE	0.0406896	FALSE	FALSE	FALSE	FALSE	none	0.00124638	-0.395495	0.514837	0.0125154	FALSE	TRUE	FALSE	-0.752452	0.0360904	-0.200027	0.344941
ATG2B	14	96747595	96830207	q32.2	2296683774	0.534709	1	0.438649	0.534709	1	NA	0.0107471	0.908185	0.568992	0.944774	0.908185	Basal	0.127826	0.506502	0.317772	0.30732	FALSE	FALSE	FALSE	0.259537	0.398261	0.085055	0.183973	0.689689	FALSE	FALSE	FALSE	0.0137233	FALSE	FALSE	FALSE	FALSE	none	0.00127238	-0.441683	0.508395	0.0127068	FALSE	TRUE	FALSE	-0.837415	0.0122913	-0.18547	0.402879
ATG3	3	112251356	112280893	q13.2	604701350	0.303871	0.889916	0.487518	0.649734	0.889916	NA	0.798462	0.753676	0.0511068	0.798462	1	NA	0.00698212	0.740873	0.446576	0.056158	FALSE	TRUE	FALSE	0.926527	0.018275	0.173917	0.395539	0.158612	FALSE	FALSE	FALSE	0.139075	FALSE	FALSE	FALSE	FALSE	none	0.524288	-0.123638	0.119488	0.665295	FALSE	FALSE	FALSE	-0.0218821	0.943789	0.0303185	0.0170697
ATG4A	23	107334898	107397901	q22.3	2988368184	0.299416	1	1	0.0611451	1	NA	0.293793	0.967471	0.0238525	1	0.498825	Her2	0.483496	0.101808	0.141701	0.676001	FALSE	FALSE	FALSE	0.0173128	0.641433	-0.0855295	0.0963569	0.848208	FALSE	FALSE	FALSE	-0.00611514	FALSE	FALSE	FALSE	FALSE	none	0.266819	-0.1577	0.189375	0.420758	FALSE	FALSE	FALSE	-0.05929	0.696584	-0.0677448	0.068614
ATG4B	2	242576628	242613272	q37.3	491827249	0.219512	1	1	1	1	NA	0.0107471	0.908185	0.852579	0.780124	0.908185	Basal	NA	NA	NA	NA	NA	NA	NA	NA	NA	NA	NA	NA	NA	NA	NA	NA	NA	NA	NA	FALSE	NA	0.065944	-0.178511	0.292468	0.156868	FALSE	FALSE	FALSE	-0.143606	0.222064	-0.0502332	0.196434
ATG4C	1	63249806	63331184	p31.3	63249806	0.127337	1	0.883036	0.379528	0.642228	NA	0.824399	0.955079	0.0959824	0.232078	0.955079	NA	0.8042	0.0180924	0.0511217	0.903871	FALSE	FALSE	FALSE	0.000794141	0.286384	0.110967	0.204487	0.599079	FALSE	FALSE	FALSE	0.0246921	FALSE	FALSE	FALSE	FALSE	none	0.345991	-0.06035	0.174815	0.502999	FALSE	FALSE	FALSE	-0.0180104	0.140557	-0.129977	0.269506
ATG5	6	106632351	106773666	q21	1169174311	0.0865982	1	0.165058	1	0.572875	NA	0.986622	0.25718	0.776168	0.0287475	0.976765	LumB	0.176278	0.335178	0.267261	0.370192	FALSE	FALSE	FALSE	0.144654	0.0950737	0.212977	0.326653	0.3468	FALSE	FALSE	FALSE	0.0979526	FALSE	FALSE	FALSE	FALSE	none	0.0113491	-0.328703	0.443203	0.0482104	FALSE	TRUE	FALSE	-0.432855	0.357101	-0.0237119	0.16788
ATG7	3	11313995	11599139	p25.3	503763989	0.165058	0.809979	0.341963	0.850286	1	NA	0.487518	0.809979	0.341963	0.850286	0.809979	NA	0.00020968	0.313924	0.580702	0.00874873	FALSE	TRUE	FALSE	0.646074	0.426902	0.0832345	0.142436	0.712261	FALSE	FALSE	FALSE	0.0122655	FALSE	FALSE	FALSE	FALSE	none	0.0731729	-0.25734	0.310438	0.168634	FALSE	FALSE	FALSE	-0.198938	0.676884	-0.0777081	0.0766965
ATG9A	2	220074494	220094439	q35	469325115	0.219512	1	1	1	1	NA	0.0642889	0.955079	0.677029	0.530369	0.955079	NA	NA	NA	NA	NA	NA	NA	NA	NA	NA	NA	NA	NA	NA	NA	NA	NA	NA	NA	NA	FALSE	NA	0.804627	0.012743	0.0419993	0.881016	FALSE	FALSE	FALSE	0.000701074	0.0189897	0.269153	0.36866
ATHL1	11	289135	296107	p15.5	1816197025	0.299416	0.246467	1	0.731283	1	NA	0.119835	0.787039	0.357877	0.972476	0.787039	NA	0.226812	1.07797	0.26421	0.433657	TRUE	FALSE	FALSE	0.391144	0.0553954	0.844043	0.404085	0.27012	TRUE	FALSE	FALSE	0.47979	FALSE	FALSE	FALSE	FALSE	none	0.0029666	-1.30641	0.485125	0.0212528	TRUE	TRUE	TRUE	-2.18509	0.0636823	-0.288122	0.311113
ATIC	2	216176540	216214487	q35	465427161	0.219512	1	1	1	1	NA	0.129035	0.846648	0.449398	0.667245	0.976765	NA	NA	NA	NA	NA	NA	NA	NA	NA	NA	NA	NA	NA	NA	NA	NA	NA	NA	NA	NA	FALSE	NA	0.0287828	-0.28019	0.34523	0.0893877	FALSE	TRUE	FALSE	-0.293841	0.0194667	-0.234122	0.367648
ATL1	14	50999227	51099786	q22.1	2250935406	0.850286	1	0.341963	0.487518	0.41586	NA	0.0436049	0.880382	0.509911	0.924192	0.880382	Basal	0.106683	-0.553902	0.323103	0.275638	TRUE	FALSE	FALSE	-0.309998	0.0180724	-0.379624	0.459146	0.158503	TRUE	FALSE	FALSE	-0.303685	FALSE	FALSE	FALSE	FALSE	none	0.146857	-0.311293	0.252804	0.276508	FALSE	FALSE	FALSE	-0.173792	0.53733	-0.0749574	0.110044
ATL2	2	38522022	38604427	p22.1	287772643	0.115947	1	1	1	0.48818	NA	0.919939	0.889916	0.165058	0.303871	0.889916	NA	0.0701613	0.727642	0.32572	0.212011	FALSE	FALSE	FALSE	0.49017	0.0334677	0.647815	0.371435	0.212338	TRUE	FALSE	FALSE	0.435961	FALSE	FALSE	FALSE	FALSE	none	0.735842	-0.403475	0.0584838	0.832351	FALSE	FALSE	FALSE	-0.0321544	0.456783	0.0391894	0.125322
ATL3	11	63391559	63439393	q13.1	1879299449	0.299416	0.683298	0.628694	1	0.683298	NA	0.727046	0.314134	0.509911	0.428041	0.983649	NA	0.340134	0.270812	0.197769	0.551586	FALSE	FALSE	FALSE	0.0699742	0.527029	-0.0687237	0.133973	0.782324	FALSE	FALSE	FALSE	-0.00732687	FALSE	FALSE	FALSE	FALSE	none	0.109319	-0.183257	0.270069	0.223443	FALSE	FALSE	FALSE	-0.11927	0.159895	-0.113656	0.237982
ATM	11	108093211	108239829	q22.3	1924001101	0.395122	1	1	0.395122	1	NA	0.924483	0.103544	0.471097	0.466499	0.973531	NA	NA	NA	NA	NA	NA	NA	NA	NA	NA	NA	NA	NA	NA	NA	NA	NA	NA	NA	NA	FALSE	NA	0.00110405	-0.357829	0.508411	0.0116473	FALSE	TRUE	FALSE	-0.691962	3.04825e-05	-0.391975	0.62989
ATN1	12	7033626	7051484	p13.31	1957948032	0.572875	0.85469	0.41586	0.889916	0.497002	NA	0.942456	0.295465	0.0474941	0.717285	1	Her2	0.0907982	0.476502	0.308113	0.248968	FALSE	FALSE	FALSE	0.287739	0.362047	0.0461773	0.170273	0.662606	FALSE	FALSE	FALSE	0.00825395	FALSE	FALSE	FALSE	FALSE	none	0.192806	-0.190157	0.231851	0.333031	FALSE	FALSE	FALSE	-0.0908028	0.22127	0.0729567	0.218213
ATOX1	5	151121877	151152093	q33.1	1032748577	1	1	0.700892	0.000915401	1	LumB	0.000491846	0.983649	0.509911	0.991081	0.880382	Basal	0.295426	0.259203	0.214834	0.510942	FALSE	FALSE	FALSE	0.075591	0.0193893	0.31736	0.453539	0.163086	FALSE	FALSE	FALSE	0.249947	FALSE	FALSE	FALSE	FALSE	none	0.0800256	-0.345815	0.298621	0.180119	FALSE	FALSE	FALSE	-0.257439	0.0742821	-0.176229	0.304256
ATP10D	4	47487305	47595503	p12	737959729	0.115947	1	1	0.534709	1	NA	0.359696	0.846648	0.449398	0.667245	0.846648	NA	0.0211966	-0.203445	0.430588	0.107616	FALSE	FALSE	FALSE	-0.19696	0.913504	0.036766	0.0296957	0.981652	FALSE	FALSE	FALSE	0.000295688	FALSE	FALSE	FALSE	FALSE	none	0.0399807	-0.103244	0.333815	0.111559	FALSE	FALSE	FALSE	-0.0983392	0.0874189	-0.170121	0.279815
ATP11A	13	113344643	113541482	q34	2198110944	0.0544096	1	0.41586	0.572875	1	NA	0.775394	0.704372	0.0691648	0.775394	0.938744	NA	0.0630915	0.902102	0.342494	0.199175	FALSE	FALSE	FALSE	0.632163	0.0502214	0.267579	0.359619	0.25903	FALSE	FALSE	FALSE	0.156975	FALSE	FALSE	FALSE	FALSE	none	0.316796	-0.336205	0.179494	0.472311	FALSE	FALSE	FALSE	-0.109526	0.720944	-0.0920801	0.0664793
ATP11B	3	182511288	182639423	q26.33	674961282	0.232078	0.759059	0.677029	0.530369	0.955079	NA	1	0.595932	0.0120964	1	1	Her2	0.961752	0.113907	0.0106676	0.994077	FALSE	FALSE	FALSE	0.000293878	0.413425	0.0251389	0.138679	0.698107	FALSE	FALSE	FALSE	0.00392363	FALSE	FALSE	FALSE	FALSE	none	0.647467	-0.156586	0.0939552	0.768133	FALSE	FALSE	FALSE	-0.017939	0.408235	-0.142222	0.164422
ATP11C	23	138808505	139027435	q27.1	3019841791	0.0306993	1	1	0.165058	1	Basal	0.232078	0.955079	0.0155298	1	0.759059	Her2	0.135135	0.727825	0.283917	0.318031	FALSE	FALSE	FALSE	0.362115	0.280232	0.406041	0.208206	0.593242	FALSE	FALSE	FALSE	0.0920771	FALSE	FALSE	FALSE	FALSE	none	0.118016	0.241209	0.271937	0.235099	TRUE	FALSE	FALSE	0.15166	0.873084	0.00748499	0.0309019
ATP13A1	19	19756007	19774502	p13.11	2679200329	0.0141739	1	0.850286	0.649734	0.889916	Basal	0.850286	1	0.00985057	0.850286	0.809979	Her2	0.0547037	0.278089	0.331384	0.184459	FALSE	FALSE	FALSE	0.204145	0.0332675	0.322232	0.364857	0.211723	FALSE	FALSE	FALSE	0.217259	FALSE	FALSE	FALSE	FALSE	none	0.301785	-0.221822	0.189368	0.457981	FALSE	FALSE	FALSE	-0.0752314	0.447016	0.0790807	0.141019
ATP13A2	1	17312453	17338423	p36.13	17312453	1	1	0.0256098	1	1	Her2	0.17175	0.983649	0.207346	0.428041	0.983649	NA	NA	NA	NA	NA	NA	NA	NA	NA	NA	NA	NA	NA	NA	NA	NA	NA	NA	NA	NA	NA	NA	0.00290757	-0.320043	0.466873	0.0209416	FALSE	TRUE	FALSE	-0.537349	0.138447	-0.19289	0.24037
ATP13A3	3	194123401	194219093	q29	686573395	0.717285	0.295465	0.555537	0.717285	0.917437	NA	1	0.595932	0.0120964	1	1	Her2	0.0035487	0.317809	0.466653	0.0373385	FALSE	TRUE	FALSE	0.453782	0.129577	0.107911	0.253005	0.406223	FALSE	FALSE	FALSE	0.0422185	FALSE	FALSE	FALSE	FALSE	none	0.476339	0.113652	0.137583	0.624478	FALSE	FALSE	FALSE	0.0232399	0.932147	-0.0262273	0.0211667
ATP13A4	3	193119866	193310900	q29	685569860	0.455796	0.36258	0.618924	0.775394	0.938744	NA	1	0.595932	0.0120964	1	1	Her2	0.960863	-0.159552	0.0109256	0.993592	FALSE	FALSE	FALSE	-0.000445442	0.934818	0.0214148	0.0163884	0.9909	FALSE	FALSE	FALSE	8.50188e-05	FALSE	FALSE	FALSE	FALSE	none	0.53618	-0.215355	0.122525	0.675045	FALSE	FALSE	FALSE	-0.0367541	0.929757	-0.175967	0.0222773
ATP1A1	1	116915290	116952883	p13.1	116915290	0.0865982	1	0.487518	0.649734	0.889916	NA	0.824399	0.955079	0.0155298	0.530369	0.955079	Her2	0.115543	0.138907	0.297628	0.289456	FALSE	FALSE	FALSE	0.0747902	0.728584	0.0936706	0.0700301	0.896439	FALSE	FALSE	FALSE	0.00444739	FALSE	FALSE	FALSE	FALSE	none	0.00628429	-0.349441	0.474791	0.0333411	FALSE	TRUE	FALSE	-0.516131	0.365813	-0.011759	0.165145
ATP1A2	1	160085549	160113381	q23.2	160085549	0.0575437	0.917928	0.784558	0.282715	0.987083	NA	1	1	1	1	1	NA	0.151438	-2.24339	0.22758	0.340505	TRUE	FALSE	FALSE	-1.04963	0.000994072	-1.27708	0.49309	0.0406045	TRUE	TRUE	TRUE	-1.77696	FALSE	TRUE	FALSE	FALSE	protein	NA	NA	NA	NA	NA	NA	NA	NA	NA	NA	NA
ATP1B1	1	169074935	169101960	q24.2	169074935	0.224606	0.88351	0.729704	0.224606	0.97816	NA	0.219512	1	1	1	1	NA	0.300579	-0.177165	0.167914	0.516316	FALSE	FALSE	FALSE	-0.0508614	0.362624	-0.0418664	0.148159	0.663231	FALSE	FALSE	FALSE	-0.00746623	FALSE	FALSE	FALSE	FALSE	none	NA	NA	NA	NA	NA	NA	NA	NA	NA	NA	NA
ATP1B2	17	7549945	7561086	p13.1	2507721809	1	1	1	0.219512	1	NA	0.870965	0.92668	0.223832	0.332755	0.74282	NA	NA	NA	NA	NA	NA	NA	NA	NA	NA	NA	NA	NA	NA	NA	NA	NA	NA	NA	NA	FALSE	NA	0.19651	-1.96242	0.207743	0.337908	TRUE	FALSE	FALSE	-0.924694	0.493267	0.122012	0.111862
ATP1B3	3	141594966	141645356	q23	634044960	0.942456	0.917437	0.215442	0.379528	0.642228	NA	0.798462	0.753676	0.00452719	1	1	Her2	0.679452	0.0153832	0.0740656	0.826981	FALSE	FALSE	FALSE	0.00126918	0.552868	-0.0658108	0.104926	0.798668	FALSE	FALSE	FALSE	-0.00642536	FALSE	FALSE	FALSE	FALSE	none	0.903133	-0.13015	0.0269408	0.947502	FALSE	FALSE	FALSE	-0.00304812	0.419294	-0.063401	0.152665
ATP2A1	16	28889726	28915830	p11.2	2438706837	0.630293	0.216083	0.679276	0.336393	0.994868	NA	0.0439024	1	1	1	1	Basal	0.426373	0.0466602	0.130822	0.632355	FALSE	FALSE	FALSE	0.00928722	0.156461	0.360713	0.230066	0.441309	FALSE	FALSE	FALSE	0.128146	FALSE	FALSE	FALSE	FALSE	none	NA	NA	NA	NA	NA	NA	NA	NA	NA	NA	NA
ATP2A2	12	110718561	110788898	q24.11	2061632967	0.798462	0.753676	1	0.0148146	1	LumB	0.129035	0.846648	0.16525	0.897906	0.976765	NA	0.0102226	0.399012	0.482628	0.0691579	FALSE	TRUE	FALSE	0.462917	0.1569	0.137098	0.280598	0.441309	FALSE	FALSE	FALSE	0.0487052	FALSE	FALSE	FALSE	FALSE	none	0.0340538	-0.203544	0.358569	0.0996871	FALSE	TRUE	FALSE	-0.203821	0.629776	0.0247132	0.0853735
ATP2A3	17	3827169	3867736	p13.2	2503999033	1	1	1	0.219512	1	NA	0.723762	0.959111	0.117171	0.723762	0.563349	NA	NA	NA	NA	NA	NA	NA	NA	NA	NA	NA	NA	NA	NA	NA	NA	NA	NA	NA	NA	FALSE	NA	0.594387	-0.664914	0.0873038	0.723348	FALSE	FALSE	FALSE	-0.0935219	0.435827	-0.379906	0.12659
ATP2B1	12	89981828	90103077	q21.33	2040896234	1	0.809979	1	0.0306993	0.41586	LumB	0.303871	0.889916	0.165058	0.919939	0.889916	NA	0.789205	0.0890204	0.0523785	0.893897	FALSE	FALSE	FALSE	0.00433639	0.447016	0.117056	0.141019	0.725409	FALSE	FALSE	FALSE	0.0163196	FALSE	FALSE	FALSE	FALSE	none	0.0299443	-0.220942	0.371551	0.0921196	FALSE	TRUE	FALSE	-0.228818	0.101812	-0.272614	0.284521
ATP2B4	1	203595689	203713209	q32.1	203595689	0.620472	0.987083	0.116964	0.0575437	0.987083	NA	1	1	1	1	1	NA	0.169828	0.23676	0.218098	0.362507	FALSE	FALSE	FALSE	0.104336	0.846063	-0.0483661	0.0331888	0.951933	FALSE	FALSE	FALSE	-0.00103472	FALSE	FALSE	FALSE	FALSE	none	NA	NA	NA	NA	NA	NA	NA	NA	NA	NA	NA
ATP2C1	3	130569439	130735556	q22.1	623019433	0.919939	0.889916	0.487518	0.303871	0.572875	NA	0.487518	0.809979	0.00985057	1	1	Her2	0.110519	0.169619	0.277827	0.282381	FALSE	FALSE	FALSE	0.0931487	0.0105605	0.256674	0.431803	0.123522	FALSE	FALSE	FALSE	0.233126	FALSE	FALSE	FALSE	FALSE	none	0.721384	0.0848608	0.068495	0.821685	FALSE	FALSE	FALSE	0.00723818	0.688207	-0.0177614	0.0765532
ATP2C2	16	84402133	84497793	q24.1	2494219244	0.534709	1	0.438649	0.534709	1	NA	0.663607	0.212961	0.320724	0.663607	0.991881	NA	0.0759804	1.11214	0.432816	0.223224	TRUE	FALSE	FALSE	0.724295	0.360294	0.265915	0.237351	0.661306	FALSE	FALSE	FALSE	0.0477576	FALSE	FALSE	FALSE	FALSE	none	0.976478	0.204102	0.00726688	0.995778	TRUE	FALSE	FALSE	0.000375065	0.952977	0.0657944	0.0121115
ATP5A1	18	43664110	43684300	q21.1	2625031184	0.0611451	1	0.195504	1	1	NA	0.359696	0.976765	0.449398	0.359696	0.846648	NA	0.484752	0.0590356	0.14415	0.676974	FALSE	FALSE	FALSE	0.0100023	0.606491	-0.0760609	0.108112	0.830554	FALSE	FALSE	FALSE	-0.00613295	FALSE	FALSE	FALSE	FALSE	none	0.000377601	-0.965664	0.567875	0.00668418	TRUE	TRUE	TRUE	-2.10027	0.51086	-0.0470169	0.113575
ATP5B	12	57031959	57039798	q13.3	2007946365	0.889916	0.85469	1	0.0544096	0.497002	NA	0.00577797	0.938744	0.618924	0.959163	0.938744	Basal	0.0502214	0.870887	0.359619	0.175557	FALSE	FALSE	FALSE	0.658026	0.908591	0.0154377	0.025687	0.977737	FALSE	FALSE	FALSE	0.00015095	FALSE	FALSE	FALSE	FALSE	none	0.439684	-0.23771	0.139607	0.593079	FALSE	FALSE	FALSE	-0.0539334	0.375236	-0.0389617	0.15955
ATP5C1	10	7830092	7849778	p14	1688203235	0.093218	0.967471	0.388509	0.980285	0.498825	NA	1	0.753676	0.267702	0.107476	1	NA	0.215978	0.275144	0.213513	0.421624	FALSE	FALSE	FALSE	0.1032	0.625181	-0.046747	0.0865593	0.841189	FALSE	FALSE	FALSE	-0.00351099	FALSE	FALSE	FALSE	FALSE	none	0.603886	-0.0766429	0.10581	0.73188	FALSE	FALSE	FALSE	-0.0103897	0.336407	-0.0738835	0.190458
ATP5D	19	1241749	1244824	p13.3	2660686071	1	1	1	0.219512	1	NA	0.865413	0.787039	0.116827	0.630293	0.787039	NA	NA	NA	NA	NA	NA	NA	NA	NA	NA	NA	NA	NA	NA	NA	NA	NA	NA	NA	NA	FALSE	NA	0.00203873	-0.445617	0.477138	0.0170262	FALSE	TRUE	FALSE	-0.788244	0.125492	-0.0659786	0.245017
ATP5F1	1	111991486	112005395	p13.2	111991486	0.487518	1	0.341963	0.487518	0.809979	NA	0.864955	0.967471	0.0238525	0.601342	0.806374	Her2	0.17167	0.241333	0.265705	0.365889	FALSE	FALSE	FALSE	0.105378	0.100888	-0.12006	0.315838	0.355831	FALSE	FALSE	FALSE	-0.0538778	FALSE	FALSE	FALSE	FALSE	none	0.0001693	-0.652244	0.610804	0.00443245	FALSE	TRUE	FALSE	-1.53496	0.0891031	-0.0891809	0.294766
ATP5H	17	73034958	73043080	q25.1	2573206822	0.428041	0.983649	0.817131	0.0436049	0.880382	LumB	1	1	0.628694	0.299416	0.246467	NA	1.17574e-05	0.916291	0.676509	0.00251068	TRUE	TRUE	TRUE	2.38255	0.324223	0.0236671	0.168459	0.633503	FALSE	FALSE	FALSE	0.00469204	TRUE	FALSE	FALSE	FALSE	mrna	0.0913043	-0.360014	0.338122	0.197591	FALSE	FALSE	FALSE	-0.253534	0.00252356	-0.230854	0.55503
ATP5I	4	666225	668127	p16.3	691138649	1	1	1	0.395122	0.356098	NA	0.0107471	0.908185	0.568992	0.780124	0.98868	Basal	NA	NA	NA	NA	NA	NA	NA	NA	NA	NA	NA	NA	NA	NA	NA	NA	NA	NA	NA	FALSE	NA	0.000478734	-0.5029	0.539494	0.00758325	FALSE	TRUE	FALSE	-1.06622	0.641377	-0.0611951	0.0777237
ATP5J	21	27088815	27107984	q21.3	2808687640	0.0544096	0.85469	0.809979	0.572875	1	NA	0.530369	0.955079	0.328401	0.824399	0.430939	NA	0.0832358	0.325179	0.326196	0.234419	FALSE	FALSE	FALSE	0.204865	0.719902	-0.0398309	0.072488	0.89224	FALSE	FALSE	FALSE	-0.00197236	FALSE	FALSE	FALSE	FALSE	none	0.00236658	-0.479341	0.514661	0.0184455	FALSE	TRUE	FALSE	-0.83123	0.839348	0.0103069	0.0390882
ATP5L	11	118271869	118302211	q23.3	1934179759	1	1	1	0.0439024	1	LumB	0.173774	0.260856	0.374291	0.911446	0.994861	NA	NA	NA	NA	NA	NA	NA	NA	NA	NA	NA	NA	NA	NA	NA	NA	NA	NA	NA	NA	NA	NA	0.00235003	-0.464334	0.476118	0.0183815	FALSE	TRUE	FALSE	-0.805907	0.808505	0.0196022	0.0416025
ATP5O	21	35275757	35288284	q22.11	2816874582	0.0865982	0.889916	0.850286	0.649734	0.889916	NA	0.649734	0.889916	0.487518	0.649734	0.572875	NA	0.122427	0.222665	0.277846	0.299353	FALSE	FALSE	FALSE	0.116636	0.837032	-0.00853719	0.0407508	0.947309	FALSE	FALSE	FALSE	-0.000200695	FALSE	FALSE	FALSE	FALSE	none	0.000163358	-0.43945	0.618671	0.00431064	FALSE	TRUE	FALSE	-1.0395	0.680555	0.00149956	0.077797
ATP5S	14	50779044	50802276	q21.3	2250715223	0.850286	1	0.341963	0.487518	0.41586	NA	0.0436049	0.880382	0.509911	0.924192	0.880382	Basal	0.0410155	0.408072	0.402462	0.156135	FALSE	FALSE	FALSE	0.329109	0.208741	0.144074	0.255081	0.514413	FALSE	FALSE	FALSE	0.0415925	FALSE	FALSE	FALSE	FALSE	none	0.0023763	-0.415217	0.508582	0.0184964	FALSE	TRUE	FALSE	-0.719536	0.103625	-0.117488	0.282545
ATP5SL	19	41937223	41946622	q13.2	2701381545	0.487518	1	0.341963	0.487518	0.809979	NA	0.303871	0.889916	0.0306993	1	0.889916	Her2	0.123033	0.242265	0.278009	0.300052	FALSE	FALSE	FALSE	0.126657	0.592257	0.221737	0.100728	0.821421	FALSE	FALSE	FALSE	0.0189439	FALSE	FALSE	FALSE	FALSE	none	0.000474955	-0.525913	0.565695	0.00755104	FALSE	TRUE	FALSE	-1.11598	0.489141	0.126907	0.12385
ATP6AP1	23	153656978	153664862	q28	3034690264	0.165058	0.809979	1	0.165058	1	NA	0.359696	0.976765	0.00375915	1	0.564729	Her2	0.766249	0.23942	0.0638877	0.880036	FALSE	FALSE	FALSE	0.0132877	0.2404	0.00639175	0.234255	0.548275	FALSE	FALSE	FALSE	0.00166825	FALSE	FALSE	FALSE	FALSE	none	0.0273183	-0.533631	0.378076	0.086549	FALSE	TRUE	FALSE	-0.56711	0.822503	-0.122372	0.0420084
ATP6AP2	23	40440146	40465889	p11.4	2921473432	0.107476	1	1	0.107476	1	NA	0.864955	0.967471	0.0238525	0.864955	0.498825	Her2	0.0593937	0.29291	0.359753	0.193189	FALSE	FALSE	FALSE	0.209143	0.566125	0.388303	0.116391	0.805188	FALSE	FALSE	FALSE	0.0365404	FALSE	FALSE	FALSE	FALSE	none	0.242576	-0.189615	0.201972	0.393717	FALSE	FALSE	FALSE	-0.0767593	0.986575	-0.0532314	0.00577062
ATP6V0A1	17	40610862	40674629	q21.2	2540782726	0.395387	1	1	0.0148146	1	LumB	0.96058	0.992303	0.0140767	0.826226	0.171969	Her2	0.0330025	0.397552	0.435465	0.140035	FALSE	FALSE	FALSE	0.339415	0.119246	0.162547	0.326599	0.389665	FALSE	FALSE	FALSE	0.066532	FALSE	FALSE	FALSE	FALSE	none	0.00539218	-0.384523	0.463044	0.0302449	FALSE	TRUE	FALSE	-0.584224	0.125948	-0.13254	0.262206
ATP6V0A4	7	138391040	138484305	q34	1372048067	0.0642889	0.955079	0.677029	0.824399	0.759059	NA	1	0.595932	0.128429	0.64491	1	NA	0.761241	0.176077	0.0533381	0.879306	FALSE	FALSE	FALSE	0.00983565	0.785742	0.0874679	0.0480043	0.922545	FALSE	FALSE	FALSE	0.00306247	FALSE	FALSE	FALSE	FALSE	none	0.975622	-0.355857	0.0117444	0.995365	FALSE	FALSE	FALSE	-0.000718042	0.927203	-0.474284	0.0234888
ATP6V0D1	16	67471917	67515140	q22.1	2477289028	0.64491	0.595932	0.542056	0.64491	1	NA	0.219876	0.314237	0.431008	0.778963	0.996872	NA	0.379121	0.4279	0.242536	0.589234	FALSE	FALSE	FALSE	0.0982938	0.952747	-0.00898449	0.030317	0.996025	FALSE	FALSE	FALSE	-1.55427e-05	FALSE	FALSE	FALSE	FALSE	none	0.00111826	-0.260678	0.517379	0.0117598	FALSE	TRUE	FALSE	-0.503005	0.761241	-0.0416233	0.0533381
ATP6V0D2	8	86999552	87166457	q21.3	1479795242	0.466499	0.865625	0.184473	0.747911	0.865625	NA	1	0.0341463	1	1	1	LumA	0.83499	-0.114808	0.0359937	0.924162	FALSE	FALSE	FALSE	-0.0039324	0.60707	-0.280466	0.085485	0.830993	FALSE	FALSE	FALSE	-0.0225502	FALSE	FALSE	FALSE	FALSE	none	NA	NA	NA	NA	NA	NA	NA	NA	NA	NA	NA
ATP6V1A	3	113465866	113530903	q13.2	605915860	0.303871	0.889916	0.487518	0.649734	0.889916	NA	0.487518	0.809979	0.082049	0.850286	1	NA	0.0408207	0.433439	0.351468	0.155858	FALSE	FALSE	FALSE	0.349903	0.0368865	0.133905	0.358162	0.223267	FALSE	FALSE	FALSE	0.0871958	FALSE	FALSE	FALSE	FALSE	none	0.323632	-0.125855	0.18131	0.478693	FALSE	FALSE	FALSE	-0.0402665	0.755069	0.0503587	0.0604367
ATP6V1B1	2	71163012	71192536	p13.3	320413633	0.002901	1	0.760714	1	0.809979	Basal	0.889916	0.85469	0.120272	0.231447	1	NA	0.329525	0.442705	0.176314	0.539443	FALSE	FALSE	FALSE	0.118669	0.119685	-0.606652	0.275969	0.390195	TRUE	FALSE	FALSE	-0.24795	FALSE	FALSE	FALSE	FALSE	none	0.12978	-0.731685	0.264587	0.25227	FALSE	FALSE	FALSE	-0.437646	0.19098	-0.175113	0.229773
ATP6V1B2	8	20054878	20084330	p21.3	1412850568	1	0.683298	0.628694	0.299416	0.683298	NA	0.0755171	0.896456	0.22542	0.945503	0.896456	NA	0.11855	0.291928	0.361083	0.294298	FALSE	FALSE	FALSE	0.155076	0.0806244	0.13789	0.400119	0.321965	FALSE	FALSE	FALSE	0.0678685	FALSE	FALSE	FALSE	FALSE	none	0.00811266	-0.388432	0.435854	0.0388378	FALSE	TRUE	FALSE	-0.547978	0.874183	-0.0338957	0.0294134
ATP6V1C1	8	104033291	104085279	q22.3	1496828981	0.252089	0.896456	0.22542	0.79836	0.896456	NA	1	0.0341463	1	1	1	LumA	1.75304e-05	0.569236	0.645087	0.00291141	FALSE	TRUE	FALSE	1.44352	0.0323048	0.124944	0.342844	0.209672	FALSE	FALSE	FALSE	0.0847692	FALSE	FALSE	FALSE	FALSE	none	NA	NA	NA	NA	NA	NA	NA	NA	NA	NA	NA
ATP6V1D	14	67761088	67826982	q23.3	2267697267	0.64491	1	0.542056	0.204108	1	NA	0.0436049	0.880382	0.509911	0.924192	0.880382	Basal	0.706488	0.113016	0.0836242	0.844583	FALSE	FALSE	FALSE	0.00829053	0.470635	0.112444	0.153311	0.743606	FALSE	FALSE	FALSE	0.0144667	FALSE	FALSE	FALSE	FALSE	none	8.84627e-05	-0.469888	0.61027	0.0031747	FALSE	TRUE	FALSE	-1.17392	0.491182	0.0315919	0.116968
ATP6V1E1	22	18074902	18111584	q11.21	2847803622	0.0439024	1	1	1	1	Basal	1	0.642228	0.0474941	0.127337	1	Her2	NA	NA	NA	NA	NA	NA	NA	NA	NA	NA	NA	NA	NA	NA	NA	NA	NA	NA	NA	NA	NA	0.365165	-0.11592	0.149358	0.521172	FALSE	FALSE	FALSE	-0.0328075	0.271964	0.0582801	0.180259
ATP6V1F	7	128502880	128505898	q32.1	1362159907	0.0105965	0.955079	0.930576	0.824399	0.759059	Basal	0.731283	0.683298	0.195504	0.731283	1	NA	0.048607	0.316602	0.329985	0.171715	FALSE	FALSE	FALSE	0.242261	0.211522	0.0828663	0.212533	0.518865	FALSE	FALSE	FALSE	0.0236124	FALSE	FALSE	FALSE	FALSE	none	0.555699	-0.130758	0.117932	0.691683	FALSE	FALSE	FALSE	-0.0209335	0.482304	0.0377823	0.139375
ATP6V1G1	9	117350026	117360653	q32	1656509738	0.64491	0.595932	1	1	0.164925	NA	0.293793	0.967471	0.947334	0.093218	0.806374	NA	0.465446	0.104491	0.148888	0.663021	FALSE	FALSE	FALSE	0.0186488	0.775775	-0.015115	0.0620365	0.917968	FALSE	FALSE	FALSE	-0.00056186	FALSE	FALSE	FALSE	FALSE	none	0.025597	-0.515652	0.366116	0.0828109	FALSE	TRUE	FALSE	-0.557891	0.838386	-0.0263031	0.0366116
ATP6V1H	8	54628117	54756118	q11.23	1447423807	0.924192	0.627378	0.207346	0.428041	0.880382	NA	0.395387	0.331406	0.700892	1	0.753676	NA	0.0392206	0.33742	0.34933	0.151827	FALSE	FALSE	FALSE	0.276229	0.329918	0.0688163	0.169031	0.636683	FALSE	FALSE	FALSE	0.0134933	FALSE	FALSE	FALSE	FALSE	none	0.0232984	-0.818081	0.441604	0.0777398	TRUE	TRUE	TRUE	-0.907544	0.122903	-0.122336	0.310316
ATP7A	23	77166194	77305892	q21.1	2958199480	0.299416	1	1	0.0611451	1	NA	0.530369	0.955079	0.0959824	0.971414	0.430939	NA	0.200699	-0.0717209	0.246586	0.401019	FALSE	FALSE	FALSE	-0.0284613	0.144903	0.0251427	0.278749	0.428239	FALSE	FALSE	FALSE	0.00926042	FALSE	FALSE	FALSE	FALSE	none	0.361276	-0.13312	0.156603	0.517265	FALSE	FALSE	FALSE	-0.0381105	0.0316678	-0.215803	0.35795
ATP7B	13	52506809	52585630	q14.3	2137273110	0.395387	1	0.267702	0.395387	1	NA	0.336393	0.948684	0.116827	0.630293	0.948684	NA	0.561701	0.342009	0.13139	0.738644	FALSE	FALSE	FALSE	0.0449963	0.354325	0.353458	0.204385	0.656929	FALSE	FALSE	FALSE	0.0644996	FALSE	FALSE	FALSE	FALSE	none	0.0486524	-0.52576	0.334731	0.126935	FALSE	FALSE	FALSE	-0.471301	0.272657	0.0480179	0.189681
ATP8A1	4	42410390	42659122	p13	732882814	1	1	1	0.219512	1	NA	0.0259931	0.948684	0.357877	0.865413	0.948684	Basal	NA	NA	NA	NA	NA	NA	NA	NA	NA	NA	NA	NA	NA	NA	NA	NA	NA	NA	NA	FALSE	NA	0.274238	-0.161425	0.17624	0.428552	FALSE	FALSE	FALSE	-0.0594038	0.251015	-0.153124	0.184837
ATP8B1	18	55313658	55470333	q21.31	2636680732	0.299416	1	0.195504	0.731283	1	NA	0.359696	0.846648	0.449398	0.667245	0.846648	NA	0.927784	-0.0689468	0.024025	0.974858	FALSE	FALSE	FALSE	-0.000762458	0.376935	-0.362234	0.180187	0.673348	TRUE	FALSE	FALSE	-0.0622174	FALSE	FALSE	FALSE	FALSE	none	0.0207187	-0.712238	0.383991	0.0717711	FALSE	TRUE	FALSE	-0.814837	0.032253	-0.474839	0.35695
ATP8B2	1	154298029	154323783	q21.3	154298029	0.224606	0.88351	0.729704	0.224606	0.97816	NA	1	1	1	1	1	NA	0.300999	-0.164133	0.165432	0.516503	FALSE	FALSE	FALSE	-0.0470943	0.494862	-0.120192	0.110288	0.759602	FALSE	FALSE	FALSE	-0.0143526	FALSE	FALSE	FALSE	FALSE	none	NA	NA	NA	NA	NA	NA	NA	NA	NA	NA	NA
ATP9A	20	50213053	50385173	q13.2	2768786358	0.865413	0.994868	0.116827	0.336393	0.49967	NA	0.395122	1	0.315854	1	1	NA	0.0124976	0.329333	0.396977	0.0782947	FALSE	TRUE	FALSE	0.36433	0.0114745	0.31906	0.401488	0.128387	FALSE	FALSE	FALSE	0.284435	FALSE	FALSE	FALSE	FALSE	none	NA	NA	NA	NA	NA	NA	NA	NA	NA	NA	NA
ATP9B	18	76829285	77138283	q23	2658196359	0.107476	1	0.0511068	1	1	NA	0.455796	0.938744	0.618924	0.176148	0.938744	NA	0.373859	0.219287	0.170389	0.583847	FALSE	FALSE	FALSE	0.0512476	0.142637	0.213704	0.274515	0.425583	FALSE	FALSE	FALSE	0.0792874	FALSE	FALSE	FALSE	FALSE	none	0.013263	-0.246703	0.414431	0.0536785	FALSE	TRUE	FALSE	-0.313362	0.539732	0.020337	0.108112
ATPAF1	1	47098409	47139539	p33	47098409	0.165058	1	0.760714	0.850286	0.41586	NA	1	0.917437	0.00550709	0.379528	0.917437	Her2	0.660602	-0.118754	0.0848555	0.814572	FALSE	FALSE	FALSE	-0.0105774	0.501897	0.376623	0.127283	0.764443	FALSE	FALSE	FALSE	0.0439349	FALSE	FALSE	FALSE	FALSE	none	0.0280206	-0.23152	0.375958	0.0878557	FALSE	TRUE	FALSE	-0.244539	0.170496	-0.132579	0.239835
ATPAF2	17	17880723	17942523	p11.2	2518052587	0.534709	1	1	0.115947	1	NA	0.640304	0.92668	0.223832	0.640304	0.74282	NA	0.225275	0.416751	0.353706	0.431594	FALSE	FALSE	FALSE	0.152083	1	0.109097	0.0208063	1	FALSE	FALSE	FALSE	0	FALSE	FALSE	FALSE	FALSE	none	0.00689686	-0.465012	0.430767	0.0350928	FALSE	TRUE	FALSE	-0.676491	0.000981057	-0.393921	0.514309
ATPIF1	1	28562620	28573417	p35.3	28562620	0.64491	1	0.128429	1	0.595932	NA	0.897906	0.976765	0.16525	0.129035	0.846648	NA	0.973675	0.0568495	0.0131352	0.998509	FALSE	FALSE	FALSE	3.68355e-05	0.190997	-0.157066	0.262703	0.492165	FALSE	FALSE	FALSE	-0.048359	FALSE	FALSE	FALSE	FALSE	none	4.70666e-05	-0.590018	0.628102	0.00242467	FALSE	TRUE	FALSE	-1.5431	0.114606	-0.164172	0.262567
ATR	3	142168077	142297668	q23	634618071	0.942456	0.917437	0.215442	0.379528	0.642228	NA	0.798462	0.753676	0.00452719	1	1	Her2	0.0149494	0.16869	0.407361	0.087749	FALSE	TRUE	FALSE	0.178265	0.0149494	0.245492	0.407361	0.144876	FALSE	FALSE	FALSE	0.205969	FALSE	FALSE	FALSE	FALSE	none	0.0671401	-0.276506	0.33227	0.158474	FALSE	FALSE	FALSE	-0.221216	0.714738	-0.0343179	0.0718421
ATRIP	3	48488114	48507115	p21.31	540938108	1	0.48818	0.438649	0.534709	1	NA	0.0544966	0.99787	0.77458	0.466499	0.622839	NA	0.124812	0.476514	0.350908	0.302911	FALSE	FALSE	FALSE	0.247161	0.0616541	0.214166	0.416703	0.283502	FALSE	FALSE	FALSE	0.117244	FALSE	FALSE	FALSE	FALSE	none	0.00352851	-0.350287	0.464773	0.0235492	FALSE	TRUE	FALSE	-0.570275	0.553217	0.00155191	0.0995943
ATRN	20	3451687	3631769	p13	2722024992	0.959163	0.938744	0.0691648	0.455796	0.704372	NA	0.0277871	1	0.542056	1	1	Basal	0.421321	0.1455	0.13657	0.627499	FALSE	FALSE	FALSE	0.0294473	0.315898	0.122519	0.169347	0.624826	FALSE	FALSE	FALSE	0.0250233	FALSE	FALSE	FALSE	FALSE	none	0.0215289	-0.554804	0.41213	0.0734531	FALSE	TRUE	FALSE	-0.629142	0.929757	-0.0454727	0.0222773
ATRX	23	76760356	77041702	q21.1	2957793642	0.299416	1	1	0.0611451	1	NA	0.530369	0.955079	0.0959824	0.971414	0.430939	NA	0.844865	-0.0277743	0.0428845	0.930408	FALSE	FALSE	FALSE	-0.000870079	0.295465	0.163675	0.203701	0.608016	FALSE	FALSE	FALSE	0.0353678	FALSE	FALSE	FALSE	FALSE	none	0.250944	-0.136832	0.195754	0.403532	FALSE	FALSE	FALSE	-0.0539286	0.0722648	-0.125697	0.30202
ATXN1	6	16299343	16761722	p22.3	1078841303	0.00367558	1	0.16525	0.667245	1	Basal	0.889916	0.497002	0.41586	0.572875	0.85469	NA	0.679413	-0.0715933	0.0760912	0.826981	FALSE	FALSE	FALSE	-0.00590677	0.460521	-0.065974	0.13316	0.735548	FALSE	FALSE	FALSE	-0.00880019	FALSE	FALSE	FALSE	FALSE	none	0.418424	-0.113758	0.163504	0.573164	FALSE	FALSE	FALSE	-0.0274977	0.418424	-0.0544565	0.163504
ATXN10	22	46067678	46241187	q13.31	2875796398	0.0611451	1	1	0.731283	0.683298	NA	0.826226	0.436651	0.30431	0.276238	0.992303	NA	0.330604	0.142378	0.210388	0.540687	FALSE	FALSE	FALSE	0.0380227	0.0119518	0.555461	0.500579	0.128794	TRUE	FALSE	FALSE	0.494419	FALSE	FALSE	FALSE	FALSE	none	0.00275088	-0.376229	0.488516	0.0201587	FALSE	TRUE	FALSE	-0.63791	0.196432	-0.101292	0.219172
ATXN1L	16	71879894	71919171	q22.2	2481697005	0.107476	0.753676	0.700892	0.798462	1	NA	0.663607	0.212961	0.320724	0.663607	0.991881	NA	0.0667959	0.327606	0.441511	0.206784	FALSE	FALSE	FALSE	0.22424	0.820082	0.038784	0.0662266	0.938829	FALSE	FALSE	FALSE	0.0010632	FALSE	FALSE	FALSE	FALSE	none	0.0045461	-0.195662	0.469938	0.0272227	FALSE	TRUE	FALSE	-0.306224	0.0173873	-0.177394	0.399448
ATXN2	12	111890018	112037480	q24.12	2062804424	0.798462	0.753676	1	0.0148146	1	LumB	0.129035	0.846648	0.16525	0.897906	0.976765	NA	0.000128374	0.594682	0.650987	0.00683854	FALSE	TRUE	FALSE	1.28751	0.00336475	0.314684	0.538748	0.0736335	FALSE	TRUE	FALSE	0.356513	FALSE	FALSE	FALSE	FALSE	none	0.026007	-0.262076	0.375643	0.0835615	FALSE	TRUE	FALSE	-0.282516	0.293083	-0.0980757	0.18213
ATXN2L	16	28834356	28848558	p11.2	2438651467	0.630293	0.216083	0.679276	0.336393	0.994868	NA	0.0439024	1	1	1	1	Basal	0.0258012	0.189381	0.356377	0.120894	FALSE	FALSE	FALSE	0.173775	0.494396	0.0736215	0.112777	0.759161	FALSE	FALSE	FALSE	0.00880999	FALSE	FALSE	FALSE	FALSE	none	NA	NA	NA	NA	NA	NA	NA	NA	NA	NA	NA
ATXN3	14	92524896	92572965	q32.12	2292461075	0.534709	1	0.438649	0.534709	1	NA	0.0259931	0.948684	0.357877	0.972476	0.787039	Basal	0.83004	0.0977479	0.057104	0.921179	FALSE	FALSE	FALSE	0.00348532	0.697911	0.101493	0.0951734	0.880444	FALSE	FALSE	FALSE	0.00561238	FALSE	FALSE	FALSE	FALSE	none	0.0240737	-0.277297	0.365179	0.0793136	FALSE	TRUE	FALSE	-0.305208	9.51218e-08	-0.422591	0.768299
ATXN7	3	63850233	63989138	p14.1	556300227	1	0.595932	0.542056	0.64491	0.595932	NA	0.0170558	0.992303	0.625709	0.564981	0.930724	Basal	0.347073	0.0965367	0.205548	0.558808	FALSE	FALSE	FALSE	0.0243985	0.347073	0.112386	0.205548	0.652149	FALSE	FALSE	FALSE	0.0208649	FALSE	FALSE	FALSE	FALSE	none	0.177179	-0.0303339	0.225461	0.314158	FALSE	FALSE	FALSE	-0.0152535	0.406516	-0.107363	0.140287
ATXN7L3	17	42269173	42277481	q21.31	2542441037	0.395387	1	1	0.0148146	1	LumB	0.96058	0.992303	0.0140767	0.826226	0.171969	Her2	0.199352	0.231055	0.272166	0.399743	FALSE	FALSE	FALSE	0.0920105	0.055856	0.321086	0.39464	0.271118	FALSE	FALSE	FALSE	0.182005	FALSE	FALSE	FALSE	FALSE	none	0.000217666	-0.377922	0.596937	0.00502739	FALSE	TRUE	FALSE	-0.868713	0.368682	-0.068939	0.156208
ATXN7L3B	12	74931551	74935223	q21.1	2025845957	0.889916	0.85469	1	0.00698898	0.85469	LumB	0.303871	0.889916	0.487518	0.919939	0.572875	NA	0.113449	0.407648	0.284649	0.286856	FALSE	FALSE	FALSE	0.221082	0.0857234	0.293382	0.307729	0.330486	FALSE	FALSE	FALSE	0.141072	FALSE	FALSE	FALSE	FALSE	none	0.0439417	-0.503138	0.351834	0.118962	FALSE	FALSE	FALSE	-0.465197	0.647819	0.00508806	0.0844401
AUH	9	93976097	94124195	q22.31	1633135809	0.115947	1	1	1	0.48818	NA	0.530369	0.955079	0.930576	0.0642889	0.759059	NA	0.129721	-0.430791	0.292554	0.309558	TRUE	FALSE	FALSE	-0.219384	0.516147	-0.105289	0.132979	0.773723	FALSE	FALSE	FALSE	-0.0117307	FALSE	FALSE	FALSE	FALSE	none	0.00345308	-0.537515	0.463586	0.0232569	FALSE	TRUE	FALSE	-0.878003	0.00599417	-0.323126	0.438115
AUP1	2	74753772	74757066	p13.1	324004393	0.0611451	1	0.628694	1	0.683298	NA	0.889916	0.85469	0.120272	0.231447	1	NA	0.54162	0.0731355	0.113625	0.719727	FALSE	FALSE	FALSE	0.0104461	0.0341204	0.28672	0.367096	0.214392	FALSE	FALSE	FALSE	0.191756	FALSE	FALSE	FALSE	FALSE	none	0.751154	0.0262067	0.0570765	0.843656	FALSE	FALSE	FALSE	0.00193497	0.722978	0.0251208	0.0634183
AURKA	20	54944445	54967393	q13.2	2773517750	0.400284	0.996653	0.413772	0.400284	0.562142	NA	0.395122	1	0.315854	1	1	NA	0.0327887	0.723331	0.34194	0.139628	FALSE	FALSE	FALSE	0.618467	0.0572681	0.514077	0.305946	0.274616	FALSE	FALSE	FALSE	0.288538	FALSE	FALSE	FALSE	FALSE	none	NA	NA	NA	NA	NA	NA	NA	NA	NA	NA	NA
AURKAIP1	1	1309110	1310875	p36.33	1309110	0.0611451	1	0.195504	1	1	NA	0.293793	0.967471	0.388509	0.601342	0.806374	NA	0.290151	0.281819	0.209718	0.504325	FALSE	FALSE	FALSE	0.0837818	0.0711233	-0.30628	0.345751	0.30469	TRUE	FALSE	FALSE	-0.158084	FALSE	FALSE	FALSE	FALSE	none	0.00713466	-0.407571	0.441874	0.0357869	FALSE	TRUE	FALSE	-0.58946	0.2963	0.103509	0.178396
AURKB	17	8108056	8113918	p13.1	2508279920	1	1	1	0.219512	1	NA	0.870965	0.92668	0.223832	0.332755	0.74282	NA	NA	NA	NA	NA	NA	NA	NA	NA	NA	NA	NA	NA	NA	NA	NA	NA	NA	NA	NA	FALSE	NA	0.841915	-0.337267	0.0342434	0.90697	FALSE	FALSE	FALSE	-0.0143026	1	-0.234348	0.00228289
AUTS2	7	69063905	70258054	q11.22	1302720932	0.717285	0.642228	0.555537	0.717285	0.642228	NA	0.107476	0.753676	0.267702	1	1	NA	0.131288	-0.312242	0.25923	0.311924	FALSE	FALSE	FALSE	-0.157979	0.270307	0.172119	0.191336	0.582422	FALSE	FALSE	FALSE	0.0404071	FALSE	FALSE	FALSE	FALSE	none	0.0170506	-0.558074	0.422072	0.0629444	FALSE	TRUE	FALSE	-0.670271	0.419294	0.0970845	0.152665
AVEN	15	34158428	34331377	q14	2341444147	1	0.683298	0.628694	0.0611451	1	NA	0.00646134	0.880382	0.970741	0.727046	0.880382	Basal	0.00598966	0.292647	0.516752	0.0516184	FALSE	TRUE	FALSE	0.376695	0.0674369	0.15621	0.363641	0.298428	FALSE	FALSE	FALSE	0.0820354	FALSE	FALSE	FALSE	FALSE	none	0.213737	0.277177	0.211242	0.360023	TRUE	FALSE	FALSE	0.122975	0.340207	0.139747	0.163111
AVIL	12	58191159	58212487	q14.1	2009105565	0.850286	0.809979	1	0.0306993	0.809979	LumB	0.00577797	0.938744	0.618924	0.959163	0.938744	Basal	0.266108	0.226501	0.21038	0.478471	FALSE	FALSE	FALSE	0.0725129	0.0481796	0.648752	0.362569	0.255437	TRUE	FALSE	FALSE	0.384525	FALSE	FALSE	FALSE	FALSE	none	0.403001	-0.191719	0.148363	0.558305	FALSE	FALSE	FALSE	-0.0485296	0.513413	-0.2505	0.116796
AVL9	7	32535038	33078516	p14.3	1266192065	0.864955	0.806374	0.388509	0.601342	0.498825	NA	0.0277871	1	0.542056	1	1	Basal	0.0621255	0.171756	0.308583	0.197651	FALSE	FALSE	FALSE	0.120934	0.149511	0.0856793	0.240591	0.434875	FALSE	FALSE	FALSE	0.0309847	FALSE	FALSE	FALSE	FALSE	none	0.0288156	-0.306226	0.409441	0.0894268	FALSE	TRUE	FALSE	-0.321088	0.234628	-0.257278	0.235739
AXIN1	16	337440	402673	p13.3	2410154551	0.630293	0.216083	0.679276	0.630293	0.948684	NA	0.0012442	1	1	1	1	Basal	0.104541	0.217629	0.269761	0.272365	FALSE	FALSE	FALSE	0.122927	0.0204777	0.223414	0.379663	0.166775	FALSE	FALSE	FALSE	0.173786	FALSE	FALSE	FALSE	FALSE	none	0.505477	-0.195076	0.152215	0.648832	FALSE	FALSE	FALSE	-0.0366485	0.784641	-0.0662011	0.067651
AXL	19	41725108	41767671	q13.2	2701169430	0.231447	1	0.41586	0.572875	0.85469	NA	0.303871	0.889916	0.0306993	1	0.889916	Her2	0.507565	0.0793772	0.123091	0.693623	FALSE	FALSE	FALSE	0.0126112	0.379736	0.0931483	0.161558	0.675139	FALSE	FALSE	FALSE	0.0158917	FALSE	FALSE	FALSE	FALSE	none	0.437486	0.162279	0.140733	0.590928	FALSE	FALSE	FALSE	0.0370751	0.647819	0.0110136	0.0844401
AZGP1	7	99564343	99573780	q22.1	1333221370	0.0254902	1	0.883036	0.717285	0.642228	Basal	0.303871	0.889916	0.487518	0.649734	0.889916	NA	0.26855	-0.424287	0.201236	0.481401	TRUE	FALSE	FALSE	-0.134708	0.410982	-0.629887	0.150927	0.6977	TRUE	FALSE	FALSE	-0.0984711	FALSE	FALSE	FALSE	FALSE	none	0.135183	-1.11572	0.273571	0.259399	TRUE	FALSE	FALSE	-0.653847	0.123897	-0.758999	0.281387
AZI2	3	28356494	28390618	p24.1	520806488	0.165058	0.809979	0.341963	0.850286	1	NA	0.455796	0.938744	0.618924	0.455796	0.704372	NA	0.00590628	0.226175	0.487902	0.0516	FALSE	TRUE	FALSE	0.291166	0.385911	-0.0490342	0.165618	0.681683	FALSE	FALSE	FALSE	-0.00816016	FALSE	FALSE	FALSE	FALSE	none	0.00299605	-0.247538	0.495595	0.0214042	FALSE	TRUE	FALSE	-0.413265	0.04998	-0.139334	0.337762
B2M	15	45003675	45011075	q21.1	2352289394	1	0.683298	0.628694	0.299416	0.683298	NA	0.00173473	0.930724	0.882829	0.826226	0.930724	Basal	0.489225	0.402228	0.15235	0.679272	FALSE	FALSE	FALSE	0.0675568	0.534114	-0.123391	0.13784	0.783012	FALSE	FALSE	FALSE	-0.0131081	FALSE	FALSE	FALSE	FALSE	none	0.925222	-0.279842	0.0184844	0.961058	FALSE	FALSE	FALSE	-0.00482735	0.257474	0.0462795	0.192766
B3GALNT1	3	160801671	160823172	q26.1	653251665	0.176148	0.704372	0.909447	0.455796	0.938744	NA	0.731283	0.683298	0.027817	1	1	Her2	0.519797	0.13797	0.111611	0.704767	FALSE	FALSE	FALSE	0.0209652	1	0.100836	0.00286182	1	FALSE	FALSE	FALSE	0	FALSE	FALSE	FALSE	FALSE	none	0.87157	-0.13425	0.03556	0.928144	FALSE	FALSE	FALSE	-0.0043476	0.588789	0.186626	0.10668
B3GALNT2	1	235613238	235667781	q42.3	235613238	0.0408375	0.97816	0.381076	0.544204	0.97816	Basal	1	1	0.315854	0.395122	1	NA	6.48845e-05	0.84151	0.587137	0.00487078	FALSE	TRUE	FALSE	1.94591	0.857103	0.170269	0.0320256	0.956824	FALSE	FALSE	FALSE	0.00326369	FALSE	FALSE	FALSE	FALSE	none	NA	NA	NA	NA	NA	NA	NA	NA	NA	NA	NA
B3GALT6	1	1167629	1170421	p36.33	1167629	0.0611451	1	0.195504	1	1	NA	0.293793	0.967471	0.388509	0.601342	0.806374	NA	0.0711233	0.847855	0.345751	0.213395	FALSE	FALSE	FALSE	0.568754	0.379731	0.222576	0.17571	0.675139	FALSE	FALSE	FALSE	0.0379729	FALSE	FALSE	FALSE	FALSE	none	0.361376	-0.111691	0.15644	0.517265	FALSE	FALSE	FALSE	-0.0319758	0.494361	0.0702395	0.118016
B3GAT3	11	62382768	62389647	q12.3	1878290658	0.395387	0.331406	0.700892	1	0.753676	NA	0.601342	0.498825	0.388509	0.601342	0.967471	NA	0.0593937	0.278804	0.359753	0.193189	FALSE	FALSE	FALSE	0.199071	0.157228	0.231644	0.275105	0.441309	FALSE	FALSE	FALSE	0.0822932	FALSE	FALSE	FALSE	FALSE	none	0.048657	-0.276321	0.334696	0.126935	FALSE	FALSE	FALSE	-0.247699	0.370684	-0.0460345	0.155807
B3GNT1	11	66112843	66115163	q13.2	1882020733	0.717285	0.642228	0.883036	0.379528	0.642228	NA	0.649734	0.231447	0.165058	0.919939	1	NA	0.000188336	0.455808	0.618082	0.00826533	FALSE	TRUE	FALSE	0.94933	0.128933	0.198399	0.273106	0.406187	FALSE	FALSE	FALSE	0.0776283	FALSE	FALSE	FALSE	FALSE	none	0.356064	-0.0668025	0.171959	0.513241	FALSE	FALSE	FALSE	-0.0193512	0.716438	-0.0572037	0.0703469
B3GNT2	2	62423248	62451866	p15	311673869	1.60129e-06	1	1	1	1	Basal	1	0.809979	0.082049	0.165058	1	NA	0.10667	0.496347	0.28122	0.275638	FALSE	FALSE	FALSE	0.277786	0.00610861	0.27169	0.456527	0.100091	FALSE	FALSE	FALSE	0.271582	FALSE	FALSE	FALSE	FALSE	none	0.0189084	0.346242	0.398091	0.0675968	TRUE	TRUE	TRUE	0.405129	0.0731729	0.180758	0.310438
B3GNT9	16	67182008	67185117	q22.1	2476999119	0.64491	0.595932	0.542056	0.64491	1	NA	0.219876	0.314237	0.431008	0.778963	0.996872	NA	0.132967	0.64747	0.39412	0.31459	FALSE	FALSE	FALSE	0.325195	0.379121	0.215577	0.242536	0.675139	FALSE	FALSE	FALSE	0.0367789	FALSE	FALSE	FALSE	FALSE	none	0.736969	-0.0482946	0.0586719	0.833092	FALSE	FALSE	FALSE	-0.00383012	0.736969	0.0294466	0.0586719
B3GNTL1	17	80900031	81009686	q25.3	2581071895	0.129035	1	0.449398	0.129035	0.976765	NA	1	0.572875	0.165058	0.303871	0.889916	NA	0.0012938	0.639009	0.550646	0.0221483	FALSE	TRUE	FALSE	1.05734	0.0409139	0.208489	0.36262	0.235962	FALSE	FALSE	FALSE	0.130755	FALSE	FALSE	FALSE	FALSE	none	0.322416	-0.137477	0.197971	0.477734	FALSE	FALSE	FALSE	-0.0441045	0.16011	-0.114005	0.27716
B4GALNT1	12	58017193	58027138	q13.3	2008931599	0.850286	0.809979	1	0.0306993	0.809979	LumB	0.00577797	0.938744	0.618924	0.959163	0.938744	Basal	1	-0.624186	0.00447617	1	TRUE	FALSE	FALSE	0	0.631388	-0.257362	0.0939995	0.84205	FALSE	FALSE	FALSE	-0.0192152	FALSE	FALSE	FALSE	FALSE	none	0.561482	-0.555836	0.10417	0.696073	FALSE	FALSE	FALSE	-0.0874581	0.200911	-0.0920262	0.224122
B4GALNT3	12	569530	672675	p13.33	1951483936	0.293793	0.967471	0.729487	0.601342	0.498825	NA	1	0.172434	0.120272	0.572875	1	NA	0.391904	-0.0982391	0.153928	0.600741	FALSE	FALSE	FALSE	-0.0217416	0.412506	-0.272054	0.147515	0.697714	FALSE	FALSE	FALSE	-0.0425282	FALSE	FALSE	FALSE	FALSE	none	0.00678227	-0.271443	0.499754	0.0347503	FALSE	TRUE	FALSE	-0.396046	0.0552948	-0.611794	0.365205
B4GALT1	9	33104080	33167354	p21.1	1572263792	0.115947	1	1	0.534709	1	NA	0.336393	0.948684	0.357877	0.630293	0.787039	NA	0.0756635	0.51025	0.380693	0.222447	FALSE	FALSE	FALSE	0.333078	0.0756635	0.53965	0.380693	0.31202	FALSE	FALSE	FALSE	0.272965	FALSE	FALSE	FALSE	FALSE	none	0.176057	-0.208418	0.222902	0.31305	FALSE	FALSE	FALSE	-0.105123	0.965442	0.0031341	0.00948517
B4GALT2	1	44444615	44456840	p34.1	44444615	0.107476	1	0.700892	0.798462	0.753676	NA	1	0.938744	0.00957035	0.455796	0.704372	Her2	0.0646811	0.366373	0.340777	0.202457	FALSE	FALSE	FALSE	0.254141	0.820237	-0.022598	0.0473302	0.938829	FALSE	FALSE	FALSE	-0.000619487	FALSE	FALSE	FALSE	FALSE	none	0.766159	-0.105201	0.0540562	0.8547	FALSE	FALSE	FALSE	-0.00717329	0.38971	-0.119577	0.150156
B4GALT3	1	161141100	161147287	q23.3	161141100	0.0575437	0.917928	0.784558	0.282715	0.987083	NA	1	1	1	1	1	NA	0.00186859	0.667188	0.469384	0.0268599	FALSE	TRUE	FALSE	1.04808	0.0154093	0.499656	0.374559	0.145609	FALSE	FALSE	FALSE	0.418117	FALSE	FALSE	FALSE	FALSE	none	NA	NA	NA	NA	NA	NA	NA	NA	NA	NA	NA
B4GALT4	3	118930579	118959950	q13.32	611380573	0.303871	0.889916	0.487518	0.649734	0.889916	NA	0.850286	0.809979	0.00985057	0.850286	1	Her2	0.129613	0.588873	0.264437	0.309558	FALSE	FALSE	FALSE	0.299888	0.279917	0.192347	0.190797	0.593021	FALSE	FALSE	FALSE	0.0436493	FALSE	FALSE	FALSE	FALSE	none	0.0921133	-0.210448	0.302184	0.198784	FALSE	FALSE	FALSE	-0.147654	0.964479	-0.048227	0.0120873
B4GALT7	5	177027101	177037348	q35.3	1058653801	1	1	0.628694	0.0611451	0.683298	NA	0.000491846	0.983649	0.509911	0.991081	0.880382	Basal	0.0342049	0.199118	0.414678	0.142297	FALSE	FALSE	FALSE	0.168615	0.3083	0.0625442	0.210529	0.620115	FALSE	FALSE	FALSE	0.0129796	FALSE	FALSE	FALSE	FALSE	none	0.00164214	-0.298807	0.510724	0.0147693	FALSE	TRUE	FALSE	-0.547009	0.238485	-0.103911	0.200546
BABAM1	19	17378159	17392058	p13.11	2676822481	0.127337	0.917437	0.883036	0.379528	0.917437	NA	0.798462	1	0.00452719	1	0.753676	Her2	0.000548929	0.397979	0.555492	0.0141821	FALSE	TRUE	FALSE	0.735568	0.78767	0.0247557	0.0493771	0.923655	FALSE	FALSE	FALSE	0.000853827	FALSE	FALSE	FALSE	FALSE	none	0.012335	-0.366279	0.440033	0.0510946	FALSE	TRUE	FALSE	-0.473096	0.0170506	-0.205021	0.422072
BACE2	21	42539728	42654445	q22.2	2824138553	0.127337	0.642228	0.883036	0.717285	0.917437	NA	0.165058	0.809979	0.760714	0.487518	1	NA	0.304044	0.937287	0.181497	0.518785	TRUE	FALSE	FALSE	0.267139	0.615481	0.333611	0.0907485	0.835838	FALSE	FALSE	FALSE	0.0259809	FALSE	FALSE	FALSE	FALSE	none	0.10411	-0.670162	0.296994	0.216284	FALSE	FALSE	FALSE	-0.445641	0.126693	-0.381268	0.280023
BACH1	21	30566392	31003071	q21.3	2812165217	0.165058	0.809979	1	0.487518	0.809979	NA	0.176148	0.938744	0.618924	0.775394	0.704372	NA	0.597534	0.0117958	0.102952	0.766938	FALSE	FALSE	FALSE	0.00135935	0.310715	-0.097347	0.192475	0.62143	FALSE	FALSE	FALSE	-0.0201126	FALSE	FALSE	FALSE	FALSE	none	0.123346	-0.156547	0.268316	0.242758	FALSE	FALSE	FALSE	-0.0962494	0.164281	-0.0915681	0.243062
BAD	11	64037302	64052176	q13.1	1879945192	0.64491	0.595932	0.542056	1	0.595932	NA	0.667245	0.25718	0.449398	0.667245	0.976765	NA	0.668832	-0.0152301	0.0919462	0.819889	FALSE	FALSE	FALSE	-0.00131352	0.717607	0.0403902	0.078811	0.890098	FALSE	FALSE	FALSE	0.00204221	FALSE	FALSE	FALSE	FALSE	none	0.000150327	-0.341992	0.592063	0.00413848	FALSE	TRUE	FALSE	-0.815022	0.185682	-0.141335	0.22138
BAG1	9	33247818	33264761	p13.3	1572407530	0.115947	1	1	0.534709	1	NA	0.276238	0.930724	0.625709	0.564981	0.739144	NA	0.934783	-0.394445	0.0267261	0.978653	TRUE	FALSE	FALSE	-0.00369641	0.451581	-0.182983	0.169265	0.728551	FALSE	FALSE	FALSE	-0.0251675	FALSE	FALSE	FALSE	FALSE	none	0.00482795	-0.517724	0.450054	0.0283037	FALSE	TRUE	FALSE	-0.801518	0.00482795	-0.303825	0.450054
BAG2	6	57037124	57054631	p11.2	1119579084	0.00698898	1	0.809979	0.572875	1	Basal	1	0.497002	0.0183445	0.572875	1	Her2	0.330451	0.441515	0.175505	0.54054	FALSE	FALSE	FALSE	0.117961	0.918057	-0.0774539	0.0219382	0.983569	FALSE	FALSE	FALSE	-0.000557282	FALSE	FALSE	FALSE	FALSE	none	0.695565	-0.352126	0.0731272	0.803689	FALSE	FALSE	FALSE	-0.033421	0.789008	-0.133078	0.0511891
BAG3	10	121410882	121437331	q26.11	1801784025	0.731283	0.683298	0.195504	0.731283	1	NA	0.0287475	1	0.776168	0.359696	0.846648	Basal	0.257178	-0.304482	0.228237	0.468452	FALSE	FALSE	FALSE	-0.100277	0.606491	0.219875	0.108112	0.830554	FALSE	FALSE	FALSE	0.017729	FALSE	FALSE	FALSE	FALSE	none	0.0414405	-0.28012	0.340725	0.114081	FALSE	FALSE	FALSE	-0.264094	0.226919	-0.161802	0.205517
BAG4	8	38034051	38070819	p11.23	1430829741	0.864955	0.806374	0.12804	0.293793	0.967471	NA	0.00577797	0.704372	0.909447	1	0.704372	Basal	3.40515e-05	1.01466	0.699156	0.00384555	TRUE	TRUE	TRUE	2.45045	0.0153824	0.894564	0.43936	0.145609	TRUE	FALSE	FALSE	0.748581	TRUE	FALSE	FALSE	FALSE	mrna	0.000474989	-0.433291	0.626731	0.00755104	FALSE	TRUE	FALSE	-0.919441	0.000298777	-0.417127	0.64451
BAG5	14	104022881	104029168	q32.33	2303959060	0.64491	1	0.542056	0.204108	1	NA	0.00367558	0.846648	0.776168	0.986622	0.846648	Basal	0.00205128	0.513261	0.538542	0.0283192	FALSE	TRUE	FALSE	0.794486	0.00307692	0.248252	0.525407	0.0705894	FALSE	TRUE	FALSE	0.285803	FALSE	FALSE	FALSE	FALSE	none	0.0281797	-0.27311	0.360386	0.088081	FALSE	TRUE	FALSE	-0.288163	0.0036398	-0.135962	0.468502
BAG6	6	31606805	31620482	p21.33	1094148765	0.0254902	1	0.215442	0.717285	1	Basal	0.942456	0.642228	0.215442	0.717285	0.642228	NA	0.00424268	0.351489	0.500921	0.042238	FALSE	TRUE	FALSE	0.48305	0.043329	0.12453	0.364306	0.242402	FALSE	FALSE	FALSE	0.0766437	FALSE	FALSE	FALSE	FALSE	none	0.0481754	-0.289498	0.356716	0.126692	FALSE	FALSE	FALSE	-0.259752	0.286559	0.0687848	0.197332
BAHD1	15	40731920	40760441	q15.1	2348017639	1	0.595932	0.542056	0.204108	1	NA	0.0170558	0.930724	0.882829	0.564981	0.930724	Basal	0.15735	0.331197	0.300416	0.34581	FALSE	FALSE	FALSE	0.152736	0.0675701	0.30983	0.379473	0.298549	FALSE	FALSE	FALSE	0.162656	FALSE	FALSE	FALSE	FALSE	none	0.0357082	-0.254222	0.345707	0.103229	FALSE	FALSE	FALSE	-0.250714	0.774859	-0.0323893	0.0501024
BAIAP2	17	79008948	79091232	q25.3	2579180812	0.0436049	1	0.509911	0.17175	0.983649	Basal	1	0.809979	0.341963	0.165058	0.809979	NA	0.190123	0.296474	0.229011	0.388877	FALSE	FALSE	FALSE	0.12161	0.35377	0.143895	0.163579	0.65692	FALSE	FALSE	FALSE	0.0262591	FALSE	FALSE	FALSE	FALSE	none	0.865552	-0.126146	0.0396793	0.923764	FALSE	FALSE	FALSE	-0.00434436	0.279225	-0.193862	0.221071
BAIAP2L1	7	97920963	98030380	q22.1	1331577990	0.0254902	1	0.883036	0.717285	0.642228	Basal	0.303871	0.889916	0.487518	0.649734	0.889916	NA	0.0840371	0.337107	0.309041	0.236163	FALSE	FALSE	FALSE	0.211295	0.0385422	0.233135	0.366537	0.228533	FALSE	FALSE	FALSE	0.149451	FALSE	FALSE	FALSE	FALSE	none	0.684712	-0.105049	0.0781632	0.796612	FALSE	FALSE	FALSE	-0.0103739	0.78127	-0.0681327	0.0547142
BANF1	11	65769550	65771620	q13.1	1881677440	0.572875	0.497002	0.809979	0.889916	0.497002	NA	0.717285	0.295465	0.215442	0.717285	1	NA	0.157976	0.239806	0.259463	0.345827	FALSE	FALSE	FALSE	0.110584	0.362047	0.14417	0.170273	0.662606	FALSE	FALSE	FALSE	0.0257697	FALSE	FALSE	FALSE	FALSE	none	0.22127	-0.204809	0.218213	0.36877	FALSE	FALSE	FALSE	-0.0887323	0.892799	-0.00976391	0.0272766
BANP	16	87982850	88110924	q24.2	2497799961	0.534709	1	0.438649	0.534709	1	NA	0.599716	0.170793	0.270942	0.599716	0.999209	NA	0.0639835	0.338902	0.436041	0.200942	FALSE	FALSE	FALSE	0.236191	0.210526	0.174399	0.307794	0.516857	FALSE	FALSE	FALSE	0.0499877	FALSE	FALSE	FALSE	FALSE	none	0.895454	0.0490549	0.0239809	0.942986	FALSE	FALSE	FALSE	0.00125063	0.437927	-0.0309963	0.129497
BAP1	3	52435029	52444366	p21.1	544885023	1	0.48818	0.438649	0.534709	1	NA	0.0544966	0.99787	0.77458	0.466499	0.622839	NA	0.221053	0.591114	0.285112	0.425914	FALSE	FALSE	FALSE	0.219113	0.356391	0.200934	0.219317	0.657335	FALSE	FALSE	FALSE	0.0366128	FALSE	FALSE	FALSE	FALSE	none	0.0304798	-0.488793	0.350951	0.0926364	FALSE	TRUE	FALSE	-0.50503	0.57279	0.0248678	0.0948517
BARD1	2	215590370	215674428	q35	464840991	0.219512	1	1	1	1	NA	0.129035	0.846648	0.449398	0.667245	0.976765	NA	NA	NA	NA	NA	NA	NA	NA	NA	NA	NA	NA	NA	NA	NA	NA	NA	NA	NA	NA	FALSE	NA	0.332255	0.125305	0.156923	0.487768	FALSE	FALSE	FALSE	0.0390685	0.0811181	0.242247	0.277978
BASP1	5	17065707	17276943	p15.1	898692407	0.119835	0.948684	0.357877	0.865413	0.787039	NA	0.204108	1	0.542056	0.64491	1	NA	0.407864	-0.447774	0.139876	0.615829	TRUE	FALSE	FALSE	-0.0942743	0.988027	-0.0895591	0.00499557	1	FALSE	FALSE	FALSE	0	FALSE	FALSE	FALSE	FALSE	none	0.324337	-0.93637	0.219866	0.479494	TRUE	FALSE	FALSE	-0.298905	0.161717	-0.434361	0.30443
BAX	19	49458072	49465055	q13.33	2708902394	0.798462	1	0.267702	0.395387	0.753676	NA	0.231447	0.85469	0.120272	1	0.85469	NA	0.260266	0.196146	0.203131	0.471944	FALSE	FALSE	FALSE	0.063965	0.0642055	0.154176	0.32501	0.28942	FALSE	FALSE	FALSE	0.0830194	FALSE	FALSE	FALSE	FALSE	none	0.363101	-0.138123	0.159364	0.519159	FALSE	FALSE	FALSE	-0.0393235	0.220709	-0.10817	0.212485
BAZ1A	14	35221937	35344853	q13.2	2235158116	0.649734	1	0.165058	0.649734	0.572875	NA	0.232078	0.759059	0.328401	0.971414	0.759059	NA	0.115543	0.23645	0.297628	0.289456	FALSE	FALSE	FALSE	0.127309	0.12719	0.240019	0.288874	0.403161	FALSE	FALSE	FALSE	0.0946926	FALSE	FALSE	FALSE	FALSE	none	0.773706	0.0467645	0.0550482	0.859858	FALSE	FALSE	FALSE	0.00306651	0.1821	0.225982	0.240836
BAZ1B	7	72854728	72936608	q11.23	1306511755	0.717285	0.642228	0.555537	0.717285	0.642228	NA	0.303871	0.889916	0.487518	0.649734	0.889916	NA	0.26855	0.117117	0.201236	0.481401	FALSE	FALSE	FALSE	0.0371837	0.100249	0.0623037	0.294667	0.355831	FALSE	FALSE	FALSE	0.0279591	FALSE	FALSE	FALSE	FALSE	none	0.479753	-0.144334	0.132877	0.625885	FALSE	FALSE	FALSE	-0.0293727	0.312587	0.0596761	0.187592
BAZ2A	12	56989380	57030600	q13.3	2007903786	0.889916	0.85469	1	0.0544096	0.497002	NA	0.00577797	0.938744	0.618924	0.959163	0.938744	Basal	0.0502214	0.513344	0.359619	0.175557	FALSE	FALSE	FALSE	0.387873	0.00721759	0.339765	0.479491	0.106318	FALSE	FALSE	FALSE	0.330724	FALSE	FALSE	FALSE	FALSE	none	0.0213446	-0.455137	0.398876	0.0731068	FALSE	TRUE	FALSE	-0.517055	0.439684	-0.0745874	0.139607
BAZ2B	2	160175490	160473203	q24.2	409426111	1	1	1	1	1	NA	0.889916	0.85469	0.120272	0.572875	0.85469	NA	NA	NA	NA	NA	NA	NA	NA	NA	NA	NA	NA	NA	NA	NA	NA	NA	NA	NA	NA	FALSE	NA	0.322279	-0.229851	0.15927	0.477733	FALSE	FALSE	FALSE	-0.0737398	0.935748	-0.0175599	0.0154132
BBC3	19	47724081	47736023	q13.32	2707168403	0.798462	1	0.267702	0.395387	0.753676	NA	0.231447	0.85469	0.120272	1	0.85469	NA	0.260266	0.225962	0.203131	0.471944	FALSE	FALSE	FALSE	0.0736884	0.568924	0.126019	0.105628	0.807205	FALSE	FALSE	FALSE	0.0117218	FALSE	FALSE	FALSE	FALSE	none	0.166333	-0.360104	0.239046	0.300605	FALSE	FALSE	FALSE	-0.187976	0.00108439	-0.559325	0.524573
BBOX1	11	27062272	27149356	p14.2	1842970162	0.165058	0.41586	1	0.850286	0.809979	NA	0.428041	0.627378	0.207346	0.924192	0.880382	NA	0.151572	0.786155	0.289092	0.340625	FALSE	FALSE	FALSE	0.367704	0.865552	-0.060149	0.0396793	0.960011	FALSE	FALSE	FALSE	-0.00106606	FALSE	FALSE	FALSE	FALSE	none	0.202236	1.17926	0.223062	0.344932	TRUE	FALSE	FALSE	0.545133	0.837334	0.373371	0.0386641
BBS2	16	56500748	56554195	q12.2	2466317859	0.798462	0.331406	0.267702	0.798462	1	NA	0.308372	0.170793	0.586228	0.842503	0.987607	NA	0.244066	0.210163	0.281695	0.45384	FALSE	FALSE	FALSE	0.0721063	0.46705	-0.0301616	0.18109	0.74053	FALSE	FALSE	FALSE	-0.00393479	FALSE	FALSE	FALSE	FALSE	none	0.000128076	-0.579751	0.611686	0.00383945	FALSE	TRUE	FALSE	-1.40052	0.0982003	-0.147261	0.28276
BBS4	15	72978527	73030817	q24.1	2380264246	0.798462	0.753676	0.700892	0.107476	1	NA	0.00577797	0.704372	0.618924	1	0.938744	Basal	0.209928	0.195571	0.236651	0.413509	FALSE	FALSE	FALSE	0.0750042	0.526705	0.0999531	0.123058	0.782324	FALSE	FALSE	FALSE	0.0106563	FALSE	FALSE	FALSE	FALSE	none	0.00116974	-0.756426	0.52855	0.0120316	TRUE	TRUE	TRUE	-1.45209	0.00845802	-0.402509	0.438456
BBS7	4	122745595	122791652	q27	813218019	0.115947	1	1	0.534709	1	NA	0.093218	0.806374	0.388509	0.864955	0.967471	NA	0.725885	0.0279706	0.0772049	0.858095	FALSE	FALSE	FALSE	0.00185906	0.0897436	-0.286035	0.329875	0.339201	FALSE	FALSE	FALSE	-0.134306	FALSE	FALSE	FALSE	FALSE	none	0.484227	-0.0449415	0.117299	0.629767	FALSE	FALSE	FALSE	-0.00902517	0.0444467	-0.261571	0.326939
BBS9	7	33168856	33645680	p14.3	1266825883	0.864955	0.806374	0.388509	0.601342	0.498825	NA	0.0277871	1	0.542056	1	1	Basal	0.765583	0.0470262	0.0523023	0.880036	FALSE	FALSE	FALSE	0.00260993	0.838386	0.0582193	0.0366116	0.947702	FALSE	FALSE	FALSE	0.00135816	FALSE	FALSE	FALSE	FALSE	none	0.164103	-0.193802	0.27296	0.298101	FALSE	FALSE	FALSE	-0.101869	0.0503053	-0.366863	0.372219
BBX	3	107241783	107530171	q13.12	599691777	0.303871	0.889916	0.487518	0.649734	0.889916	NA	0.731283	0.683298	0.195504	0.731283	1	NA	0.278523	0.267419	0.18571	0.49162	FALSE	FALSE	FALSE	0.0824643	0.615047	0.0940366	0.0882883	0.835782	FALSE	FALSE	FALSE	0.00732611	FALSE	FALSE	FALSE	FALSE	none	0.0977574	-0.356519	0.298178	0.206788	FALSE	FALSE	FALSE	-0.244028	0.262564	-0.238653	0.206431
BCAM	19	45312328	45324673	q13.32	2704756650	0.572875	1	0.120272	0.572875	0.85469	NA	0.231447	0.85469	0.120272	1	0.85469	NA	0.522458	0.214008	0.117004	0.707356	FALSE	FALSE	FALSE	0.0321787	0.820894	-0.0913053	0.0438763	0.938829	FALSE	FALSE	FALSE	-0.00250299	FALSE	FALSE	FALSE	FALSE	none	0.126996	-0.452681	0.270571	0.248224	FALSE	FALSE	FALSE	-0.273943	0.0153722	-0.519835	0.416825
BCAP29	7	107220422	107269615	q22.3	1340877449	0.00285764	1	0.883036	0.717285	0.917437	Basal	0.231447	0.85469	0.41586	0.572875	1	NA	0.11368	0.245249	0.279585	0.287166	FALSE	FALSE	FALSE	0.132892	0.304711	0.100672	0.184117	0.617884	FALSE	FALSE	FALSE	0.0210499	FALSE	FALSE	FALSE	FALSE	none	0.00632548	-0.55035	0.478385	0.0333947	FALSE	TRUE	FALSE	-0.812494	0.00865032	-0.267195	0.462169
BCAR1	16	75262928	75301951	q23.1	2485080039	0.395387	0.753676	0.700892	0.798462	0.753676	NA	0.379528	0.642228	0.555537	0.717285	0.917437	NA	0.129771	0.434079	0.278388	0.309558	FALSE	FALSE	FALSE	0.221058	0.643167	0.0892269	0.0898027	0.848208	FALSE	FALSE	FALSE	0.0063795	FALSE	FALSE	FALSE	FALSE	none	0.0645335	-0.269223	0.314779	0.154869	FALSE	FALSE	FALSE	-0.21808	0.397009	-0.142314	0.148131
BCAR3	1	94027347	94312706	p22.1	94027347	0.107476	1	0.700892	0.798462	0.753676	NA	0.959163	0.938744	0.00957035	0.455796	0.938744	Her2	0.742625	-0.0675417	0.0662622	0.867756	FALSE	FALSE	FALSE	-0.00416073	0.402129	0.100546	0.160923	0.693975	FALSE	FALSE	FALSE	0.0159522	FALSE	FALSE	FALSE	FALSE	none	0.450763	-0.343804	0.132137	0.60268	FALSE	FALSE	FALSE	-0.0756071	0.6873	0.0285795	0.072075
BCAS1	20	52553316	52687304	q13.2	2771126621	0.466499	0.99787	0.184473	0.466499	0.622839	NA	0.395122	1	0.315854	1	1	NA	0.988922	0.458633	0.00449921	1	FALSE	FALSE	FALSE	0	0.944651	0.232319	0.0134976	0.993539	FALSE	FALSE	FALSE	0.000654037	FALSE	FALSE	FALSE	FALSE	none	NA	NA	NA	NA	NA	NA	NA	NA	NA	NA	NA
BCAS2	1	115110178	115124260	p13.2	115110178	0.231447	1	0.41586	0.572875	0.85469	NA	0.824399	0.955079	0.0155298	0.530369	0.955079	Her2	0.400869	0.12299	0.163098	0.609909	FALSE	FALSE	FALSE	0.0264103	0.324169	-0.100542	0.190281	0.633503	FALSE	FALSE	FALSE	-0.0199326	FALSE	FALSE	FALSE	FALSE	none	0.000952439	-0.730892	0.553749	0.0106741	FALSE	TRUE	FALSE	-1.44107	0.868269	-0.0515665	0.0325735
BCAS3	17	58754814	59470199	q23.2	2558926678	0.530369	0.955079	0.677029	0.0642889	0.955079	NA	0.850286	1	0.760714	0.487518	0.120272	NA	0.000268378	0.747208	0.593316	0.00983257	FALSE	TRUE	FALSE	1.4999	0.0741621	0.329912	0.309019	0.310703	FALSE	FALSE	FALSE	0.167482	FALSE	FALSE	FALSE	FALSE	none	0.468685	-0.129375	0.141959	0.618302	FALSE	FALSE	FALSE	-0.0270134	0.0983905	-0.112901	0.312309
BCAS4	20	49411431	49493714	q13.13	2767984736	0.865413	0.994868	0.116827	0.336393	0.49967	NA	0.395122	1	0.315854	1	1	NA	0.394469	0.280171	0.139844	0.602987	FALSE	FALSE	FALSE	0.0615512	0.0604645	0.436959	0.302244	0.280879	FALSE	FALSE	FALSE	0.240975	FALSE	FALSE	FALSE	FALSE	none	NA	NA	NA	NA	NA	NA	NA	NA	NA	NA	NA
BCAT1	12	24964295	25102393	p12.1	1975878701	0.303871	0.572875	1	0.649734	0.572875	NA	0.530369	0.759059	0.0959824	0.530369	1	NA	0.44386	0.254375	0.148814	0.647055	FALSE	FALSE	FALSE	0.0480918	0.763653	0.0510879	0.0612763	0.912473	FALSE	FALSE	FALSE	0.00203228	FALSE	FALSE	FALSE	FALSE	none	0.053055	0.355811	0.344051	0.135212	TRUE	FALSE	FALSE	0.309194	0.157575	0.36037	0.254598
BCAT2	19	49298319	49314286	q13.33	2708742641	0.798462	1	0.267702	0.395387	0.753676	NA	0.231447	0.85469	0.120272	1	0.85469	NA	0.302067	0.3183	0.186881	0.517603	FALSE	FALSE	FALSE	0.0910348	0.451151	0.147813	0.138129	0.728551	FALSE	FALSE	FALSE	0.0203303	FALSE	FALSE	FALSE	FALSE	none	8.71013e-05	-0.821104	0.604254	0.0031747	TRUE	TRUE	TRUE	-2.05136	0.00129326	-0.447594	0.517932
BCCIP	10	127512115	127542264	q26.2	1807885258	1	0.683298	0.027817	0.731283	1	Her2	0.0287475	1	0.776168	0.359696	0.846648	Basal	0.146464	0.14579	0.2883	0.332764	FALSE	FALSE	FALSE	0.0696675	0.00205624	0.518038	0.552575	0.0576962	FALSE	TRUE	FALSE	0.641772	FALSE	FALSE	FALSE	FALSE	none	0.00316384	-0.452803	0.481341	0.0219973	FALSE	TRUE	FALSE	-0.75058	0.022694	-0.228628	0.378583
BCDIN3D	12	50231573	50236912	q13.12	2001145979	0.572875	0.85469	1	0.0544096	0.85469	NA	0.127337	0.917437	0.555537	0.942456	0.642228	NA	0.236854	0.290347	0.218922	0.445933	FALSE	FALSE	FALSE	0.101834	0.982362	-0.0436816	0.00810823	1	FALSE	FALSE	FALSE	0	FALSE	FALSE	FALSE	FALSE	none	0.0466398	-0.369211	0.347777	0.123724	FALSE	FALSE	FALSE	-0.335075	0.00378652	-0.316869	0.490979
BCKDHB	6	80816364	81055987	q14.1	1143358324	0.231447	1	0.120272	0.889916	0.85469	NA	0.971414	0.430939	0.677029	0.232078	0.759059	NA	0.581975	-0.131212	0.108732	0.75372	FALSE	FALSE	FALSE	-0.0161115	0.300796	-0.140881	0.199342	0.614211	FALSE	FALSE	FALSE	-0.029822	FALSE	FALSE	FALSE	FALSE	none	0.000810456	-0.523797	0.560264	0.00994031	FALSE	TRUE	FALSE	-1.04896	0.868269	-0.00158115	0.0325735
BCKDK	16	31117428	31124110	p11.2	2440934539	0.630293	0.216083	0.679276	0.336393	0.994868	NA	0.0439024	1	1	1	1	Basal	7.09275e-05	0.555658	0.604487	0.00513466	FALSE	TRUE	FALSE	1.27217	0.212593	0.15834	0.202999	0.519822	FALSE	FALSE	FALSE	0.0449917	FALSE	FALSE	FALSE	FALSE	none	NA	NA	NA	NA	NA	NA	NA	NA	NA	NA	NA
BCL10	1	85731931	85742773	p22.3	85731931	0.0306993	1	0.760714	0.850286	0.809979	Basal	0.942456	0.917437	0.0474941	0.379528	0.917437	Her2	0.152708	0.166644	0.263052	0.342541	FALSE	FALSE	FALSE	0.0775376	0.0377825	0.204725	0.373364	0.226161	FALSE	FALSE	FALSE	0.132167	FALSE	FALSE	FALSE	FALSE	none	0.401329	-0.0249371	0.149087	0.557363	FALSE	FALSE	FALSE	-0.00633059	0.641955	0.04728	0.0842665
BCL11B	14	99635624	99737861	q32.2	2299571803	0.64491	1	0.542056	0.204108	1	NA	0.00367558	0.846648	0.776168	0.986622	0.846648	Basal	0.869288	0.179022	0.0394055	0.943533	FALSE	FALSE	FALSE	0.00451905	1	0.0361205	0	1	FALSE	FALSE	FALSE	0	FALSE	FALSE	FALSE	FALSE	none	0.588213	0.100622	0.0926707	0.718909	FALSE	FALSE	FALSE	0.0144217	0.913876	-0.111881	0.0205935
BCL2	18	60790579	60987361	q21.33	2642157653	0.0611451	1	0.195504	1	1	NA	0.530369	0.759059	0.328401	0.530369	0.955079	NA	0.80128	0.233133	0.0536056	0.901307	FALSE	FALSE	FALSE	0.0105207	0.758301	0.211482	0.0643268	0.910391	FALSE	FALSE	FALSE	0.00862259	FALSE	FALSE	FALSE	FALSE	none	0.00632595	-1.01676	0.447437	0.0333947	TRUE	TRUE	TRUE	-1.50106	0.0345924	-0.746377	0.352357
BCL2L1	20	30252255	30311792	q11.21	2748825560	0.17175	0.983649	0.207346	0.428041	0.983649	NA	1	1	0.170732	1	1	NA	0.638731	0.147533	0.0773021	0.799093	FALSE	FALSE	FALSE	0.0143701	0.0116482	0.194359	0.395345	0.128512	FALSE	FALSE	FALSE	0.173185	FALSE	FALSE	FALSE	FALSE	none	NA	NA	NA	NA	NA	NA	NA	NA	NA	NA	NA
BCL2L11	2	111876955	111926024	q13	361127576	0.219512	1	1	1	1	NA	0.129035	0.976765	0.449398	0.359696	0.976765	NA	NA	NA	NA	NA	NA	NA	NA	NA	NA	NA	NA	NA	NA	NA	NA	NA	NA	NA	NA	FALSE	NA	0.189782	-0.223901	0.210725	0.32994	FALSE	FALSE	FALSE	-0.107823	0.20983	-0.171644	0.201758
BCL2L13	22	18111621	18213388	q11.21	2847840341	0.0012442	1	1	1	1	Basal	0.780124	0.374373	0.568992	0.221037	0.98868	NA	0.0567589	0.54896	0.38545	0.189048	FALSE	FALSE	FALSE	0.397134	0.858182	0.150287	0.044475	0.956918	FALSE	FALSE	FALSE	0.0028743	FALSE	FALSE	FALSE	FALSE	none	0.0677361	-0.15101	0.302398	0.1592	FALSE	FALSE	FALSE	-0.120514	0.00165565	-0.193556	0.503997
BCL3	19	45250962	45263301	q13.32	2704695284	0.572875	1	0.120272	0.572875	0.85469	NA	0.231447	0.85469	0.120272	1	0.85469	NA	0.271588	0.282095	0.197444	0.483635	FALSE	FALSE	FALSE	0.0889961	0.310009	0.18488	0.182818	0.621319	FALSE	FALSE	FALSE	0.0382119	FALSE	FALSE	FALSE	FALSE	none	0.204493	-0.301556	0.226694	0.348242	FALSE	FALSE	FALSE	-0.138148	0.271588	-0.177024	0.197444
BCL7A	12	122457328	122499948	q24.31	2073371734	0.798462	0.753676	1	0.0148146	1	LumB	0.667245	0.846648	0.0350154	0.897906	0.846648	Her2	0.00201345	0.575136	0.561196	0.0280031	FALSE	TRUE	FALSE	0.893067	0.000432418	0.607038	0.617315	0.0286139	TRUE	TRUE	TRUE	0.936917	FALSE	TRUE	FALSE	FALSE	protein	0.047891	-0.321269	0.335802	0.126132	FALSE	FALSE	FALSE	-0.288877	0.516454	-0.087298	0.113831
BCL7B	7	72950686	72972332	q11.23	1306607713	0.717285	0.642228	0.555537	0.717285	0.642228	NA	0.303871	0.889916	0.487518	0.649734	0.889916	NA	0.0840371	0.233414	0.309041	0.236163	FALSE	FALSE	FALSE	0.146301	0.952215	0.0511852	0.014374	0.996025	FALSE	FALSE	FALSE	8.85477e-05	FALSE	FALSE	FALSE	FALSE	none	0.0857063	-0.289469	0.312653	0.189159	FALSE	FALSE	FALSE	-0.209336	0.356064	-0.0922784	0.171959
BCL7C	16	30844947	30906281	p11.2	2440662058	0.630293	0.216083	0.679276	0.336393	0.994868	NA	0.0439024	1	1	1	1	Basal	0.156461	0.115579	0.230066	0.34581	FALSE	FALSE	FALSE	0.0533007	0.966689	0.0179861	0.0090222	1	FALSE	FALSE	FALSE	0	FALSE	FALSE	FALSE	FALSE	none	NA	NA	NA	NA	NA	NA	NA	NA	NA	NA	NA
BCL9	1	147013182	147098017	q21.2	147013182	0.0575437	0.917928	0.784558	0.282715	0.987083	NA	1	1	1	1	1	NA	0.151438	0.338872	0.22758	0.340505	FALSE	FALSE	FALSE	0.15855	0.00520511	0.460451	0.426713	0.0932078	FALSE	TRUE	FALSE	0.474517	FALSE	FALSE	FALSE	FALSE	none	NA	NA	NA	NA	NA	NA	NA	NA	NA	NA	NA
BCL9L	11	118764584	118796317	q23.3	1934672474	1	1	1	0.0439024	1	LumB	0.173774	0.260856	0.374291	0.911446	0.994861	NA	NA	NA	NA	NA	NA	NA	NA	NA	NA	NA	NA	NA	NA	NA	NA	NA	NA	NA	NA	NA	NA	0.00438361	-0.386163	0.448383	0.0267103	FALSE	TRUE	FALSE	-0.607558	0.0204099	-0.17037	0.3698
BCLAF1	6	136578001	136610989	q23.3	1199119961	0.395387	1	0.267702	1	0.331406	NA	0.944774	0.133416	0.852579	0.0633195	0.98868	NA	0.273552	0.173271	0.229063	0.484826	FALSE	FALSE	FALSE	0.0544789	0.975325	0.0293146	0.0127257	1	FALSE	FALSE	FALSE	0	FALSE	FALSE	FALSE	FALSE	none	0.000280115	-0.276313	0.587703	0.00569895	FALSE	TRUE	FALSE	-0.620103	0.54484	-0.060745	0.106346
BCOR	23	39909068	40036582	p11.4	2920942354	0.107476	1	1	0.107476	1	NA	0.864955	0.967471	0.0238525	0.864955	0.498825	Her2	0.682364	0.00701369	0.0846478	0.827674	FALSE	FALSE	FALSE	0.000576109	0.395387	0.112749	0.169296	0.687382	FALSE	FALSE	FALSE	0.0183557	FALSE	FALSE	FALSE	FALSE	none	0.82681	-0.0377152	0.0403943	0.896975	FALSE	FALSE	FALSE	-0.0017809	0.723664	-0.0273354	0.0634768
BCORL1	23	129115083	129192058	q26.1	3010148369	0.107476	1	1	0.107476	1	NA	0.293793	0.967471	0.0238525	1	0.498825	Her2	0.934862	0.0509592	0.0211619	0.978653	FALSE	FALSE	FALSE	0.000477547	0.494049	0.112905	0.137553	0.759161	FALSE	FALSE	FALSE	0.0135109	FALSE	FALSE	FALSE	FALSE	none	0.749075	-0.0504875	0.0577062	0.841814	FALSE	FALSE	FALSE	-0.00377564	0.986575	0.0135924	0.00577062
BCS1L	2	219523487	219528166	q35	468774108	0.219512	1	1	1	1	NA	0.0642889	0.955079	0.677029	0.530369	0.955079	NA	NA	NA	NA	NA	NA	NA	NA	NA	NA	NA	NA	NA	NA	NA	NA	NA	NA	NA	NA	FALSE	NA	0.0264324	-0.222977	0.349994	0.0843531	FALSE	TRUE	FALSE	-0.239455	0.715939	-0.0209928	0.0606656
BDH1	3	197236654	197300194	q29	689686648	0.649734	0.572875	0.487518	0.649734	0.889916	NA	0.572875	0.497002	0.120272	1	0.85469	NA	0.511633	-0.235501	0.119623	0.69727	FALSE	FALSE	FALSE	-0.0368793	0.591614	0.284059	0.0985134	0.821202	FALSE	FALSE	FALSE	0.0243013	FALSE	FALSE	FALSE	FALSE	none	0.0777477	-0.660207	0.315422	0.176515	FALSE	FALSE	FALSE	-0.497281	0.00652216	-0.597768	0.469286
BDP1	5	70751442	70863649	q13.2	952378142	1	1	0.628694	0.0611451	0.683298	NA	0.00301148	0.994868	0.679276	0.630293	0.948684	Basal	0.150435	0.396488	0.310835	0.339581	FALSE	FALSE	FALSE	0.185975	0.00356623	0.394891	0.575045	0.0758943	FALSE	TRUE	FALSE	0.442195	FALSE	FALSE	FALSE	FALSE	none	0.0141821	-0.314578	0.406029	0.055911	FALSE	TRUE	FALSE	-0.39401	0.0907076	0.138204	0.284747
BECN1	17	40962152	40985367	q21.31	2541134016	0.395387	1	1	0.0148146	1	LumB	0.96058	0.992303	0.0140767	0.826226	0.171969	Her2	0.000282326	0.699005	0.666806	0.00984076	FALSE	TRUE	FALSE	1.40288	0.000653808	0.220675	0.639589	0.0341497	FALSE	TRUE	FALSE	0.323645	FALSE	FALSE	FALSE	FALSE	none	0.0030168	-0.302151	0.490939	0.021511	FALSE	TRUE	FALSE	-0.503788	0.318364	-0.0382773	0.172944
BEND3	6	107386386	107436473	q21	1169928346	0.0865982	1	0.165058	1	0.572875	NA	0.986622	0.25718	0.776168	0.0287475	0.976765	LumB	0.0124344	0.452243	0.475131	0.0782947	FALSE	TRUE	FALSE	0.500302	0.297895	0.118111	0.20787	0.610642	FALSE	FALSE	FALSE	0.0253009	FALSE	FALSE	FALSE	FALSE	none	0.00789059	-0.287732	0.463348	0.0381263	FALSE	TRUE	FALSE	-0.408227	0.0542087	-0.370444	0.342475
BET1	7	93592074	93633694	q21.3	1327249101	0.0419171	0.938744	0.909447	0.775394	0.704372	Basal	0.303871	0.889916	0.487518	0.649734	0.889916	NA	0.0674535	0.198499	0.326141	0.207606	FALSE	FALSE	FALSE	0.135527	0.133237	0.216249	0.270031	0.411867	FALSE	FALSE	FALSE	0.0833084	FALSE	FALSE	FALSE	FALSE	none	0.0315382	-0.214211	0.392475	0.0948081	FALSE	TRUE	FALSE	-0.219171	0.722267	-0.0576898	0.0702323
BET1L	11	167784	207428	p15.5	1816075674	0.299416	0.246467	1	0.731283	1	NA	0.119835	0.787039	0.357877	0.972476	0.787039	NA	0.0117091	0.415088	0.512878	0.0750766	FALSE	TRUE	FALSE	0.466764	0.0795863	0.597535	0.373002	0.320136	TRUE	FALSE	FALSE	0.295579	FALSE	FALSE	FALSE	FALSE	none	0.355045	-0.0725381	0.158193	0.512694	FALSE	FALSE	FALSE	-0.0210463	0.0265981	-0.232811	0.369117
BGN	23	152760397	152775012	q28	3033793683	0.165058	0.809979	1	0.165058	1	NA	0.359696	0.976765	0.00375915	1	0.564729	Her2	0.431256	0.197443	0.159719	0.636365	FALSE	FALSE	FALSE	0.0387568	0.431256	-0.135962	0.159719	0.716223	FALSE	FALSE	FALSE	-0.0197079	FALSE	FALSE	FALSE	FALSE	none	0.0109329	0.72506	0.432086	0.0470542	TRUE	TRUE	TRUE	0.962446	0.089853	0.366786	0.294059
BHLHE40	3	5020801	5027008	p26.1	497470795	0.165058	0.809979	0.341963	0.850286	1	NA	0.487518	0.809979	0.341963	0.850286	0.809979	NA	0.0539172	-0.800018	0.332351	0.183038	TRUE	FALSE	FALSE	-0.589981	0.0731729	-0.332951	0.310438	0.308852	TRUE	FALSE	FALSE	-0.169889	FALSE	FALSE	FALSE	FALSE	none	0.176901	-0.569288	0.237394	0.314107	FALSE	FALSE	FALSE	-0.286308	0.504054	-0.172968	0.120523
BICC1	10	60272900	60591195	q21.1	1740646043	0.395387	0.753676	0.267702	0.798462	1	NA	0.232078	1	0.328401	0.530369	0.759059	NA	0.384127	-0.863572	0.169958	0.594257	TRUE	FALSE	FALSE	-0.19519	0.413957	-0.0525534	0.15996	0.698216	FALSE	FALSE	FALSE	-0.00819887	FALSE	FALSE	FALSE	FALSE	none	0.959045	0.454291	0.0117485	0.983456	TRUE	FALSE	FALSE	0.00329134	0.220806	-0.108783	0.211472
BICD1	12	32259769	32536567	p11.21	1983174175	0.572875	0.85469	1	0.231447	0.497002	NA	1	0.809979	0.00985057	0.487518	1	Her2	0.920787	0.0725033	0.0208885	0.971133	FALSE	FALSE	FALSE	0.00092232	0.46021	0.0244299	0.132294	0.735548	FALSE	FALSE	FALSE	0.00325868	FALSE	FALSE	FALSE	FALSE	none	0.231637	-0.288177	0.214643	0.380738	FALSE	FALSE	FALSE	-0.120854	0.682346	-0.112944	0.0766582
BICD2	9	95473645	95527094	q22.31	1634633357	0.115947	1	1	1	0.48818	NA	0.530369	0.955079	0.930576	0.0642889	0.759059	NA	0.0804598	0.341668	0.332448	0.230079	FALSE	FALSE	FALSE	0.218026	0.516147	0.0827494	0.132979	0.773723	FALSE	FALSE	FALSE	0.00921946	FALSE	FALSE	FALSE	FALSE	none	0.00599417	-0.40088	0.438115	0.0322676	FALSE	TRUE	FALSE	-0.597805	0.428612	-0.0907242	0.132453
BID	22	18216906	18257536	q11.21	2847945626	0.0012442	1	1	1	1	Basal	0.780124	0.374373	0.568992	0.221037	0.98868	NA	0.451542	0.309469	0.163075	0.650713	FALSE	FALSE	FALSE	0.0577502	0.11336	0.246456	0.32615	0.378745	FALSE	FALSE	FALSE	0.103919	FALSE	FALSE	FALSE	FALSE	none	0.987924	-0.100788	0.00503997	0.997699	FALSE	FALSE	FALSE	-0.000100856	0.164977	-0.134402	0.231839
BIN1	2	127805603	127864931	q14.3	377056224	0.0439024	1	1	1	1	Basal	0.176148	0.938744	0.270296	0.455796	1	NA	NA	NA	NA	NA	NA	NA	NA	NA	NA	NA	NA	NA	NA	NA	NA	NA	NA	NA	NA	NA	NA	0.108785	-0.312066	0.25987	0.223056	FALSE	FALSE	FALSE	-0.203337	0.187603	-0.192257	0.214893
BIN2	12	51674822	51718452	q13.13	2002589228	0.850286	0.809979	1	0.0306993	0.809979	LumB	0.0419171	0.938744	0.618924	0.959163	0.704372	Basal	0.961802	0.107217	0.0134285	0.994077	FALSE	FALSE	FALSE	0.000276618	0.532317	0.00589291	0.120856	0.783012	FALSE	FALSE	FALSE	0.000626014	FALSE	FALSE	FALSE	FALSE	none	0.637293	-0.0242258	0.0852296	0.759228	FALSE	FALSE	FALSE	-0.00289808	0.290615	-0.245553	0.186243
BIN3	8	22477931	22526661	p21.3	1415273621	1	0.683298	0.628694	0.299416	0.683298	NA	0.0755171	0.896456	0.22542	0.945503	0.896456	NA	0.0193498	0.278754	0.517227	0.101017	FALSE	FALSE	FALSE	0.277529	0.44453	-0.108064	0.185421	0.725409	FALSE	FALSE	FALSE	-0.015066	FALSE	FALSE	FALSE	FALSE	none	5.71131e-07	-0.551769	0.746032	0.000709451	FALSE	TRUE	FALSE	-1.73756	0.00338205	-0.350497	0.478637
BIRC2	11	102217942	102249401	q22.2	1918125832	0.204108	1	0.542056	0.64491	1	NA	0.981238	0.0779879	0.413772	0.400284	0.96274	NA	0.262201	0.245281	0.254084	0.473628	FALSE	FALSE	FALSE	0.0796091	0.837457	0.0149125	0.0544466	0.947537	FALSE	FALSE	FALSE	0.000349008	FALSE	FALSE	FALSE	FALSE	none	0.00129843	-0.500672	0.514544	0.0128144	FALSE	TRUE	FALSE	-0.947422	0.0860726	-0.129767	0.284747
BIRC5	17	76210267	76221717	q25.3	2576382131	0.0633195	0.98868	0.852579	0.221037	0.908185	NA	1	1	0.341963	0.165058	0.41586	NA	7.83063e-05	1.43559	0.639064	0.00542881	TRUE	TRUE	TRUE	3.25203	0.0389191	-0.0157658	0.355036	0.229878	FALSE	FALSE	FALSE	-0.0100665	TRUE	FALSE	FALSE	FALSE	mrna	0.70072	-0.0544505	0.0847319	0.807003	FALSE	FALSE	FALSE	-0.00507069	0.0846141	-0.15791	0.351032
BIRC6	2	32582096	32843966	p22.3	281832717	0.115947	1	1	1	0.48818	NA	0.919939	0.889916	0.165058	0.303871	0.889916	NA	0.537903	-0.0744297	0.120002	0.716173	FALSE	FALSE	FALSE	-0.010791	0.126613	0.118002	0.280005	0.402357	FALSE	FALSE	FALSE	0.0466566	FALSE	FALSE	FALSE	FALSE	none	0.10748	-0.118573	0.26457	0.220843	FALSE	FALSE	FALSE	-0.0777738	0.543065	0.0407198	0.103043
BLM	15	91260558	91358859	q26.1	2398546277	0.572875	0.85469	0.809979	0.231447	0.85469	NA	0.231447	0.497002	0.41586	1	0.85469	NA	0.126996	0.284433	0.270571	0.306105	FALSE	FALSE	FALSE	0.146235	0.116571	0.0523043	0.277884	0.382994	FALSE	FALSE	FALSE	0.0218008	FALSE	FALSE	FALSE	FALSE	none	0.983583	-0.132608	0.00731272	0.997699	FALSE	FALSE	FALSE	-0.000132696	0.820894	-0.136709	0.0438763
BLMH	17	28575218	28619074	q11.2	2528747082	1	1	1	0.115947	0.48818	NA	0.221037	1	0.253894	0.497042	0.685763	NA	0.968696	-0.0546249	0.0167248	0.997848	FALSE	FALSE	FALSE	-5.11089e-05	1	-0.0268785	0	1	FALSE	FALSE	FALSE	0	FALSE	FALSE	FALSE	FALSE	none	0.03601	-0.555804	0.340529	0.103696	FALSE	FALSE	FALSE	-0.547044	0.101269	-0.180312	0.268586
BLNK	10	97951458	98031344	q24.1	1778324601	0.731283	0.683298	0.195504	0.731283	1	NA	0.0287475	1	0.449398	0.667245	0.846648	Basal	0.00629258	0.674545	0.504525	0.0530182	FALSE	TRUE	FALSE	0.860432	0.0278707	0.295975	0.420437	0.192863	FALSE	FALSE	FALSE	0.211548	FALSE	FALSE	FALSE	FALSE	none	0.0172012	-0.577099	0.394808	0.0633121	FALSE	TRUE	FALSE	-0.691661	0.00859171	-0.270746	0.432666
BLOC1S1	12	56109820	56113871	q13.2	2007024226	0.572875	0.85469	1	0.0544096	0.85469	NA	0.0254902	0.917437	0.555537	0.942456	0.917437	Basal	0.002696	0.43327	0.518927	0.0327831	FALSE	TRUE	FALSE	0.643124	0.464084	-0.0742883	0.13784	0.738315	FALSE	FALSE	FALSE	-0.00978811	FALSE	FALSE	FALSE	FALSE	none	0.0020747	-0.542973	0.518255	0.0171514	FALSE	TRUE	FALSE	-0.958727	0.167038	-0.0851044	0.245489
BLOC1S2	10	102033713	102046469	q24.31	1782406856	1	0.683298	0.027817	0.731283	1	Her2	0.0436049	1	0.509911	0.428041	0.880382	Basal	0.899787	-0.0266339	0.0318983	0.961157	FALSE	FALSE	FALSE	-0.000458251	0.65868	0.0181552	0.0956949	0.85752	FALSE	FALSE	FALSE	0.00121197	FALSE	FALSE	FALSE	FALSE	none	6.36653e-05	-0.5863	0.628378	0.00279658	FALSE	TRUE	FALSE	-1.49704	0.00590932	-0.184337	0.451898
BLOC1S3	19	45682003	45685059	q13.32	2705126325	0.572875	1	0.120272	0.572875	0.85469	NA	0.231447	0.85469	0.120272	1	0.85469	NA	0.0153722	0.16847	0.416825	0.0888754	FALSE	TRUE	FALSE	0.177099	0.373769	0.0574747	0.16088	0.671498	FALSE	FALSE	FALSE	0.00994054	FALSE	FALSE	FALSE	FALSE	none	0.373769	0.0769871	0.16088	0.530443	FALSE	FALSE	FALSE	0.0211992	0.444714	-0.0776832	0.138942
BLOC1S4	4	6717842	6719387	p16.1	697190266	1	1	1	0.395122	0.356098	NA	0.0107471	0.908185	0.568992	0.780124	0.98868	Basal	NA	NA	NA	NA	NA	NA	NA	NA	NA	NA	NA	NA	NA	NA	NA	NA	NA	NA	NA	FALSE	NA	0.0496702	-0.31811	0.315467	0.128887	FALSE	FALSE	FALSE	-0.283051	0.921362	-0.0137337	0.0182879
BLOC1S5	6	8013800	8064647	p24.3	1070555760	0.00195636	1	0.12804	0.864955	1	Basal	0.919939	0.572875	0.487518	0.649734	0.572875	NA	4.97044e-05	0.489712	0.668108	0.00429588	FALSE	TRUE	FALSE	1.15912	0.0773788	0.108138	0.315401	0.316478	FALSE	FALSE	FALSE	0.0540321	FALSE	FALSE	FALSE	FALSE	none	0.223421	-0.162526	0.237058	0.371792	FALSE	FALSE	FALSE	-0.0698375	0.4385	-0.0669497	0.153391
BLOC1S6	15	45879321	45908197	q21.1	2353165040	1	0.683298	0.628694	0.299416	0.683298	NA	0.00173473	0.930724	0.882829	0.826226	0.930724	Basal	0.0361848	0.40154	0.428031	0.14553	FALSE	FALSE	FALSE	0.336109	1	0.00597966	0.00725476	1	FALSE	FALSE	FALSE	0	FALSE	FALSE	FALSE	FALSE	none	0.00346096	-0.364238	0.477954	0.0232744	FALSE	TRUE	FALSE	-0.594845	0.285144	-0.0781706	0.182203
BLVRA	7	43798279	43846939	p13	1277455306	0.601342	0.967471	0.12804	0.864955	0.498825	NA	0.115947	1	0.438649	1	1	NA	0.484227	-0.292908	0.117299	0.676799	FALSE	FALSE	FALSE	-0.0496597	0.503509	-0.108959	0.112307	0.765797	FALSE	FALSE	FALSE	-0.0126268	FALSE	FALSE	FALSE	FALSE	none	0.106227	-0.944198	0.315838	0.219187	TRUE	FALSE	FALSE	-0.622402	0.52381	-0.184432	0.133354
BLVRB	19	40953696	40971747	q13.2	2700398018	0.303871	1	0.487518	0.649734	0.572875	NA	0.303871	0.889916	0.0306993	1	0.889916	Her2	0.869308	-0.0548849	0.0333416	0.943533	FALSE	FALSE	FALSE	-0.00138546	0.901795	-0.061716	0.0259323	0.975256	FALSE	FALSE	FALSE	-0.000671561	FALSE	FALSE	FALSE	FALSE	none	0.133184	-0.499058	0.270437	0.25667	FALSE	FALSE	FALSE	-0.294756	0.0273597	-0.318474	0.388985
BLZF1	1	169337208	169365778	q24.2	169337208	0.0575437	0.917928	0.784558	0.282715	0.987083	NA	1	1	1	1	1	NA	0.119121	0.206258	0.246545	0.295102	FALSE	FALSE	FALSE	0.109323	0.0985301	0.14045	0.260769	0.353951	FALSE	FALSE	FALSE	0.0633511	FALSE	FALSE	FALSE	FALSE	none	NA	NA	NA	NA	NA	NA	NA	NA	NA	NA	NA
BMP1	8	22022249	22069839	p21.3	1414817939	1	0.683298	0.628694	0.299416	0.683298	NA	0.0755171	0.896456	0.22542	0.945503	0.896456	NA	0.735423	0.0108619	0.087831	0.863584	FALSE	FALSE	FALSE	0.000691854	0.230005	-0.29279	0.283011	0.538608	TRUE	FALSE	FALSE	-0.0786808	FALSE	FALSE	FALSE	FALSE	none	0.0774362	0.1545	0.296808	0.176088	FALSE	FALSE	FALSE	0.116535	0.79996	0.0936135	0.0454571
BMP2K	4	79697496	79837526	q21.21	770169920	0.534709	1	0.438649	0.534709	1	NA	0.0436049	0.880382	0.509911	0.727046	0.983649	Basal	0.49	0.0692838	0.149528	0.679931	FALSE	FALSE	FALSE	0.0116075	0.540769	-0.0812605	0.133788	0.787402	FALSE	FALSE	FALSE	-0.00843514	FALSE	FALSE	FALSE	FALSE	none	0.4077	-0.100131	0.138071	0.5634	FALSE	FALSE	FALSE	-0.024951	0.314048	-0.0423445	0.167138
BMP8A	1	39957318	39991607	p34.3	39957318	0.0544096	1	0.41586	1	0.497002	NA	1	0.889916	0.0306993	0.303871	0.889916	Her2	0.135372	0.349792	0.269263	0.318148	FALSE	FALSE	FALSE	0.173976	0.781624	-0.243523	0.0538525	0.921157	FALSE	FALSE	FALSE	-0.00868557	FALSE	FALSE	FALSE	FALSE	none	0.00639063	0.532683	0.46442	0.0336213	TRUE	TRUE	TRUE	0.784847	0.121057	0.620052	0.27443
BMPR1A	10	88516407	88692595	q23.2	1768889550	1	0.595932	0.128429	0.64491	1	NA	0.0287475	1	0.449398	0.667245	0.846648	Basal	0.575613	0.0486267	0.118217	0.748111	FALSE	FALSE	FALSE	0.00612862	0.921481	-0.0529728	0.0262703	0.983741	FALSE	FALSE	FALSE	-0.00037713	FALSE	FALSE	FALSE	FALSE	none	0.0166434	-0.234066	0.391276	0.0619338	FALSE	TRUE	FALSE	-0.282768	0.107439	-0.150252	0.267715
BMPR1B	4	95679119	96079599	q22.3	786151543	0.204108	1	1	0.204108	1	NA	0.0642889	0.759059	0.677029	0.824399	0.955079	NA	0.280578	1.27604	0.211399	0.493702	TRUE	FALSE	FALSE	0.391151	0.181045	1.09144	0.258377	0.478535	TRUE	FALSE	FALSE	0.349355	FALSE	FALSE	FALSE	FALSE	none	0.987246	-1.16121	0.00533381	0.997699	TRUE	FALSE	FALSE	-0.00116199	0.910901	-0.293679	0.0213352
BMPR2	2	203241659	203432474	q33.1	452492280	0.0439024	1	1	1	1	Basal	0.530369	0.759059	0.328401	0.530369	0.955079	NA	NA	NA	NA	NA	NA	NA	NA	NA	NA	NA	NA	NA	NA	NA	NA	NA	NA	NA	NA	NA	NA	0.64168	-0.0502088	0.0779607	0.763423	FALSE	FALSE	FALSE	-0.00588622	1	-0.0337006	0
BNC2	9	16409501	16870841	p22.2	1555569213	0.002901	0.809979	1	0.850286	1	Basal	0.564981	0.930724	0.0900438	0.564981	0.930724	NA	0.619409	0.059667	0.110195	0.783125	FALSE	FALSE	FALSE	0.0063348	0.418071	-0.139721	0.175015	0.703568	FALSE	FALSE	FALSE	-0.0213345	FALSE	FALSE	FALSE	FALSE	none	0.785665	-0.0840969	0.0502096	0.867877	FALSE	FALSE	FALSE	-0.00517546	0.245085	-0.15749	0.203792
BNIP1	5	172571445	172591390	q35.1	1054198145	1	1	0.542056	0.0277871	1	LumB	0.000491846	0.983649	0.207346	0.991081	0.983649	Basal	0.42903	0.162312	0.167248	0.634186	FALSE	FALSE	FALSE	0.0321026	0.656054	0.0582712	0.0975616	0.856864	FALSE	FALSE	FALSE	0.00390932	FALSE	FALSE	FALSE	FALSE	none	0.00265723	-0.440271	0.483131	0.0199191	FALSE	TRUE	FALSE	-0.748783	0.119166	-0.089556	0.259365
BNIP2	15	59951345	59981733	q22.2	2367237064	1	0.753676	0.700892	0.107476	0.753676	NA	0.000491846	0.880382	0.817131	0.991081	0.880382	Basal	0.0232984	0.421142	0.441604	0.113608	FALSE	FALSE	FALSE	0.397807	0.156539	0.133728	0.286446	0.441309	FALSE	FALSE	FALSE	0.0475077	FALSE	FALSE	FALSE	FALSE	none	0.00237729	-0.366366	0.501458	0.0184964	FALSE	TRUE	FALSE	-0.63488	0.960655	-0.0184398	0.0112687
BNIP3	10	133781578	133795435	q26.3	1814154721	1	0.683298	0.027817	0.731283	1	Her2	0.0180024	1	0.729487	0.601342	0.806374	Basal	0.263553	0.219333	0.221054	0.474754	FALSE	FALSE	FALSE	0.0709611	0.521042	0.0885342	0.130365	0.777387	FALSE	FALSE	FALSE	0.00968235	FALSE	FALSE	FALSE	FALSE	none	0.415471	-0.351001	0.139973	0.570714	FALSE	FALSE	FALSE	-0.0854973	0.922393	-0.179328	0.0192119
BNIP3L	8	26240414	26363152	p21.2	1419036104	1	0.683298	0.628694	0.299416	0.683298	NA	0.0124556	0.896456	0.22542	0.99197	0.896456	Basal	0.611584	0.180193	0.126867	0.77648	FALSE	FALSE	FALSE	0.0197978	0.800052	-0.0105449	0.068313	0.931213	FALSE	FALSE	FALSE	-0.000326375	FALSE	FALSE	FALSE	FALSE	none	0.0233228	-0.326291	0.377027	0.0777398	FALSE	TRUE	FALSE	-0.361973	0.00590932	-0.297927	0.451898
BNIPL	1	151009046	151020076	q21.3	151009046	0.0575437	0.917928	0.784558	0.282715	0.987083	NA	1	1	1	1	1	NA	0.559635	-0.0308334	0.0948251	0.737875	FALSE	FALSE	FALSE	-0.00407054	0.799559	0.0695613	0.0426713	0.931152	FALSE	FALSE	FALSE	0.00215497	FALSE	FALSE	FALSE	FALSE	none	NA	NA	NA	NA	NA	NA	NA	NA	NA	NA	NA
BOD1	5	173034517	173043663	q35.2	1054661217	1	1	0.542056	0.0277871	1	LumB	0.000491846	0.983649	0.207346	0.991081	0.983649	Basal	0.972575	0.491389	0.0139374	0.998509	FALSE	FALSE	FALSE	0.000318394	0.111973	0.411012	0.320559	0.37633	FALSE	FALSE	FALSE	0.174446	FALSE	FALSE	FALSE	FALSE	none	0.000686115	-0.589968	0.539072	0.00908948	FALSE	TRUE	FALSE	-1.2044	0.0860763	-0.160736	0.284793
BOD1L1	4	13570362	13629347	p15.33	704042786	1	1	1	0.395122	0.356098	NA	0.0107471	0.908185	0.568992	0.780124	0.98868	Basal	NA	NA	NA	NA	NA	NA	NA	NA	NA	NA	NA	NA	NA	NA	NA	NA	NA	NA	NA	FALSE	NA	0.107292	-0.173063	0.260603	0.220609	FALSE	FALSE	FALSE	-0.113595	0.00861249	-0.157116	0.41605
BOK	2	242498136	242513546	q37.3	491748757	0.219512	1	1	1	1	NA	0.0107471	0.908185	0.852579	0.780124	0.908185	Basal	NA	NA	NA	NA	NA	NA	NA	NA	NA	NA	NA	NA	NA	NA	NA	NA	NA	NA	NA	FALSE	NA	6.65436e-05	-0.834324	0.598031	0.00286397	TRUE	TRUE	TRUE	-2.12171	0.00255275	-0.305573	0.467075
BOLA1	1	149859440	149872351	q21.2	149859440	0.0575437	0.917928	0.784558	0.282715	0.987083	NA	1	1	1	1	1	NA	0.00711786	0.4615	0.412489	0.0565154	FALSE	TRUE	FALSE	0.575875	0.259494	0.164123	0.180168	0.568819	FALSE	FALSE	FALSE	0.0402143	FALSE	FALSE	FALSE	FALSE	none	NA	NA	NA	NA	NA	NA	NA	NA	NA	NA	NA
BOLA3	2	74362525	74375121	p13.1	323613146	0.0611451	1	0.628694	1	0.683298	NA	0.889916	0.85469	0.120272	0.231447	1	NA	0.826727	0.189737	0.0437019	0.919429	FALSE	FALSE	FALSE	0.0069219	0.643341	-0.14086	0.0874038	0.848208	FALSE	FALSE	FALSE	-0.0100712	FALSE	FALSE	FALSE	FALSE	none	0.985126	-0.0707544	0.00634183	0.997699	FALSE	FALSE	FALSE	-7.08019e-05	0.37849	-0.166997	0.152204
BOP1	8	145486055	145515082	q24.3	1538281745	0.157497	0.829207	0.148268	0.691628	0.996653	NA	0.64491	0.164925	1	0.64491	1	NA	0.00114986	0.958727	0.519539	0.0206779	TRUE	TRUE	TRUE	1.61497	0.18856	0.217768	0.219805	0.490359	FALSE	FALSE	FALSE	0.067396	TRUE	FALSE	FALSE	FALSE	mrna	0.342037	-0.274187	0.217786	0.499717	FALSE	FALSE	FALSE	-0.0826058	0.0423787	-0.438189	0.435572
BPGM	7	134331560	134364565	q33	1367988587	0.0180024	0.967471	0.729487	0.864955	0.806374	Basal	0.64491	0.595932	0.128429	1	1	NA	0.305577	0.257126	0.172598	0.519972	FALSE	FALSE	FALSE	0.0730291	0.648872	0.0276012	0.0784534	0.851952	FALSE	FALSE	FALSE	0.00192063	FALSE	FALSE	FALSE	FALSE	none	0.465446	-0.168504	0.148888	0.616241	FALSE	FALSE	FALSE	-0.035428	0.680733	-0.0790941	0.086851
BPHL	6	3118608	3153812	p25.2	1065660568	0.00577797	1	0.270296	0.775394	1	Basal	0.775394	0.704372	0.270296	0.775394	0.704372	NA	0.00818949	0.472383	0.47537	0.0608465	FALSE	TRUE	FALSE	0.574306	0.133655	0.288155	0.278936	0.412847	FALSE	FALSE	FALSE	0.110712	FALSE	FALSE	FALSE	FALSE	none	0.037353	-0.35114	0.381081	0.106518	FALSE	FALSE	FALSE	-0.341511	0.799508	-0.112038	0.0510728
BPI	20	36888551	36965907	q11.23	2755461856	0.667245	0.976765	0.449398	0.359696	0.564729	NA	0.299416	1	0.027817	1	1	Her2	0.202764	0.258002	0.216333	0.403716	FALSE	FALSE	FALSE	0.101633	0.132628	-0.758867	0.254191	0.411637	TRUE	FALSE	FALSE	-0.292532	FALSE	FALSE	FALSE	FALSE	none	0.447194	0.0226533	0.156162	0.599817	FALSE	FALSE	FALSE	0.00502862	0.129246	-0.939241	0.300312
BPIFB1	20	31861286	31897684	q11.21	2750434591	0.959163	0.938744	0.0691648	0.176148	0.938744	NA	0.534709	1	0.438649	1	0.48818	NA	0.751191	-0.962526	0.0548249	0.873262	TRUE	FALSE	FALSE	-0.0566498	0.824399	-0.510737	0.0391606	0.940933	TRUE	FALSE	FALSE	-0.0135047	FALSE	FALSE	FALSE	FALSE	none	0.225616	-2.31701	0.233495	0.374526	TRUE	FALSE	FALSE	-0.988246	0.0857143	-1.76103	0.321845
BPNT1	1	220230824	220263804	q41	220230824	0.224606	0.97816	0.381076	0.224606	0.97816	NA	1	1	0.170732	1	1	NA	0.0951136	0.275995	0.266687	0.255912	FALSE	FALSE	FALSE	0.163364	0.0102539	0.39663	0.40003	0.123522	FALSE	FALSE	FALSE	0.360242	FALSE	FALSE	FALSE	FALSE	none	NA	NA	NA	NA	NA	NA	NA	NA	NA	NA	NA
BPTF	17	65821640	65980494	q24.2	2565993504	0.221037	0.98868	0.852579	0.0633195	0.908185	NA	1	1	0.542056	0.204108	0.595932	NA	0.000787365	0.466776	0.534237	0.0170287	FALSE	TRUE	FALSE	0.825642	0.000352038	0.355353	0.564477	0.0264445	FALSE	TRUE	FALSE	0.560627	FALSE	FALSE	FALSE	FALSE	none	0.747826	0.083114	0.0741249	0.841591	FALSE	FALSE	FALSE	0.00622517	0.0381028	-0.200184	0.4151
BRAF	7	140419127	140624564	q34	1374076154	0.176148	0.938744	0.618924	0.775394	0.704372	NA	1	0.595932	0.128429	0.64491	1	NA	0.242189	0.343471	0.196661	0.452335	FALSE	FALSE	FALSE	0.118339	0.0174786	0.165571	0.387858	0.15502	FALSE	FALSE	FALSE	0.134048	FALSE	FALSE	FALSE	FALSE	none	0.576026	-0.184568	0.111386	0.707149	FALSE	FALSE	FALSE	-0.0277754	0.53618	0.0155008	0.122525
BRAP	12	112079950	112123790	q24.12	2062994356	0.798462	0.753676	1	0.0148146	1	LumB	0.129035	0.846648	0.16525	0.897906	0.976765	NA	8.10783e-05	0.689549	0.662211	0.00542881	FALSE	TRUE	FALSE	1.56203	0.000297287	0.34273	0.628539	0.0254346	FALSE	TRUE	FALSE	0.546509	FALSE	FALSE	FALSE	FALSE	none	0.0519861	-0.121773	0.330111	0.133413	FALSE	FALSE	FALSE	-0.106527	0.341925	-0.0768928	0.165055
BRAT1	7	2577511	2595361	p22.3	1236234538	0.530369	0.759059	0.328401	0.824399	0.759059	NA	0.0544096	1	0.41586	0.889916	0.85469	NA	0.000411942	0.384749	0.586322	0.0119083	FALSE	TRUE	FALSE	0.740315	0.985299	0.10903	0.00651469	1	FALSE	FALSE	FALSE	0	FALSE	FALSE	FALSE	FALSE	none	4.65967e-07	-0.749689	0.761124	0.000685205	TRUE	TRUE	TRUE	-2.37215	0.00700815	-0.225383	0.489294
BRCA1	17	41196312	41277500	q21.31	2541368176	0.395387	1	1	0.0148146	1	LumB	0.96058	0.992303	0.0140767	0.826226	0.171969	Her2	0.000653808	1.07109	0.639589	0.0156434	TRUE	TRUE	TRUE	1.93403	0.0118428	0.804952	0.503506	0.128512	TRUE	FALSE	FALSE	0.717259	TRUE	FALSE	FALSE	FALSE	mrna	0.568093	-0.0651372	0.100419	0.700192	FALSE	FALSE	FALSE	-0.0100821	0.781797	0.0579417	0.0502096
BRCC3	23	154299695	154351349	q28	3035332981	0.231447	0.85469	0.809979	0.231447	1	NA	0.359696	0.976765	0.00375915	1	0.564729	Her2	0.0949148	0.318014	0.327008	0.25554	FALSE	FALSE	FALSE	0.188437	0.360322	-0.0937379	0.183942	0.661306	FALSE	FALSE	FALSE	-0.0168351	FALSE	FALSE	FALSE	FALSE	none	0.0420583	-0.141401	0.355092	0.115422	FALSE	FALSE	FALSE	-0.132594	0.174343	-0.0931726	0.240956
BRD1	22	50166931	50221160	q13.33	2879895651	0.0611451	1	1	0.731283	0.683298	NA	0.497042	0.374373	0.852579	0.221037	0.98868	NA	0.0506305	0.505942	0.394032	0.17626	FALSE	FALSE	FALSE	0.381403	0.00741577	0.439023	0.516318	0.10755	FALSE	FALSE	FALSE	0.425145	FALSE	FALSE	FALSE	FALSE	none	0.108552	-0.173162	0.270604	0.222682	FALSE	FALSE	FALSE	-0.112956	0.625833	-0.0104285	0.0848953
BRD2	6	32936437	32949282	p21.32	1095478397	0.0419171	1	0.0691648	0.775394	1	Basal	0.919939	0.572875	0.487518	0.649734	0.572875	NA	0.0960589	0.153462	0.298086	0.257537	FALSE	FALSE	FALSE	0.0904137	0.481178	0.0279454	0.129755	0.751675	FALSE	FALSE	FALSE	0.00346439	FALSE	FALSE	FALSE	FALSE	none	0.656691	-0.067765	0.0867576	0.774422	FALSE	FALSE	FALSE	-0.00752344	0.104075	-0.214985	0.301586
BRD3	9	136895427	136933657	q34.2	1676055139	0.649734	0.889916	0.487518	0.919939	0.231447	NA	0.303871	0.889916	0.487518	0.649734	0.889916	NA	0.00998089	0.533951	0.448259	0.0682309	FALSE	TRUE	FALSE	0.622596	0.0383505	0.200886	0.366757	0.22811	FALSE	FALSE	FALSE	0.12894	FALSE	FALSE	FALSE	FALSE	none	0.156781	-0.265205	0.255619	0.289389	FALSE	FALSE	FALSE	-0.142818	0.000886812	-0.302919	0.559397
BRD4	19	15347647	15443356	p13.12	2674791969	0.572875	0.85469	0.809979	0.231447	0.85469	NA	0.165058	1	0.00985057	1	1	Her2	0.015309	0.320278	0.410807	0.0888754	FALSE	TRUE	FALSE	0.336682	0.326704	0.0896005	0.174071	0.634526	FALSE	FALSE	FALSE	0.0177006	FALSE	FALSE	FALSE	FALSE	none	0.531496	-0.142359	0.114987	0.671664	FALSE	FALSE	FALSE	-0.0246064	0.0236711	-0.166372	0.390957
BRD7	16	50347398	50402845	q12.1	2460164509	0.889916	0.85469	0.0183445	0.572875	1	Her2	0.466499	0.103544	0.77458	0.747911	0.973531	NA	0.161394	0.221035	0.31607	0.350964	FALSE	FALSE	FALSE	0.100513	0.696997	0.0372081	0.0948209	0.879554	FALSE	FALSE	FALSE	0.00207388	FALSE	FALSE	FALSE	FALSE	none	0.00427041	-0.28809	0.48744	0.0264375	FALSE	TRUE	FALSE	-0.454542	0.927682	-0.0412305	0.0192411
BRD8	5	137475455	137514675	q31.2	1019102155	1	1	0.628694	0.00554845	1	LumB	0.000951038	0.98868	0.568992	0.944774	0.908185	Basal	0.973762	-0.0164649	0.0135873	0.998509	FALSE	FALSE	FALSE	-1.06684e-05	0.042349	0.266455	0.40762	0.23977	FALSE	FALSE	FALSE	0.165257	FALSE	FALSE	FALSE	FALSE	none	0.0667299	-0.164427	0.307745	0.157802	FALSE	FALSE	FALSE	-0.131852	0.937376	0.0204231	0.0159179
BRD9	5	850406	892939	p15.33	882477106	0.119835	0.994868	0.357877	0.865413	0.49967	NA	0.204108	1	0.542056	0.64491	1	NA	0.00185241	0.425943	0.499557	0.026729	FALSE	TRUE	FALSE	0.670015	0.72986	-0.0264499	0.0599468	0.896958	FALSE	FALSE	FALSE	-0.00124918	FALSE	FALSE	FALSE	FALSE	none	0.365669	-0.1764	0.202953	0.521548	FALSE	FALSE	FALSE	-0.0498693	0.456465	-0.0771498	0.169128
BRE	2	28112808	28561768	p23.2	277363429	0.0277871	1	1	1	0.595932	Basal	1	0.572875	0.165058	0.303871	0.889916	NA	0.230478	-0.0722437	0.221601	0.438686	FALSE	FALSE	FALSE	-0.0258522	0.151335	-0.123537	0.261892	0.437178	FALSE	FALSE	FALSE	-0.0443919	FALSE	FALSE	FALSE	FALSE	none	0.336496	-0.0941745	0.162951	0.492846	FALSE	FALSE	FALSE	-0.0289388	0.519194	-0.0535426	0.110574
BRF1	14	105675623	105781926	q32.33	2305611802	0.64491	1	0.542056	0.204108	1	NA	0.00367558	0.846648	0.776168	0.986622	0.846648	Basal	0.767179	-0.0760292	0.0656759	0.880036	FALSE	FALSE	FALSE	-0.00421958	0.621652	0.0187481	0.105081	0.83835	FALSE	FALSE	FALSE	0.00143563	FALSE	FALSE	FALSE	FALSE	none	0.00406784	-0.296788	0.463354	0.0257813	FALSE	TRUE	FALSE	-0.471505	0.0151801	-0.214418	0.396425
BRI3BP	12	125478246	125515777	q24.31	2076392652	0.850286	0.809979	0.760714	0.0306993	1	LumB	0.601342	0.806374	0.12804	0.864955	0.806374	NA	0.0363518	0.682749	0.396051	0.145717	FALSE	FALSE	FALSE	0.571112	0.189266	0.283303	0.255678	0.491777	FALSE	FALSE	FALSE	0.0873231	FALSE	FALSE	FALSE	FALSE	none	0.148029	-0.341228	0.252223	0.278004	FALSE	FALSE	FALSE	-0.189705	0.0144307	-0.335595	0.416319
BRIX1	5	34915481	34926101	p13.2	916542181	0.221037	0.98868	0.253894	0.497042	0.908185	NA	0.731283	0.683298	0.628694	0.299416	1	NA	0.0034815	0.513735	0.477536	0.0368604	FALSE	TRUE	FALSE	0.736408	0.199926	-0.00743755	0.217544	0.503867	FALSE	FALSE	FALSE	-0.00221404	FALSE	FALSE	FALSE	FALSE	none	0.487596	0.0895922	0.149461	0.633495	FALSE	FALSE	FALSE	0.0177623	0.574892	-0.145884	0.122286
BRK1	3	10157276	10168874	p25.3	502607270	0.165058	0.809979	0.341963	0.850286	1	NA	0.487518	0.809979	0.341963	0.850286	0.809979	NA	0.45186	0.127604	0.135132	0.650894	FALSE	FALSE	FALSE	0.0237969	0.616826	-0.0143628	0.0913054	0.836169	FALSE	FALSE	FALSE	-0.00111608	FALSE	FALSE	FALSE	FALSE	none	0.00610861	-0.508445	0.456527	0.0327159	FALSE	TRUE	FALSE	-0.755164	0.646579	0.0174342	0.0840009
BRMS1	11	66104804	66112596	q13.2	1882012694	0.717285	0.642228	0.883036	0.379528	0.642228	NA	0.649734	0.231447	0.165058	0.919939	1	NA	0.000633213	0.411833	0.57496	0.0152801	FALSE	TRUE	FALSE	0.747837	0.163353	0.145461	0.251545	0.452444	FALSE	FALSE	FALSE	0.050102	FALSE	FALSE	FALSE	FALSE	none	0.453359	-0.0714187	0.140694	0.604775	FALSE	FALSE	FALSE	-0.0155983	0.272631	0.0913131	0.203224
BRMS1L	14	36295524	36401531	q13.2	2236231703	0.889916	1	0.120272	0.572875	0.497002	NA	0.093218	0.806374	0.388509	0.980285	0.806374	NA	0.303932	0.234931	0.201824	0.518785	FALSE	FALSE	FALSE	0.0669582	0.980139	0.0284361	0.00961065	1	FALSE	FALSE	FALSE	0	FALSE	FALSE	FALSE	FALSE	none	0.00427041	-0.475635	0.48744	0.0264375	FALSE	TRUE	FALSE	-0.750447	0.524415	0.0282724	0.115446
BROX	1	222885895	222908538	q41	222885895	0.224606	0.97816	0.381076	0.224606	0.97816	NA	1	1	0.170732	1	1	NA	0.0001674	0.814531	0.558067	0.00770584	FALSE	TRUE	FALSE	1.72125	7.03041e-05	0.474789	0.58276	0.0119095	FALSE	TRUE	FALSE	0.913544	FALSE	FALSE	FALSE	FALSE	none	NA	NA	NA	NA	NA	NA	NA	NA	NA	NA	NA
BRPF1	3	9773413	9789702	p25.3	502223407	0.165058	0.809979	0.341963	0.850286	1	NA	0.487518	0.809979	0.341963	0.850286	0.809979	NA	0.00711947	0.378439	0.449222	0.0565154	FALSE	TRUE	FALSE	0.472229	0.238961	0.112	0.208176	0.546584	FALSE	FALSE	FALSE	0.0293825	FALSE	FALSE	FALSE	FALSE	none	0.0214707	-0.395299	0.390787	0.0733787	FALSE	TRUE	FALSE	-0.448439	0.90063	-0.0885988	0.0255655
BRPF3	6	36164521	36200567	p21.31	1098706481	0.127337	1	0.215442	0.717285	0.917437	NA	1	0.497002	0.120272	0.572875	0.85469	NA	0.304711	-0.00767961	0.184117	0.519533	FALSE	FALSE	FALSE	-0.00218398	0.167038	-0.0628956	0.245489	0.45872	FALSE	FALSE	FALSE	-0.0212872	FALSE	FALSE	FALSE	FALSE	none	0.437239	-0.175932	0.145948	0.590865	FALSE	FALSE	FALSE	-0.0402025	0.464084	-0.0529674	0.13784
BRWD1	21	40556102	40693485	q22.2	2822154927	0.0865982	0.572875	0.850286	0.649734	1	NA	0.303871	0.889916	0.487518	0.649734	0.889916	NA	0.0474981	0.234764	0.351939	0.170254	FALSE	FALSE	FALSE	0.180511	0.0526895	0.192349	0.34453	0.265108	FALSE	FALSE	FALSE	0.110904	FALSE	FALSE	FALSE	FALSE	none	0.0710321	-0.329784	0.322302	0.165186	FALSE	FALSE	FALSE	-0.2579	0.341475	-0.103934	0.174117
BSDC1	1	32830704	32860332	p35.1	32830704	0.64491	1	0.128429	1	0.595932	NA	0.775394	0.938744	0.0691648	0.455796	0.938744	NA	0.391097	0.102897	0.16708	0.59978	FALSE	FALSE	FALSE	0.0228439	0.497865	-0.193806	0.133664	0.760561	FALSE	FALSE	FALSE	-0.0230369	FALSE	FALSE	FALSE	FALSE	none	0.00338662	-0.424848	0.4698	0.0230735	FALSE	TRUE	FALSE	-0.695428	0.192382	-0.133701	0.218512
BSG	19	571297	583493	p13.3	2660015619	1	1	1	0.219512	1	NA	0.865413	0.787039	0.116827	0.630293	0.787039	NA	NA	NA	NA	NA	NA	NA	NA	NA	NA	NA	NA	NA	NA	NA	NA	NA	NA	NA	NA	FALSE	NA	0.0076514	-0.462217	0.416959	0.0375672	FALSE	TRUE	FALSE	-0.658747	0.657233	0.0198227	0.0730752
BSPRY	9	116111821	116133513	q32	1655271533	0.534709	1	1	1	0.0919325	NA	0.601342	0.967471	0.729487	0.093218	0.806374	NA	0.52381	0.362358	0.133354	0.708542	FALSE	FALSE	FALSE	0.0542213	0.779609	0.0247971	0.0631676	0.920536	FALSE	FALSE	FALSE	0.00089169	FALSE	FALSE	FALSE	FALSE	none	0.0213357	-0.618768	0.371861	0.0731068	FALSE	TRUE	FALSE	-0.702947	0.00505336	-0.39495	0.446733
BST1	4	15704573	15739936	p15.32	706176997	0.534709	1	1	0.534709	0.48818	NA	0.0436049	0.880382	0.509911	0.727046	0.983649	Basal	0.88	0.016718	0.0393493	0.949503	FALSE	FALSE	FALSE	0.000376214	0.94	-0.121537	0.0236096	0.991773	FALSE	FALSE	FALSE	-0.000436014	FALSE	FALSE	FALSE	FALSE	none	0.191304	0.0698952	0.215584	0.331368	FALSE	FALSE	FALSE	0.033528	0.0444306	-0.187545	0.32701
BST2	19	17513748	17516457	p13.11	2676958070	0.0419171	0.938744	0.909447	0.455796	0.938744	Basal	0.798462	1	0.00452719	1	0.753676	Her2	0.370496	-0.324917	0.156162	0.580962	TRUE	FALSE	FALSE	-0.0766322	0.587195	-0.166279	0.0961	0.819671	FALSE	FALSE	FALSE	-0.0143599	FALSE	FALSE	FALSE	FALSE	none	0.000421035	-2.01895	0.586894	0.00706234	TRUE	TRUE	TRUE	-4.34287	0.00335481	-0.631345	0.511166
BTAF1	10	93683526	93790082	q23.32	1774056669	1	0.595932	0.128429	0.64491	1	NA	0.0436049	1	0.207346	0.727046	0.880382	Basal	0.514515	0.378662	0.139374	0.699509	FALSE	FALSE	FALSE	0.0587708	0.0480268	0.255754	0.390246	0.255437	FALSE	FALSE	FALSE	0.151589	FALSE	FALSE	FALSE	FALSE	none	0.000457363	-0.588298	0.554329	0.00738609	FALSE	TRUE	FALSE	-1.25401	0.104927	-0.0555395	0.269536
BTBD10	11	13409548	13484844	p15.2	1829317438	0.487518	0.41586	0.760714	0.487518	1	NA	0.0259931	0.787039	0.357877	0.997667	0.787039	Basal	0.0886942	0.303586	0.362231	0.244947	FALSE	FALSE	FALSE	0.185469	0.102604	0.181595	0.348299	0.359035	FALSE	FALSE	FALSE	0.0807848	FALSE	FALSE	FALSE	FALSE	none	3.63908e-05	-0.490242	0.662733	0.00218419	FALSE	TRUE	FALSE	-1.30439	0.484353	0.042733	0.124263
BTBD2	19	1985447	2034880	p13.3	2661429769	1	1	1	0.219512	1	NA	0.691628	0.829207	0.148268	0.691628	0.829207	NA	NA	NA	NA	NA	NA	NA	NA	NA	NA	NA	NA	NA	NA	NA	NA	NA	NA	NA	NA	FALSE	NA	0.000161516	-0.488633	0.571694	0.00429233	FALSE	TRUE	FALSE	-1.15674	0.225662	-0.0868749	0.194847
BTBD7	14	93703896	93799438	q32.12	2293640075	0.534709	1	0.438649	0.534709	1	NA	0.0259931	0.948684	0.357877	0.972476	0.787039	Basal	0.267645	0.12628	0.247451	0.480491	FALSE	FALSE	FALSE	0.0401966	0.513834	-0.138498	0.152277	0.771799	FALSE	FALSE	FALSE	-0.0155804	FALSE	FALSE	FALSE	FALSE	none	0.000128029	-0.304356	0.592823	0.00383945	FALSE	TRUE	FALSE	-0.735241	0.27647	-0.101844	0.180218
BTBD9	6	38136227	38607924	p21.2	1100678187	0.0419171	1	0.270296	0.775394	0.938744	Basal	1	0.497002	0.120272	0.572875	0.85469	NA	0.218275	0.18694	0.219382	0.4241	FALSE	FALSE	FALSE	0.0696412	0.298676	0.101745	0.186142	0.611651	FALSE	FALSE	FALSE	0.0217221	FALSE	FALSE	FALSE	FALSE	none	0.256326	-0.17589	0.214059	0.408741	FALSE	FALSE	FALSE	-0.0683424	0.800523	-0.0269943	0.0513741
BTD	3	15642848	15687329	p25.1	508092842	0.165058	0.809979	0.341963	0.850286	1	NA	0.572875	0.85469	0.41586	0.572875	0.85469	NA	0.948539	0.126309	0.0153316	0.9858	FALSE	FALSE	FALSE	0.000784539	0.351778	-0.236343	0.168648	0.655158	FALSE	FALSE	FALSE	-0.0434053	FALSE	FALSE	FALSE	FALSE	none	0.00908494	-0.456649	0.438658	0.0414245	FALSE	TRUE	FALSE	-0.631429	0.252795	-0.306225	0.201922
BTF3	5	72794233	72801460	q13.2	954420933	1	1	0.628694	0.0611451	0.683298	NA	0.00301148	0.994868	0.679276	0.630293	0.948684	Basal	0.198936	0.203224	0.279751	0.399476	FALSE	FALSE	FALSE	0.0809866	0.129632	0.111941	0.326377	0.406223	FALSE	FALSE	FALSE	0.0437954	FALSE	FALSE	FALSE	FALSE	none	2.0165e-07	-0.882942	0.769873	0.000515437	TRUE	TRUE	TRUE	-2.90296	0.912933	-0.0055173	0.0210924
BTF3L4	1	52521797	52556388	p32.3	52521797	0.107476	1	0.700892	1	0.331406	NA	1	0.917437	0.00550709	0.379528	0.917437	Her2	0.47844	-0.0157996	0.134704	0.672483	FALSE	FALSE	FALSE	-0.00272256	0.190376	0.146941	0.242467	0.492165	FALSE	FALSE	FALSE	0.0452417	FALSE	FALSE	FALSE	FALSE	none	0.0119371	-0.333927	0.419705	0.0500576	FALSE	TRUE	FALSE	-0.434282	0.303404	-0.104446	0.178992
BTG3	21	18965971	18985265	q21.1	2800564796	0.00698898	0.85469	1	0.572875	1	Basal	0.824399	0.955079	0.0959824	0.824399	0.430939	NA	0.000611815	1.69624	0.598026	0.0149339	TRUE	TRUE	TRUE	3.09704	0.0745273	0.442438	0.335257	0.311573	FALSE	FALSE	FALSE	0.224069	TRUE	FALSE	FALSE	FALSE	mrna	0.644695	-0.227693	0.084691	0.765359	FALSE	FALSE	FALSE	-0.0264432	0.448653	-0.175429	0.136809
BTK	23	100604435	100641183	q22.1	2981637721	0.64491	1	1	0.0277871	1	LumB	0.293793	0.967471	0.0238525	1	0.498825	Her2	0.426862	-0.0147035	0.161295	0.632415	FALSE	FALSE	FALSE	-0.00292596	0.164103	-0.227227	0.27296	0.453343	FALSE	FALSE	FALSE	-0.0780693	FALSE	FALSE	FALSE	FALSE	none	0.123955	0.207722	0.256281	0.243413	TRUE	FALSE	FALSE	0.12747	0.140592	0.217583	0.245821
BTN2A1	6	26458150	26476849	p22.2	1089000110	0.0642889	1	0.0959824	0.530369	1	NA	0.717285	0.642228	0.555537	0.717285	0.642228	NA	0.0141398	0.453989	0.437037	0.0839469	FALSE	TRUE	FALSE	0.48849	0.50918	0.122295	0.123827	0.76986	FALSE	FALSE	FALSE	0.0138913	FALSE	FALSE	FALSE	FALSE	none	0.769499	0.0221377	0.059642	0.857017	FALSE	FALSE	FALSE	0.00148346	0.228413	-0.165201	0.230048
BTN3A1	6	26402465	26415444	p22.2	1088944425	0.0642889	1	0.0959824	0.530369	1	NA	0.717285	0.642228	0.555537	0.717285	0.642228	NA	0.73424	-0.026956	0.0655556	0.863152	FALSE	FALSE	FALSE	-0.00172283	0.287298	0.222189	0.196667	0.599953	FALSE	FALSE	FALSE	0.0492999	FALSE	FALSE	FALSE	FALSE	none	0.946111	0.404406	0.0170406	0.973587	TRUE	FALSE	FALSE	0.00470133	0.428669	-0.134799	0.153365
BTN3A2	6	26365387	26378546	p22.2	1088907347	0.0642889	1	0.0959824	0.530369	1	NA	0.717285	0.642228	0.555537	0.717285	0.642228	NA	0.269274	0.276615	0.203951	0.482065	FALSE	FALSE	FALSE	0.0876577	0.367089	0.192233	0.167531	0.66581	FALSE	FALSE	FALSE	0.0339579	FALSE	FALSE	FALSE	FALSE	none	0.402555	-0.197962	0.161885	0.558305	FALSE	FALSE	FALSE	-0.05011	0.11456	-0.249758	0.29821
BTNL9	5	180467225	180488523	q35.3	1062093925	1	1	0.542056	0.0277871	1	LumB	0.000951038	0.98868	0.253894	0.994169	0.908185	Basal	0.971383	-0.346483	0.014825	0.998376	TRUE	FALSE	FALSE	-0.000244557	0.914783	-0.0165685	0.02965	0.982028	FALSE	FALSE	FALSE	-0.000130499	FALSE	FALSE	FALSE	FALSE	none	0.09506	-0.560767	0.277199	0.202735	FALSE	FALSE	FALSE	-0.388652	0.891642	0.114383	0.0251999
BTRC	10	103113820	103317078	q24.32	1783486963	1	0.753676	0.0511068	0.798462	0.753676	NA	0.0287475	1	0.449398	0.359696	0.976765	Basal	1	-0.171486	0	1	FALSE	FALSE	FALSE	0	0.512422	0.0854239	0.134687	0.771799	FALSE	FALSE	FALSE	0.00960983	FALSE	FALSE	FALSE	FALSE	none	9.55879e-06	-0.970215	0.688679	0.00120359	TRUE	TRUE	TRUE	-2.83256	0.359269	-0.225396	0.159364
BUB1	2	111395275	111435691	q13	360645896	0.0439024	1	1	1	1	Basal	0.129035	0.976765	0.449398	0.359696	0.976765	NA	NA	NA	NA	NA	NA	NA	NA	NA	NA	NA	NA	NA	NA	NA	NA	NA	NA	NA	NA	NA	NA	0.0131502	0.796438	0.393798	0.0534067	TRUE	TRUE	TRUE	1.01339	0.0237559	0.40679	0.360982
BUB1B	15	40453224	40513337	q15.1	2347738943	1	0.595932	0.542056	0.204108	1	NA	0.0170558	0.930724	0.882829	0.564981	0.930724	Basal	0.347073	0.363635	0.205548	0.558808	FALSE	FALSE	FALSE	0.0919043	0.388105	0.145613	0.189737	0.682588	FALSE	FALSE	FALSE	0.0241486	FALSE	FALSE	FALSE	FALSE	none	0.231731	0.395533	0.20041	0.380738	TRUE	FALSE	FALSE	0.165876	0.140767	0.27744	0.245502
BUB3	10	124913793	124924886	q26.13	1805286936	1	0.683298	0.027817	0.731283	1	Her2	0.0287475	1	0.776168	0.359696	0.846648	Basal	0.927784	0.0238186	0.024025	0.974858	FALSE	FALSE	FALSE	0.000263401	0.284454	-0.065974	0.216225	0.5977	FALSE	FALSE	FALSE	-0.0147463	FALSE	FALSE	FALSE	FALSE	none	0.00859171	-0.386609	0.432666	0.040386	FALSE	TRUE	FALSE	-0.538843	0.311056	-0.0410399	0.173067
BUD13	11	116618886	116643704	q23.3	1932526776	1	1	1	0.219512	1	NA	0.219876	0.314237	0.431008	0.778963	0.996872	NA	NA	NA	NA	NA	NA	NA	NA	NA	NA	NA	NA	NA	NA	NA	NA	NA	NA	NA	NA	FALSE	NA	0.00259368	-0.37135	0.466021	0.0195757	FALSE	TRUE	FALSE	-0.63437	0.243884	-0.0395977	0.187734
BUD31	7	99006264	99017239	q22.1	1332663291	0.0254902	1	0.883036	0.717285	0.642228	Basal	0.303871	0.889916	0.487518	0.649734	0.889916	NA	0.458441	0.231205	0.136553	0.657022	FALSE	FALSE	FALSE	0.0421765	0.458441	0.0520324	0.136553	0.734582	FALSE	FALSE	FALSE	0.00697026	FALSE	FALSE	FALSE	FALSE	none	1.90475e-05	-0.518575	0.687836	0.00160054	FALSE	TRUE	FALSE	-1.4498	0.814274	-0.00800955	0.0468979
BYSL	6	41888926	41900784	p21.1	1104430886	0.0254902	1	0.555537	0.717285	0.917437	Basal	1	0.572875	0.0306993	0.649734	0.889916	Her2	0.00154361	0.825679	0.539025	0.0240781	FALSE	TRUE	FALSE	1.33626	0.109207	0.255817	0.28748	0.37186	FALSE	FALSE	FALSE	0.109904	FALSE	FALSE	FALSE	FALSE	none	0.0259873	-0.461871	0.398632	0.083559	FALSE	TRUE	FALSE	-0.4979	0.506929	-0.133752	0.125061
BZW1	2	201675317	201688569	q33.1	450925938	0.0439024	1	1	1	1	Basal	0.530369	0.759059	0.328401	0.530369	0.955079	NA	NA	NA	NA	NA	NA	NA	NA	NA	NA	NA	NA	NA	NA	NA	NA	NA	NA	NA	NA	NA	NA	0.443121	-0.0727756	0.126686	0.596166	FALSE	FALSE	FALSE	-0.0163478	0.209822	0.145976	0.204647
BZW2	7	16685756	16746148	p21.1	1250342783	0.359696	0.846648	0.16525	0.897906	0.846648	NA	0.0277871	1	0.542056	1	1	Basal	0.270099	0.399287	0.185341	0.482291	FALSE	FALSE	FALSE	0.126451	0.485983	0.12645	0.118413	0.75441	FALSE	FALSE	FALSE	0.0154765	FALSE	FALSE	FALSE	FALSE	none	0.147123	-0.523137	0.288974	0.276763	FALSE	FALSE	FALSE	-0.291854	0.973675	0.0654115	0.0131352
C10orf11	10	77360998	78319925	q22.2	1757734141	0.850286	0.809979	0.00985057	0.850286	1	Her2	0.176148	1	0.618924	0.455796	0.704372	NA	0.385911	-0.221319	0.165618	0.596146	FALSE	FALSE	FALSE	-0.0497187	0.885738	0.0492432	0.0313332	0.969277	FALSE	FALSE	FALSE	0.00066735	FALSE	FALSE	FALSE	FALSE	none	0.00949173	-0.635002	0.438775	0.0424243	FALSE	TRUE	FALSE	-0.871468	0.0906226	-0.24656	0.293569
C10orf12	10	98741041	98745582	q24.1	1779114184	0.731283	0.683298	0.195504	0.731283	1	NA	0.0287475	1	0.449398	0.667245	0.846648	Basal	0.447194	0.233782	0.156162	0.647055	FALSE	FALSE	FALSE	0.0441986	0.113489	0.128958	0.312325	0.378745	FALSE	FALSE	FALSE	0.0543755	FALSE	FALSE	FALSE	FALSE	none	0.2958	0.147276	0.178475	0.451608	FALSE	FALSE	FALSE	0.0508454	0.688843	0.0785455	0.0703083
C10orf2	10	102747124	102754158	q24.31	1783120267	1	0.683298	0.027817	0.731283	1	Her2	0.0287475	1	0.449398	0.359696	0.976765	Basal	0.185705	0.156097	0.264275	0.382707	FALSE	FALSE	FALSE	0.0651133	0.411198	0.0410191	0.168175	0.6977	FALSE	FALSE	FALSE	0.00641257	FALSE	FALSE	FALSE	FALSE	none	0.431605	-0.155102	0.135208	0.585673	FALSE	FALSE	FALSE	-0.0360372	0.619387	-0.13455	0.0865333
C10orf35	10	71390007	71393352	q22.1	1751763150	0.731283	0.683298	0.195504	0.731283	1	NA	0.232078	1	0.328401	0.530369	0.759059	NA	0.00545661	1.13564	0.493172	0.0487013	TRUE	TRUE	TRUE	1.49048	0.222172	0.876924	0.235865	0.527529	TRUE	FALSE	FALSE	0.243569	TRUE	FALSE	FALSE	FALSE	mrna	0.0164118	-0.4952	0.397101	0.0613045	FALSE	TRUE	FALSE	-0.600434	0.98681	-0.0832827	0.00559297
C10orf54	10	73507316	73533255	q22.1	1753880459	0.487518	0.809979	0.082049	0.850286	1	NA	0.176148	1	0.618924	0.455796	0.704372	NA	0.564494	-0.107625	0.111904	0.740255	FALSE	FALSE	FALSE	-0.0140578	1	0.0963889	0.00447617	1	FALSE	FALSE	FALSE	0	FALSE	FALSE	FALSE	FALSE	none	0.274097	-0.129403	0.192556	0.428483	FALSE	FALSE	FALSE	-0.0476288	0.663459	-0.0651808	0.0789163
C10orf76	10	103605356	103815950	q24.32	1783978499	1	0.753676	0.0511068	0.798462	0.753676	NA	0.0287475	1	0.449398	0.359696	0.976765	Basal	0.00336475	0.223228	0.538748	0.0364876	FALSE	TRUE	FALSE	0.320969	0.216108	0.0804344	0.246926	0.523237	FALSE	FALSE	FALSE	0.0226263	FALSE	FALSE	FALSE	FALSE	none	0.00010246	-0.285497	0.620381	0.00348925	FALSE	TRUE	FALSE	-0.701542	0.0161422	-0.146476	0.404101
C10orf88	10	124690419	124713919	q26.13	1805063562	1	0.683298	0.027817	0.731283	1	Her2	0.0287475	1	0.776168	0.359696	0.846648	Basal	0.00802676	0.343175	0.492512	0.0601517	FALSE	TRUE	FALSE	0.418932	0.564499	0.269658	0.120125	0.804527	FALSE	FALSE	FALSE	0.0254717	FALSE	FALSE	FALSE	FALSE	none	0.00150931	-0.424339	0.513791	0.0139588	FALSE	TRUE	FALSE	-0.787213	0.596913	-0.0171536	0.0919416
C11orf30	11	76155967	76264069	q13.5	1892063857	0.959163	0.36258	0.618924	0.455796	0.704372	NA	0.303871	0.231447	0.487518	0.919939	1	NA	0.0219838	0.399602	0.403293	0.110179	FALSE	FALSE	FALSE	0.382779	0.346604	0.173866	0.171838	0.652076	FALSE	FALSE	FALSE	0.0322871	FALSE	FALSE	FALSE	FALSE	none	0.0108083	-0.339577	0.458576	0.0465861	FALSE	TRUE	FALSE	-0.45223	0.304001	-0.0982419	0.194172
C11orf31	11	57508825	57510986	q12.1	1873416715	0.0611451	0.683298	0.628694	1	1	NA	0.897906	0.0733197	0.449398	0.667245	0.976765	NA	0.00488047	0.620149	0.516537	0.0455761	FALSE	TRUE	FALSE	0.831783	0.0862876	0.267532	0.33635	0.331004	FALSE	FALSE	FALSE	0.12846	FALSE	FALSE	FALSE	FALSE	none	0.00194531	-0.510112	0.502975	0.0164875	FALSE	TRUE	FALSE	-0.90945	0.0950083	-0.210944	0.281233
C11orf48	11	62430287	62439727	q12.3	1878338177	0.395387	0.331406	0.700892	1	0.753676	NA	0.601342	0.498825	0.388509	0.601342	0.967471	NA	0.0203111	0.551893	0.43382	0.104327	FALSE	FALSE	FALSE	0.54174	0.764246	-0.0082972	0.0634858	0.912473	FALSE	FALSE	FALSE	-0.000330063	FALSE	FALSE	FALSE	FALSE	none	0.0178355	-0.35581	0.398173	0.0648382	FALSE	TRUE	FALSE	-0.422762	0.0262019	-0.164236	0.37509
C11orf54	11	93474757	93497915	q21	1909382647	0.299416	1	0.628694	0.731283	0.683298	NA	0.996268	0.0408886	0.30431	0.276238	0.992303	LumA	0.235225	0.346323	0.253917	0.444141	FALSE	FALSE	FALSE	0.122071	0.534114	0.331148	0.13784	0.783012	FALSE	FALSE	FALSE	0.0351784	FALSE	FALSE	FALSE	FALSE	none	0.00538023	-0.283935	0.456829	0.0302163	FALSE	TRUE	FALSE	-0.431513	0.299687	-0.14648	0.176922
C11orf57	11	111944810	111955874	q23.1	1927852700	0.395122	1	1	0.395122	1	NA	0.842503	0.170793	0.270942	0.599716	0.987607	NA	NA	NA	NA	NA	NA	NA	NA	NA	NA	NA	NA	NA	NA	NA	NA	NA	NA	NA	NA	FALSE	NA	0.0070289	-0.394514	0.426305	0.0354899	FALSE	TRUE	FALSE	-0.572004	0.146121	-0.164104	0.235828
C11orf58	11	16634679	16778428	p15.1	1832542569	0.395387	0.331406	0.700892	0.798462	1	NA	0.221037	0.685763	0.253894	0.944774	0.908185	NA	0.0591417	0.367881	0.381771	0.193189	FALSE	FALSE	FALSE	0.262673	0.400429	-0.187108	0.17816	0.692029	FALSE	FALSE	FALSE	-0.029914	FALSE	FALSE	FALSE	FALSE	none	0.000684286	-0.396518	0.55412	0.00908948	FALSE	TRUE	FALSE	-0.809475	0.0181713	-0.262935	0.397399
C11orf68	11	65684279	65686588	q13.1	1881592169	0.572875	0.497002	0.809979	0.889916	0.497002	NA	0.717285	0.295465	0.215442	0.717285	1	NA	0.295209	0.105445	0.194597	0.510942	FALSE	FALSE	FALSE	0.0307507	0.549648	0.127748	0.113515	0.796002	FALSE	FALSE	FALSE	0.012658	FALSE	FALSE	FALSE	FALSE	none	0.00127935	-0.479669	0.538713	0.0127114	FALSE	TRUE	FALSE	-0.90936	0.155134	-0.106879	0.252309
C11orf73	11	86013253	86056969	q14.2	1901921143	0.731283	0.683298	0.628694	0.731283	0.683298	NA	0.96058	0.436651	0.30431	0.276238	0.930724	NA	0.120365	0.584467	0.326464	0.296796	FALSE	FALSE	FALSE	0.308331	1	-0.0653324	0.00725476	1	FALSE	FALSE	FALSE	0	FALSE	FALSE	FALSE	FALSE	none	0.0193646	-0.395413	0.388172	0.0686713	FALSE	TRUE	FALSE	-0.459954	0.185581	-0.115755	0.224453
C11orf74	11	36616051	36694823	p12	1852523941	0.231447	0.497002	0.809979	0.889916	0.85469	NA	0.293793	0.498825	0.388509	0.864955	0.967471	NA	0.900948	-0.00108147	0.0288319	0.961157	FALSE	FALSE	FALSE	-1.86072e-05	0.0213075	-0.301103	0.432479	0.169595	TRUE	FALSE	FALSE	-0.232026	FALSE	FALSE	FALSE	FALSE	none	0.181319	-0.209635	0.237306	0.319189	FALSE	FALSE	FALSE	-0.103969	0.702868	0.0235079	0.0705505
C11orf84	11	63580860	63595190	q13.1	1879488750	0.299416	0.683298	0.628694	1	0.683298	NA	0.727046	0.314134	0.509911	0.428041	0.983649	NA	0.801034	0.0562901	0.0574169	0.901307	FALSE	FALSE	FALSE	0.00254022	0.899787	-0.115417	0.0318983	0.974567	FALSE	FALSE	FALSE	-0.00129131	FALSE	FALSE	FALSE	FALSE	none	0.949501	-0.0873183	0.0133697	0.97571	FALSE	FALSE	FALSE	-0.00093248	0.308723	-0.153495	0.173807
C12orf10	12	53693470	53700961	q13.13	2004607876	0.850286	0.809979	1	0.0306993	0.809979	LumB	0.0105965	0.955079	0.677029	0.971414	0.759059	Basal	0.258049	0.292762	0.21767	0.469331	FALSE	FALSE	FALSE	0.0961783	0.0879996	0.282542	0.321773	0.334992	FALSE	FALSE	FALSE	0.134198	FALSE	FALSE	FALSE	FALSE	none	0.00273619	-0.326521	0.500611	0.0201482	FALSE	TRUE	FALSE	-0.553703	0.000379492	-0.358572	0.580956
C12orf29	12	88427623	88443937	q21.32	2039342029	1	0.809979	1	0.0306993	0.41586	LumB	0.303871	0.889916	0.165058	0.919939	0.889916	NA	0.000699376	0.587038	0.560047	0.0162586	FALSE	TRUE	FALSE	1.05016	0.000552014	0.428756	0.568105	0.0324761	FALSE	TRUE	FALSE	0.638177	FALSE	FALSE	FALSE	FALSE	none	0.00410667	-0.468702	0.478665	0.0258831	FALSE	TRUE	FALSE	-0.743822	0.0368865	-0.181046	0.358162
C12orf4	12	4596894	4647674	p13.32	1955511300	0.850286	0.809979	0.760714	0.487518	0.41586	NA	0.959163	0.36258	0.270296	0.455796	0.938744	NA	0.532317	0.250733	0.120856	0.713588	FALSE	FALSE	FALSE	0.0367456	0.631388	-0.0145233	0.0939995	0.84205	FALSE	FALSE	FALSE	-0.00108434	FALSE	FALSE	FALSE	FALSE	none	1	-0.0725188	0.00315665	1	FALSE	FALSE	FALSE	0	0.0980884	-0.130469	0.287255
C12orf43	12	121440225	121454305	q24.31	2072354631	0.798462	0.753676	1	0.0148146	1	LumB	0.601342	0.806374	0.0238525	0.864955	0.967471	Her2	0.000159261	0.685218	0.634858	0.00752794	FALSE	TRUE	FALSE	1.45494	0.00158199	0.697641	0.560792	0.0499981	TRUE	TRUE	TRUE	0.907664	FALSE	TRUE	FALSE	FALSE	protein	0.16905	-0.190388	0.236595	0.304207	FALSE	FALSE	FALSE	-0.0983984	0.105523	-0.108404	0.27699
C12orf45	12	105380088	105443515	q23.3	2056294494	0.487518	0.809979	1	0.165058	0.809979	NA	0.293793	0.806374	0.12804	0.864955	0.967471	NA	0.0898753	0.484009	0.325865	0.247077	FALSE	FALSE	FALSE	0.293874	0.155275	0.305553	0.275732	0.441309	FALSE	FALSE	FALSE	0.10855	FALSE	FALSE	FALSE	FALSE	none	0.380823	-0.0960982	0.15498	0.53766	FALSE	FALSE	FALSE	-0.0258977	0.726737	-0.0249569	0.0638153
C12orf49	12	117153593	117175875	q24.22	2068067999	0.798462	0.753676	1	0.0148146	1	LumB	0.232078	0.759059	0.0959824	0.971414	0.955079	NA	0.127342	0.267575	0.289928	0.306504	FALSE	FALSE	FALSE	0.137417	0.0620984	-0.19522	0.349913	0.284024	FALSE	FALSE	FALSE	-0.106716	FALSE	FALSE	FALSE	FALSE	none	0.0623524	-0.315311	0.317208	0.15097	FALSE	FALSE	FALSE	-0.258905	0.344348	-0.0865967	0.164478
C12orf57	12	7052141	7055166	p13.31	1957966547	0.572875	0.85469	0.41586	0.889916	0.497002	NA	0.942456	0.295465	0.0474941	0.717285	1	Her2	0.877011	-0.0501504	0.0324329	0.949059	FALSE	FALSE	FALSE	-0.00113875	0.411266	0.0970245	0.154056	0.6977	FALSE	FALSE	FALSE	0.015168	FALSE	FALSE	FALSE	FALSE	none	0.0679823	-0.350482	0.3205	0.159651	FALSE	FALSE	FALSE	-0.279274	0.475036	0.0797966	0.129564
C12orf65	12	123717463	123742506	q24.31	2074631869	0.798462	0.753676	1	0.0148146	1	LumB	0.667245	0.846648	0.0350154	0.897906	0.846648	Her2	0.041958	0.779482	0.392837	0.158089	FALSE	FALSE	FALSE	0.624441	0.798324	0.350489	0.0561196	0.931152	FALSE	FALSE	FALSE	0.0108579	FALSE	FALSE	FALSE	FALSE	none	0.0563609	-0.286147	0.324419	0.141155	FALSE	FALSE	FALSE	-0.243311	0.777652	-0.140174	0.0512241
C12orf66	12	64580096	64616076	q14.2	2015494502	0.649734	0.889916	1	0.0141739	0.889916	LumB	0.231447	0.85469	0.41586	0.889916	0.85469	NA	0.348599	0.18273	0.16888	0.559412	FALSE	FALSE	FALSE	0.0460971	0.0286785	0.178101	0.37998	0.195735	FALSE	FALSE	FALSE	0.126155	FALSE	FALSE	FALSE	FALSE	none	0.173903	-0.131077	0.246183	0.310814	FALSE	FALSE	FALSE	-0.0665214	0.21969	-0.103794	0.223103
C12orf73	12	104343980	104359486	q23.3	2055258386	0.798462	0.753676	1	0.107476	0.753676	NA	0.293793	0.806374	0.12804	0.864955	0.967471	NA	0.00528747	0.796437	0.507887	0.047847	FALSE	TRUE	FALSE	1.05141	0.051659	0.270972	0.370334	0.263744	FALSE	FALSE	FALSE	0.156843	FALSE	FALSE	FALSE	FALSE	none	0.555259	-0.155606	0.103871	0.691599	FALSE	FALSE	FALSE	-0.0249197	0.853133	-0.14252	0.0346237
C12orf75	12	105629068	105789875	q23.3	2056543474	0.487518	0.809979	1	0.165058	0.809979	NA	0.359696	0.846648	0.16525	0.667245	0.976765	NA	0.2404	-0.239987	0.234255	0.449588	FALSE	FALSE	FALSE	-0.08332	0.935426	-0.12324	0.0212959	0.991001	FALSE	FALSE	FALSE	-0.000483816	FALSE	FALSE	FALSE	FALSE	none	0.769218	-0.183699	0.0540108	0.85692	FALSE	FALSE	FALSE	-0.0123188	0.822503	-0.0841434	0.0420084
C14orf1	14	76116134	76127532	q24.3	2276052313	0.64491	1	0.542056	0.204108	1	NA	0.0259931	0.787039	0.679276	0.972476	0.787039	Basal	0.066629	0.248732	0.388993	0.206343	FALSE	FALSE	FALSE	0.170483	0.0212309	0.267777	0.473557	0.169328	FALSE	FALSE	FALSE	0.206529	FALSE	FALSE	FALSE	FALSE	none	0.00905387	-0.270799	0.424623	0.0414113	FALSE	TRUE	FALSE	-0.374483	0.868875	-0.0477984	0.0299734
C14orf119	14	23563974	23569665	q11.2	2223500153	0.572875	1	0.120272	0.572875	0.85469	NA	0.303871	0.572875	0.487518	0.919939	0.889916	NA	0.0461506	-0.154564	0.353888	0.166863	FALSE	FALSE	FALSE	-0.120195	0.685202	0.107014	0.0769322	0.871813	FALSE	FALSE	FALSE	0.00637554	FALSE	FALSE	FALSE	FALSE	none	0.0109727	-0.191246	0.436274	0.0471565	FALSE	TRUE	FALSE	-0.25368	0.254405	-0.103501	0.204063
C14orf142	14	93669239	93673439	q32.12	2293605418	0.534709	1	0.438649	0.534709	1	NA	0.0259931	0.948684	0.357877	0.972476	0.787039	Basal	0.354602	-0.254126	0.209381	0.564988	FALSE	FALSE	FALSE	-0.0630133	0.138905	-0.17196	0.323589	0.420508	FALSE	FALSE	FALSE	-0.0646957	FALSE	FALSE	FALSE	FALSE	none	0.0188431	-0.304091	0.379407	0.0674452	FALSE	TRUE	FALSE	-0.356105	0.000498652	-0.30309	0.545397
C14orf159	14	91526677	91691976	q32.11	2291462856	0.534709	1	0.438649	0.534709	1	NA	0.0259931	0.948684	0.357877	0.972476	0.787039	Basal	0.0180689	0.436142	0.475867	0.0979353	FALSE	TRUE	FALSE	0.440094	0.83004	-0.132468	0.057104	0.943683	FALSE	FALSE	FALSE	-0.00333477	FALSE	FALSE	FALSE	FALSE	none	0.0133969	-0.258041	0.398377	0.0537812	FALSE	TRUE	FALSE	-0.327549	0.0133969	-0.51028	0.398377
C14orf166	14	52456193	52471420	q22.1	2252392372	1	1	0.267702	0.395387	0.331406	NA	0.0107471	0.908185	0.568992	0.944774	0.908185	Basal	0.975325	0.0206834	0.0127257	0.998509	FALSE	FALSE	FALSE	1.34018e-05	0.474602	0.0865058	0.152708	0.747189	FALSE	FALSE	FALSE	0.010949	FALSE	FALSE	FALSE	FALSE	none	0.00652432	-0.250276	0.453371	0.034102	FALSE	TRUE	FALSE	-0.367211	0.986964	0.00422063	0.00559717
C14orf2	14	104378625	104394606	q32.33	2304314804	0.64491	1	0.542056	0.204108	1	NA	0.00367558	0.846648	0.776168	0.986622	0.846648	Basal	0.0586895	-0.263884	0.367785	0.192868	FALSE	FALSE	FALSE	-0.188608	0.921481	-0.0120061	0.0262703	0.983741	FALSE	FALSE	FALSE	-8.54752e-05	FALSE	FALSE	FALSE	FALSE	none	0.0879972	-0.178563	0.283161	0.192804	FALSE	FALSE	FALSE	-0.127652	0.243732	-0.0940723	0.195638
C15orf39	15	75487984	75504510	q24.2	2382773703	0.798462	0.753676	0.700892	0.107476	1	NA	0.000959421	0.759059	0.677029	1	0.955079	Basal	0.2325	-0.362166	0.229943	0.440849	TRUE	FALSE	FALSE	-0.128826	0.19248	0.122091	0.249938	0.494183	FALSE	FALSE	FALSE	0.0373737	FALSE	FALSE	FALSE	FALSE	none	0.525696	-0.00430116	0.11161	0.666123	FALSE	FALSE	FALSE	-0.00075892	0.797303	-0.0305589	0.0469938
C15orf40	15	83657193	83680393	q25.2	2390942912	0.487518	0.809979	0.760714	0.165058	1	NA	0.00577797	0.704372	0.618924	1	0.938744	Basal	0.173716	0.369566	0.255141	0.36734	FALSE	FALSE	FALSE	0.160736	0.158393	0.0896604	0.264094	0.442403	FALSE	FALSE	FALSE	0.0317561	FALSE	FALSE	FALSE	FALSE	none	0.00124827	-0.509331	0.533474	0.0125154	FALSE	TRUE	FALSE	-0.96903	0.0596887	-0.201925	0.325135
C15orf41	15	36871812	37102449	q14	2344157531	1	0.595932	0.542056	0.204108	1	NA	0.0107471	0.908185	0.978618	0.497042	0.908185	Basal	0.642213	0.0254284	0.103775	0.80123	FALSE	FALSE	FALSE	0.00244731	0.0148617	0.290016	0.4744	0.144713	FALSE	FALSE	FALSE	0.243467	FALSE	FALSE	FALSE	FALSE	none	0.386812	0.213322	0.146159	0.544574	TRUE	FALSE	FALSE	0.0563049	0.205982	-0.0675071	0.211679
C15orf57	15	40820882	40857256	q15.1	2348106601	1	0.595932	0.542056	0.204108	1	NA	0.0170558	0.930724	0.882829	0.564981	0.930724	Basal	0.0811218	0.146814	0.363662	0.230985	FALSE	FALSE	FALSE	0.093435	1	0.171276	0	1	FALSE	FALSE	FALSE	0	FALSE	FALSE	FALSE	FALSE	none	0.000859788	-0.402671	0.531085	0.0103069	FALSE	TRUE	FALSE	-0.800055	0.00657018	-0.26092	0.440901
C16orf13	16	684429	686358	p13.3	2410501540	0.630293	0.216083	0.679276	0.630293	0.948684	NA	0.0012442	1	1	1	1	Basal	0.0362831	0.29901	0.344694	0.145648	FALSE	FALSE	FALSE	0.25018	0.537755	0.0714843	0.104907	0.78552	FALSE	FALSE	FALSE	0.00749461	FALSE	FALSE	FALSE	FALSE	none	0.286166	-0.14242	0.236779	0.441374	FALSE	FALSE	FALSE	-0.0505865	0.000225861	-0.672831	0.642685
C16orf45	16	15528152	15718885	p13.11	2425345263	0.308372	0.170793	0.586228	0.599716	0.999209	NA	0.00787992	1	1	1	1	Basal	0.371585	0.056435	0.148681	0.581545	FALSE	FALSE	FALSE	0.0132857	0.180752	-0.257283	0.220624	0.47798	FALSE	FALSE	FALSE	-0.0824822	FALSE	FALSE	FALSE	FALSE	none	0.00206398	-2.82886	0.615587	0.0171514	TRUE	TRUE	TRUE	-4.99491	0.00206398	-1.68895	0.615587
C16orf58	16	31500792	31520630	p11.2	2441317903	0.630293	0.216083	0.679276	0.336393	0.994868	NA	0.0439024	1	1	1	1	Basal	0.000465053	0.50328	0.541332	0.0127064	FALSE	TRUE	FALSE	0.954207	0.173798	0.0920887	0.221044	0.468067	FALSE	FALSE	FALSE	0.0303609	FALSE	FALSE	FALSE	FALSE	none	NA	NA	NA	NA	NA	NA	NA	NA	NA	NA	NA
C16orf62	16	19566562	19718115	p12.3	2429383673	0.533501	0.134375	0.528903	0.533501	0.998682	NA	0.00787992	1	1	1	1	Basal	0.467491	0.104381	0.121443	0.66504	FALSE	FALSE	FALSE	0.0184913	0.816493	-0.00166548	0.040481	0.938193	FALSE	FALSE	FALSE	-4.61468e-05	FALSE	FALSE	FALSE	FALSE	none	0.0192982	-0.775048	0.508885	0.0685737	TRUE	TRUE	TRUE	-0.902034	0.357895	-0.108573	0.224856
C16orf70	16	67143861	67182442	q22.1	2476960972	0.64491	0.595932	0.542056	0.64491	1	NA	0.219876	0.314237	0.431008	0.778963	0.996872	NA	0.0197802	0.686661	0.576022	0.102345	FALSE	FALSE	FALSE	0.679749	0.212088	0.063898	0.333486	0.518886	FALSE	FALSE	FALSE	0.0182063	FALSE	FALSE	FALSE	FALSE	none	0.0270342	-0.329979	0.362699	0.0859542	FALSE	TRUE	FALSE	-0.35167	0.761241	-0.116632	0.0533381
C16orf80	16	58147496	58163354	q21	2467964607	0.731283	0.246467	0.628694	0.731283	1	NA	0.663607	0.212961	0.0917271	0.880165	0.991881	NA	0.335901	0.340395	0.243955	0.546853	FALSE	FALSE	FALSE	0.0892274	0.00163399	0.351702	0.685398	0.0512588	FALSE	TRUE	FALSE	0.453777	FALSE	FALSE	FALSE	FALSE	none	0.00171419	-0.613765	0.507744	0.0151698	FALSE	TRUE	FALSE	-1.11645	0.0510884	-0.141268	0.326603
C16orf86	16	67700719	67702661	q22.1	2477517830	0.64491	0.595932	0.542056	0.64491	1	NA	0.219876	0.314237	0.431008	0.778963	0.996872	NA	0.598901	0.0976986	0.151585	0.767892	FALSE	FALSE	FALSE	0.011206	0.952747	0.20023	0.030317	0.996025	FALSE	FALSE	FALSE	0.000346388	FALSE	FALSE	FALSE	FALSE	none	0.18077	-0.0961162	0.22402	0.318476	FALSE	FALSE	FALSE	-0.0477623	0.00188804	-0.485542	0.496044
C16orf87	16	46830519	46865323	q11.2	2456647630	0.717285	0.642228	0.0474941	0.717285	1	Her2	0.630293	0.216083	0.679276	0.630293	0.948684	NA	0.130554	0.422966	0.323288	0.310615	FALSE	FALSE	FALSE	0.214773	0.648162	0.0185527	0.103452	0.851952	FALSE	FALSE	FALSE	0.00129099	FALSE	FALSE	FALSE	FALSE	none	0.0620073	-0.387944	0.337928	0.150696	FALSE	FALSE	FALSE	-0.318851	0.19631	-0.188561	0.237269
C16orf89	16	5094123	5116111	p13.3	2414911234	0.826226	0.171969	0.625709	0.276238	0.992303	NA	0.0012442	1	1	1	1	Basal	0.140767	0.39706	0.245502	0.325681	FALSE	FALSE	FALSE	0.19345	0.640548	0.607876	0.0801638	0.848208	TRUE	FALSE	FALSE	0.0434616	FALSE	FALSE	FALSE	FALSE	none	0.0133634	-3.67005	0.490153	0.0537812	TRUE	TRUE	TRUE	-4.65864	0.431206	-1.0852	0.173925
C16orf91	16	1469745	1479345	p13.3	2411286856	0.630293	0.216083	0.679276	0.630293	0.948684	NA	0.0012442	1	1	1	1	Basal	0.25789	0.213553	0.189832	0.469244	FALSE	FALSE	FALSE	0.0701737	0.0919191	0.21054	0.279752	0.343173	FALSE	FALSE	FALSE	0.0977927	FALSE	FALSE	FALSE	FALSE	none	0.0119706	-0.802447	0.507383	0.0501267	TRUE	TRUE	TRUE	-1.04313	0.0119706	-0.491778	0.507383
C17orf59	17	8091652	8093564	p13.1	2508263516	1	1	1	0.219512	1	NA	0.870965	0.92668	0.223832	0.332755	0.74282	NA	NA	NA	NA	NA	NA	NA	NA	NA	NA	NA	NA	NA	NA	NA	NA	NA	NA	NA	NA	FALSE	NA	0.159018	-0.374224	0.226006	0.291506	FALSE	FALSE	FALSE	-0.200342	0.00972096	-0.186063	0.404072
C17orf62	17	80400465	80408705	q25.3	2580572329	0.129035	1	0.449398	0.129035	0.976765	NA	1	0.572875	0.165058	0.303871	0.889916	NA	0.0100746	0.586835	0.449918	0.0684845	FALSE	TRUE	FALSE	0.683315	0.0069614	0.316183	0.470063	0.105291	FALSE	FALSE	FALSE	0.309103	FALSE	FALSE	FALSE	FALSE	none	0.781434	0.0100338	0.0593914	0.865068	FALSE	FALSE	FALSE	0.000631628	0.131051	-0.174978	0.296957
C17orf70	17	79506911	79520987	q25.3	2579678775	0.093218	1	0.729487	0.093218	0.967471	NA	1	0.85469	0.120272	0.231447	0.85469	NA	0.00626124	0.347582	0.468199	0.0529797	FALSE	TRUE	FALSE	0.443476	0.249746	0.0501074	0.205238	0.560206	FALSE	FALSE	FALSE	0.0126096	FALSE	FALSE	FALSE	FALSE	none	0.237484	-0.199627	0.230656	0.387591	FALSE	FALSE	FALSE	-0.0821717	0.861667	-0.0942835	0.0384426
C17orf75	17	30651584	30677042	q11.2	2530823448	1	1	0.700892	0.107476	0.331406	NA	0.221037	0.98868	0.253894	0.780124	0.685763	NA	0.00101637	0.705533	0.610833	0.0196134	FALSE	TRUE	FALSE	1.20466	0.176036	0.324226	0.279965	0.471694	FALSE	FALSE	FALSE	0.105808	FALSE	FALSE	FALSE	FALSE	none	0.00176359	-0.314186	0.51494	0.0154674	FALSE	TRUE	FALSE	-0.56886	0.0561855	-0.1497	0.324636
C17orf80	17	71228372	71245091	q25.1	2571400236	0.359696	1	0.776168	0.0287475	0.846648	LumB	1	1	0.195504	0.299416	0.683298	NA	2.49554e-05	0.592398	0.654408	0.00332432	FALSE	TRUE	FALSE	1.46814	0.000673601	0.455863	0.546241	0.0342541	FALSE	TRUE	FALSE	0.66797	FALSE	FALSE	FALSE	FALSE	none	0.284454	-0.162064	0.216225	0.43992	FALSE	FALSE	FALSE	-0.0577965	0.0333457	-0.229155	0.408425
C17orf85	17	3714460	3749545	p13.2	2503886324	1	1	1	0.219512	1	NA	0.723762	0.959111	0.117171	0.723762	0.563349	NA	NA	NA	NA	NA	NA	NA	NA	NA	NA	NA	NA	NA	NA	NA	NA	NA	NA	NA	NA	FALSE	NA	0.0045993	-0.306243	0.440884	0.0274187	FALSE	TRUE	FALSE	-0.478338	0.222064	-0.117388	0.196434
C17orf97	17	260118	273510	p13.3	2500431982	0.115947	1	1	0.534709	1	NA	0.778963	0.971729	0.147421	0.502958	0.625627	NA	0.9	0.0707698	0.0504505	0.961157	FALSE	FALSE	FALSE	0.00121763	0.9	-0.194477	0.0504505	0.974567	FALSE	FALSE	FALSE	-0.00217584	FALSE	FALSE	FALSE	FALSE	none	0.000665914	-0.699789	0.531587	0.00894271	FALSE	TRUE	FALSE	-1.43354	0.0690644	-0.370945	0.29699
C18orf25	18	43753519	43846949	q21.1	2625120593	0.0611451	1	0.195504	1	1	NA	0.359696	0.976765	0.449398	0.359696	0.846648	NA	0.0190512	0.431946	0.444462	0.100778	FALSE	FALSE	FALSE	0.430493	0.0278707	0.425294	0.420437	0.192863	FALSE	FALSE	FALSE	0.303979	FALSE	FALSE	FALSE	FALSE	none	0.0105504	-0.362908	0.42185	0.0458101	FALSE	TRUE	FALSE	-0.485947	0.0767911	-0.121437	0.297458
C18orf32	18	47008028	47013622	q21.1	2628375102	0.0611451	1	0.195504	1	1	NA	0.232078	0.955079	0.677029	0.530369	0.759059	NA	0.518395	0.020236	0.128654	0.703542	FALSE	FALSE	FALSE	0.00309024	0.351867	0.245484	0.182259	0.655158	FALSE	FALSE	FALSE	0.0450839	FALSE	FALSE	FALSE	FALSE	none	0.0056438	-0.602521	0.45303	0.0312588	FALSE	TRUE	FALSE	-0.906812	0.0722648	-0.135007	0.30202
C18orf8	18	21083473	21111746	q11.2	2602450547	0.0611451	1	0.195504	1	1	NA	0.824399	0.955079	0.328401	0.232078	0.759059	NA	0.012951	0.702374	0.450287	0.0798005	FALSE	TRUE	FALSE	0.771202	0.447594	0.03745	0.150096	0.725409	FALSE	FALSE	FALSE	0.00522117	FALSE	FALSE	FALSE	FALSE	none	0.0527506	-0.208329	0.324392	0.134865	FALSE	FALSE	FALSE	-0.181267	0.540022	0.0307667	0.106266
C19orf10	19	4641386	4670382	p13.3	2664085708	0.204108	1	1	0.64491	0.595932	NA	0.942456	0.917437	0.00550709	0.717285	0.917437	Her2	0.79822	0.240078	0.0529167	0.900854	FALSE	FALSE	FALSE	0.0108865	0.261942	0.124412	0.211667	0.570931	FALSE	FALSE	FALSE	0.0302839	FALSE	FALSE	FALSE	FALSE	none	0.0114241	-0.35397	0.41043	0.0484111	FALSE	TRUE	FALSE	-0.46549	0.42777	-0.0358017	0.134936
C19orf12	19	30191721	30206364	q12	2689636043	0.0254902	1	0.555537	0.717285	0.917437	Basal	0.919939	0.572875	0.0306993	0.919939	0.889916	Her2	0.00154361	0.464424	0.539025	0.0240781	FALSE	TRUE	FALSE	0.751614	0.508719	0.246698	0.122179	0.7693	FALSE	FALSE	FALSE	0.0280999	FALSE	FALSE	FALSE	FALSE	none	0.103464	0.132905	0.29702	0.215603	FALSE	FALSE	FALSE	0.0885607	0.356064	-0.0704995	0.171959
C19orf25	19	1461142	1479555	p13.3	2660905464	1	1	1	0.219512	1	NA	0.865413	0.787039	0.116827	0.630293	0.787039	NA	NA	NA	NA	NA	NA	NA	NA	NA	NA	NA	NA	NA	NA	NA	NA	NA	NA	NA	NA	FALSE	NA	0.0127	-0.199595	0.391167	0.0522385	FALSE	TRUE	FALSE	-0.255883	0.475524	-0.0630509	0.116061
C19orf43	19	12841454	12845589	p13.2	2672285776	0.0148146	1	1	0.395387	1	Basal	0.572875	0.85469	0.00135664	1	1	Her2	0.000409907	0.476464	0.560642	0.0119083	FALSE	TRUE	FALSE	0.916787	0.0573148	0.383722	0.333135	0.274616	FALSE	FALSE	FALSE	0.215373	FALSE	FALSE	FALSE	FALSE	none	0.00461484	-0.333601	0.464811	0.0274338	FALSE	TRUE	FALSE	-0.52099	0.772722	-0.0949251	0.0531213
C19orf47	19	40825443	40854434	q13.2	2700269765	0.303871	1	0.487518	0.649734	0.572875	NA	0.572875	0.85469	0.0183445	1	0.85469	Her2	0.0286785	0.159824	0.37998	0.127711	FALSE	FALSE	FALSE	0.142846	0.0320075	0.221418	0.372944	0.208061	FALSE	FALSE	FALSE	0.150965	FALSE	FALSE	FALSE	FALSE	none	0.00342413	-0.236097	0.500059	0.0231974	FALSE	TRUE	FALSE	-0.385915	0.21969	-0.180568	0.223103
C19orf52	19	11039409	11044211	p13.2	2670483731	0.204108	1	1	0.204108	1	NA	0.649734	0.889916	0.002901	0.919939	1	Her2	0.00394883	0.564737	0.473421	0.0402486	FALSE	TRUE	FALSE	0.787948	0.601557	-0.0725231	0.100728	0.827276	FALSE	FALSE	FALSE	-0.00597227	FALSE	FALSE	FALSE	FALSE	none	0.212965	-0.240554	0.209508	0.358861	FALSE	FALSE	FALSE	-0.107064	0.519194	0.0427214	0.110574
C19orf53	19	13884982	13889276	p13.2	2673329304	0.0148146	1	1	0.395387	1	Basal	0.572875	0.85469	0.00135664	1	1	Her2	0.0154212	0.184127	0.414388	0.0890371	FALSE	TRUE	FALSE	0.193413	0.0237114	0.427631	0.390012	0.178998	FALSE	FALSE	FALSE	0.319505	FALSE	FALSE	FALSE	FALSE	none	0.714398	-0.0218221	0.0664016	0.817103	FALSE	FALSE	FALSE	-0.0019143	0.549855	-0.157707	0.106243
C19orf54	19	41246761	41257458	q13.2	2700691083	0.231447	1	0.41586	0.572875	0.85469	NA	0.303871	0.889916	0.0306993	1	0.889916	Her2	0.203594	0.115219	0.230797	0.404609	FALSE	FALSE	FALSE	0.0452771	0.949021	0.0266035	0.0153864	0.995031	FALSE	FALSE	FALSE	5.7553e-05	FALSE	FALSE	FALSE	FALSE	none	0.237842	-0.0743377	0.2111	0.388024	FALSE	FALSE	FALSE	-0.0305633	7.15636e-06	-0.418322	0.689594
C19orf66	19	10196798	10203928	p13.2	2669641120	0.64491	1	1	0.204108	0.595932	NA	0.649734	0.889916	0.002901	0.919939	1	Her2	0.134928	0.0746872	0.271965	0.317896	FALSE	FALSE	FALSE	0.0371729	0.230478	0.131062	0.221601	0.539268	FALSE	FALSE	FALSE	0.0351501	FALSE	FALSE	FALSE	FALSE	none	0.71494	-0.126418	0.0640163	0.81712	FALSE	FALSE	FALSE	-0.0110886	0.187806	-0.12289	0.221147
C19orf70	19	5678432	5680907	p13.3	2665122754	0.534709	1	1	0.534709	0.48818	NA	0.530369	0.955079	0.0155298	0.824399	0.955079	Her2	0.0454297	0.421084	0.372342	0.16543	FALSE	FALSE	FALSE	0.329029	0.562671	-0.0881713	0.119681	0.804523	FALSE	FALSE	FALSE	-0.00832878	FALSE	FALSE	FALSE	FALSE	none	0.00432548	-0.370751	0.453398	0.0265684	FALSE	TRUE	FALSE	-0.584167	0.327387	-0.0388844	0.163019
C1D	2	68268262	68338080	p14	317518883	0.000448203	1	0.809979	1	0.85469	Basal	0.889916	0.85469	0.120272	0.231447	1	NA	0.0444063	0.288006	0.351011	0.163035	FALSE	FALSE	FALSE	0.226868	0.665299	0.131673	0.08044	0.8623	FALSE	FALSE	FALSE	0.00847206	FALSE	FALSE	FALSE	FALSE	none	0.695565	0.0391304	0.0731272	0.803689	FALSE	FALSE	FALSE	0.00371395	0.789008	0.0366886	0.0511891
C1GALT1	7	7196565	7288282	p22.1	1240853592	0.775394	0.704372	0.270296	0.775394	0.704372	NA	0.165058	1	0.341963	0.850286	0.809979	NA	0.82789	0.211397	0.0410365	0.920132	FALSE	FALSE	FALSE	0.00764198	0.856242	0.112702	0.0347232	0.956824	FALSE	FALSE	FALSE	0.00216026	FALSE	FALSE	FALSE	FALSE	none	0.564494	0.145415	0.111904	0.697364	FALSE	FALSE	FALSE	0.0227633	0.0613734	0.0899936	0.344665
C1GALT1C1	23	119759648	119764005	q24	3000792934	0.64491	1	1	0.0277871	1	LumB	0.17175	0.983649	0.00607443	1	0.627378	Her2	0.42903	0.478996	0.167248	0.634186	FALSE	FALSE	FALSE	0.0947375	0.31612	0.10792	0.209061	0.624826	FALSE	FALSE	FALSE	0.0220418	FALSE	FALSE	FALSE	FALSE	none	0.00114901	-0.646077	0.51873	0.0119844	FALSE	TRUE	FALSE	-1.24136	0.382613	0.0214859	0.147482
C1orf106	1	200860176	200884863	q32.1	200860176	0.350266	0.993011	0.149714	0.0800608	0.993011	NA	1	1	1	1	1	NA	0.0224062	1.005	0.354169	0.111644	TRUE	FALSE	FALSE	0.956927	0.00440286	1.49877	0.432873	0.0841811	TRUE	TRUE	TRUE	1.61086	FALSE	TRUE	FALSE	FALSE	protein	NA	NA	NA	NA	NA	NA	NA	NA	NA	NA	NA
C1orf109	1	38147242	38157914	p34.3	38147242	0.395387	1	0.267702	1	0.331406	NA	0.942456	0.917437	0.0474941	0.379528	0.917437	Her2	0.448326	0.0758872	0.143684	0.647234	FALSE	FALSE	FALSE	0.014338	0.290615	-0.127231	0.197566	0.602131	FALSE	FALSE	FALSE	-0.0280302	FALSE	FALSE	FALSE	FALSE	none	0.0453043	-0.319388	0.339467	0.12128	FALSE	FALSE	FALSE	-0.292627	0.900008	-0.000102123	0.0246885
C1orf112	1	169631245	169823221	q24.2	169631245	0.0408375	0.88351	0.729704	0.224606	0.997791	Basal	1	1	1	1	1	NA	3.02146e-05	0.994157	0.601989	0.00350573	TRUE	TRUE	TRUE	2.44088	0.147121	0.342105	0.229767	0.43089	FALSE	FALSE	FALSE	0.125085	TRUE	FALSE	FALSE	FALSE	mrna	NA	NA	NA	NA	NA	NA	NA	NA	NA	NA	NA
C1orf116	1	207191866	207206101	q32.2	207191866	0.696129	0.94559	0.149714	0.0800608	0.993011	NA	1	1	1	1	1	NA	0.792519	-0.243463	0.0442711	0.896374	FALSE	FALSE	FALSE	-0.0115671	0.58763	-0.00881513	0.0885422	0.819671	FALSE	FALSE	FALSE	-0.000761278	FALSE	FALSE	FALSE	FALSE	none	NA	NA	NA	NA	NA	NA	NA	NA	NA	NA	NA
C1orf122	1	38272651	38275126	p34.3	38272651	0.165058	1	0.341963	1	0.41586	NA	1	0.889916	0.0306993	0.303871	0.889916	Her2	0.260966	-0.188802	0.205485	0.472708	FALSE	FALSE	FALSE	-0.0614376	0.721384	-0.00737173	0.068495	0.893684	FALSE	FALSE	FALSE	-0.000359857	FALSE	FALSE	FALSE	FALSE	none	0.000825872	-0.508739	0.545611	0.0100776	FALSE	TRUE	FALSE	-1.01577	0.0936382	-0.212621	0.291216
C1orf123	1	53679771	53686289	p32.3	53679771	0.0306993	1	0.760714	1	0.41586	Basal	1	0.917437	0.00550709	0.379528	0.917437	Her2	0.694503	-0.0174438	0.07637	0.836814	FALSE	FALSE	FALSE	-0.00134965	0.594804	-0.0101374	0.101827	0.822099	FALSE	FALSE	FALSE	-0.000862454	FALSE	FALSE	FALSE	FALSE	none	0.490725	-0.117219	0.123159	0.636155	FALSE	FALSE	FALSE	-0.0230262	0.752024	0.0148273	0.0583383
C1orf131	1	231359509	231376933	q42.2	231359509	0.706207	0.948568	0.270513	0.135045	0.948568	NA	1	1	0.315854	0.395122	1	NA	0.00177233	0.630064	0.484758	0.0259268	FALSE	TRUE	FALSE	0.99944	0.050087	0.169085	0.314843	0.258524	FALSE	FALSE	FALSE	0.0993376	FALSE	FALSE	FALSE	FALSE	none	NA	NA	NA	NA	NA	NA	NA	NA	NA	NA	NA
C1orf174	1	3805689	3816857	p36.32	3805689	0.204108	1	0.128429	1	1	NA	0.293793	0.967471	0.388509	0.601342	0.806374	NA	0.00175824	0.77529	0.533514	0.0258212	FALSE	TRUE	FALSE	1.23118	0.824811	0.102809	0.0496292	0.941022	FALSE	FALSE	FALSE	0.00271418	FALSE	FALSE	FALSE	FALSE	none	0.00739269	-0.308864	0.434109	0.0366968	FALSE	TRUE	FALSE	-0.443335	0.123955	-0.190657	0.256281
C1orf198	1	230972865	231005335	q42.2	230972865	0.706207	0.948568	0.270513	0.135045	0.948568	NA	1	1	0.315854	0.395122	1	NA	0.0428961	0.667035	0.324838	0.159846	FALSE	FALSE	FALSE	0.531159	0.0723866	0.303349	0.289855	0.307441	FALSE	FALSE	FALSE	0.155387	FALSE	FALSE	FALSE	FALSE	none	NA	NA	NA	NA	NA	NA	NA	NA	NA	NA	NA
C1orf21	1	184356192	184598154	q25.3	184356192	0.469631	0.842495	0.671599	0.175601	0.96554	NA	1	1	1	1	1	NA	0.470249	0.182713	0.116348	0.666424	FALSE	FALSE	FALSE	0.032203	0.661219	0.098785	0.0715986	0.859636	FALSE	FALSE	FALSE	0.00648874	FALSE	FALSE	FALSE	FALSE	none	NA	NA	NA	NA	NA	NA	NA	NA	NA	NA	NA
C1orf226	1	162336698	162356600	q23.3	162336698	0.0575437	0.917928	0.784558	0.282715	0.987083	NA	1	1	1	1	1	NA	0.559635	-0.257707	0.0948251	0.737875	FALSE	FALSE	FALSE	-0.0340218	0.559635	-0.069777	0.0948251	0.803332	FALSE	FALSE	FALSE	-0.00663614	FALSE	FALSE	FALSE	FALSE	none	NA	NA	NA	NA	NA	NA	NA	NA	NA	NA	NA
C1orf27	1	186344890	186390510	q31.1	186344890	0.224606	0.88351	0.729704	0.224606	0.97816	NA	1	1	1	1	1	NA	0.00706126	0.451319	0.41358	0.0564234	FALSE	TRUE	FALSE	0.56349	0.513485	0.0616693	0.105693	0.771799	FALSE	FALSE	FALSE	0.00693755	FALSE	FALSE	FALSE	FALSE	none	NA	NA	NA	NA	NA	NA	NA	NA	NA	NA	NA
C1orf35	1	228288427	228293112	q42.13	228288427	0.469631	0.96554	0.322971	0.175601	0.96554	NA	1	1	0.170732	1	1	NA	0.000516685	0.543428	0.52443	0.0136334	FALSE	TRUE	FALSE	1.01371	0.00165895	0.358644	0.481326	0.0514698	FALSE	TRUE	FALSE	0.462093	FALSE	FALSE	FALSE	FALSE	none	NA	NA	NA	NA	NA	NA	NA	NA	NA	NA	NA
C1orf43	1	154179182	154193104	q21.3	154179182	0.224606	0.88351	0.729704	0.224606	0.97816	NA	1	1	1	1	1	NA	0.476596	0.263963	0.114883	0.671452	FALSE	FALSE	FALSE	0.0456616	0.300999	0.0991927	0.165432	0.614328	FALSE	FALSE	FALSE	0.0209892	FALSE	FALSE	FALSE	FALSE	none	NA	NA	NA	NA	NA	NA	NA	NA	NA	NA	NA
C1orf50	1	43232940	43263968	p34.2	43232940	0.165058	1	0.760714	0.850286	0.41586	NA	1	0.917437	0.00550709	0.379528	0.917437	Her2	0.390548	0.201032	0.161226	0.599739	FALSE	FALSE	FALSE	0.0446366	0.273715	0.163097	0.203653	0.584708	FALSE	FALSE	FALSE	0.0380115	FALSE	FALSE	FALSE	FALSE	none	0.00054147	-0.50376	0.563937	0.0080544	FALSE	TRUE	FALSE	-1.05486	0.147751	-0.137369	0.252799
C1orf52	1	85715639	85725355	p22.3	85715639	0.0306993	1	0.760714	0.850286	0.809979	Basal	0.942456	0.917437	0.0474941	0.379528	0.917437	Her2	0.00173184	0.346104	0.53459	0.0255552	FALSE	TRUE	FALSE	0.551178	0.139259	0.260827	0.271538	0.420508	FALSE	FALSE	FALSE	0.0981298	FALSE	FALSE	FALSE	FALSE	none	0.563982	-0.0769723	0.103713	0.697364	FALSE	FALSE	FALSE	-0.0120493	0.867203	0.102207	0.0324102
C1orf85	1	156259880	156265463	q22	156259880	0.175601	0.96554	0.671599	0.175601	0.96554	NA	1	1	1	1	1	NA	0.0013991	0.344688	0.48329	0.023029	FALSE	TRUE	FALSE	0.564504	1	0.0933406	0	1	FALSE	FALSE	FALSE	0	FALSE	FALSE	FALSE	FALSE	none	NA	NA	NA	NA	NA	NA	NA	NA	NA	NA	NA
C1QA	1	22962999	22966101	p36.12	22962999	1	1	0.0256098	1	1	Her2	0.497042	0.98868	0.253894	0.221037	0.908185	NA	NA	NA	NA	NA	NA	NA	NA	NA	NA	NA	NA	NA	NA	NA	NA	NA	NA	NA	NA	NA	NA	0.457851	-0.756923	0.121164	0.608743	TRUE	FALSE	FALSE	-0.163167	0.682367	-0.0280989	0.0685797
C1QB	1	22979255	22988031	p36.12	22979255	1	1	0.0256098	1	1	Her2	0.497042	0.98868	0.253894	0.221037	0.908185	NA	NA	NA	NA	NA	NA	NA	NA	NA	NA	NA	NA	NA	NA	NA	NA	NA	NA	NA	NA	NA	NA	0.724293	-0.774942	0.0594358	0.82404	TRUE	FALSE	FALSE	-0.065135	0.810493	-0.0236408	0.0411478
C1QBP	17	5336097	5352150	p13.2	2505507961	1	1	1	0.0439024	1	LumB	0.723762	0.959111	0.117171	0.723762	0.563349	NA	NA	NA	NA	NA	NA	NA	NA	NA	NA	NA	NA	NA	NA	NA	NA	NA	NA	NA	NA	NA	NA	0.000746871	-0.555745	0.522343	0.00960589	FALSE	TRUE	FALSE	-1.12119	0.00396338	-0.38633	0.453005
C1QC	1	22970123	22974603	p36.12	22970123	1	1	0.0256098	1	1	Her2	0.497042	0.98868	0.253894	0.221037	0.908185	NA	NA	NA	NA	NA	NA	NA	NA	NA	NA	NA	NA	NA	NA	NA	NA	NA	NA	NA	NA	NA	NA	0.127695	-0.0518773	0.246887	0.24915	FALSE	FALSE	FALSE	-0.03131	0.581872	0.0753108	0.0914396
C1QTNF5	11	119209652	119217383	q23.3	1935117542	1	1	1	0.0439024	1	LumB	0.369707	0.212961	0.320724	0.880165	0.991881	NA	NA	NA	NA	NA	NA	NA	NA	NA	NA	NA	NA	NA	NA	NA	NA	NA	NA	NA	NA	NA	NA	0.420284	-0.290521	0.132587	0.574735	FALSE	FALSE	FALSE	-0.0698796	0.142849	-0.00345676	0.237743
C1QTNF6	22	37576207	37595425	q12.3	2867304927	1.86817e-05	1	1	1	1	Basal	0.986622	0.25718	0.16525	0.359696	0.976765	NA	0.669876	-0.00451413	0.0897913	0.820286	FALSE	FALSE	FALSE	-0.000388372	0.798324	-0.0162833	0.0561196	0.931152	FALSE	FALSE	FALSE	-0.000504448	FALSE	FALSE	FALSE	FALSE	none	0.606298	0.100801	0.091065	0.734169	FALSE	FALSE	FALSE	0.0135279	0.803253	0.0185527	0.0455325
C1R	12	7187513	7245203	p13.31	1958101919	0.572875	0.85469	0.41586	0.889916	0.497002	NA	0.942456	0.295465	0.0474941	0.717285	1	Her2	0.0480793	0.665342	0.356762	0.170888	FALSE	FALSE	FALSE	0.510509	0.066791	0.395147	0.332437	0.29681	FALSE	FALSE	FALSE	0.208448	FALSE	FALSE	FALSE	FALSE	none	0.363347	0.156225	0.16366	0.519159	FALSE	FALSE	FALSE	0.0444773	0.475036	-0.0612986	0.129564
C1RL	12	7242183	7261869	p13.31	1958156589	0.572875	0.85469	0.41586	0.889916	0.497002	NA	0.942456	0.295465	0.0474941	0.717285	1	Her2	0.674121	0.15225	0.0810823	0.822795	FALSE	FALSE	FALSE	0.0128968	0.316544	0.240583	0.186489	0.624826	FALSE	FALSE	FALSE	0.049137	FALSE	FALSE	FALSE	FALSE	none	0.133208	-0.224298	0.265947	0.25667	FALSE	FALSE	FALSE	-0.132476	0.802327	-0.0518805	0.0477341
C1S	12	7096351	7178336	p13.31	1958010757	0.572875	0.85469	0.41586	0.889916	0.497002	NA	0.942456	0.295465	0.0474941	0.717285	1	Her2	0.202611	0.481454	0.235139	0.403507	FALSE	FALSE	FALSE	0.189765	0.0537795	0.313718	0.348654	0.26732	FALSE	FALSE	FALSE	0.179751	FALSE	FALSE	FALSE	FALSE	none	0.428325	0.241031	0.143202	0.582208	TRUE	FALSE	FALSE	0.0566234	0.923319	0.00776521	0.0204575
C2	6	31865562	31913449	p21.33	1094407522	0.0254902	1	0.215442	0.717285	1	Basal	0.942456	0.642228	0.215442	0.717285	0.642228	NA	0.00222907	1.16161	0.53128	0.0296863	TRUE	TRUE	TRUE	1.7743	0.147035	0.176272	0.26564	0.43089	FALSE	FALSE	FALSE	0.0644509	TRUE	FALSE	FALSE	FALSE	mrna	0.34777	-0.154648	0.174563	0.504667	FALSE	FALSE	FALSE	-0.0459295	0.0534486	0.25848	0.349127
C20orf27	20	3734155	3749034	p13	2722307460	0.959163	0.938744	0.0691648	0.455796	0.704372	NA	0.0277871	1	0.542056	1	1	Basal	0.806129	-0.00932894	0.0437024	0.905135	FALSE	FALSE	FALSE	-0.000403818	0.115487	0.121463	0.262214	0.381653	FALSE	FALSE	FALSE	0.0508117	FALSE	FALSE	FALSE	FALSE	none	0.00197044	-0.949328	0.512378	0.0166685	TRUE	TRUE	TRUE	-1.688	0.157198	-0.164986	0.267328
C21orf2	21	45748827	45759285	q22.3	2827347652	0.0306993	0.809979	1	0.487518	1	Basal	0.850286	0.809979	0.341963	0.487518	0.809979	NA	0.379361	0.34812	0.157045	0.58936	FALSE	FALSE	FALSE	0.0799351	0.504054	0.0873606	0.120523	0.765865	FALSE	FALSE	FALSE	0.0101205	FALSE	FALSE	FALSE	FALSE	none	0.0539172	-0.359593	0.332351	0.136738	FALSE	FALSE	FALSE	-0.310728	0.356808	-0.171677	0.16435
C21orf33	21	45553487	45565605	q22.3	2827152312	0.0306993	0.809979	1	0.487518	1	Basal	0.572875	0.85469	0.41586	0.572875	0.85469	NA	0.183479	0.558323	0.23764	0.379916	FALSE	FALSE	FALSE	0.23467	0.0103913	0.490776	0.436952	0.123522	FALSE	FALSE	FALSE	0.445751	FALSE	FALSE	FALSE	FALSE	none	0.00688117	-0.374223	0.452584	0.0350535	FALSE	TRUE	FALSE	-0.544595	0.0525213	-0.168302	0.334216
C21orf91	21	19161284	19191703	q21.1	2800760109	0.00698898	0.85469	1	0.572875	1	Basal	0.824399	0.955079	0.0959824	0.824399	0.430939	NA	0.00700815	1.23529	0.489294	0.056158	TRUE	TRUE	TRUE	1.54484	0.0317128	0.831073	0.398684	0.20694	TRUE	FALSE	FALSE	0.568584	TRUE	FALSE	FALSE	FALSE	mrna	0.644695	-0.13235	0.084691	0.765359	FALSE	FALSE	FALSE	-0.0153705	0.644695	-0.0842853	0.084691
C2CD2	21	43305221	43373999	q22.3	2824904046	0.303871	0.572875	0.850286	0.649734	0.889916	NA	0.165058	0.809979	0.760714	0.487518	1	NA	0.513729	0.233639	0.117156	0.699114	FALSE	FALSE	FALSE	0.0363197	0.513729	0.0519095	0.117156	0.771799	FALSE	FALSE	FALSE	0.00583961	FALSE	FALSE	FALSE	FALSE	none	0.561632	-0.141306	0.108786	0.696162	FALSE	FALSE	FALSE	-0.022226	0.789205	-0.0175344	0.0523785
C2CD2L	11	118972908	118989252	q23.3	1934880798	1	1	1	0.0439024	1	LumB	0.369707	0.212961	0.320724	0.880165	0.991881	NA	NA	NA	NA	NA	NA	NA	NA	NA	NA	NA	NA	NA	NA	NA	NA	NA	NA	NA	NA	NA	NA	0.120591	-0.167163	0.251459	0.239203	FALSE	FALSE	FALSE	-0.103847	0.488725	-0.0683729	0.1143
C2CD3	11	73723763	73882255	q13.4	1889631653	0.971414	0.430939	0.677029	0.232078	0.759059	NA	0.379528	0.295465	0.555537	0.942456	0.917437	NA	0.0159726	0.30924	0.429753	0.0904935	FALSE	TRUE	FALSE	0.322656	0.022721	0.253479	0.407902	0.174841	FALSE	FALSE	FALSE	0.191974	FALSE	FALSE	FALSE	FALSE	none	0.0211883	-0.238589	0.426014	0.0729397	FALSE	TRUE	FALSE	-0.271284	0.603756	-0.0451824	0.102243
C2CD5	12	22601517	22697480	p12.1	1973515923	0.379528	0.642228	0.883036	0.717285	0.642228	NA	0.176148	0.704372	0.270296	0.775394	1	NA	0.267008	-0.0942857	0.208837	0.479856	FALSE	FALSE	FALSE	-0.0300667	0.588437	-0.117969	0.104419	0.819671	FALSE	FALSE	FALSE	-0.0101878	FALSE	FALSE	FALSE	FALSE	none	0.0226817	-0.319443	0.407837	0.0762527	FALSE	TRUE	FALSE	-0.357056	0.358712	-0.168739	0.17055
C2orf43	2	20883788	21022882	p24.1	270134409	0.000915401	1	1	1	0.753676	Basal	1	0.889916	0.165058	0.0865982	0.889916	NA	0.943789	0.109291	0.0170697	0.983234	FALSE	FALSE	FALSE	0.000802552	0.724153	-0.0213621	0.0682789	0.894629	FALSE	FALSE	FALSE	-0.001033	FALSE	FALSE	FALSE	FALSE	none	0.896815	-0.0985542	0.0255186	0.942986	FALSE	FALSE	FALSE	-0.0025126	0.95568	-0.0318384	0.0127593
C2orf44	2	24252210	24272445	p23.3	273502831	0.0439024	1	1	1	1	Basal	0.959163	0.704372	0.270296	0.176148	0.938744	NA	NA	NA	NA	NA	NA	NA	NA	NA	NA	NA	NA	NA	NA	NA	NA	NA	NA	NA	NA	NA	NA	0.746809	-0.0819086	0.0549725	0.840553	FALSE	FALSE	FALSE	-0.00617875	0.0776705	-0.253885	0.284858
C2orf47	2	200820040	200873263	q33.1	450070661	0.0439024	1	1	1	1	Basal	0.530369	0.759059	0.328401	0.530369	0.955079	NA	NA	NA	NA	NA	NA	NA	NA	NA	NA	NA	NA	NA	NA	NA	NA	NA	NA	NA	NA	NA	NA	0.198877	-0.138802	0.209519	0.340918	FALSE	FALSE	FALSE	-0.0648692	0.188343	0.123364	0.214392
C2orf49	2	105953816	105965668	q12.1	355204437	0.219512	1	1	1	1	NA	0.093218	0.967471	0.388509	0.293793	1	NA	NA	NA	NA	NA	NA	NA	NA	NA	NA	NA	NA	NA	NA	NA	NA	NA	NA	NA	NA	FALSE	NA	0.668903	-0.0260551	0.0707696	0.78418	FALSE	FALSE	FALSE	-0.00275101	0.931893	-0.0235413	0.0159802
C2orf69	2	200775979	200820658	q33.1	450026600	0.0439024	1	1	1	1	Basal	0.530369	0.759059	0.328401	0.530369	0.955079	NA	NA	NA	NA	NA	NA	NA	NA	NA	NA	NA	NA	NA	NA	NA	NA	NA	NA	NA	NA	NA	NA	0.518212	-0.064625	0.107196	0.660053	FALSE	FALSE	FALSE	-0.0116597	0.964117	0.0257377	0.00974509
C2orf76	2	120059801	120124404	q14.2	369310422	0.219512	1	1	1	1	NA	0.129035	0.976765	0.449398	0.359696	0.976765	NA	NA	NA	NA	NA	NA	NA	NA	NA	NA	NA	NA	NA	NA	NA	NA	NA	NA	NA	NA	FALSE	NA	0.0179496	-0.408497	0.372131	0.0649587	FALSE	TRUE	FALSE	-0.485034	0.0975209	-0.243893	0.264527
C2orf88	2	190744335	191068210	q32.2	439994956	0.0439024	1	1	1	1	Basal	0.455796	0.704372	0.0691648	0.775394	1	NA	NA	NA	NA	NA	NA	NA	NA	NA	NA	NA	NA	NA	NA	NA	NA	NA	NA	NA	NA	NA	NA	0.396327	-0.13263	0.13993	0.552416	FALSE	FALSE	FALSE	-0.0341833	0.0582246	-0.34614	0.304848
C3	19	6677715	6730573	p13.3	2666122037	0.204108	1	1	0.64491	0.595932	NA	0.717285	0.917437	0.00550709	0.942456	0.917437	Her2	0.476339	0.70558	0.137583	0.671201	FALSE	FALSE	FALSE	0.122169	0.629016	0.226802	0.0952501	0.841658	FALSE	FALSE	FALSE	0.0169794	FALSE	FALSE	FALSE	FALSE	none	0.986585	0.158712	0.00562233	0.997699	FALSE	FALSE	FALSE	0.000158818	0.271213	-0.236359	0.185537
C3AR1	12	8210898	8219067	p13.31	1959125304	0.889916	0.85469	0.41586	0.572875	0.497002	NA	0.775394	0.36258	0.0691648	0.775394	1	NA	0.504205	0.611071	0.128435	0.690802	FALSE	FALSE	FALSE	0.0981662	0.945085	-0.00793601	0.0171247	0.993539	FALSE	FALSE	FALSE	-2.23419e-05	FALSE	FALSE	FALSE	FALSE	none	0.925157	-0.298155	0.0199438	0.961058	FALSE	FALSE	FALSE	-0.00514326	0.692949	-0.0671197	0.0731272
C3orf17	3	112721287	112738708	q13.2	605171281	0.303871	0.889916	0.487518	0.649734	0.889916	NA	0.487518	0.809979	0.082049	0.850286	1	NA	0.0332675	0.325906	0.364857	0.140386	FALSE	FALSE	FALSE	0.277893	0.078816	0.122916	0.304605	0.319107	FALSE	FALSE	FALSE	0.0609743	FALSE	FALSE	FALSE	FALSE	none	0.346437	-0.154617	0.173252	0.503146	FALSE	FALSE	FALSE	-0.0461233	0.561632	-0.113248	0.108786
C3orf33	3	155480401	155524140	q25.31	647930395	0.232078	0.759059	0.677029	0.530369	0.955079	NA	0.731283	0.683298	0.027817	1	1	Her2	0.607861	0.225478	0.0894875	0.774806	FALSE	FALSE	FALSE	0.0249845	0.199402	0.131376	0.218126	0.50296	FALSE	FALSE	FALSE	0.0392113	FALSE	FALSE	FALSE	FALSE	none	0.844865	-0.0430884	0.0428845	0.909142	FALSE	FALSE	FALSE	-0.0017825	0.414231	-0.280666	0.160817
C3orf38	3	88198893	88217879	p11.1	580648887	0.889916	0.85469	0.120272	0.572875	0.85469	NA	0.176148	1	0.618924	0.775394	0.36258	NA	0.142005	0.212882	0.273995	0.326932	FALSE	FALSE	FALSE	0.103363	0.297891	0.116035	0.196934	0.610642	FALSE	FALSE	FALSE	0.0248563	FALSE	FALSE	FALSE	FALSE	none	0.0120845	-0.420696	0.432116	0.0504597	FALSE	TRUE	FALSE	-0.545666	0.005695	-0.184603	0.472003
C3orf58	3	143690640	143767561	q24	636140634	0.942456	0.642228	0.555537	0.379528	0.642228	NA	0.798462	0.753676	0.00452719	1	1	Her2	0.131288	-0.329281	0.25923	0.311924	TRUE	FALSE	FALSE	-0.1666	0.6275	-0.176116	0.0864099	0.841635	FALSE	FALSE	FALSE	-0.0131869	FALSE	FALSE	FALSE	FALSE	none	0.105419	-0.431619	0.296349	0.217887	FALSE	FALSE	FALSE	-0.285632	1	-0.0390905	0
C4BPA	1	207277607	207318317	q32.2	207277607	0.696129	0.94559	0.149714	0.0800608	0.993011	NA	1	1	1	1	1	NA	0.296964	-0.101903	0.167246	0.512382	FALSE	FALSE	FALSE	-0.0295932	0.0923128	-0.192954	0.265627	0.343578	FALSE	FALSE	FALSE	-0.0895259	FALSE	FALSE	FALSE	FALSE	none	NA	NA	NA	NA	NA	NA	NA	NA	NA	NA	NA
C4BPB	1	207262187	207273338	q32.2	207262187	0.696129	0.94559	0.149714	0.0800608	0.993011	NA	1	1	1	1	1	NA	0.768745	0.11079	0.0491901	0.881164	FALSE	FALSE	FALSE	0.00608714	0.120311	-0.204597	0.245951	0.391635	FALSE	FALSE	FALSE	-0.0832953	FALSE	FALSE	FALSE	FALSE	none	NA	NA	NA	NA	NA	NA	NA	NA	NA	NA	NA
C4orf3	4	120218207	120225600	q26	810690631	0.115947	1	1	0.534709	1	NA	0.093218	0.806374	0.388509	0.864955	0.967471	NA	0.279609	0.264346	0.217577	0.492573	FALSE	FALSE	FALSE	0.081294	0.888889	-0.0787588	0.0350931	0.970718	FALSE	FALSE	FALSE	-0.00101653	FALSE	FALSE	FALSE	FALSE	none	0.0232535	-0.471398	0.36687	0.0776507	FALSE	TRUE	FALSE	-0.523183	0.784692	-0.0908605	0.0474186
C4orf32	4	113066553	113116412	q25	803538977	0.395122	1	1	0.395122	1	NA	0.221037	0.685763	0.253894	0.780124	0.98868	NA	NA	NA	NA	NA	NA	NA	NA	NA	NA	NA	NA	NA	NA	NA	NA	NA	NA	NA	NA	FALSE	NA	0.0219363	-0.679363	0.365758	0.0745036	FALSE	TRUE	FALSE	-0.766201	0.0219363	-0.539331	0.365758
C4orf33	4	130014472	130037795	q28.2	820486896	0.395122	1	1	0.395122	1	NA	0.0180024	0.967471	0.388509	0.864955	0.967471	Basal	NA	NA	NA	NA	NA	NA	NA	NA	NA	NA	NA	NA	NA	NA	NA	NA	NA	NA	NA	FALSE	NA	0.197756	-0.182705	0.209905	0.339685	FALSE	FALSE	FALSE	-0.0856746	0.0432579	-0.50504	0.324399
C5	9	123714616	123812554	q33.2	1662874328	0.487518	0.809979	0.760714	1	0.120272	NA	0.232078	0.955079	0.930576	0.0642889	0.955079	NA	0.0879996	0.356483	0.321773	0.24374	FALSE	FALSE	FALSE	0.21855	0.19858	0.317109	0.246062	0.50296	FALSE	FALSE	FALSE	0.0946464	FALSE	FALSE	FALSE	FALSE	none	0.167688	-0.231502	0.241035	0.302621	FALSE	FALSE	FALSE	-0.120173	0.101627	0.458207	0.284297
C5AR1	19	47793280	47825323	q13.32	2707237602	0.798462	1	0.267702	0.395387	0.753676	NA	0.231447	0.85469	0.120272	1	0.85469	NA	0.451151	-0.053731	0.138129	0.650646	FALSE	FALSE	FALSE	-0.0100292	0.302067	0.136657	0.186881	0.615618	FALSE	FALSE	FALSE	0.0287921	FALSE	FALSE	FALSE	FALSE	none	0.602703	-0.191539	0.0929622	0.730647	FALSE	FALSE	FALSE	-0.0261053	0.892832	0.0703991	0.0265606
C5AR2	19	47835404	47846606	q13.32	2707279726	0.798462	1	0.267702	0.395387	0.753676	NA	0.231447	0.85469	0.120272	1	0.85469	NA	0.767512	0.041398	0.0568767	0.880036	FALSE	FALSE	FALSE	0.00229756	0.347861	-0.0945102	0.17063	0.652441	FALSE	FALSE	FALSE	-0.0175277	FALSE	FALSE	FALSE	FALSE	none	0.00342788	-0.404195	0.478091	0.0231974	FALSE	TRUE	FALSE	-0.660682	0.103911	-0.209793	0.278887
C5orf15	5	133291201	133304478	q31.1	1014917901	1	1	0.700892	0.000915401	1	LumB	3.26537e-05	0.98868	0.568992	0.994169	0.908185	Basal	0.0251609	0.4246	0.445399	0.11866	FALSE	FALSE	FALSE	0.39305	0.0207905	0.540714	0.458125	0.16747	FALSE	FALSE	FALSE	0.419628	FALSE	FALSE	FALSE	FALSE	none	8.85158e-05	-0.703105	0.626883	0.0031747	FALSE	TRUE	FALSE	-1.75657	0.441347	0.124423	0.134332
C5orf22	5	31532373	31555165	p13.3	913159073	0.0633195	0.98868	0.253894	0.780124	0.908185	NA	0.731283	0.683298	0.628694	0.299416	1	NA	0.00744968	0.319921	0.440394	0.0577828	FALSE	TRUE	FALSE	0.396126	0.178289	0.293387	0.228156	0.474578	FALSE	FALSE	FALSE	0.0949673	FALSE	FALSE	FALSE	FALSE	none	0.817956	0.00301298	0.0543493	0.889867	FALSE	FALSE	FALSE	0.000152682	0.973762	-0.112397	0.0135873
C5orf24	5	134181370	134195427	q31.1	1015808070	1	1	0.700892	0.000915401	1	LumB	3.26537e-05	0.98868	0.568992	0.994169	0.908185	Basal	0.0170751	0.295605	0.470851	0.0944726	FALSE	TRUE	FALSE	0.302905	0.0799774	0.360112	0.356319	0.320136	FALSE	FALSE	FALSE	0.178135	FALSE	FALSE	FALSE	FALSE	none	0.0181713	-0.242488	0.397399	0.0656265	FALSE	TRUE	FALSE	-0.286845	0.142101	-0.167189	0.251873
C5orf30	5	102594403	102614361	q21.1	984221103	0.798462	1	0.700892	0.107476	0.753676	NA	0.000491846	1	0.509911	0.924192	0.880382	Basal	0.00865222	0.824224	0.50128	0.0625292	FALSE	TRUE	FALSE	0.992297	0.0278591	0.625092	0.429669	0.192863	TRUE	FALSE	FALSE	0.446785	FALSE	FALSE	FALSE	FALSE	none	0.000338424	-0.763252	0.580339	0.00629442	TRUE	TRUE	TRUE	-1.67995	0.56436	-0.115853	0.101419
C5orf42	5	37106330	37249530	p13.2	918733030	0.119835	0.948684	0.357877	0.630293	0.948684	NA	0.534709	1	0.438649	0.534709	1	NA	0.303138	0.15238	0.170733	0.518179	FALSE	FALSE	FALSE	0.0435075	0.317077	-0.0717059	0.165991	0.625295	FALSE	FALSE	FALSE	-0.0146219	FALSE	FALSE	FALSE	FALSE	none	0.572558	-0.170572	0.133243	0.704692	FALSE	FALSE	FALSE	-0.025927	0.404291	-0.168816	0.190347
C5orf51	5	41904290	41921738	p13.1	923530990	0.221037	0.908185	0.568992	0.497042	0.908185	NA	0.731283	1	0.195504	0.299416	1	NA	0.0421855	0.331247	0.339581	0.158594	FALSE	FALSE	FALSE	0.264903	0.00744968	0.299801	0.440394	0.10755	FALSE	FALSE	FALSE	0.290324	FALSE	FALSE	FALSE	FALSE	none	0.717297	-0.105277	0.0815239	0.818721	FALSE	FALSE	FALSE	-0.00914481	0.921476	0.0250433	0.0271746
C6	5	41142336	41261540	p13.1	922769036	0.221037	0.908185	0.568992	0.497042	0.908185	NA	0.731283	1	0.195504	0.299416	1	NA	0.478569	-0.192195	0.122037	0.672553	FALSE	FALSE	FALSE	-0.03311	0.352107	0.131349	0.159179	0.655462	FALSE	FALSE	FALSE	0.0240964	FALSE	FALSE	FALSE	FALSE	none	0.216337	-0.322049	0.258159	0.363363	FALSE	FALSE	FALSE	-0.141592	0.169019	0.408321	0.285334
C6orf106	6	34555065	34664636	p21.31	1097097025	0.0254902	1	0.215442	0.717285	1	Basal	0.919939	0.572875	0.487518	0.649734	0.572875	NA	0.00463893	0.369941	0.488716	0.0440985	FALSE	TRUE	FALSE	0.501483	0.734004	-0.0138798	0.064683	0.899193	FALSE	FALSE	FALSE	-0.000640514	FALSE	FALSE	FALSE	FALSE	none	0.814274	0.0678409	0.0468979	0.887393	FALSE	FALSE	FALSE	0.00351985	0.0370108	-0.20645	0.375183
C6orf120	6	170102233	170106401	q27	1232644193	0.798462	1	0.0511068	1	0.331406	NA	0.276238	0.436651	0.882829	0.276238	0.992303	NA	0.279592	0.165588	0.231341	0.492573	FALSE	FALSE	FALSE	0.0509232	0.31044	-0.091491	0.217732	0.62143	FALSE	FALSE	FALSE	-0.0189027	FALSE	FALSE	FALSE	FALSE	none	0.152811	-0.170227	0.245469	0.284381	FALSE	FALSE	FALSE	-0.0929611	0.0413074	-0.113449	0.345889
C6orf132	6	42068856	42110357	p21.1	1104610816	0.0254902	1	0.555537	0.717285	0.917437	Basal	1	0.572875	0.0306993	0.649734	0.889916	Her2	0.0248828	0.191025	0.395285	0.117676	FALSE	FALSE	FALSE	0.177522	0.109207	0.355476	0.28748	0.37186	FALSE	FALSE	FALSE	0.15272	FALSE	FALSE	FALSE	FALSE	none	0.427776	-0.0485349	0.14851	0.581909	FALSE	FALSE	FALSE	-0.0114127	0.653516	0.0341897	0.0859795
C6orf203	6	107349407	107372546	q21	1169891367	0.0865982	1	0.165058	1	0.572875	NA	0.986622	0.25718	0.776168	0.0287475	0.976765	LumB	0.0308277	0.612916	0.41574	0.134325	FALSE	FALSE	FALSE	0.534366	0.14505	0.232331	0.287058	0.428521	FALSE	FALSE	FALSE	0.0855042	FALSE	FALSE	FALSE	FALSE	none	0.000943102	-0.386071	0.564076	0.0106741	FALSE	TRUE	FALSE	-0.761203	0.0113491	-0.188892	0.443203
C6orf211	6	151773422	151791236	q25.1	1214315382	0.731283	1	0.195504	1	0.246467	NA	0.157497	0.265402	0.929357	0.400284	0.996653	NA	0.492899	0.568771	0.158683	0.68267	FALSE	FALSE	FALSE	0.0942963	0.820081	0.558319	0.058462	0.938829	TRUE	FALSE	FALSE	0.0153054	FALSE	FALSE	FALSE	FALSE	none	0.155631	-0.390447	0.240297	0.287747	FALSE	FALSE	FALSE	-0.211228	0.826619	0.0960188	0.0396094
C6orf47	6	31626075	31628549	p21.33	1094168035	0.0254902	1	0.215442	0.717285	1	Basal	0.942456	0.642228	0.215442	0.717285	0.642228	NA	0.00222907	0.558898	0.53128	0.0296863	FALSE	TRUE	FALSE	0.853685	0.983439	0.00900939	0.00758971	1	FALSE	FALSE	FALSE	0	FALSE	FALSE	FALSE	FALSE	none	0.172549	0.20859	0.25046	0.308928	TRUE	FALSE	FALSE	0.10641	0.466133	-0.103724	0.136615
[truncated: 8,438 more rows]
[truncated: 26 more columns]
