# Supplementary material for: Breast cancer quantitative proteome and proteogenomic landscape
Source: Nat Commun. 2019 Apr 8;10:1600. doi: 10.1038/s41467-019-09018-y (PMC6453966; doi:10.1038/s41467-019-09018-y)
Supplement: Supplementary file 8 — Supplementary Data 6 [file 41467_2019_9018_MOESM8_ESM.xlsx]

## Sheet: Novel peptides
Novel peptide identifications from the 45 breast tumors																											TMT quantification
Peptide sequence	MSGF+ SpecEva	# PSMs	Annotation - GRCh37 - hg19	Chromosome	start	end	strand	Loci number	Category and sequence similarity to known proteins (BlastP - original search)	Category and sequence similarity to known proteins (BlastP during review)	Peptide explained by nsSNP in CanProVar 2.0 (none are explained by nsSNPs known in the samples)	hg38_coordinates	(closest) matched protein	Nterm.seq.3aa.	Aligned sequence	Cterm.seq.3aa.	Identity	Peptide length	Alignment length	# mismatches	# gaps	top 0.2% MHCflurry	Identified in Kim et al draft proteome	Class	Associated gene (closest genes in the genome)	Category	OSL.53E	OSL.567	OSL.3FF	OSL.55F	OSL.46A	OSL.4B0	OSL.4D6	OSL.485	OSL.41B	OSL.4AF	OSL.46E	OSL.494	OSL.457	OSL.48B	OSL.4B4	OSL.449	OSL.44E	OSL.3EB	OSL.43C	OSL.493	OSL.4D9	OSL.56F	OSL.405
QFLECAENQGDIK	2.11e-17	6	lnc-DNAJC16-1:1_ORF3_20	chr1	15931440	15931478	+	1	1 mismatch to known protein	map to known protein with 1 aa mismatch	No	chr1:15604945-15604983	ENSP00000378812.3|ENST00000395422.3|ENSG00000106153.12|OTTHUMG00000129429.2|OTTHUMT00000251589.1|AC092101.8-001|CHCHD2|151	EIKQFL	QFLECAQNQGDIK	DIKLCE	92.308	13	13	1	0	0	0	intergenic	AGMAT(dist=19835),DDI2(dist=12513)	intergenic	NA	NA	NA	NA	NA	NA	NA	NA	NA	NA	NA	NA	NA	NA	NA	NA	NA	NA	1.58572	1.24728	2.34794	1.70228	1.49606
GEGGADPDVHSWAPGEVEAPGPAAGGR	4.07e-22	2	chr1_19811975_19812055_-	chr1	19811975	19812055	-	2	novelpep [2 or more mismatch to known protein]	novelpep (map to known protein with more than 2 mismatched aa)	No	chr1:19485481-19485561	ENSP00000337949.3|ENST00000336152.7|ENSG00000148680.15|OTTHUMG00000018732.1|OTTHUMT00000049343.1|RP11-103A2.1-001|HTR7|479	LSPDGG	DGGADPVAGSWAPHLLSEVTASPAP	PAPTWD	56	27	21	7	4	0	0	UTR5	CAPZB(NM_004930:c.-43delT,NM_001206541:c.-36567delT,NM_001206540:c.-43delT)	5'UTR	NA	NA	NA	NA	NA	NA	NA	NA	NA	NA	NA	NA	NA	NA	NA	NA	NA	NA	NA	NA	NA	NA	NA
VGNMSESELGR	1.84e-15	17	lnc-MINOS1-2:1_ORF1_0	chr1	19923531	19923563	+	3	novelpep [2 or more mismatch to known protein]	novelpep (map to known protein with more than 2 mismatched aa)	No	chr1:19597037-19597069	sp|Q5TGZ0-2|MIC10_HUMAN	M	MSESELGR	LGRKWD	100	11	8	0	0	0	0	UTR5-exonic	MINOS1(NM_001204082:c.-9del-,NM_001204083:c.-9del-,NM_001032363:c.-9del-),MINOS1-NBL1(NM_001204089:c.-57993del-,NM_001204088:c.-3912del-),MINOS1	5'UTR	0.802738	0.999128	1.20713	0.942048	1.38277	1.08044	0.908273	1.07033	1.12561	NA	NA	NA	NA	NA	NA	NA	NA	NA	0.88018	0.926354	1.00944	1.01816	1.13938
QEYDESGPCIVHR	5.66e-15	9	PGOHUM_ENST00000486001.1_RP11-4K3__A.5_ORF1_0	chr1	27652237	27652275	+	4	1 mismatch to known protein	map to known protein with 1 aa mismatch	No	chr1:27325746-27325784	ENSP00000495059.1|ENST00000464611.1|ENSG00000075624.14|OTTHUMG00000023268.11|OTTHUMT00000324086.2|AC006483.1-013|ACTB|79	ISKQEY	QEYDESGPSIVHR	VHRKCF	92.308	13	13	1	0	1	0	ncRNA_exonic	ACTG1P20	pseudogene	NA	NA	NA	NA	NA	NA	NA	NA	NA	NA	NA	NA	NA	NA	NA	NA	NA	NA	NA	NA	NA	NA	NA
EPAGPSLNPTLAATAALIPLHR	3.36e-24	4	chr1_38273773_38273838_+	chr1	38273773	38273838	+	5	novelpep [2 or more mismatch to known protein]	novelpep (map to known protein with more than 2 mismatched aa)	No	chr1:37808101-37808166	ENSP00000400770.1|ENST00000417645.1|ENSG00000171227.6|OTTHUMG00000153304.5|OTTHUMT00000330639.2|AC013275.1-003|TMEM37|66	AKGSPA	SPAGPSLNPSSGPSSSRV	SRVWPW	44.444	22	18	10	0	1	0	exonic	YRDC	exonic.Alt.ORF	NA	NA	NA	NA	NA	NA	NA	NA	NA	NA	NA	NA	NA	NA	NA	NA	NA	NA	1.1099	1.04385	1.26419	1.29755	1.19615
AGDIRPGPLPGGSDAPSQLPVQETRPR	1.7e-16	1	chr1_38273842_38273922_+	chr1	38273842	38273922	+	5	novelpep [2 or more mismatch to known protein]	novelpep (map to known protein with more than 2 mismatched aa)	No	chr1:37808170-37808250	ENSP00000313881.3|ENST00000314520.4|ENSG00000179455.7|OTTHUMG00000129160.3|OTTHUMT00000251225.1|AC126407.1-001|MKRN3|507	LRRGGL	GGLRPAPASGGGAWPSPLP	PLPSRS	52.632	27	19	9	0	1	1	exonic-UTR5	YRDC,C1orf122(NM_001142726:c.-435del-,NM_198446:c.-155del-)	5'UTR	NA	NA	NA	NA	NA	NA	NA	NA	NA	0.969992	0.732898	0.946835	1.05848	0.905489	1.05661	0.959035	1.50675	0.693896	NA	NA	NA	NA	NA
QQLQEELAEHQVPVEK	4.93e-18	1	chr1_39824810_39824857_+	chr1	39824810	39824857	+	6	novelpep [1 mismatch to known protein but with no trypsin site]	map to known protein with 1 aa mismatch	No	chr1:39359138-39359185	ENSP00000455823.1|ENST00000567887.5|ENSG00000127603.25|OTTHUMG00000007754.14|OTTHUMT00000423088.1|RP11-69E11.1-031|MACF1|7592	ATTKQL	KQLQEELAEHQVPVEK	VEKLQK	93.75	16	16	1	0	0	0	intronic-exonic	MACF1,MACF1	exon_extension	NA	NA	NA	NA	NA	NA	NA	NA	NA	NA	NA	NA	NA	NA	NA	NA	NA	NA	NA	NA	NA	NA	NA
SLQEIYLFSLPIK	3.98e-16	5	PGOHUM_ENST00000438210.1_RP3-342P20.2_ORF3_1	chr1	40428447	40428485	+	7	1 mismatch to known protein	map to known protein with 1 aa mismatch	No	chr1:39962775-39962813	ENSP00000341885.4|ENST00000343262.8|ENSG00000140988.15|OTTHUMG00000128708.5|OTTHUMT00000250613.2|LA16c-439A6.2-001|RPS2|293	KIKSLE	SLEEIYLFSLPIK	PIKESE	92.308	13	13	1	0	1	1	intronic	MFSD2A	pseudogene	NA	NA	NA	NA	NA	NA	NA	NA	NA	1.27964	0.8883	1.09763	0.68789	0.929828	1.4803	1.32086	1.531	0.870942	NA	NA	NA	NA	NA
ELGIGYEPGSSGVGAPLTPHK	2.08e-19	1	chr1_47183763_47183825_-	chr1	47183763	47183825	-	8	novelpep [2 or more mismatch to known protein]	novelpep (map to known protein with more than 2 mismatched aa)	No	chr1:46718091-46718153	sp|Q8NFI3-3|ENASE_HUMAN	DTDKVG	KVGGGFRPRASGPVPPLGPH	GPHFLM	45	21	20	11	0	1	0	UTR5	EFCAB14(NM_014774:c.-4delT)	5'UTR	NA	NA	NA	NA	NA	NA	NA	NA	NA	NA	NA	NA	NA	NA	NA	NA	NA	NA	NA	NA	NA	NA	NA
ESYHSLPSVGILPTK	1.59e-18	1	chr1_51913622_51913666_-	chr1	51913622	51913666	-	9	novelpep [2 or more mismatch to known protein]	novelpep (map to known protein with more than 2 mismatched aa)	No	chr1:51447950-51447994	ENSP00000491795.1|ENST00000640523.1|ENSG00000156113.22|OTTHUMG00000018543.32|OTTHUMT00000048883.6|RP11-443A13.1-007|KCNMA1|1242	REWETL	ETLHNFPKVSILP	ILPGTP	53.846	15	13	6	0	1	0	intronic	EPS15	intronic	NA	NA	NA	NA	NA	NA	NA	NA	NA	NA	NA	NA	NA	NA	NA	NA	NA	NA	NA	NA	NA	NA	NA
IVKPNGEKPEEFESGISQALLELEMNSELK	1.05e-17	1	PGOHUM_ENST00000444127.1_RPS7P4_ORF1_0	chr1	68708628	68708717	-	10	novelpep [2 or more mismatch to known protein]	novelpep (map to known protein with more than 2 mismatched aa)	No	chr1:68242945-68243034	ENSP00000494995.1|ENST00000647131.1|ENSG00000171863.13|OTTHUMG00000090305.6|OTTHUMT00000494542.1|AC108488.2-010|RPS7|169	SAKIVK	IVKPNGEKPDEFESGISQALLELEMNSDLK	DLKAQL	93.333	30	30	2	0	1	0	intergenic	WLS(dist=10344),RPE65(dist=185879)	pseudogene	NA	NA	NA	NA	NA	NA	NA	NA	NA	1.00203	0.866605	0.901719	0.917519	1.0626	1.08045	1.38855	1.21447	1.24168	NA	NA	NA	NA	NA
DVDEAYTNK	2.28e-14	8	PGOHUM_ENST00000430398.2_KRT8P21_ORF1_0	chr1	73571111	73571137	+	11	1 mismatch to known protein	map to known protein with 1 aa mismatch	No	chr1:73105428-73105454	ENSP00000450340.1|ENST00000546900.1|ENSG00000170421.12|OTTHUMG00000169881.7|OTTHUMT00000406397.1|RP11-153F5.5-017|KRT8|113	IKKDVD	DVDEAYMNK	MNKVEL	88.889	9	9	1	0	0	1	intergenic	NEGR1(dist=822834),LINC01360(dist=200742)	pseudogene	NA	NA	NA	NA	NA	NA	NA	NA	NA	1.09984	1.405	0.900656	1.56239	1.65938	0.581209	0.478086	0.523505	0.672408	NA	NA	NA	NA	NA
STSAEDAASTK	2.87e-15	5	lnc-FUBP1-2:4_ORF1_3	chr1	78411303	78412222	-	12	novelpep (no match to known protein found)	novelpep (no match to known protein found)	No	chr1:77945618-77946537	NA	NA	NA	NA	NA	NA	NA	NA	NA	0	1	intergenic	NEXN(dist=1725),FUBP1(dist=2784)	intergenic	0.914645	1.55601	0.741956	2.05313	7.55118	0.861955	1.677	1.02909	1.29587	1.10079	0.649694	1.19621	1.40251	1.20879	0.773455	0.678509	3.86256	0.686478	NA	NA	NA	NA	NA
HLNEIDLFHCIDTNDSK	2.48e-21	21	PGOHUM_ENST00000439531.1_PTGES3P1_ORF1_0	chr1	89570256	89570306	-	13	1 mismatch to known protein	map to known protein with 1 aa mismatch	No	chr1:89104573-89104623	ENSP00000405299.3|ENST00000414274.7|ENSG00000110958.15|OTTHUMG00000170217.2|OTTHUMT00000408057.1|RP11-112B10.1-003|PTGES3|130	NFKHLN	HLNEIDLFHCIDPNDSK	DSKHKR	94.118	17	17	1	0	0	0	intergenic	GBP1(dist=39213),GBP2(dist=1560)	pseudogene	NA	NA	NA	NA	NA	NA	NA	NA	NA	NA	NA	NA	NA	NA	NA	NA	NA	NA	NA	NA	NA	NA	NA
NIQQYNSFVSLS	5.83e-15	2	PGOHUM00000244795_ORF3_32	chr1	92591984	92592019	+	14	novelpep [map to known protein but with no trypsin site]	match to known protein	No	chr1:92126427-92126462	ENSP00000466459.1|ENST00000586397.5|ENSG00000108946.14|OTTHUMG00000180128.5|OTTHUMT00000449893.1|RP11-120M18.1-005|PRKAR1A|381	LKRNIQ	NIQQYNSFVSLS	SV	100	12	12	0	0	1	0	intronic	BTBD8	pseudogene	NA	NA	NA	NA	NA	NA	NA	NA	NA	NA	NA	NA	NA	NA	NA	NA	NA	NA	NA	NA	NA	NA	NA
DLYANTVLSSGTTMYPDITNR	8.62e-14	3	PGOHUM_ENST00000594933.1_ACTBP12_ORF1_0	chr1	92694762	92694824	-	15	novelpep [2 or more mismatch to known protein]	novelpep (map to known protein with more than 2 mismatched aa)	No	chr1:92229205-92229267	ENSP00000493648.1|ENST00000644774.1|ENSG00000184009.10|OTTHUMG00000177955.8|OTTHUMT00000439922.4|RP13-766D20.3-003|ACTG1|375	IRKDLY	DLYANTVLSGGTTMYPGIADR	ADRMQK	80.952	21	21	4	0	1	0	intronic	C1orf146	pseudogene	1.0431	0.976626	0.971759	1.07492	1.22513	1.04645	1.293	1.01197	0.985963	NA	NA	NA	NA	NA	NA	NA	NA	NA	NA	NA	NA	NA	NA
GFGFVTYATVEEVDAVMNAK	1.12e-21	1	PGOHUM_ENST00000425806.2_HNRNPA1P68_ORF3_1	chr1	101407289	101407348	-	16	novelpep [2 or more mismatch to known protein]	novelpep (map to known protein with more than 2 mismatched aa)	No	chr1:100941733-100941792	ENSP00000448917.1|ENST00000550994.1|ENSG00000135486.17|OTTHUMG00000169702.4|OTTHUMT00000405740.1|RP11-968A15.3-014|HNRNPA1|113	RSRGFG	GFGFVTYATVEEVDAAMNAR	NARPHK	90	20	20	2	0	0	1	intronic	SLC30A7	pseudogene	NA	NA	NA	NA	NA	NA	NA	NA	NA	NA	NA	NA	NA	NA	NA	NA	NA	NA	NA	NA	NA	NA	NA
NLQYYDITAK	7.83e-14	1	PGOHUM_ENST00000427731.2_RANP5_ORF2_3	chr1	109589886	109589915	+	17	1 mismatch to known protein	map to known protein with 1 aa mismatch	No	chr1:109047264-109047293	ENSP00000396127.3|ENST00000448750.7|ENSG00000132341.11|OTTHUMG00000134328.8|OTTHUMT00000259484.2|AC073912.2-004|RAN|234	RKKNLQ	NLQYYDISAK	SAKSNY	90	10	10	1	0	0	0	intergenic	WDR47(dist=5036),TAF13(dist=17112)	pseudogene	NA	NA	NA	NA	NA	NA	NA	NA	NA	NA	NA	NA	NA	NA	NA	NA	NA	NA	NA	NA	NA	NA	NA
APLSANFAQPTLIQIK	1.88e-19	1	chr1_109716370_109716417_+	chr1	109716370	109716417	+	18	novelpep [2 or more mismatch to known protein]	novelpep (map to known protein with more than 2 mismatched aa)	No	chr1:109173748-109173795	ENSP00000420230.1|ENST00000493101.5|ENSG00000114013.15|OTTHUMG00000159482.3|OTTHUMT00000355674.1|RP11-289N10.1-004|CD86|217	AFLLSA	LSANFSQPEIVPI	VPISNI	61.538	16	13	5	0	0	0	exonic	KIAA1324	exonic.Alt.ORF	NA	NA	NA	NA	NA	NA	NA	NA	NA	NA	NA	NA	NA	NA	NA	NA	NA	NA	NA	NA	NA	NA	NA
GLQAQIASSGLTMEADAPK	3.67e-17	3	PGOHUM_ENST00000443599.2_KRT18P57_ORF2_1	chr1	112191479	112191535	-	19	novelpep [2 or more mismatch to known protein]	novelpep (map to known protein with more than 2 mismatched aa)	No	chr1:111648857-111648913	ENSP00000373487.3|ENST00000388835.3|ENSG00000111057.10|OTTHUMG00000169882.1|OTTHUMT00000406405.1|RP11-153F5.6-002|KRT18|430	EVKGLQ	GLQAQIASSGLTVEVDAPK	APKSQD	89.474	19	19	2	0	1	0	intronic	RAP1A	pseudogene	NA	NA	NA	NA	NA	NA	NA	NA	NA	NA	NA	NA	NA	NA	NA	NA	NA	NA	1.25438	1.0009	1.59562	0.693293	1.54917
TFNQVEVKPEMISHYLGEFSITYKPVK	2.95e-15	3	PGOHUM_ENST00000412567.1_RP11-389O22.5_ORF2_2	chr1	113741751	113741831	+	20	novelpep [2 or more mismatch to known protein]	novelpep (map to known protein with more than 2 mismatched aa)	No	chr1:113199129-113199209	ENSP00000466366.2|ENST00000585665.2|ENSG00000115268.9|OTTHUMG00000140099.11|OTTHUMT00000449617.5|CTB-25B13.4-010|RPS15|112	NGKTFN	TFNQVEIKPEMIGHYLGEFSITYKPVK	PVKHGR	92.593	27	27	2	0	1	1	ncRNA_intronic	LOC643441	pseudogene	NA	NA	NA	NA	NA	NA	NA	NA	NA	NA	NA	NA	NA	NA	NA	NA	NA	NA	0.743678	0.749227	0.551338	0.834578	0.429857
GFAFVTFDDYDSMDK	4.76e-16	1	PGOHUM_ENST00000452680.3_HNRNPA1P43_ORF2_4	chr1	116399960	116400004	-	21	novelpep [2 or more mismatch to known protein]	novelpep (map to known protein with more than 2 mismatched aa)	No	chr1:115857339-115857383	ENSP00000447782.1|ENST00000548688.5|ENSG00000135486.17|OTTHUMG00000169702.4|OTTHUMT00000405739.1|RP11-968A15.3-013|HNRNPA1|231	KKRGFA	GFAFVTFDDHDSVDK	VDKIVI	86.667	15	15	2	0	0	0	intergenic	NHLH2(dist=16213),LOC101928995(dist=62037)	pseudogene	0.67627	0.523212	0.593066	0.648307	0.553105	0.64895	1.91326	0	49.8771	NA	NA	NA	NA	NA	NA	NA	NA	NA	NA	NA	NA	NA	NA
GILAYTEHQAVSSDFNSDTHSSTFDTGAGIALNDHFVK	4.91e-14	1	PGOHUM_ENST00000419696.1_GAPDHP64_ORF2_13	chr1	117256536	117256649	-	22	novelpep [2 or more mismatch to known protein]	novelpep (map to known protein with more than 2 mismatched aa)	No	chr1:116713914-116714027	ENSP00000380065.1|ENST00000396856.5|ENSG00000111640.14|OTTHUMG00000137379.1|OTTHUMT00000268062.1|AC006064.2-004|GAPDH|260	PLKGIL	GILGYTEHQVVSSDFNSDTHSSTFDAGAGIALNDHFVK	FVKLIS	92.105	38	38	3	0	0	1	intergenic	C1orf137(dist=7311),CD2(dist=40550)	pseudogene	NA	NA	NA	NA	NA	NA	NA	NA	NA	NA	NA	NA	NA	NA	NA	NA	NA	NA	0.47636	1.0162	0.997318	0.796104	0.540064
NISNASCTTNCIAPLAK	2.63e-19	15	PGOHUM_ENST00000444823.1_GAPDHP23_ORF1_3	chr1	120005159	120005209	-	23	novelpep [2 or more mismatch to known protein]	novelpep (map to known protein with more than 2 mismatched aa)	No	chr1:119462536-119462586	ENSP00000380068.1|ENST00000396859.5|ENSG00000111640.14|OTTHUMG00000137379.1|OTTHUMT00000268061.1|AC006064.2-003|GAPDH|335	LKIISN	ISNASCTTNCLAPLAK	LAKVIH	93.75	17	16	1	0	1	1	intergenic	HSD3B2(dist=39497),HSD3B1(dist=44667)	pseudogene	1.29249	0.798472	0.763479	0.770788	0.760842	0.575378	1.13503	1.03299	1.35492	NA	NA	NA	NA	NA	NA	NA	NA	NA	0.79278	1.13723	0.762133	0.99454	0.682188
VIISAPSADTPMFIMGMNHEK	1.31e-14	2	PGOHUM_ENST00000444823.1_GAPDHP23_ORF1_3	chr1	120005228	120005290	-	23	novelpep [2 or more mismatch to known protein]	novelpep (map to known protein with more than 2 mismatched aa)	No	chr1:119462605-119462667	ENSP00000380065.1|ENST00000396856.5|ENSG00000111640.14|OTTHUMG00000137379.1|OTTHUMT00000268062.1|AC006064.2-004|GAPDH|260	AKRVII	VIISAPSADAPMFVMGVNHEK	HEKYDN	85.714	21	21	3	0	1	1	intergenic	HSD3B2(dist=39566),HSD3B1(dist=44598)	pseudogene	NA	NA	NA	NA	NA	NA	NA	NA	NA	NA	NA	NA	NA	NA	NA	NA	NA	NA	NA	NA	NA	NA	NA
VDIVAINDPFIDLNFMPYMFQYNSTHGK	2.26e-21	6	PGOHUM_ENST00000438477.2_GAPDHP58_ORF2_2	chr1	120039299	120039382	-	24	novelpep [2 or more mismatch to known protein]	novelpep (map to known protein with more than 2 mismatched aa)	No	chr1:119496676-119496759	ENSP00000380068.1|ENST00000396859.5|ENSG00000111640.14|OTTHUMG00000137379.1|OTTHUMT00000268061.1|AC006064.2-003|GAPDH|335	SGKVDI	VDIVAINDPFIDLNYMVYMFQYDSTHGK	HGKFHG	89.286	28	28	3	0	1	0	intergenic	HSD3B2(dist=73637),HSD3B1(dist=10527)	pseudogene	NA	NA	NA	NA	NA	NA	NA	NA	NA	NA	NA	NA	NA	NA	NA	NA	NA	NA	0.815019	1.19923	0.957065	1.09142	0.748233
FQSSAVTALALQEASEAYLVGLFEDTNLCAIHAK	4.27e-23	5	PGOHUM_ENST00000401004.2_HIST2H3DP1_ORF3_1	chr1	120904926	120905027	+	25	novelpep [2 or more mismatch to known protein]	novelpep (map to known protein with more than 2 mismatched aa)	No	chr1:121118258-121118359	ENSP00000385479.1|ENST00000403683.1|ENSG00000203852.3|OTTHUMG00000012094.1|OTTHUMT00000033454.1|RP11-196G18.7-001|HIST2H3A|136	DLRFQS	FQSSAV--MALQEASEAYLVGLFEDTNLCAIHAK	HAKRVT	91.176	34	34	1	2	1	0	intergenic	FAM72B(dist=49245),HIST2H2BA(dist=1108)	pseudogene	0.917492	1.58344	1.30645	0.713577	0.674541	0.947792	0.597092	1.48001	0.772545	NA	NA	NA	NA	NA	NA	NA	NA	NA	1.01831	1.06574	0.712346	1.55586	0.886557
EMSDCYTELEK	2.85e-14	1	lnc-S100A14-1:1_ORF2_1	chr1	153580598	153580630	-	26	1 deletion to known protein	map to known protein with 1 aa deletion	No	chr1:153608122-153608154	ENSP00000357694.1|ENST00000368705.2|ENSG00000188643.10|OTTHUMG00000013545.4|OTTHUMT00000037712.2|RP11-49N14.1-010|S100A16|103	M	MSDCYTELEK	LEKAVI	100	11	10	0	0	0	0	exonic-UTR5	S100A16,S100A16(NM_080388:c.-3delT)	5'UTR	NA	NA	NA	NA	NA	NA	NA	NA	NA	NA	NA	NA	NA	NA	NA	NA	NA	NA	2.51764	3.71728	0.972687	1.19147	2.84268
ASLEAAIADAQQR	2.44e-17	12	PGOHUM_ENST00000414328.2_KRT8P45_ORF3_10	chr1	157044029	157044067	+	27	1 mismatch to known protein	map to known protein with 1 aa mismatch	No	chr1:157074237-157074275	ENSP00000447402.1|ENST00000546897.5|ENSG00000170421.12|OTTHUMG00000169881.7|OTTHUMT00000406390.1|RP11-153F5.5-003|KRT8|483	GQRASL	ASLEAAIADAEQR	EQRGEL	92.308	13	13	1	0	0	0	intergenic	ARHGEF11(dist=28867),ETV3L(dist=17806)	pseudogene	0.485817	1.44846	0.823768	0.718999	0.499953	1.14094	0.62021	2.74638	0.848845	NA	NA	NA	NA	NA	NA	NA	NA	NA	1.53483	0.931952	1.21211	0.714749	0.95464
SDAMDTESQYSGYSYK	3.54e-21	1	chr1_160385619_160385666_+	chr1	160385619	160385666	+	28	novelpep [2 or more mismatch to known protein]	novelpep (map to known protein with more than 2 mismatched aa)	No	chr1:160415829-160415876	ENSP00000357040.2|ENST00000368061.2|ENSG00000162738.5|OTTHUMG00000033122.1|OTTHUMT00000080677.1|RP11-517F10.3-001|VANGL2|521	M	MDTESQYSGYSYK	SYKSGH	100	16	13	0	0	1	0	UTR5-exonic	VANGL2(NM_020335:c.-9del-),VANGL2	5'UTR	NA	NA	NA	NA	NA	NA	NA	NA	NA	NA	NA	NA	NA	NA	NA	NA	NA	NA	NA	NA	NA	NA	NA
TMAGAPTVSLPELR	8.72e-15	2	lnc-USF1-1:1_ORF1_0	chr1	161008435	161008682	-	29	1 deletion to known protein	map to known protein with 1 aa deletion	No	chr1:161038645-161038892	ENSP00000388293.2|ENST00000423014.2|ENSG00000215845.10|OTTHUMG00000031476.3|OTTHUMT00000077078.2|RP11-544M22.4-002|TSTD1|115	M	MAGAPTVSLPELR	ELRSLL	100	14	13	0	0	1	1	exonic-UTR5	TSTD1,TSTD1(NM_001113206:c.-3delT,NM_001113205:c.-3delT,NM_001113207:c.-3delT)	5'UTR	NA	NA	NA	NA	NA	NA	NA	NA	NA	NA	NA	NA	NA	NA	NA	NA	NA	NA	NA	NA	NA	NA	NA
GFAFVTFDNHNSMDK	2.95e-14	1	PGOHUM_ENST00000411857.2_HNRNPA1P54_ORF1_7	chr1	179425992	179426036	-	30	novelpep [2 or more mismatch to known protein]	novelpep (map to known protein with more than 2 mismatched aa)	No	chr1:179456857-179456901	ENSP00000447782.1|ENST00000548688.5|ENSG00000135486.17|OTTHUMG00000169702.4|OTTHUMT00000405739.1|RP11-968A15.3-013|HNRNPA1|231	KKRGFA	GFAFVTFDDHDSVDK	VDKIVI	80	15	15	3	0	0	0	intronic	AXDND1	pseudogene	NA	NA	NA	NA	NA	NA	NA	NA	NA	NA	NA	NA	NA	NA	NA	NA	NA	NA	0.527324	0.764317	0.575735	0.678155	0.506418
VIISAPSGDILMFMMGMNHEK	2.43e-13	1	PGOHUM_ENST00000433910.1_RP11-373J16.2_ORF2_11	chr1	189102012	189102074	-	31	novelpep [2 or more mismatch to known protein]	novelpep (map to known protein with more than 2 mismatched aa)	No	chr1:189132881-189132943	ENSP00000380065.1|ENST00000396856.5|ENSG00000111640.14|OTTHUMG00000137379.1|OTTHUMT00000268062.1|AC006064.2-004|GAPDH|260	AKRVII	VIISAPSADAPMFVMGVNHEK	HEKYDN	76.19	21	21	5	0	1	0	intergenic	LINC01036(dist=1772636),BRINP3(dist=964785)	pseudogene	NA	NA	NA	NA	NA	NA	NA	NA	NA	NA	NA	NA	NA	NA	NA	NA	NA	NA	NA	NA	NA	NA	NA
ECISIHVGQAGVQMGNACWELYCLEHDIQPSGTMPSHK	2.55e-17	1	PGOHUM_ENST00000442868.1_RP11-480I12.5_ORF1_0	chr1	202822295	202822408	-	32	novelpep [2 or more mismatch to known protein]	novelpep (map to known protein with more than 2 mismatched aa)	No	chr1:202853167-202853280	ENSP00000448211.1|ENST00000549183.1|ENSG00000167553.15|OTTHUMG00000169497.4|OTTHUMT00000404425.1|RP11-161H23.4-006|TUBA1C|130	MRE	ECISIHVGQAGVQIGNACWELYCLEHGIQPDGQMPSDK	SDKTIG	86.842	38	38	5	0	0	0	intergenic	MGAT4EP(dist=25954),LOC148709(dist=8587)	pseudogene	NA	NA	NA	NA	NA	NA	NA	NA	NA	NA	NA	NA	NA	NA	NA	NA	NA	NA	0.90905	0.918621	1.92668	0.998687	1.15712
AYHEQLSVAEISSVYFEPSNQMAK	1.11e-15	1	PGOHUM_ENST00000442868.1_RP11-480I12.5_ORF1_6	chr1	202824744	202824815	-	32	novelpep [2 or more mismatch to known protein]	novelpep (map to known protein with more than 2 mismatched aa)	No	chr1:202855616-202855687	ENSP00000396212.1|ENST00000398989.2|ENSG00000127824.13|OTTHUMG00000133126.6|OTTHUMT00000335643.3|AC073128.8-011|TUBA4A|156	AEKAYH	AYHEQLSVAEITNACFEPANQMVK	MVKCDP	75	24	24	6	0	1	0	intergenic	MGAT4EP(dist=28403),LOC148709(dist=6138)	pseudogene	NA	NA	NA	NA	NA	NA	NA	NA	NA	NA	NA	NA	NA	NA	NA	NA	NA	NA	0.690719	0.810466	1.82457	0.864875	0.907957
DSYLGDEAQSK	1.84e-15	1	lnc-RP11-480I12.4.1-5:1_ORF1_3	chr1	202842570	202842602	+	33	1 mismatch to known protein	map to known protein with 1 aa mismatch	No	chr1:202873442-202873474	ENSP00000386857.1|ENST00000409624.1|ENSG00000163017.13|OTTHUMG00000129813.5|OTTHUMT00000328086.1|AC073046.2-002|ACTG2|376	GQKDSY	DSYVGDEAQSK	QSKRGI	90.909	11	11	1	0	0	1	ncRNA_exonic	LOC148709	ncRNA	0.762806	0.827023	0.929555	0.819156	0.701041	0.740809	1.46959	0.879436	11.9961	NA	NA	NA	NA	NA	NA	NA	NA	NA	NA	NA	NA	NA	NA
GFAFVTFDDHDSVNK	2.5e-19	3	PGOHUM_ENST00000430583.2_HNRNPA1P59_ORF3_9	chr1	202881380	202881424	+	34	1 mismatch to known protein	map to known protein with 1 aa mismatch	No	chr1:202912252-202912296	ENSP00000448117.1|ENST00000551702.5|ENSG00000135486.17|OTTHUMG00000169702.4|OTTHUMT00000405737.1|RP11-968A15.3-019|HNRNPA1|145	KKRGFA	GFAFVTFDDHDSVDK	VDKIVI	93.333	15	15	1	0	0	0	intronic	KLHL12	pseudogene	NA	NA	NA	NA	NA	NA	NA	NA	NA	NA	NA	NA	NA	NA	NA	NA	NA	NA	NA	NA	NA	NA	NA
DELHIVEAEAMNYEGIPVK	1.79e-20	10	PGOHUM_ENST00000412758.2_NPM1P40_ORF1_1	chr1	203225009	203225065	+	35	novelpep [2 or more mismatch to known protein]	novelpep (map to known protein with more than 2 mismatched aa)	No	chr1:203255881-203255937	ENSP00000296930.5|ENST00000296930.9|ENSG00000181163.13|OTTHUMG00000130465.4|OTTHUMT00000252858.2|AC093246.2-001|NPM1|294	GAKDEL	DELHIVEAEAMNYEGSPIK	PIKVTL	89.474	19	19	2	0	1	0	intergenic	CHIT1(dist=26149),LINC01353(dist=31271)	pseudogene	1.11347	1.2465	1.23067	1.44247	0.863696	1.20037	1.17585	1.36863	1.28719	1.11781	0.881627	1.28841	0.865553	1.42719	1.0041	0.820844	1.42613	0.906923	NA	NA	NA	NA	NA
LEAELGNMEGLLEDFK	2.39e-15	3	PGOHUM_ENST00000420409.1_KRT8P29_ORF3_4	chr1	203843123	203843170	-	36	novelpep [2 or more mismatch to known protein]	novelpep (map to known protein with more than 2 mismatched aa)	No	chr1:203873995-203874042	ENSP00000449010.2|ENST00000547176.3|ENSG00000170421.12|OTTHUMG00000169881.7|OTTHUMT00000406395.2|RP11-153F5.5-019|KRT8|35	KLKLEA	LEAELGNMQGLVEDFK	DFKNKM	87.5	16	16	2	0	1	1	intergenic	SNRPE(dist=2843),LINC00303(dist=158452)	pseudogene	0.744034	1.24471	0.912298	0.697722	0.626036	1.24765	0.656659	1.96898	1.23574	NA	NA	NA	NA	NA	NA	NA	NA	NA	NA	NA	NA	NA	NA
ASAAEGVGEPGASAGR	6.22e-18	3	chr1_224621964_224622011_-	chr1	224621964	224622011	-	37	novelpep [2 or more mismatch to known protein]	novelpep (map to known protein with more than 2 mismatched aa)	No	chr1:224434262-224434309	ENSP00000303507.8|ENST00000305877.12|ENSG00000186716.20|OTTHUMG00000150655.4|OTTHUMT00000075819.1|U07000.3-001|BCR|1271	RRAAQA	AQAPDGASEPRASASR	ASRPQP	56.25	16	16	7	0	0	1	UTR5-upstream	WDR26(NM_001115113:c.-157delT,NM_025160:c.-157delT),WDR26	5'UTR	NA	NA	NA	NA	NA	NA	NA	NA	NA	0.851467	0.946276	1.00625	1.21004	0.811303	1.05907	0.788558	0.784655	0.768246	NA	NA	NA	NA	NA
DLGSLGQEEAAGGGSDGK	2.03e-19	2	lnc-C1orf35-1:1_ORF3_8	chr1	228289784	228289837	-	38	novelpep [2 or more mismatch to known protein]	novelpep (map to known protein with more than 2 mismatched aa)	No	chr1:228102083-228102136	ENSP00000353804.2|ENST00000360596.6|ENSG00000131069.19|OTTHUMG00000032317.8|OTTHUMT00000078823.3|RP5-1161H23.2-001|ACSS2|701	SGSGSR	GSRGQEEAGAGG	AGGRAR	75	18	12	3	0	0	1	exonic	C1orf35	exonic.Alt.ORF	0.459968	1.48863	0.931383	0.869455	5.00058	1.09134	1.46344	1.82483	0.776521	NA	NA	NA	NA	NA	NA	NA	NA	NA	NA	NA	NA	NA	NA
QLIIEDPYYGNDSDFEMVYQLCVR	8.61e-20	4	PGOHUM_ENST00000453379.1_RP11-301G21.1_ORF3_1	chr1	233971856	233971927	-	39	novelpep [2 or more mismatch to known protein]	novelpep (map to known protein with more than 2 mismatched aa)	No	chr1:233836110-233836181	ENSP00000272067.6|ENST00000272067.10|ENSG00000143727.15|OTTHUMG00000086933.5|OTTHUMT00000195863.3|AC079779.1-002|ACP1|158	PQKQLI	QLIIEDPYYGNDSDFETVYQQCVR	CVRCCR	91.667	24	24	2	0	1	0	intergenic	KCNK1(dist=163598),SLC35F3(dist=68602)	pseudogene	NA	NA	NA	NA	NA	NA	NA	NA	NA	NA	NA	NA	NA	NA	NA	NA	NA	NA	NA	NA	NA	NA	NA
LLIVSNPVDIFDL	3.06e-14	5	PGOHUM_ENST00000437325.2_LDHAP2_ORF1_4	chr1	235901695	235901733	+	40	novelpep [2 or more mismatch to known protein]	novelpep (map to known protein with more than 2 mismatched aa)	No	chr1:235738395-235738433	ENSP00000445175.1|ENST00000540430.5|ENSG00000134333.13|OTTHUMG00000167721.3|-|LDHA-218|LDHA|361	NCKLLI	LLIVSNPVDIL	DILTYV	90.909	13	11	1	0	1	0	intronic	LYST	pseudogene	NA	NA	NA	NA	NA	NA	NA	NA	NA	NA	NA	NA	NA	NA	NA	NA	NA	NA	NA	NA	NA	NA	NA
GVPQIEVTFDIDANGILNVSSVDK	1.01e-27	1	PGOHUM_ENST00000397642.3_RP11-488L18.1_ORF3_31	chr1	247394651	247394722	+	41	1 mismatch to known protein	map to known protein with 1 aa mismatch	No	chr1:247231349-247231420	ENSP00000435019.1|ENST00000526686.1|ENSG00000109971.13|OTTHUMG00000166030.2|OTTHUMT00000387525.2|RP11-762B21.4-028|HSPA8|150	APRGVP	GVPQIEVTFDIDANGILNVSAVDK	VDKSTG	95.833	24	24	1	0	0	0	intergenic	MIR3916(dist=29289),VN1R5(dist=24723)	pseudogene	NA	NA	NA	NA	NA	NA	NA	NA	NA	NA	NA	NA	NA	NA	NA	NA	NA	NA	1.27091	0.881748	0.761967	0.745117	0.987865
GAEVPGEAAPGAR	1.51e-14	1	lncRNA_ENST00000355358.1_ORF1_17	chr10	8094831	8094869	-	189	novelpep [2 or more mismatch to known protein]	novelpep (map to known protein with more than 2 mismatched aa)	No	chr10:8052868-8052906	sp|Q7Z5P9-2|MUC19_HUMAN	AVGGGS	GGSTPGEAGPGA	PGATVS	66.667	13	12	4	0	0	0	ncRNA_exonic	GATA3-AS1	ncRNA	0.515789	0.95536	0.744264	0.795536	1.20576	1.3489	0.654019	2.69233	1.46974	NA	NA	NA	NA	NA	NA	NA	NA	NA	NA	NA	NA	NA	NA
VSELEAALQR	1.67e-13	4	PGOHUM_ENST00000451609.1_KRT8P37_ORF3_0	chr10	8556015	8556044	-	190	1 mismatch to known protein	map to known protein with 1 aa mismatch	No	chr10:8514052-8514081	ENSP00000447402.1|ENST00000546897.5|ENSG00000170421.12|OTTHUMG00000169881.7|OTTHUMT00000406390.1|RP11-153F5.5-003|KRT8|483	NAKLSE	LSELEAALQR	LQRAKQ	90	10	10	1	0	0	0	intergenic	LINC00708(dist=245747),LOC101928272(dist=683314)	pseudogene	NA	NA	NA	NA	NA	NA	NA	NA	NA	0.815274	0.696922	0.872958	0.834363	1.00922	1.33888	0.901088	0.877696	1.07404	NA	NA	NA	NA	NA
ASLEAAIANAEQR	2.74e-17	9	PGOHUM_ENST00000451609.1_KRT8P37_ORF3_0	chr10	8556078	8556116	-	190	1 mismatch to known protein	map to known protein with 1 aa mismatch	No	chr10:8514115-8514153	ENSP00000447402.1|ENST00000546897.5|ENSG00000170421.12|OTTHUMG00000169881.7|OTTHUMT00000406390.1|RP11-153F5.5-003|KRT8|483	GQRASL	ASLEAAIADAEQR	EQRGEL	92.308	13	13	1	0	0	1	intergenic	LINC00708(dist=245810),LOC101928272(dist=683251)	pseudogene	NA	NA	NA	NA	NA	NA	NA	NA	NA	1.20709	1.06251	0.628336	1.24786	1.34787	0.593295	0.567525	0.506989	0.723786	NA	NA	NA	NA	NA
GIPGYTEHQVISSNFNSDTHSFTFDAGAGIALDDHFVK	5.63e-14	1	lnc-C10orf111-1:1_ORF3_2	chr10	15135333	15135446	-	191	novelpep [2 or more mismatch to known protein]	novelpep (map to known protein with more than 2 mismatched aa)	No	chr10:15093334-15093447	ENSP00000380065.1|ENST00000396856.5|ENSG00000111640.14|OTTHUMG00000137379.1|OTTHUMT00000268062.1|AC006064.2-004|GAPDH|260	PLKGIL	GILGYTEHQVVSSDFNSDTHSSTFDAGAGIALNDHFVK	FVKLIS	86.842	38	38	5	0	1	1	intergenic	ACBD7(dist=4558),C10orf111(dist=2051)	intergenic	NA	NA	NA	NA	NA	NA	NA	NA	NA	NA	NA	NA	NA	NA	NA	NA	NA	NA	0.860186	1.20888	1.39931	1.0867	0.833362
VTEGLVDVILYDQPDDK	4.33e-23	3	lnc-C10orf140-1:1_ORF1_5	chr10	21914520	21914570	-	192	1 mismatch to known protein	map to known protein with 1 aa mismatch	No	chr10:21625591-21625641	ENSP00000475760.1|ENST00000606561.5|ENSG00000125944.19|OTTHUMG00000003224.5|OTTHUMT00000091254.3|RP5-1057J7.2-011|HNRNPR|494	FSKVTE	VTEGLVDVILYHQPDDK	DDKKKN	94.118	17	17	1	0	1	0	intronic	MLLT10	intronic	NA	NA	NA	NA	NA	NA	NA	NA	NA	NA	NA	NA	NA	NA	NA	NA	NA	NA	0.734336	0.769032	0.580564	0.824359	0.775752
DEAAYAELR	2.34e-13	2	PGOHUM_ENST00000426373.1_RP11-108B14.4_ORF1_0	chr10	22514819	22514845	+	193	1 mismatch to known protein	map to known protein with 1 aa mismatch	No	chr10:22225890-22225916	ENSP00000484569.1|ENST00000615264.4|ENSG00000100911.15|OTTHUMG00000028797.6|-|PSME2-217|PSME2|254	HERDEA	DEAAYGELR	ELRAMV	88.889	9	9	1	0	0	1	intergenic	EBLN1(dist=15907),LOC100130992(dist=26182)	pseudogene	0.902636	0.85384	1.06762	0.802709	0.479022	1.17439	0.603956	1.17654	0.511926	1.19501	0.835458	1.01329	0.880845	0.943439	0.967065	1.83446	0.713265	1.50739	NA	NA	NA	NA	NA
GPTDEQDACPHECQEQTR	1.77e-26	8	chr10_24833921_24833974_+	chr10	24833921	24833974	+	194	novelpep [2 or more mismatch to known protein]	novelpep (map to known protein with more than 2 mismatched aa)	No	chr10:24544992-24545045	ENSP00000472769.1|ENST00000598265.1|ENSG00000131126.18|OTTHUMG00000182695.2|OTTHUMT00000463176.1|CTB-61I7.1-004|TEX101|249	LAVGPM	GPMFVREACPHQLLTQPR	QPRKTE	44.444	18	18	10	0	1	0	exonic	KIAA1217	exonic.Alt.ORF	0.510355	1.30227	1.06637	0.411723	0.486109	1.32137	0.478579	1.71317	1.87224	NA	NA	NA	NA	NA	NA	NA	NA	NA	1.40799	1.12646	0.759343	1.09507	0.838541
LVQAFQYTDEHPEICPAGWK	2.56e-17	2	lnc-CREM-2:1_ORF1_10	chr10	35255062	35255121	+	195	novelpep [2 or more mismatch to known protein]	novelpep (map to known protein with more than 2 mismatched aa)	No	chr10:34966134-34966193	ENSP00000301522.2|ENST00000301522.2|ENSG00000167815.11|OTTHUMG00000134285.3|OTTHUMT00000258950.2|AC018761.9-001|PRDX2|198	ALRLVQ	LVQAFQYTDEHGEVCPAGWK	GWKPGS	90	20	20	2	0	0	0	intergenic	PARD3-AS1(dist=149712),CUL2(dist=42417)	intergenic	NA	NA	NA	NA	NA	NA	NA	NA	NA	NA	NA	NA	NA	NA	NA	NA	NA	NA	0.768034	0.873404	1.15345	0.790238	1.0711
LSLEGHHSTPSGAYGSVK	1.15e-13	2	PGOHUM_ENST00000404883.2_ANXA2P3_ORF1_0	chr10	66585359	66585412	+	196	novelpep [2 or more mismatch to known protein]	novelpep (map to known protein with more than 2 mismatched aa)	No	chr10:64825602-64825655	ENSP00000452958.1|ENST00000557904.5|ENSG00000182718.16|OTTHUMG00000132763.5|OTTHUMT00000416500.1|AC087385.2-038|ANXA2|81	LCKLSL	LSLEGDHSTPPSAYGSVK	SVKAYT	83.333	18	18	3	0	0	1	ncRNA_exonic	ANXA2P3	pseudogene	NA	NA	NA	NA	NA	NA	NA	NA	NA	NA	NA	NA	NA	NA	NA	NA	NA	NA	NA	NA	NA	NA	NA
EKPSYDTETDASEGLMNILK	1.47e-13	1	PGOHUM_ENST00000438592.2_CACYBPP1_ORF3_2	chr10	86215435	86215494	-	197	novelpep [2 or more mismatch to known protein]	novelpep (map to known protein with more than 2 mismatched aa)	No	chr10:84455679-84455738	ENSP00000356652.2|ENST00000367679.6|ENSG00000116161.17|OTTHUMG00000034941.7|OTTHUMT00000084583.3|RP1-102G20.6-001|CACYBP|228	KEKPSY	PSYDTETDPSEGLMNVLK	VLKKIY	88.889	20	18	2	0	1	0	intronic	CCSER2	pseudogene	NA	NA	NA	NA	NA	NA	NA	NA	NA	NA	NA	NA	NA	NA	NA	NA	NA	NA	1.70768	1.71435	1.34475	1.17536	1.25166
IESDVQEPTEPENDLDIMLGNK	2.56e-16	2	PGOHUM_ENST00000428356.1_EIF2S2P3_ORF1_0	chr10	94429129	94429194	-	198	novelpep [2 or more mismatch to known protein]	novelpep (map to known protein with more than 2 mismatched aa)	No	chr10:92669372-92669437	ENSP00000364119.2|ENST00000374980.2|ENSG00000125977.6|OTTHUMG00000032287.2|OTTHUMT00000078765.2|RP1-64K7.2-001|EIF2S2|333	DLKIES	IESDVQEPTEPEDDLDIMLG	MLGNKK	95	22	20	1	0	0	1	intergenic	KIF11(dist=13977),HHEX(dist=20552)	pseudogene	NA	NA	NA	NA	NA	NA	NA	NA	NA	1.06408	1.36822	1.18431	1.47472	1.58333	1.66926	1.46611	2.07501	1.49769	NA	NA	NA	NA	NA
NFGIGEDIQPK	2.61e-15	3	lnc-CYP2C19-1:1_ORF2_1	chr10	96642423	96642455	+	199	1 mismatch to known protein	map to known protein with 1 aa mismatch	No	chr10:94882666-94882698	ENSP00000361076.3|ENST00000323345.10|ENSG00000148303.16|OTTHUMG00000020864.2|OTTHUMT00000054869.1|RP11-244N20.10-009|RPL7A|266	RPKNFG	NFGIGQDIQPK	QPKRDL	90.909	11	11	1	0	0	1	intergenic	CYP2C19(dist=29461),CYP2C9(dist=55992)	intergenic	NA	NA	NA	NA	NA	NA	NA	NA	NA	0.953347	0.877684	0.790995	1.10376	1.0611	0.969419	1.1953	1.4371	1.3925	NA	NA	NA	NA	NA
GAEDEAAAWR	4.99e-15	3	Fusion_transcript_DA657835.1_ORF1_1	chr10	98346572	98346602	-	200	novelpep [2 or more mismatch to known protein]	novelpep (map to known protein with more than 2 mismatched aa)	No	chr10:96586815-96586845	ENSP00000393626.1|ENST00000416541.5|ENSG00000188807.12|OTTHUMG00000057457.2|OTTHUMT00000127671.1|RP13-15M17.2-001|TMEM201|552	TTRGCS	GCSEEAATWR	TWRGRF	60	10	10	4	0	0	0	exonic-UTR5	TM9SF3,TM9SF3(NM_020123:c.-10delT)	5'UTR	NA	NA	NA	NA	NA	NA	NA	NA	NA	NA	NA	NA	NA	NA	NA	NA	NA	NA	1.22028	0.937484	0.628986	0.915701	1.26761
AATAAAAEPK	1.36e-14	1	chr10_121578364_121578393_+	chr10	121578364	121578393	+	201	novelpep (no match to known protein found)	match to known protein	No	chr10:119818852-119818881	ENSP00000488726.1|ENST00000631572.1|ENSG00000198825.12|OTTHUMG00000019158.5|OTTHUMT00000487933.2|RP11-359E7.1-005|INPP5F|183	AQRAAT	AATAAAAEPK	EPKSEG	100	10	10	0	0	0	0	intronic	INPP5F	intronic	NA	NA	NA	NA	NA	NA	NA	NA	NA	1.49119	1.13448	1.66635	2.23628	1.53466	1.10612	0.877443	0.978478	0.68393	NA	NA	NA	NA	NA
QAVMIGDDIVGDVGGAQR	1.69e-17	1	chr10_126205746_126205799_+	chr10	126205746	126205799	+	202	novelpep [map to known protein but with no trypsin site]	match to known protein	ENSP00000357835|190-229|#rs199892972:A201T	chr10:124517177-124517230	ENSP00000357835.5|ENST00000368842.9|ENSG00000107902.13|OTTHUMG00000019214.1|OTTHUMT00000050870.1|RP11-12J10.1-001|LHPP|270	EAHQAV	QAVMIGDDIVGDVGGAQR	AQRCGM	100	18	18	0	0	0	0	intronic-exonic	LHPP,LHPP	exon_extension	NA	NA	NA	NA	NA	NA	NA	NA	NA	NA	NA	NA	NA	NA	NA	NA	NA	NA	1.55915	0.943365	0.598493	1.20757	0.56993
EFNAEVHGR	4.76e-13	1	lnc-ADAM8-3:1_ORF2_8	chr10	134958220	134958246	-	203	novelpep [2 or more mismatch to known protein]	novelpep (map to known protein with more than 2 mismatched aa)	No	chr10:133144716-133144742	ENSP00000495589.1|ENST00000645300.1|ENSG00000122406.13|OTTHUMG00000010899.10|OTTHUMT00000494378.1|RP4-716F6.1-008|RPL5|238	ESKEFN	EFNAEVH	EVHRKH	100	9	7	0	0	0	1	intergenic	ADGRA1(dist=13041),KNDC1(dist=15751)	intergenic	0.987591	0.790988	1.07173	1.27297	1.32286	0.996574	1.22378	1.24269	1.04768	NA	NA	NA	NA	NA	NA	NA	NA	NA	NA	NA	NA	NA	NA
ATPGHTGCLSPGCPDQPAR	8.18e-18	3	lnc-SLC25A22-2:3_ORF1_2	chr11	803527	803583	-	204	novelpep [2 or more mismatch to known protein]	novelpep (map to known protein with more than 2 mismatched aa)	No	chr11:803527-803583	ENSP00000348583.5|ENST00000356249.9|ENSG00000103888.16|OTTHUMG00000144184.4|OTTHUMT00000313748.1|AC027808.1-002|CEMIP|1361	TCFPGA	PGATSTVAAGCPDQ	PDQSPE	57.143	19	14	6	0	0	0	exonic	PIDD1	exonic.Alt.ORF	NA	NA	NA	NA	NA	NA	NA	NA	NA	NA	NA	NA	NA	NA	NA	NA	NA	NA	1.0079	0.751298	1.02236	0.691894	1.54258
GPSAAGGHPGPAASEPVLPPLPGPQR	2.52e-23	3	lnc-SLC25A22-2:3_ORF1_2	chr11	803647	804170	-	204	novelpep [2 or more mismatch to known protein]	novelpep (map to known protein with more than 2 mismatched aa)	No	chr11:803647-804170	sp|A8MYX2|FM25E_HUMAN	LSPHPG	HPGLRGHEPALSPLPG	LPGLGG	62.5	26	16	6	0	1	0	intronic-exonic	PIDD1,PIDD1	exon_extension	NA	NA	NA	NA	NA	NA	NA	NA	NA	NA	NA	NA	NA	NA	NA	NA	NA	NA	0.978101	0.73913	0.952366	1.0775	1.28011
GLPAAAAPVCPAASAAAAGGILASEHSR	5.31e-17	4	lnc-SLC25A22-2:3_ORF1_2	chr11	804171	804254	-	204	novelpep [2 or more mismatch to known protein]	novelpep (map to known protein with more than 2 mismatched aa)	No	chr11:804171-804254	ENSP00000316598.5|ENST00000326153.9_PAR_Y|ENSG00000178605.13_PAR_Y|OTTHUMG00000022694.3|OTTHUMT00000058882.2|LL0XNC01-136G2.2-001|GTPBP6|516	RSAPRA	PRAAAPSCPARALAAVG	AVGRRS	64.706	28	17	6	0	1	0	exonic	PIDD1	exonic.Alt.ORF	NA	NA	NA	NA	NA	NA	NA	NA	NA	NA	NA	NA	NA	NA	NA	NA	NA	NA	0.910329	1.1024	2.68045	0.828414	1.63119
AARPEGAGVESFTPIPFLAMTDGILGK	3.9e-21	1	lnc-TRIM3-1:1_ORF3_0	chr11	6501628	6502475	-	205	novelpep [2 or more mismatch to known protein]	novelpep (map to known protein with more than 2 mismatched aa)	No	chr11:6480398-6481245	ENSP00000495274.1|ENST00000643116.1|ENSG00000065000.16|OTTHUMG00000180354.5|OTTHUMT00000496907.1|AC005328.5-017|AP3D1|1215	ARMARP	ARPQGSSVHDGVPVPF	VPFQLP	50	27	16	8	0	1	0	exonic-UTR5	ARFIP2,ARFIP2(NM_001242855:c.-1192delT,NM_001242854:c.-824delT,NM_001242856:c.-1214delT,NM_012402:c.-824delT)	5'UTR	NA	NA	NA	NA	NA	NA	NA	NA	NA	NA	NA	NA	NA	NA	NA	NA	NA	NA	1.14989	0.866175	0.806445	1.40759	2.23428
GSNFDCELR	2.99e-13	1	lnc-ALX4-8:2_ORF1_0	chr11	43284609	43284635	-	206	1 mismatch to known protein	map to known protein with 1 aa mismatch	No	chr11:43263059-43263085	ENSP00000365439.3|ENST00000376263.7|ENSG00000165119.20|OTTHUMG00000020107.4|-|HNRNPK-204|HNRNPK|464	HYKGSD	GSDFDCELR	ELRLLI	88.889	9	9	1	0	0	1	ncRNA_exonic	HNRNPKP3	pseudogene	NA	NA	NA	NA	NA	NA	NA	NA	NA	NA	NA	NA	NA	NA	NA	NA	NA	NA	NA	NA	NA	NA	NA
SIAATDHEPTDAR	1.92e-17	5	chr11_50147020_50147058_+	chr11	50147020	50147058	+	207	1 mismatch to known protein	map to known protein with 1 aa mismatch	ENSP00000265162|206-229|#rs1126483:V218A	chr11:50187849-50187887	ENSP00000265162.5|ENST00000265162.9|ENSG00000138792.9|OTTHUMG00000132546.3|OTTHUMT00000255747.2|AC017068.1-001|ENPEP|957	QVKSIV	SIVATDHEPTDAR	DARKSF	92.308	13	13	1	0	0	1	intergenic	OR4C12(dist=142949),LOC441601(dist=91979)	intergenic	NA	NA	NA	NA	NA	NA	NA	NA	NA	0.800835	1.45417	1.14817	1.10389	1.26697	2.05775	0.546939	0.861168	0.771961	1.57646	1.28221	0.916055	1.24776	1.6681
LQIQGFQESLGEGIK	4.98e-19	1	PGOHUM_ENST00000529326.2_GLYATL1P4_ORF1_0	chr11	58817304	58817626	+	208	1 mismatch to known protein	map to known protein with 1 aa mismatch	No	chr11:59049831-59050153	ENSP00000488958.1|ENST00000527482.2|ENSG00000255151.2|OTTHUMG00000167278.6|OTTHUMT00000393970.5|AP001258.1-001|AP001258.1|302	KQKLQI	LQIQGFQESLGEGIR	GIRAAA	93.333	15	15	1	0	0	0	ncRNA_intronic	LOC283194	pseudogene	NA	NA	NA	NA	NA	NA	NA	NA	NA	NA	NA	NA	NA	NA	NA	NA	NA	NA	0.484686	0.591696	1.34109	0.467336	0.594787
NIPFYGSVLEENQGAIR	2.31e-16	1	PGOHUM_ENST00000529326.2_GLYATL1P4_ORF1_0	chr11	58818313	58818363	+	208	1 mismatch to known protein	map to known protein with 1 aa mismatch	No	chr11:59050840-59050890	ENSP00000488958.1|ENST00000527482.2|ENSG00000255151.2|OTTHUMG00000167278.6|OTTHUMT00000393970.5|AP001258.1-001|AP001258.1|302	CQKNIP	NIPFYGSVLEENQGVIR	VIRKTS	94.118	17	17	1	0	0	0	ncRNA_intronic	LOC283194	pseudogene	NA	NA	NA	NA	NA	NA	NA	NA	NA	NA	NA	NA	NA	NA	NA	NA	NA	NA	1.12893	1.10844	1.08539	1.04425	1.09377
FAGEEAAGGGGGGGGDGGEAAESDR	5.92e-22	1	lnc-LRRN4CL-1:1_ORF3_0	chr11	62494600	62494674	-	209	novelpep (no match to known protein found)	novelpep (no match to known protein found)	No	chr11:62727128-62727202	NA	NA	NA	NA	NA	NA	NA	NA	NA	0	1	exonic-ncRNA_exonic	HNRNPUL2,HNRNPUL2-BSCL2	ncRNA	NA	NA	NA	NA	NA	NA	NA	NA	NA	NA	NA	NA	NA	NA	NA	NA	NA	NA	NA	NA	NA	NA	NA
EAEAGGGGGACAVGLGR	2.67e-22	6	lnc-LRRN4CL-1:1_ORF3_0	chr11	62494678	62494728	-	209	novelpep [2 or more mismatch to known protein]	novelpep (no match to known protein found)	No	chr11:62727206-62727256	NA	NA	NA	NA	NA	NA	NA	NA	NA	1	1	ncRNA_exonic	HNRNPUL2-BSCL2	ncRNA	1.02003	1.15085	1.06624	0.484459	0.388282	1.97743	0.574648	1.85329	0.744516	0.489825	0.84519	0.389913	1.03825	0.76413	0.264709	0.864858	2.64622	0.396144	NA	NA	NA	NA	NA
ALTFWNEEIVPQIK	1.46e-15	120	PGOHUM_ENST00000534819.1_AP003068.18_ORF3_14	chr11	64942743	64942784	-	210	1 mismatch to known protein	map to known protein with 1 aa mismatch	No	chr11:65175272-65175313	ENSP00000359991.4|ENST00000334828.5|ENSG00000171314.8|OTTHUMG00000018846.2|OTTHUMT00000049652.1|RP11-452K12.8-001|PGAM1|254	IARALP	ALPFWNEEIVPQIK	QIKEGK	92.857	14	14	1	0	0	1	intergenic	SPDYC(dist=2055),CAPN1(dist=5943)	pseudogene	1.12087	1.39729	0.765841	0.603913	0.478304	0.98315	0.831517	1.14737	0.776782	1.01901	0.835375	1.4221	1.0321	1.07329	0.82128	1.12816	0.654985	0.785935	1.06921	1.14483	0.933009	1.18221	0.868761
DWEGGGGGACHHLPGAR	4.06e-14	2	Fusion_transcript_U41843.1_ORF3_2	chr11	65444191	65444241	+	211	novelpep [2 or more mismatch to known protein]	novelpep (map to known protein with more than 2 mismatched aa)	No	chr11:65676720-65676770	ENSP00000405678.2|ENST00000425249.6|ENSG00000188687.17|OTTHUMG00000090263.7|OTTHUMT00000324655.3|AC073263.1-006|SLC4A5|998	QIHGGC	GGCHHLPG	LPGHVS	87.5	17	8	1	0	0	0	intergenic	RELA(dist=13748),KAT5(dist=35282)	intergenic	NA	NA	NA	NA	NA	NA	NA	NA	NA	NA	NA	NA	NA	NA	NA	NA	NA	NA	0.811057	0.839682	0.805494	0.972332	1.01147
DAEQEEEVQR	4.59e-15	8	lnc-DRAP1-1:1_ORF2_1	chr11	65686972	65687001	+	212	novelpep [2 or more mismatch to known protein]	novelpep (map to known protein with more than 2 mismatched aa)	No	chr11:65919501-65919530	ENSP00000246229.4|ENST00000246229.4|ENSG00000126003.6|OTTHUMG00000032210.2|OTTHUMT00000078615.2|RP11-392M18.2-001|PLAGL2|496	WIQDAK	DAKQEEEV	EEVGWK	87.5	10	8	1	0	0	0	UTR5-exonic	DRAP1(NM_006442:c.-1del-),DRAP1	5'UTR	NA	NA	NA	NA	NA	NA	NA	NA	NA	1.65808	0.84307	1.34512	1.39598	0.986743	0.628067	1.22172	0.580651	0.530452	NA	NA	NA	NA	NA
VAVEEGLPGDPVAER	1.7e-13	1	Fusion_transcript_U41843.1_ORF3_2	chr11	65687443	65687488	+	212	novelpep [2 or more mismatch to known protein]	novelpep (map to known protein with more than 2 mismatched aa)	No	chr11:65919972-65920017	ENSP00000357453.3|ENST00000368468.3|ENSG00000111885.6|OTTHUMG00000015472.1|OTTHUMT00000042015.1|RP3-354N19.2-001|MAN1A1|653	RRREEG	EEGAPGDPEA	PEAALE	80	15	10	2	0	1	0	exonic	DRAP1	exonic.Alt.ORF	NA	NA	NA	NA	NA	NA	NA	NA	NA	1.24925	0.892509	1.19128	0.892523	1.14738	1.08968	1.00867	0.846083	1.13788	NA	NA	NA	NA	NA
ISSPAETEWCIESLIAVFQK	1.47e-14	2	lnc-DHCR7-4:1_ORF3_0	chr11	71217356	71217415	-	213	novelpep [2 or more mismatch to known protein]	novelpep (map to known protein with more than 2 mismatched aa)	No	chr11:71506310-71506369	ENSP00000271638.2|ENST00000271638.2|ENSG00000163191.5|OTTHUMG00000013069.1|OTTHUMT00000036676.1|RP11-353M1.2-001|S100A11|105	MAKISS	ISSPTETERCIESLIAVFQK	FQKYAG	90	20	20	2	0	1	0	intergenic	NADSYN1(dist=4775),KRTAP5-7(dist=20957)	intergenic	NA	NA	NA	NA	NA	NA	NA	NA	NA	NA	NA	NA	NA	NA	NA	NA	NA	NA	NA	NA	NA	NA	NA
VASASAAASTLSEPPR	7.09e-17	1	lnc-ARAP1-1:2_ORF2_3	chr11	72492281	72492328	-	214	novelpep [2 or more mismatch to known protein]	novelpep (map to known protein with more than 2 mismatched aa)	No	chr11:72781236-72781283	ENSP00000314129.7|ENST00000315869.7|ENSG00000068323.16|OTTHUMG00000022690.6|OTTHUMT00000058872.3|XX-FW8389F4.1-001|TFE3|575	AISVVG	VVGVSAGGHTLSRPP	RPPPAQ	53.333	16	15	7	0	1	0	UTR5	STARD10(NM_006645:c.-55delT)	5'UTR	NA	NA	NA	NA	NA	NA	NA	NA	NA	NA	NA	NA	NA	NA	NA	NA	NA	NA	1.11932	0.856374	1.19491	1.15712	6.45096
EMYTLGITNFPIPGEPGFPLNAMYPK	2.64e-13	2	PGOHUM_ENST00000543613.1_RP11-707G14.8_ORF1_7	chr11	73632879	73632956	-	215	novelpep [2 or more mismatch to known protein]	novelpep (map to known protein with more than 2 mismatched aa)	No	chr11:73921834-73921911	ENSP00000228825.7|ENST00000228825.11|ENSG00000111229.15|OTTHUMG00000134333.4|OTTHUMT00000259487.2|AC144548.2-001|ARPC3|178	GEKEMY	EMYTLGITNFPIPGEPGFPLNAIYAK	YAKPAN	92.308	26	26	2	0	1	0	intronic	PAAF1	pseudogene	1.10235	1.07796	0.771765	0.890482	0.542008	0.747623	1.1652	0.719672	0.615909	NA	NA	NA	NA	NA	NA	NA	NA	NA	NA	NA	NA	NA	NA
LGAICDSGGGGGGGGGSGNFAASSGR	1.23e-22	1	chr11_85956125_85956202_+	chr11	85956125	85956202	+	216	1 insertion to known protein	novelpep (no match to known protein found)	No	chr11:86245083-86245160	NA	NA	NA	NA	NA	NA	NA	NA	NA	0	0	UTR5	EED(NM_003797:c.-147del-,NM_152991:c.-147del-)	5'UTR	NA	NA	NA	NA	NA	NA	NA	NA	NA	NA	NA	NA	NA	NA	NA	NA	NA	NA	NA	NA	NA	NA	NA
VIHDNFGIMEGLMTTVHAIAATQK	1.7e-14	1	PGOHUM_ENST00000515281.1_GAPDHP70_ORF3_7	chr11	88141817	88141888	-	217	novelpep [2 or more mismatch to known protein]	novelpep (map to known protein with more than 2 mismatched aa)	No	chr11:88408649-88408720	ENSP00000380065.1|ENST00000396856.5|ENSG00000111640.14|OTTHUMG00000137379.1|OTTHUMT00000268062.1|AC006064.2-004|GAPDH|260	LAKVIH	VIHDNFGIVEGLMTTVHAITATQK	TQKTVD	91.667	24	24	2	0	1	1	intergenic	CTSC(dist=70876),GRM5(dist=95927)	pseudogene	NA	NA	NA	NA	NA	NA	NA	NA	NA	NA	NA	NA	NA	NA	NA	NA	NA	NA	NA	NA	NA	NA	NA
DSATHQTSLELFMYLNEVAGK	5.37e-28	23	PGOHUM_ENST00000526512.1_RP11-382M14.1_ORF2_5	chr11	107047730	107047792	+	218	novelpep [2 or more mismatch to known protein]	novelpep (map to known protein with more than 2 mismatched aa)	No	chr11:107177004-107177066	ENSP00000361469.2|ENST00000372393.7|ENSG00000130707.17|OTTHUMG00000020806.4|OTTHUMT00000054651.2|RP11-618A20.2-003|ASS1|412	NVKDGT	DGTTHQTSLELFMYLNEVAGK	AGKHGV	90.476	21	21	2	0	1	1	intergenic	GUCY1A2(dist=158559),CWF19L2(dist=149342)	pseudogene	NA	NA	NA	NA	NA	NA	NA	NA	NA	0.499611	0.809903	0.833703	0.504057	0.3819	2.02989	1.30204	0.998641	0.790066	0.865397	1.26391	1.72116	0.666011	0.614673
DYYEQYGK	1.96e-13	4	PGOHUM_ENST00000526810.1_HNRNPA1P60_ORF1_0	chr11	110659310	110659333	-	219	1 mismatch to known protein	map to known protein with 1 aa mismatch	No	chr11:110788587-110788610	ENSP00000447782.1|ENST00000548688.5|ENSG00000135486.17|OTTHUMG00000169702.4|OTTHUMT00000405739.1|RP11-968A15.3-013|HNRNPA1|231	HLRDYF	DYFEQYGK	YGKIEV	87.5	8	8	1	0	0	1	intergenic	ARHGAP20(dist=75398),C11orf53(dist=467397)	pseudogene	1.10152	0.815058	1.08225	0.966677	1.22216	0.998501	0.906482	0.964304	0.902291	0.933627	1.2624	1.14457	1.24542	1.26106	1.01341	1.06433	1.33469	1.08459	1.08233	1.06848	0.956288	1.22953	1.30764
AVPAGADQEDHADGR	2.87e-20	6	Fusion_transcript_BJ995037.1_ORF1_8	chr11	116213449	116213493	-	220	novelpep [2 or more mismatch to known protein]	novelpep (map to known protein with more than 2 mismatched aa)	No	chr11:116342732-116342776	sp|P0DN81|O13C7_HUMAN	SKDPLG	PLGADKQDLAD	LADKLI	63.636	15	11	4	0	0	0	intergenic	LINC00900(dist=582531),BUD13(dist=405437)	intergenic	0.556771	0.905147	0.790088	0.413004	0.594407	1.08261	1.08519	0.691627	0.435754	1.50799	0.807461	1.28696	1.02022	0.944639	0.834273	0.970043	0.610663	0.744174	0.68782	1.20152	0.598604	1.18496	1.20295
TDMFQTVDLFEAK	5.65e-19	40	lnc-SIDT2-1:1_ORF2_2	chr11	117074167	117074503	+	221	1 mismatch to known protein	map to known protein with 1 aa mismatch	No	chr11:117203451-117203787	ENSP00000432282.1|ENST00000532870.5|ENSG00000149591.16|OTTHUMG00000167067.2|OTTHUMT00000392864.1|AP000892.5-003|TAGLN|201	VIKTDM	TDMFQTVDLFEGK	EGKDMA	92.308	13	13	1	0	0	1	exonic	TAGLN	exonic.Alt.ORF	1.26695	1.07543	0.847394	0.659611	0.657408	1.00304	1.52619	0.630102	0.801578	1.37242	0.949139	1.20903	1.24687	0.650385	1.7667	0.855043	0.293002	0.36672	1.02615	1.24742	0.880056	0.706793	0.595897
VVENQTYDER	1.8e-15	2	lnc-TREH-2:1_ORF1_5	chr11	118435741	118435770	-	222	novelpep [2 or more mismatch to known protein]	novelpep (map to known protein with more than 2 mismatched aa)	No	chr11:118565026-118565055	ENSP00000418745.1|ENST00000474817.5|ENSG00000050327.14|OTTHUMG00000158004.3|OTTHUMT00000349982.1|RP4-545C24.3-002|ARHGEF5|797	LPYVTN	VTNQTYQER	QERTFQ	77.778	10	9	2	0	0	0	UTR5	IFT46(NM_020153:c.-5197delT,NM_001168618:c.-5197delT)	5'UTR	0.7334	1.13885	0.811267	0.696197	0.955854	1.18108	0.801443	1.50938	1.12737	NA	NA	NA	NA	NA	NA	NA	NA	NA	NA	NA	NA	NA	NA
EVDEAYMNK	1.22e-14	9	PGOHUM_ENST00000533003.1_KRT8P7_ORF3_1	chr11	119474396	119474422	-	223	1 deletion to known protein	map to known protein with 1 aa deletion	No	chr11:119603684-119603710	ENSP00000479984.1|ENST00000622375.4|ENSG00000128881.16|OTTHUMG00000175802.4|-|TTBK2-208|TTBK2|1649	KEYVDE	VDEAYMNK	MNKMEL	100	9	8	0	0	0	0	intergenic	USP2-AS1(dist=104452),PVRL1(dist=34412)	pseudogene	0.577781	1.96155	1.25543	0.714308	0.616263	1.3149	0.709259	2.63826	1.25888	1.96408	1.17486	1.41313	3.06541	2.2674	0.725264	0.646308	0.351831	0.780287	1.0171	1.12981	0.818375	0.778991	1.01249
EILVGDVGVTISEPFK	6.98e-19	6	lnc-LRRC23-1:8_ORF2_0	chr12	6994219	6994266	+	224	novelpep [2 or more mismatch to known protein]	novelpep (map to known protein with more than 2 mismatched aa)	No	chr12:6885055-6885102	ENSP00000434355.1|ENST00000449141.2|ENSG00000125868.15|OTTHUMG00000031947.9|OTTHUMT00000127140.3|RP11-462D18.1-003|DSTN|135	EGKEIL	EILVGDVGVTITDPFK	PFKHFV	87.5	16	16	2	0	0	1	ncRNA_exonic	DSTNP2	pseudogene	NA	NA	NA	NA	NA	NA	NA	NA	NA	NA	NA	NA	NA	NA	NA	NA	NA	NA	NA	NA	NA	NA	NA
EVEAVIPDHCVFASNTSAFPISEIAAVSK	1.44e-13	1	PGOHUM_ENST00000540341.1_RP11-438L7.3_ORF1_28	chr12	8789297	8789383	+	225	novelpep [2 or more mismatch to known protein]	novelpep (map to known protein with more than 2 mismatched aa)	No	chr12:8636701-8636787	ENSP00000438039.2|ENST00000492433.2|ENSG00000084754.11|OTTHUMG00000096979.10|OTTHUMT00000494916.1|AC011742.2-011|HADHA|792	VLKEVE	EVEAVIPDHCIFASNTSALPISEIAAVSK	VSKRPE	93.103	29	29	2	0	1	0	intergenic	AICDA(dist=23855),MFAP5(dist=9242)	pseudogene	NA	NA	NA	NA	NA	NA	NA	NA	NA	NA	NA	NA	NA	NA	NA	NA	NA	NA	1.04547	0.874378	1.24302	0.958037	0.781266
GCTATLGNFSK	3.79e-15	1	PGOHUM_ENST00000469884.1_RP11-6K23.1_ORF3_3	chr12	15593138	15593170	+	226	1 mismatch to known protein	map to known protein with 1 aa mismatch	No	chr12:15440204-15440236	ENSP00000436865.1|ENST00000526522.5|ENSG00000140988.15|OTTHUMG00000128708.5|OTTHUMT00000387762.1|LA16c-439A6.2-006|RPS2|235	SARGCT	GCTATLGNFAK	FAKATF	90.909	11	11	1	0	1	0	intronic	PTPRO	pseudogene	NA	NA	NA	NA	NA	NA	NA	NA	NA	NA	NA	NA	NA	NA	NA	NA	NA	NA	NA	NA	NA	NA	NA
NDPPMEAAGFTAQVIILNHPGQISAGYALVLDCHTAHTACK	9.44e-21	55	PGOHUM_ENST00000325349.6_EEF1A1P16_ORF1_5	chr12	17144585	17144707	+	227	novelpep [2 or more mismatch to known protein]	novelpep (map to known protein with more than 2 mismatched aa)	No	chr12:16991651-16991773	sp|P68104-2|EF1A1_HUMAN	DSKNDP	NDPPMEAAGFTAQVIILNHPGQISAGYAPVLDCHTAHIACK	ACKFAE	95.122	41	41	2	0	1	1	intergenic	SKP1P2(dist=1023),MIR3974(dist=681648)	pseudogene	NA	NA	NA	NA	NA	NA	NA	NA	NA	NA	NA	NA	NA	NA	NA	NA	NA	NA	1.10912	0.983382	1.52657	1.1326	1.1203
ENLMGVAIGTHGSNIQQAR	9.76e-15	2	PGOHUM00000239421_ORF2_6	chr12	42826499	42826555	-	228	novelpep [2 or more mismatch to known protein]	novelpep (map to known protein with more than 2 mismatched aa)	No	chr12:42432697-42432753	ENSP00000388828.2|ENST00000445140.6|ENSG00000114416.17|OTTHUMG00000158138.6|OTTHUMT00000350269.1|RP11-436A20.1-005|FXR1|539	VPRNLV	NLVGKVIGKNGKVIQE	IQEIVD	50	19	16	8	0	0	0	intronic	PPHLN1	pseudogene	NA	NA	NA	NA	NA	NA	NA	NA	NA	NA	NA	NA	NA	NA	NA	NA	NA	NA	0.904957	0.816273	1.0417	0.773225	0.964028
SGDAAIVDMVPGKPMCVESFSVYPPLSR	2.07e-21	39	PGOHUM_ENST00000547505.2_EEF1A1P17_ORF1_18	chr12	44054701	44054784	+	229	novelpep [2 or more mismatch to known protein]	novelpep (map to known protein with more than 2 mismatched aa)	No	chr12:43660898-43660981	ENSP00000479609.1|ENST00000610520.4|ENSG00000156508.17|OTTHUMG00000015031.6|-|EEF1A1-210|EEF1A1|441	FLKSGD	SGDAAIVDMVPGKPMCVESFSDYPPLGR	LGRFAV	92.857	28	28	2	0	1	0	intergenic	ADAMTS20(dist=108977),PUS7L(dist=67709)	pseudogene	NA	NA	NA	NA	NA	NA	NA	NA	NA	1.09089	0.596752	0.6932	1.25308	0.784597	1.41465	1.12358	1.43979	0.640408	1.10482	1.85927	1.09877	1.65406	1.1431
VLEVGVDAQLPAEEESK	2.01e-17	1	lnc-TFCP2-2:2_ORF2_1	chr12	51598068	51598118	-	230	novelpep [2 or more mismatch to known protein]	match to known protein	No	chr12:51204285-51204335	ENSP00000330190.11|ENST00000333640.11|ENSG00000184271.17|OTTHUMG00000169622.5|OTTHUMT00000489530.1|RP11-454E5.1-011|POU6F1|611	TIRVLE	VLEVGVDAQLPAEEESK	ESKGLE	100	17	17	0	0	1	0	intergenic	POU6F1(dist=6118),NONE(dist=NONE)	intergenic	NA	NA	NA	NA	NA	NA	NA	NA	NA	NA	NA	NA	NA	NA	NA	NA	NA	NA	NA	NA	NA	NA	NA
ILSPEQPMGTSGQGLPELSK	1.63e-24	7	chr12_52631415_52631474_+	chr12	52631415	52631474	+	231	novelpep [2 or more mismatch to known protein]	novelpep (map to known protein with more than 2 mismatched aa)	No	chr12:52237631-52237690	ENSP00000365477.2|ENST00000376300.6|ENSG00000125633.10|OTTHUMG00000058517.5|OTTHUMT00000129615.1|AC009404.6-001|CCDC93|631	MGLPRG	PRGPEGQGLPEV	PEVETR	66.667	20	12	4	0	1	0	intronic	KRT7	intronic	NA	NA	NA	NA	NA	NA	NA	NA	NA	NA	NA	NA	NA	NA	NA	NA	NA	NA	0.53274	0.423173	0.747207	0.387456	0.129242
ETEAAAAQGK	1.7e-14	1	Fusion_transcript_BC010279.1_ORF3_15	chr12	54786464	54786493	+	232	novelpep [2 or more mismatch to known protein]	novelpep (map to known protein with more than 2 mismatched aa)	No	chr12:54392680-54392709	ENSP00000434364.1|ENST00000525748.5|ENSG00000165970.11|OTTHUMG00000166024.3|OTTHUMT00000387497.2|RP11-701I24.2-001|SLC6A5|797	NSPEAA	EAAAAQG	AQGHPD	100	10	7	0	0	0	0	ncRNA_intronic	LOC102724050	ncRNA	NA	NA	NA	NA	NA	NA	NA	NA	NA	NA	NA	NA	NA	NA	NA	NA	NA	NA	NA	NA	NA	NA	NA
LAAAAEIDEEPVSK	2.19e-18	11	lnc-PRIM1-1:3_ORF3_4	chr12	57108182	57108223	-	233	novelpep [2 or more mismatch to known protein]	match to known protein	ENSP00000448039|1-64|#rs144176092:A10T	chr12:56714398-56714439	ENSP00000403817.1|ENST00000454682.5|ENSG00000196531.10|OTTHUMG00000170033.6|-|NACA-203|NACA|2078	QAQLAA	LAAAAEIDEEPVSK	VSKAKQ	100	14	14	0	0	1	1	exonic	NACA	exonic.Alt.ORF	1.57367	0.905687	1.05804	1.00345	1.60075	0.834395	1.04808	0.739613	0.729709	0.435077	0.933263	0.630547	0.83079	0.704625	1.26037	0.807361	0.8725	0.855356	0.970127	1.3198	0.825167	0.934527	1.10257
VDIVAINDPFIDLNYMVCVFQYDFVCGK	4.86e-23	2	PGOHUM_ENST00000513513.1_GAPDHP44_ORF1_0	chr12	63149085	63149168	+	234	novelpep [2 or more mismatch to known protein]	novelpep (map to known protein with more than 2 mismatched aa)	No	chr12:62755305-62755388	ENSP00000380068.1|ENST00000396859.5|ENSG00000111640.14|OTTHUMG00000137379.1|OTTHUMT00000268061.1|AC006064.2-003|GAPDH|335	SGKVDI	VDIVAINDPFIDLNYMVYMFQYDSTHGK	HGKFHG	82.143	28	28	5	0	1	0	intronic	PPM1H	pseudogene	NA	NA	NA	NA	NA	NA	NA	NA	NA	NA	NA	NA	NA	NA	NA	NA	NA	NA	0.895782	0.806912	1.01836	0.871507	0.708066
GILGYTEHQVVSSDFNSDIHSSTFDAGDGIDLNDHFVK	2.31e-25	34	PGOHUM_ENST00000513513.1_GAPDHP44_ORF3_15	chr12	63149819	63149932	+	234	novelpep [2 or more mismatch to known protein]	novelpep (map to known protein with more than 2 mismatched aa)	No	chr12:62756039-62756152	ENSP00000380065.1|ENST00000396856.5|ENSG00000111640.14|OTTHUMG00000137379.1|OTTHUMT00000268062.1|AC006064.2-004|GAPDH|260	PLKGIL	GILGYTEHQVVSSDFNSDTHSSTFDAGAGIALNDHFVK	FVKLIS	92.105	38	38	3	0	0	1	intronic	PPM1H	pseudogene	NA	NA	NA	NA	NA	NA	NA	NA	NA	NA	NA	NA	NA	NA	NA	NA	NA	NA	0.733203	1.05541	1.04448	1.12882	0.675485
SLDMNSIIAEVK	3.35e-16	14	PGOHUM_ENST00000396270.3_KRT8P39_ORF2_3	chr12	69100171	69100206	+	235	1 mismatch to known protein	map to known protein with 1 aa mismatch	No	chr12:68706391-68706426	ENSP00000447402.1|ENST00000546897.5|ENSG00000170421.12|OTTHUMG00000169881.7|OTTHUMT00000406390.1|RP11-153F5.5-003|KRT8|483	NSRSLD	SLDMDSIIAEVK	EVKAQY	91.667	12	12	1	0	1	1	intronic	NUP107	pseudogene	NA	NA	NA	NA	NA	NA	NA	NA	NA	NA	NA	NA	NA	NA	NA	NA	NA	NA	1.27452	1.30711	1.5131	0.878623	0.967303
PELENLLLDDFFK	4.76e-13	1	lnc-GLIPR1-5:1_ORF2_22	chr12	75995034	75995072	+	236	1 mismatch to known protein	map to known protein with 1 aa mismatch	No	chr12:75601254-75601292	ENSP00000270776.8|ENST00000270776.12|ENSG00000142657.20|OTTHUMG00000001905.4|OTTHUMT00000005398.1|RP4-736L20.2-001|PGD|483	DRNPEL	PELQNLLLDDFFK	FFKSAV	92.308	13	13	1	0	0	0	intergenic	KRR1(dist=89616),PHLDA1(dist=424193)	intergenic	NA	NA	NA	NA	NA	NA	NA	NA	NA	NA	NA	NA	NA	NA	NA	NA	NA	NA	NA	NA	NA	NA	NA
TDITYPAGFMNVISIDK	4.38e-20	14	lnc-C12orf29-6:1_ORF1_4	chr12	88344045	88344095	+	237	novelpep [2 or more mismatch to known protein]	map to known protein with 1 aa mismatch	No	chr12:87950268-87950318	ENSP00000362744.4|ENST00000316084.9|ENSG00000198034.10|OTTHUMG00000021813.3|OTTHUMT00000057188.1|AL135749.1-001|RPS4X|263	KVRTDI	TDITYPAGFMDVISIDK	IDKTGE	94.118	17	17	1	0	1	1	intergenic	MKRN9P(dist=165557),C12orf50(dist=29771)	intergenic	NA	NA	NA	NA	NA	NA	NA	NA	NA	0.944484	0.894978	1.03287	1.22981	1.02725	1.44121	1.2749	1.09607	1.46252	NA	NA	NA	NA	NA
AAAEIDEEPVSK	1.63e-16	12	PGOHUM_ENST00000552100.1_RP11-202G11.1_ORF1_0	chr12	93518284	93518319	-	238	novelpep [map to known protein but with no trypsin site]	match to known protein	ENSP00000349212|1-68|#rs11555460:A54V	chr12:93124508-93124543	ENSP00000403817.1|ENST00000454682.5|ENSG00000196531.10|OTTHUMG00000170033.6|-|NACA-203|NACA|2078	QLAAAA	AAAEIDEEPVSK	VSKAKQ	100	12	12	0	0	1	1	ncRNA_intronic	LOC643339	pseudogene	1.88347	0.708012	0.923822	1.52769	2.04044	0.931844	0.966526	0.939551	1.16955	1.15593	1.59015	3.07783	2.41057	1.06715	1.09695	1.07747	0.942752	1.61569	0.970356	0.694385	0.70361	0.69575	0.477287
QTYSTMPNNLK	6.97e-14	1	PGOHUM00000239910_ORF2_0	chr12	104666898	104666930	+	239	1 mismatch to known protein	map to known protein with 1 aa mismatch	No	chr12:104273120-104273152	ENSP00000400596.2|ENST00000431533.6|ENSG00000108107.14|OTTHUMG00000171991.4|OTTHUMT00000416288.1|CTD-2105E13.2-004|RPL28|87	RNKQTY	QTYSTEPNNLK	NLKARN	90.909	11	11	1	0	1	1	intronic	TXNRD1	pseudogene	NA	NA	NA	NA	NA	NA	NA	NA	NA	NA	NA	NA	NA	NA	NA	NA	NA	NA	NA	NA	NA	NA	NA
APEAMENAHTK	8.15e-18	1	chr12_110719583_110719615_+	chr12	110719583	110719615	+	240	novelpep [2 or more mismatch to known protein]	novelpep (map to known protein with more than 2 mismatched aa)	No	chr12:110281778-110281810	ENSP00000440045.2|ENST00000539276.6|ENSG00000174437.16|OTTHUMG00000169327.4|OTTHUMT00000403539.1|RP1-305I20.1-003|ATP2A2|1042	M	MENAHTK	HTKTVE	100	11	7	0	0	0	0	UTR5-exonic	ATP2A2(NM_001681:c.-12del-,NM_170665:c.-12del-),ATP2A2	5'UTR	NA	NA	NA	NA	NA	NA	NA	NA	NA	NA	NA	NA	NA	NA	NA	NA	NA	NA	1.3718	1.3341	0.997406	0.963635	1.1379
QTQTFTTCSGNQPAVLTQVYEGER	2.08e-13	1	PGOHUM_ENST00000552265.2_HSPA8P14_ORF1_21	chr12	111822521	111822592	+	241	novelpep [2 or more mismatch to known protein]	novelpep (map to known protein with more than 2 mismatched aa)	No	chr12:111384717-111384788	ENSP00000433584.1|ENST00000526110.5|ENSG00000109971.13|OTTHUMG00000166030.2|OTTHUMT00000387523.1|RP11-762B21.4-009|HSPA8|627	PTKQTQ	QTQTFTTYSDNQPGVLIQVYEGER	GERAMT	83.333	24	24	4	0	1	0	intergenic	FAM109A(dist=15596),SH2B3(dist=21231)	pseudogene	NA	NA	NA	NA	NA	NA	NA	NA	NA	NA	NA	NA	NA	NA	NA	NA	NA	NA	0.770286	0.797098	1.42212	0.868232	0.641886
NSNPALNDNLQK	5.82e-16	4	PGOHUM_ENST00000431907.2_CLIC1P1_ORF2_1	chr12	121352561	121352596	+	242	1 mismatch to known protein	map to known protein with 1 aa mismatch	No	chr12:120914758-120914793	ENSP00000479808.1|ENST00000616760.1|ENSG00000213719.8|OTTHUMG00000031103.3|-|CLIC1-210|CLIC1|241	YIKNSN	NSNPALNDNLEK	LEKGLL	91.667	12	12	1	0	0	0	intergenic	SPPL3(dist=10406),HNF1A-AS1(dist=55080)	pseudogene	NA	NA	NA	NA	NA	NA	NA	NA	NA	NA	NA	NA	NA	NA	NA	NA	NA	NA	NA	NA	NA	NA	NA
FLNGNELTLADCNLLPK	4.73e-22	4	PGOHUM_ENST00000431907.2_CLIC1P1_ORF2_1	chr12	121352702	121352752	+	242	novelpep [2 or more mismatch to known protein]	novelpep (map to known protein with more than 2 mismatched aa)	No	chr12:120914899-120914949	ENSP00000353959.3|ENST00000360731.7|ENSG00000159212.12|OTTHUMG00000086237.1|OTTHUMT00000194156.1|AP000330.3-001|CLIC6|704	GRKFLD	FLDGDELTLADCNLLPK	LPKLHI	88.235	17	17	2	0	1	1	intergenic	SPPL3(dist=10547),HNF1A-AS1(dist=54939)	pseudogene	NA	NA	NA	NA	NA	NA	NA	NA	NA	NA	NA	NA	NA	NA	NA	NA	NA	NA	1.49717	1.93468	1.42329	2.1044	1.35858
AVTDSECIQLLHEK	2.84e-18	2	PGOHUM_ENST00000537123.1_RP11-512M8.3_ORF1_0	chr12	122807933	122807974	-	243	novelpep [2 or more mismatch to known protein]	novelpep (map to known protein with more than 2 mismatched aa)	No	chr12:122323386-122323427	ENSP00000445622.1|ENST00000536549.5|ENSG00000177981.10|OTTHUMG00000167834.3|OTTHUMT00000396498.1|RP11-474C8.1-002|ASB8|288	ACMVSD	VSDADCVELLLEK	LEKGAE	53.846	14	13	6	0	1	0	intronic	CLIP1	pseudogene	NA	NA	NA	NA	NA	NA	NA	NA	NA	NA	NA	NA	NA	NA	NA	NA	NA	NA	NA	NA	NA	NA	NA
GLWSTDSAEEVR	1.13e-16	1	chr13_20221402_20221437_+	chr13	20221402	20221437	+	244	novelpep [2 or more mismatch to known protein]	novelpep (map to known protein with more than 2 mismatched aa)	No	chr13:19647262-19647297	ENSP00000414663.3|ENST00000414242.3|ENSG00000196199.13|OTTHUMG00000016498.3|OTTHUMT00000474333.1|RP11-523H24.1-005|MPHOSPH8|311	EERGLW	GLWSTDSAEE	AEEDKE	100	12	10	0	0	0	0	exonic-intronic	MPHOSPH8,MPHOSPH8	exon_extension	NA	NA	NA	NA	NA	NA	NA	NA	NA	0.927726	0.719458	0.890291	1.03437	0.752579	0.901625	0.966816	0.974021	1.09679	NA	NA	NA	NA	NA
DVNFEFPEFQ	6.76e-15	4	PGOHUM_ENST00000464254.1_RPS7P10_ORF1_0	chr13	22202576	22202605	-	245	novelpep [map to known protein but with no trypsin site]	match to known protein	No	chr13:21628437-21628466	ENSP00000494995.1|ENST00000647131.1|ENSG00000171863.13|OTTHUMG00000090305.6|OTTHUMT00000494542.1|AC108488.2-010|RPS7|169	TGKDVN	DVNFEFPEFQ	Q	100	10	10	0	0	0	0	intergenic	MICU2(dist=24221),FGF9(dist=42639)	pseudogene	0.298185	1.32726	1.78748	0.459913	0.690508	0.916109	0.442852	0.402105	0.417555	NA	NA	NA	NA	NA	NA	NA	NA	NA	NA	NA	NA	NA	NA
IGYNPDTVAFVPFAGWNCDNMLEPSANMPWFK	1.17e-18	44	PGOHUM_ENST00000417549.1_EEF1A1P3_ORF3_3	chr13	28789192	28789287	+	246	novelpep [2 or more mismatch to known protein]	novelpep (map to known protein with more than 2 mismatched aa)	No	chr13:28215055-28215150	ENSP00000479609.1|ENST00000610520.4|ENSG00000156508.17|OTTHUMG00000015031.6|-|EEF1A1-210|EEF1A1|441	IKKIGY	IGYNPDTVAFVPISGWNGDNMLEPSANMPWFK	WFKGWK	90.625	32	32	3	0	1	0	intronic	PAN3	pseudogene	0.940482	0.61769	0.586479	1.00124	0.85651	1.23464	1.02812	0.849755	0.858667	0.705655	0.6205	1.08187	0.149511	0.585721	0.894109	1.33501	1.07815	0.56775	0.75506	1.02128	0.768745	1.00325	0.391891
DIVTNNGVIHLIDQVLIPDSGK	3.45e-26	1	chr13_38158848_38158913_-	chr13	38158848	38158913	-	247	novelpep [2 or more mismatch to known protein]	novelpep (map to known protein with more than 2 mismatched aa)	No	chr13:37584711-37584776	ENSP00000369067.4|ENST00000379743.8|ENSG00000133110.14|OTTHUMG00000016751.2|OTTHUMT00000044568.1|RP11-412K4.1-003|POSTN|809	GNQIAT	IATNGVVHVIDRVL	RVLTQI	57.143	22	14	6	0	0	0	intronic-exonic	POSTN,POSTN	exon_extension	NA	NA	NA	NA	NA	NA	NA	NA	NA	NA	NA	NA	NA	NA	NA	NA	NA	NA	NA	NA	NA	NA	NA
DNEFGYSNR	4.35e-14	6	PGOHUM00000248389_ORF2_4	chr13	45698186	45698212	-	248	novelpep [map to known protein but with no trypsin site]	match to known protein	ENSP00000380067|268-294|#rs3211600:M286I	chr13:45124051-45124077	ENSP00000380065.1|ENST00000396856.5|ENSG00000111640.14|OTTHUMG00000137379.1|OTTHUMT00000268062.1|AC006064.2-004|GAPDH|260	SWYDNE	DNEFGYSNR	SNRVVD	100	9	9	0	0	0	1	intronic	GTF2F2	pseudogene	NA	NA	NA	NA	NA	NA	NA	NA	NA	0.756781	0.805554	1.57029	1.19198	0.959598	1.10278	0.75469	0.634127	1.22178	0.559297	1.9559	1.21297	0.750411	0.585665
ENQTEYLEER	6.39e-15	13	PGOHUM_ENST00000426420.1_HSP90AB6P_ORF2_7	chr13	97537508	97537537	-	249	1 mismatch to known protein	map to known protein with 1 aa mismatch	No	chr13:96885254-96885283	sp|Q58FF7|H90B3_HUMAN	HLKEDQ	EDQTEYLEER	EERRVK	90	10	10	1	0	0	1	intergenic	HS6ST3(dist=45692),LINC00359(dist=56027)	pseudogene	1.23375	0.979064	1.37925	1.302	1.06464	0.948516	1.1539	1.20076	0.793025	NA	NA	NA	NA	NA	NA	NA	NA	NA	1.41507	1.66042	1.05654	1.27387	1.46064
SQTNDNYEGDLTSGVYLLSR	4.13e-26	6	chr13_99047859_99047918_+	chr13	99047859	99047918	+	250	novelpep [2 or more mismatch to known protein]	match to known protein	No	chr13:98395605-98395664	ENSP00000490391.1|ENST00000596580.2|ENSG00000152767.16|OTTHUMG00000017248.7|OTTHUMT00000489049.1|RP11-111L24.1-043|FARP1|801	RSRSQT	SQTNDNYEGDLTSGVYLLSR	LSREEG	100	20	20	0	0	1	0	intronic	FARP1	intronic	NA	NA	NA	NA	NA	NA	NA	NA	NA	1.56462	1.96086	1.00542	1.58356	1.54668	1.06027	0.631919	0.713258	0.557362	0.817473	0.76804	0.620677	1.42303	1.23345
SSRPPSGEFLDDDSADITFDMSGSPR	2.05e-25	6	chr13_99047970_99048047_+	chr13	99047970	99048047	+	250	novelpep [2 or more mismatch to known protein]	match to known protein	No	chr13:98395716-98395793	ENSP00000490391.1|ENST00000596580.2|ENSG00000152767.16|OTTHUMG00000017248.7|OTTHUMT00000489049.1|RP11-111L24.1-043|FARP1|801	SAKSSR	SSRPPSGEFLDDDSADITFDMSGSPR	SPRLPR	100	26	26	0	0	0	0	intronic	FARP1	intronic	NA	NA	NA	NA	NA	NA	NA	NA	NA	NA	NA	NA	NA	NA	NA	NA	NA	NA	1.77383	0.876211	0.578429	1.74605	0.341654
EGSMGEDTLPDQGPPYER	2.8e-20	2	chr13_99048213_99048266_+	chr13	99048213	99048266	+	250	novelpep [2 or more mismatch to known protein]	match to known protein	No	chr13:98395959-98396012	ENSP00000490391.1|ENST00000596580.2|ENSG00000152767.16|OTTHUMG00000017248.7|OTTHUMT00000489049.1|RP11-111L24.1-043|FARP1|801	DHREGS	EGSMGEDTLPDQGPPYER	YERWSP	100	18	18	0	0	1	0	intronic	FARP1	intronic	NA	NA	NA	NA	NA	NA	NA	NA	NA	NA	NA	NA	NA	NA	NA	NA	NA	NA	NA	NA	NA	NA	NA
SETDPLILSQVAFTPEAMDGLGGR	5.86e-22	6	chr13_99048324_99048395_+	chr13	99048324	99048395	+	250	novelpep [2 or more mismatch to known protein]	match to known protein	No	chr13:98396070-98396141	ENSP00000490391.1|ENST00000596580.2|ENSG00000152767.16|OTTHUMG00000017248.7|OTTHUMT00000489049.1|RP11-111L24.1-043|FARP1|801	CNKSET	SETDPLILSQVAFTPEAMDGLGGR	GGRGKW	100	24	24	0	0	1	0	intronic	FARP1	intronic	NA	NA	NA	NA	NA	NA	NA	NA	NA	NA	NA	NA	NA	NA	NA	NA	NA	NA	1.48201	1.02793	1.06939	1.62516	1.13139
DHFFVEDQIYCEK	4.16e-13	1	PGOHUM_ENST00000604187.1_PDLIM1P1_ORF1_4	chr14	50517953	50517991	+	251	1 deletion to known protein	map to known protein with 1 aa deletion	No	chr14:50051235-50051273	ENSP00000360305.3|ENST00000329399.6|ENSG00000107438.8|OTTHUMG00000018810.1|OTTHUMT00000049508.1|RP11-310E22.1-001|PDLIM1|329	QKGHFF	HFFVEDQIYCEK	CEKHAR	100	13	12	0	0	0	0	intergenic	LOC100506499(dist=11351),C14orf183(dist=32416)	pseudogene	NA	NA	NA	NA	NA	NA	NA	NA	NA	NA	NA	NA	NA	NA	NA	NA	NA	NA	NA	NA	NA	NA	NA
NMNQSLLELHK	1.45e-15	8	PGOHUM_ENST00000557194.1_CTD-2014B16.2_ORF2_2	chr14	66367842	66367874	-	252	1 mismatch to known protein	map to known protein with 1 aa mismatch	No	chr14:65901124-65901156	ENSP00000436947.1|ENST00000529548.1|ENSG00000167996.15|OTTHUMG00000166217.5|OTTHUMT00000394846.3|RP11-810P12.3-011|FTH1|58	LEKNVN	NVNQSLLELHK	LHKLAT	90.909	11	11	1	0	0	1	intergenic	FUT8(dist=157003),LINC00238(dist=585247)	pseudogene	NA	NA	NA	NA	NA	NA	NA	NA	NA	0.872921	0.575295	1.57999	0.992428	0.930246	1.72828	1.06378	1.11124	1.02461	NA	NA	NA	NA	NA
AQLVVISHDMDPIELVVFLPALCR	1.87e-14	2	PGOHUM_ENST00000477943.1_RPL7AP6_ORF1_0	chr14	70352333	70352404	-	253	novelpep [2 or more mismatch to known protein]	novelpep (map to known protein with more than 2 mismatched aa)	No	chr14:69885616-69885687	ENSP00000361071.1|ENST00000315731.4|ENSG00000148303.16|OTTHUMG00000020864.2|OTTHUMT00000054865.1|RP11-244N20.10-005|RPL7A|151	NKKAQL	AQLVVIAHDVDPIELVVFLPALCR	LCRKMG	91.667	24	24	2	0	1	0	intronic	SMOC1	pseudogene	NA	NA	NA	NA	NA	NA	NA	NA	NA	NA	NA	NA	NA	NA	NA	NA	NA	NA	NA	NA	NA	NA	NA
FFEVILINPFHK	2.43e-14	5	lnc-GSC-1:1_ORF2_6	chr14	95267380	95267415	-	254	1 mismatch to known protein	map to known protein with 1 aa mismatch	No	chr14:94801043-94801078	ENSP00000495696.1|ENST00000645079.1|ENSG00000174748.19|OTTHUMG00000130485.9|OTTHUMT00000494373.1|AC124914.2-015|RPL15|169	TYKFFE	FFEVILIDPFHK	FHKAIR	91.667	12	12	1	0	1	0	intergenic	GSC(dist=30881),DICER1(dist=285185)	intergenic	NA	NA	NA	NA	NA	NA	NA	NA	NA	NA	NA	NA	NA	NA	NA	NA	NA	NA	NA	NA	NA	NA	NA
GVNIGGAGSYIYEKP	1.64e-17	5	lnc-CRIP2-1:5_ORF2_2	chr14	105944844	105945111	+	255	novelpep [2 or more mismatch to known protein]	novelpep (map to known protein with more than 2 mismatched aa)	No	chr14:105478507-105478774	ENSP00000437723.2|ENST00000538259.2|ENSG00000182809.10|OTTHUMG00000029906.5|OTTHUMT00000409076.1|AL928654.5-009|CRIP2|192	GPKGVN	GVNTGAVGSYIYDR	YDRDPE	64.286	15	14	5	0	0	0	exonic	CRIP2	exonic.Alt.ORF	NA	NA	NA	NA	NA	NA	NA	NA	NA	NA	NA	NA	NA	NA	NA	NA	NA	NA	NA	NA	NA	NA	NA
TEDTAVYYCSR	2.9e-16	3	lnc-AL901608.1-24:1_ORF1_1	chr14	106714362	106714394	-	256	1 mismatch to known protein	map to known protein with 1 aa mismatch	No	chr14:106257764-106257796	ENSP00000375045.2|ENST00000390636.2|ENSG00000211976.2|OTTHUMG00000151867.2|OTTHUMT00000324212.2|AB019437.46-001|IGHV3-73|119	SLKTED	TEDTAVYYCTR	R	90.909	11	11	1	0	0	1	intergenic	ADAM6(dist=276004),LINC00226(dist=29907)	intergenic	0.890528	0.823914	0.872574	0.525839	0.677024	0.623957	1.50593	0.88542	0.567898	NA	NA	NA	NA	NA	NA	NA	NA	NA	0.922611	0.745874	1.7082	0.432532	0.810951
VQLVQSGPEVK	1.47e-13	1	lnc-AL901608.1-56:1_ORF1_0	chr14	107066030	107066062	-	257	novelpep [1 mismatch to known protein but with no trypsin site]	map to known protein with 1 aa mismatch	ENSP00000375035|1-32|#rs183518874:A28P	chr14:106610020-106610052	ENSP00000375037.2|ENST00000390628.3|ENSG00000211968.3|OTTHUMG00000151953.4|OTTHUMT00000324599.4|AB019438.36-001|IGHV1-58|117	HSQMQL	MQLVQSGPEVK	EVKKPG	90.909	11	11	1	0	0	0	intergenic	LINC00221(dist=114501),MIR7641-2(dist=26686)	intergenic	NA	NA	NA	NA	NA	NA	NA	NA	NA	NA	NA	NA	NA	NA	NA	NA	NA	NA	1.01162	0.949303	2.12808	0.941912	1.05806
VAIECPDANAQLLEINQK	2.37e-16	11	PGOHUM_ENST00000559072.1_ELMO2P1_ORF1_0	chr15	22780862	22777755	-	258	novelpep [2 or more mismatch to known protein]	novelpep (map to known protein with more than 2 mismatched aa)	No	chr15:23083121-23083171	ENSP00000379673.1|ENST00000396391.5|ENSG00000062598.17|OTTHUMG00000033070.6|-|ELMO2-204|ELMO2|720	IVKVAI	VAIEWPGANAQLLEIDQK	DQKRPL	83.333	18	18	3	0	0	0	intergenic	GOLGA6L1(dist=34860),TUBGCP5(dist=52533)	pseudogene	1.20669	0.83864	0.867958	1.02397	0.559296	1.11952	0.776499	0.891269	0.832362	1.00358	0.883272	0.887562	0.358587	1.01845	0.834173	1.38472	0.72517	1.31412	1.18176	1.1237	0.852358	1.82986	0.722903
EAESCDCLQGFQLTHSLGEGTGSGMGTLLHSK	2.78e-22	2	PGOHUM_ENST00000560273.2_TUBBP8_ORF2_3	chr15	29905593	29905688	+	259	novelpep [2 or more mismatch to known protein]	novelpep (map to known protein with more than 2 mismatched aa)	No	chr15:29613389-29613484	ENSP00000339001.7|ENST00000327892.12|ENSG00000196230.12|OTTHUMG00000031059.2|OTTHUMT00000076074.2|XXbac-BPG252P9.4-001|TUBB|444	VRKEAE	EAESCDCLQGFQLTH	LTHSLG	100	32	15	0	0	1	0	intergenic	FAM189A1(dist=42666),TJP1(dist=85978)	pseudogene	NA	NA	NA	NA	NA	NA	NA	NA	NA	NA	NA	NA	NA	NA	NA	NA	NA	NA	NA	NA	NA	NA	NA
DYFQQYGK	3.16e-13	3	PGOHUM_ENST00000559135.1_HNRNPA1P71_ORF3_2	chr15	33304682	33304705	+	260	1 mismatch to known protein	map to known protein with 1 aa mismatch	No	chr15:33012481-33012504	ENSP00000447782.1|ENST00000548688.5|ENSG00000135486.17|OTTHUMG00000169702.4|OTTHUMT00000405739.1|RP11-968A15.3-013|HNRNPA1|231	HLRDYF	DYFEQYGK	YGKIEV	87.5	8	8	1	0	0	1	intronic	FMN1	pseudogene	1.26187	1.09568	1.40848	1.45521	1.28683	0.952261	1.2371	1.36875	1.08743	NA	NA	NA	NA	NA	NA	NA	NA	NA	NA	NA	NA	NA	NA
DMIILPEMMGSMVGVYNGK	1.03e-14	10	PGOHUM_ENST00000476363.1_RP11-25H11.1_ORF3_1	chr15	37783131	37783187	+	261	1 mismatch to known protein	map to known protein with 1 aa mismatch	No	chr15:37490930-37490986	ENSP00000475096.1|ENST00000586656.5|ENSG00000115268.9|OTTHUMG00000140099.11|OTTHUMT00000449612.3|CTB-25B13.4-005|RPS15|68	HLRDMI	DMIILPEMVGSMVGVYNGK	KT	94.737	19	19	1	0	1	1	intergenic	MEIS2(dist=389631),TMCO5A(dist=443677)	pseudogene	NA	NA	NA	NA	NA	NA	NA	NA	NA	NA	NA	NA	NA	NA	NA	NA	NA	NA	NA	NA	NA	NA	NA
HQGVTVGMGQK	1.17e-15	2	PGOHUM_ENST00000418351.1_ACTBP7_ORF3_3	chr15	44282231	44282263	-	262	1 mismatch to known protein	map to known protein with 1 aa mismatch	No	chr15:43990033-43990065	ENSP00000386857.1|ENST00000409624.1|ENSG00000163017.13|OTTHUMG00000129813.5|OTTHUMT00000328086.1|AC073046.2-002|ACTG2|376	RPRHQG	HQGVMVGMGQK	GQKDSY	90.909	11	11	1	0	0	1	intronic	FRMD5	pseudogene	NA	NA	NA	NA	NA	NA	NA	NA	NA	1.39562	1.15837	1.34924	1.1026	1.35074	0.832184	1.36121	0.708906	1.63137	NA	NA	NA	NA	NA
SLVSDEDYLNPPVIDR	7.96e-15	3	lnc-C2CD4B-9:1_ORF1_0	chr15	62253823	62253870	-	263	novelpep [2 or more mismatch to known protein]	novelpep (map to known protein with more than 2 mismatched aa)	ENSP00000249837|1196-1248|#rs116290654:P1205L	chr15:61961624-61961671	ENSP00000261517.5|ENST00000261517.9|ENSG00000129003.16|OTTHUMG00000132801.4|OTTHUMT00000415997.2|AC009554.1-002|VPS13C|3753	NKFSLV	SLVPMEHYSLPPVIDK	IDKMNI	62.5	16	16	6	0	0	1	exonic	VPS13C	exonic.Alt.ORF	NA	NA	NA	NA	NA	NA	NA	NA	NA	NA	NA	NA	NA	NA	NA	NA	NA	NA	0.791577	0.856651	0.946728	0.844656	1.52333
VLELAAAMEGLAGYVYK	2.2e-19	1	chr15_68570735_68570785_+	chr15	68570735	68570785	+	264	novelpep [2 or more mismatch to known protein]	novelpep (map to known protein with more than 2 mismatched aa)	No	chr15:68278397-68278447	ENSP00000307298.4|ENST00000306917.4|ENSG00000169018.5|OTTHUMG00000133285.4|OTTHUMT00000257065.1|AC021553.1-001|FEM1B|627	M	MEGLAGYVYK	VYKAAS	100	17	10	0	0	1	0	UTR5-exonic	FEM1B(NM_015322:c.-21del-),FEM1B	5'UTR	NA	NA	NA	NA	NA	NA	NA	NA	NA	NA	NA	NA	NA	NA	NA	NA	NA	NA	NA	NA	NA	NA	NA
HTGPGILSMANAGSNINGSQFFICTAK	9.52e-30	42	lnc-AC019294.2-2:1_ORF2_1	chr15	76039381	76039461	+	265	novelpep [2 or more mismatch to known protein]	novelpep (map to known protein with more than 2 mismatched aa)	No	chr15:75747040-75747120	ENSP00000479961.1|ENST00000620047.4|ENSG00000196262.13|OTTHUMG00000023687.5|-|PPIA-210|PPIA|105	ILKHTG	HTGPGILSMANAGPNTNGSQFFICTAK	TAKTEW	92.593	27	27	2	0	0	1	intergenic	DNM1P35(dist=6963),MIR4313(dist=15175)	intergenic	NA	NA	NA	NA	NA	NA	NA	NA	NA	0.804798	1.00853	1.40515	0.303702	0.985248	0.727471	1.19093	0.824558	0.840476	NA	NA	NA	NA	NA
CVNTQTGLPEEDSDQCGHEAWPESSRPCGTEDCEPIESPR	9.42e-15	1	lnc-SH2D7-3:5_ORF3_1	chr15	78282396	78282515	+	266	novelpep [2 or more mismatch to known protein]	novelpep (map to known protein with more than 2 mismatched aa)	No	chr15:77990054-77990173	ENSP00000373472.4|ENST00000388820.4|ENSG00000136378.14|OTTHUMG00000172907.1|OTTHUMT00000421331.1|RP11-160C18.3-001|ADAMTS7|1686	LVKCVN	CVNTQTGLPEEDSDQCGHEAWPESSRPCGTEDCEPVEPPR	PPRCER	95	40	40	2	0	0	0	intergenic	LOC645752(dist=63208),LOC91450(dist=3179)	intergenic	NA	NA	NA	NA	NA	NA	NA	NA	NA	NA	NA	NA	NA	NA	NA	NA	NA	NA	NA	NA	NA	NA	NA
HLEGLSEEAVMQLNLPTGIPIVYELDK	2.49e-14	1	lnc-AC016251.1-15:1_ORF2_7	chr15	96984895	96984975	-	267	novelpep [2 or more mismatch to known protein]	novelpep (map to known protein with more than 2 mismatched aa)	No	chr15:96441665-96441745	ENSP00000359991.4|ENST00000334828.5|ENSG00000171314.8|OTTHUMG00000018846.2|OTTHUMT00000049652.1|RP11-452K12.8-001|PGAM1|254	IVKHLE	HLEGLSEEAIMELNLPTGIPIVYELDK	LDKNLK	92.593	27	27	2	0	0	1	intergenic	NR2F2(dist=101403),SPATA8-AS1(dist=330340)	intergenic	NA	NA	NA	NA	NA	NA	NA	NA	NA	NA	NA	NA	NA	NA	NA	NA	NA	NA	NA	NA	NA	NA	NA
AAGTYSLSPLVGQSESAAER	1.04e-17	1	lnc-FAM169B-1:3_ORF1_7	chr15	99192864	99192923	-	268	novelpep [2 or more mismatch to known protein]	novelpep (map to known protein with more than 2 mismatched aa)	No	chr15:98649635-98649694	ENSP00000398057.1|ENST00000457174.1|ENSG00000157927.16|OTTHUMG00000151753.3|OTTHUMT00000323793.2|AC092610.10-006|RADIL|134	PRQAGQ	AGQYVLCDVVGQAGDAGQR	GQRWQA	47.368	20	19	10	0	0	0	exonic-ncRNA_exonic	IGF1R,IRAIN	ncRNA	NA	NA	NA	NA	NA	NA	NA	NA	NA	NA	NA	NA	NA	NA	NA	NA	NA	NA	0.672768	0.668358	2.72081	0.573854	10.4924
LISLTNENALSGNEELTVK	1.39e-23	13	PGOHUM_ENST00000559111.1_HSP90B2P_ORF2_14	chr15	99798174	99798230	+	269	1 mismatch to known protein	map to known protein with 1 aa mismatch	No	chr15:99257969-99258025	ENSP00000477660.1|ENST00000614327.1|ENSG00000166598.14|OTTHUMG00000170118.2|-|HSP90B1-210|HSP90B1|315	KIRLIS	LISLTDENALSGNEELTVK	TVKIKC	94.737	19	19	1	0	0	1	ncRNA_exonic	HSP90B2P	pseudogene	NA	NA	NA	NA	NA	NA	NA	NA	NA	NA	NA	NA	NA	NA	NA	NA	NA	NA	0.966123	1.349	1.03127	1.22866	0.960025
TYFPHFDLSHGLPR	1.99e-16	1	Fusion_transcript_H61908.1_ORF3_0	chr16	166958	166999	+	270	novelpep [2 or more mismatch to known protein]	novelpep (map to known protein with more than 2 mismatched aa)	No	chr16:116959-117000	ENSP00000322421.5|ENST00000320868.9|ENSG00000206172.8|OTTHUMG00000060138.3|OTTHUMT00000133459.1|Z84721.6-001|HBA1|142	TTKTYF	TYFPHFDLSHG	SHGSAQ	100	14	11	0	0	0	0	intronic	NPRL3	intronic	NA	NA	NA	NA	NA	NA	NA	NA	NA	NA	NA	NA	NA	NA	NA	NA	NA	NA	NA	NA	NA	NA	NA
SMIPTDSKPEDWDKPEHIPDPDAK	9.63e-14	6	Fusion_transcript_BQ305064.1_ORF2_5	chr16	390139	390210	+	271	novelpep [2 or more mismatch to known protein]	novelpep (map to known protein with more than 2 mismatched aa)	No	chr16:340139-340210	ENSP00000320866.4|ENST00000316448.9|ENSG00000179218.13|OTTHUMG00000180574.2|OTTHUMT00000451952.1|CTC-425F1.3-001|CALR|417	IDDPTD	PTDSKPEDWDKPEHIPDPDAK	DAKKPE	100	24	21	0	0	0	1	intronic	AXIN1	intronic	NA	NA	NA	NA	NA	NA	NA	NA	NA	0.901539	0.756019	1.00972	0.851484	0.959671	1.14122	1.5847	1.01619	1.18822	1.11127	1.38254	1.0082	1.24464	0.988789
ILTFDQLALDSLK	1.01e-13	7	lnc-CLUAP1-3:1_ORF2_4	chr16	3546562	3546600	+	272	1 mismatch to known protein	map to known protein with 1 aa mismatch	No	chr16:3496562-3496600	ENSP00000447894.1|ENST00000550973.5|ENSG00000063177.12|OTTHUMG00000169760.4|OTTHUMT00000405807.2|AC022154.4-013|RPL18|130	GGKILT	ILTFDQLALDSPK	SPKGCG	92.308	13	13	1	0	0	0	intergenic	C16orf90(dist=1141),CLUAP1(dist=4383)	intergenic	1.00057	0.626951	0.924199	1.32348	1.44052	0.899245	1.13943	1.20334	1.03756	0.939428	1.18765	0.966038	1.46011	1.1067	1.20218	1.58776	1.52761	1.91589	1.00387	1.07725	0.742639	1.06999	0.972191
VDIVAINDPSLTSTTWSTCSGMIASVANSMALSR	2.07e-14	2	PGOHUM_ENST00000513369.2_RP11-159J3.1_ORF2_0	chr16	28251815	28251916	-	273	novelpep [2 or more mismatch to known protein]	novelpep (map to known protein with more than 2 mismatched aa)	No	chr16:28240494-28240595	ENSP00000290650.4|ENST00000290650.8|ENSG00000159459.11|OTTHUMG00000130702.4|OTTHUMT00000253202.1|AC090514.1-001|UBR1|1749	DERDPR	DPRVPMLTWSTCAFTIQAIEN	IENLLG	42.857	34	21	12	0	1	0	intergenic	XPO6(dist=28576),SBK1(dist=52025)	pseudogene	NA	NA	NA	NA	NA	NA	NA	NA	NA	NA	NA	NA	NA	NA	NA	NA	NA	NA	NA	NA	NA	NA	NA
SPYEEFTDHLVK	4.05e-15	1	chr16_48611492_48611527_-	chr16	48611492	48611527	-	274	1 mismatch to known protein	map to known protein with 1 aa mismatch	No	chr16:48577581-48577616	ENSP00000436227.1|ENST00000533186.5|ENSG00000140988.15|OTTHUMG00000128708.5|OTTHUMT00000387764.2|LA16c-439A6.2-013|RPS2|195	FTKSPY	SPYQEFTDHLVK	LVKTHT	91.667	12	12	1	0	1	1	ncRNA_intronic	MIR5095	ncRNA	NA	NA	NA	NA	NA	NA	NA	NA	NA	0.833853	0.875871	0.807182	0.874011	1.09501	1.03394	1.36298	1.01199	1.11999	NA	NA	NA	NA	NA
GHGEAVEYLEK	1.04e-13	1	lnc-SMPD3-2:1_ORF2_0	chr16	68679319	68679351	-	275	novelpep [2 or more mismatch to known protein]	novelpep (map to known protein with more than 2 mismatched aa)	No	chr16:68645416-68645448	sp|O15379-2|HDAC3_HUMAN	SIRGHG	GHGECVEYVK	YVKSFN	70	11	10	3	0	0	0	exonic-intronic	CDH3,CDH3	exon_extension	1.32491	1.67435	0.861669	2.77182	8.42844	1.34303	3.16616	1.43246	1.80647	NA	NA	NA	NA	NA	NA	NA	NA	NA	NA	NA	NA	NA	NA
ESETLSASIR	5.22e-13	1	lnc-CRK-3:2_ORF1_0	chr17	1303435	1303464	-	276	novelpep (no match to known protein found)	novelpep (no match to known protein found)	No	chr17:1400141-1400170	NA	NA	NA	NA	NA	NA	NA	NA	NA	0	0	UTR5	YWHAE(NM_006761:c.-31delT)	5'UTR	0.688566	1.09121	0.826746	1.03779	0.850125	1.10752	1.1101	1.06432	0.927476	NA	NA	NA	NA	NA	NA	NA	NA	NA	NA	NA	NA	NA	NA
AAAADGERPGPGPLLVGCGR	4.23e-22	7	chr17_7517995_7518054_-	chr17	7517995	7518054	-	277	novelpep [2 or more mismatch to known protein]	novelpep (map to known protein with more than 2 mismatched aa)	No	chr17:7614677-7614736	sp|Q7Z5L7|PODN_HUMAN	LSPEEP	EEPGPGPAAVSCPR	CPRDCA	64.286	20	14	5	0	1	1	UTR5	FXR2(NM_004860:c.-145delT)	5'UTR	1.00156	0.821939	1.48386	1.78181	2.90649	1.10097	1.29851	1.51416	1.8961	1.39754	0.725794	0.641211	0.978624	0.610212	0.963556	0.652177	1.59035	0.557889	1.10727	1.05059	0.945278	1.00568	1.57074
YSCPESPSQELGGPLPSPGPR	1.42e-22	4	chr17_17041391_17041453_+	chr17	17041391	17041453	+	278	novelpep [2 or more mismatch to known protein]	match to known protein	No	chr17:17138077-17138139	ENSP00000491358.1|ENST00000466186.2|ENSG00000133030.20|OTTHUMG00000059276.10|OTTHUMT00000131592.2|AC055811.2-007|MPRIP|294	NHRYSC	YSCPESPSQELGGPLPSPGPR	GPRLPH	100	21	21	0	0	1	0	splicing-intronic	MPRIP(NM_201274:exon7:c.896+2A>-,NM_015134:exon7:c.896+2A>-),MPRIP	intronic	NA	NA	NA	NA	NA	NA	NA	NA	NA	NA	NA	NA	NA	NA	NA	NA	NA	NA	0.704327	0.799146	0.601641	1.07582	1.53134
QYATLADVPK	1.27e-14	3	lnc-C17orf84-3:1_ORF1_1	chr17	17041595	17041624	+	278	novelpep [2 or more mismatch to known protein]	match to known protein	No	chr17:17138281-17138310	ENSP00000491358.1|ENST00000466186.2|ENSG00000133030.20|OTTHUMG00000059276.10|OTTHUMT00000131592.2|AC055811.2-007|MPRIP|294	ASRQYA	QYATLADVPK	VPKAIR	100	10	10	0	0	0	0	intronic	MPRIP	intronic	NA	NA	NA	NA	NA	NA	NA	NA	NA	1.20705	0.908701	1.3172	1.19136	1.04115	0.940525	0.682991	0.615145	0.694026	NA	NA	NA	NA	NA
TLVSGLLLEDSVR	6.78e-16	5	PGOHUM_ENST00000395675.4_FOXO3B_ORF2_0	chr17	18575943	18575981	-	279	novelpep [2 or more mismatch to known protein]	novelpep (map to known protein with more than 2 mismatched aa)	No	chr17:18672630-18672668	ENSP00000361598.1|ENST00000372520.1|ENSG00000168612.4|OTTHUMG00000074023.2|-|ZSWIM1-201|ZSWIM1|485	MALTML	TMLNGLLIKDS	KDSSPP	54.545	13	11	5	0	0	0	ncRNA_exonic	FOXO3B	pseudogene	NA	NA	NA	NA	NA	NA	NA	NA	NA	0.85215	0.695908	0.763214	0.941832	1.0867	0.84424	0.629913	0.918624	0.668294	NA	NA	NA	NA	NA
LPLPSAPGPCSSLQDQAMELEVR	1.59e-20	4	Fusion_transcript_DA163048.1_ORF2_4	chr17	19552233	19552302	+	280	novelpep [2 or more mismatch to known protein]	novelpep (map to known protein with more than 2 mismatched aa)	No	chr17:19648920-19648989	ENSP00000458312.1|ENST00000570511.5|ENSG00000103313.12|OTTHUMG00000129324.8|OTTHUMT00000437552.1|AJ003147.6-015|MEFV|306	SPALPG	LPGGRSPGPCRALEGGQAEVRLR	RLRRNA	39.13	23	23	14	0	1	1	UTR5-exonic	ALDH3A2(NM_000382:c.-52del-,NM_001031806:c.-52del-),ALDH3A2	5'UTR	NA	NA	NA	NA	NA	NA	NA	NA	NA	NA	NA	NA	NA	NA	NA	NA	NA	NA	1.51327	0.838385	0.754673	1.15131	1.01166
AMGTLTDCVVMR	8.78e-18	35	lnc-CCDC144NL-5:1_ORF1_7	chr17	20674603	20674638	-	281	novelpep [2 or more mismatch to known protein]	novelpep (map to known protein with more than 2 mismatched aa)	No	chr17:20771290-20771325	ENSP00000416340.1|ENST00000435711.5|ENSG00000170144.20|OTTHUMG00000132529.11|OTTHUMT00000340009.1|AC079305.3-014|HNRNPA3|378	EKWGTL	GTLTDCVVMR	VMRDPQ	100	12	10	0	0	0	1	intergenic	LOC100287072(dist=33425),CCDC144NL(dist=92105)	intergenic	NA	NA	NA	NA	NA	NA	NA	NA	NA	1.11632	1.22699	1.07191	0.727469	1.03732	1.25403	1.49761	1.28225	1.50155	NA	NA	NA	NA	NA
IAQDLQMYGINYFEIK	7.31e-18	1	Fusion_transcript_AW376574.1_ORF1_0	chr17	21947913	21947960	+	282	novelpep [2 or more mismatch to known protein]	novelpep (map to known protein with more than 2 mismatched aa)	No	chr17:22448583-22448630	ENSP00000431560.1|ENST00000534683.1|ENSG00000137710.15|OTTHUMG00000166574.8|OTTHUMT00000390583.1|RP11-686G14.2-012|RDX|51	YLKIAQ	IAQDLEMYGVNYFEIK	EIKNKK	87.5	16	16	2	0	1	1	intergenic	FLJ36000(dist=34843),MTRNR2L1(dist=74524)	intergenic	NA	NA	NA	NA	NA	NA	NA	NA	NA	NA	NA	NA	NA	NA	NA	NA	NA	NA	0.900733	1.15562	1.11862	1.24738	1.15914
EAPGVEERPSSVVSSLSYR	9.06e-21	2	chr17_27407952_27408008_-	chr17	27407952	27408008	-	283	novelpep [2 or more mismatch to known protein]	match to known protein	No	chr17:29080934-29080990	ENSP00000490367.1|ENST00000636100.1|ENSG00000196535.15|OTTHUMG00000166360.10|OTTHUMT00000389512.2|RP11-321A17.2-020|MYO18A|464	LSKEAP	EAPGVEERPSSVVSSLSYR	SYRKRL	100	19	19	0	0	1	0	intronic	MYO18A	intronic	0.681517	0.910229	0.939973	1.13789	1.53675	1.12463	1.0558	0.930804	1.09456	NA	NA	NA	NA	NA	NA	NA	NA	NA	NA	NA	NA	NA	NA
AGAMAEQESLEFGK	9.28e-19	1	chr17_31203858_31203899_-	chr17	31203858	31203899	-	284	novelpep [2 or more mismatch to known protein]	novelpep (map to known protein with more than 2 mismatched aa)	No	chr17:32876840-32876881	ENSP00000324527.5|ENST00000318217.9|ENSG00000176658.16|OTTHUMG00000179636.2|OTTHUMT00000447457.1|AC007982.1-001|MYO1D|1006	M	MAEQESLEFGK	FGKADF	100	14	11	0	0	1	0	exonic-UTR5	MYO1D,MYO1D(NM_015194:c.-9delT,NM_001303279:c.-9delT,NM_001303280:c.-9delT)	5'UTR	NA	NA	NA	NA	NA	NA	NA	NA	NA	NA	NA	NA	NA	NA	NA	NA	NA	NA	NA	NA	NA	NA	NA
EVALSAFPVSTPHFQAAPGPR	8.41e-14	1	lnc-C17orf96-1:1_ORF1_1	chr17	36701677	36702740	-	285	novelpep [2 or more mismatch to known protein]	novelpep (map to known protein with more than 2 mismatched aa)	No	chr17:38545442-38546505	ENSP00000489255.1|ENST00000634258.2|ENSG00000198198.15|OTTHUMG00000007423.14|OTTHUMT00000488074.3|RP11-506B15.1-015|SZT2|3432	SLIKVL	KVLLSRFPQSCRHFQS	FQSPDL	56.25	21	16	7	0	1	0	intronic	SRCIN1	intronic	1.13368	1.41929	0.33708	0.463955	0.427067	1.47284	1.0344	0.560778	0.70801	NA	NA	NA	NA	NA	NA	NA	NA	NA	NA	NA	NA	NA	NA
EPGGAPSPGADPPPAPAPSPR	2.9e-18	1	chr17_37783439_37783501_+	chr17	37783439	37783501	+	286	novelpep [2 or more mismatch to known protein]	novelpep (map to known protein with more than 2 mismatched aa)	No	chr17:39627186-39627248	ENSP00000251287.1|ENST00000251287.2|ENSG00000099822.2|OTTHUMG00000180590.1|OTTHUMT00000452100.1|AC004449.7-001|HCN2|889	PSLPHG	PHGAPGPAASTRPASSSTPR	TPRLGP	50	21	20	10	0	0	0	UTR5	PPP1R1B(NM_032192:c.-207del-)	5'UTR	NA	NA	NA	NA	NA	NA	NA	NA	NA	NA	NA	NA	NA	NA	NA	NA	NA	NA	2.41701	27.8756	5.54668	1.76389	1.16571
TILSNQTVDIPENVNITLK	8.02e-21	2	PGOHUM_ENST00000474761.1_CTD-2377D24.2_ORF1_0	chr17	46767924	46767980	-	287	1 mismatch to known protein	map to known protein with 1 aa mismatch	No	chr17:48690562-48690618	ENSP00000422191.1|ENST00000504470.2|ENSG00000163682.16|OTTHUMG00000099367.7|OTTHUMT00000361025.3|AC021148.1-009|RPL9|166	MKT	TILSNQTVDIPENVDITLK	TLKGRT	94.737	19	19	1	0	0	0	intergenic	MIR196A1(dist=58003),PRAC1(dist=31158)	pseudogene	NA	NA	NA	NA	NA	NA	NA	NA	NA	NA	NA	NA	NA	NA	NA	NA	NA	NA	1.32082	1.97444	0.990963	1.47355	1.18049
GSGEQGHANPAPPTMMK	5.7e-18	1	lnc-SAMD14-2:1_ORF1_0	chr17	48227866	48227916	-	288	novelpep [2 or more mismatch to known protein]	novelpep (map to known protein with more than 2 mismatched aa)	No	chr17:50150505-50150555	ENSP00000237654.4|ENST00000237654.8|ENSG00000118816.9|OTTHUMG00000130106.3|OTTHUMT00000252412.2|AC111196.4-001|CCNI|377	TDLSRQ	SRQEGHASPCPP	CPPLQP	58.333	17	12	5	0	1	0	exonic-upstream	PPP1R9B,PPP1R9B	intergenic	NA	NA	NA	NA	NA	NA	NA	NA	NA	NA	NA	NA	NA	NA	NA	NA	NA	NA	NA	NA	NA	NA	NA
TQLGAIYIDVSCLMWEGQQFHGK	1.26e-13	1	PGOHUM00000237162_ORF1_0	chr17	63997104	63997172	-	289	novelpep [2 or more mismatch to known protein]	novelpep (map to known protein with more than 2 mismatched aa)	No	chr17:66000986-66001054	ENSP00000456428.1|ENST00000567105.5|ENSG00000102898.11|OTTHUMG00000137540.6|OTTHUMT00000422102.2|AC040162.16-002|NUTF2|107	NDRTQL	TQLGAIYIDASCLTWEGQQFQGK	QGKAAI	86.957	23	23	3	0	1	0	intronic	CEP112	pseudogene	NA	NA	NA	NA	NA	NA	NA	NA	NA	NA	NA	NA	NA	NA	NA	NA	NA	NA	NA	NA	NA	NA	NA
EAGAGAEAAAGSARPLGR	1.97e-15	2	lnc-PDE6G-2:1_ORF1_0	chr17	79604005	79604058	-	290	novelpep [2 or more mismatch to known protein]	novelpep (map to known protein with more than 2 mismatched aa)	No	chr17:81636979-81637032	ENSP00000372170.4|ENST00000382723.4|ENSG00000163132.6|OTTHUMG00000090335.4|OTTHUMT00000206700.3|AC092437.1-001|MSX1|303	PSEGVQ	GVQAAGGSAQPLG	PLGVPP	69.231	18	13	4	0	1	1	UTR5	NPLOC4(NM_017921:c.-49delT)	5'UTR	NA	NA	NA	NA	NA	NA	NA	NA	NA	0.947225	0.855019	0.792095	0.96803	0.790909	1.1712	1.2873	1.23161	1.05139	NA	NA	NA	NA	NA
EAGAGAEAAAGSAR	9.19e-19	2	lnc-PDE6G-2:1_ORF1_0	chr17	79604017	79604058	-	290	novelpep (no match to known protein found)	novelpep (no match to known protein found)	No	chr17:81636991-81637032	NA	NA	NA	NA	NA	NA	NA	NA	NA	0	1	UTR5	NPLOC4(NM_017921:c.-61delT)	5'UTR	0.862451	0.701566	0.695126	1.859	2.33698	0.993345	1.3618	1.0527	0.936354	NA	NA	NA	NA	NA	NA	NA	NA	NA	1.51073	0.921471	1.09173	1.37474	2.63377
LIEEMAHK	1.7e-14	1	chr18_3775647_3775670_-	chr18	3775647	3775670	-	291	novelpep (no match to known protein found)	novelpep (no match to known protein found)	No	chr18:3775647-3775670	NA	NA	NA	NA	NA	NA	NA	NA	NA	0	0	intronic	DLGAP1	intronic	NA	NA	NA	NA	NA	NA	NA	NA	NA	1.0213	1.96551	1.13625	2.20771	1.09558	0.775671	1.35809	1.31069	0.999856	NA	NA	NA	NA	NA
VIHDNFGIVEGLMAMVHAITATQK	3.42e-25	38	PGOHUM_ENST00000509132.1_GAPDHP66_ORF3_10	chr18	3978074	3978145	-	292	novelpep [2 or more mismatch to known protein]	novelpep (map to known protein with more than 2 mismatched aa)	No	chr18:3978074-3978145	ENSP00000380065.1|ENST00000396856.5|ENSG00000111640.14|OTTHUMG00000137379.1|OTTHUMT00000268062.1|AC006064.2-004|GAPDH|260	LAKVIH	VIHDNFGIVEGLMTTVHAITATQK	TQKTVD	91.667	24	24	2	0	1	1	ncRNA_intronic	DLGAP1-AS4	pseudogene	NA	NA	NA	NA	NA	NA	NA	NA	NA	NA	NA	NA	NA	NA	NA	NA	NA	NA	0.733073	1.0654	1.48763	0.868395	1.08005
DVCTAQTQDSK	2.04e-16	1	lnc-NDUFS7-4:3_ORF1_27	chr19	1434925	1434957	+	293	novelpep [2 or more mismatch to known protein]	novelpep (map to known protein with more than 2 mismatched aa)	No	chr19:1434926-1434958	ENSP00000247194.4|ENST00000247194.8|ENSG00000126790.11|OTTHUMG00000028941.10|OTTHUMT00000072254.5|AL159140.1-003|L3HYPDH|354	LGLDIC	DICSAKTRD	TRDLVD	55.556	11	9	4	0	0	0	UTR3	DAZAP1(NM_018959:c.*14delA,NM_170711:c.*190delA)	3'UTR	NA	NA	NA	NA	NA	NA	NA	NA	NA	NA	NA	NA	NA	NA	NA	NA	NA	NA	1.45425	0.878057	1.18047	18.4175	0
EGAAGADPPAMKPPAACAGDMADAASPCSVVNDLR	1.43e-32	12	lnc-ZNF554-2:1_ORF1_0	chr19	2785631	2790477	+	294	novelpep [2 or more mismatch to known protein]	novelpep (map to known protein with more than 2 mismatched aa)	No	chr19:2785633-2790479	ENSP00000304467.5|ENST00000307741.10|ENSG00000172009.14|OTTHUMG00000180492.6|OTTHUMT00000451587.3|AC006538.6-001|THOP1|689	M	MKPPAACAGDMADAASPCSVVNDLR	DLRWDL	100	35	25	0	0	0	1	UTR5-exonic	THOP1(NM_003249:c.-30del-),THOP1	5'UTR	0.949456	1.14532	1.3307	0.660237	0.560495	0.944791	1.09608	1.36768	0.827779	NA	NA	NA	NA	NA	NA	NA	NA	NA	1.24842	1.3438	0.961115	1.47987	4.51387
LVESLCAEHQINLIK	6.29e-18	2	lnc-CNN1-4:1_ORF3_3	chr19	11634439	11634483	+	295	1 mismatch to known protein	map to known protein with 1 aa mismatch	No	chr19:11523624-11523668	ENSP00000230050.3|ENST00000230050.3|ENSG00000112306.7|OTTHUMG00000015593.3|OTTHUMT00000042270.2|RP5-1181K21.3-001|RPS12|132	YVKLVE	LVEALCAEHQINLIK	LIKVDD	93.333	15	15	1	0	0	1	intronic	ECSIT	intronic	NA	NA	NA	NA	NA	NA	NA	NA	NA	NA	NA	NA	NA	NA	NA	NA	NA	NA	NA	NA	NA	NA	NA
MTQRPGTETETQR	1.71e-13	1	lnc-CNN1-1:1_ORF2_0	chr19	11646697	11646735	+	296	novelpep [2 or more mismatch to known protein]	novelpep (map to known protein with more than 2 mismatched aa)	No	chr19:11535882-11535920	ENSP00000056217.5|ENST00000056217.9|ENSG00000050327.14|OTTHUMG00000158004.3|OTTHUMT00000349981.1|RP4-545C24.3-001|ARHGEF5|1597	SYLMTQ	MTQIPGTQTES	TESRAE	72.727	13	11	3	0	0	0	intergenic	ECSIT(dist=6710),CNN1(dist=2882)	intergenic	NA	NA	NA	NA	NA	NA	NA	NA	NA	NA	NA	NA	NA	NA	NA	NA	NA	NA	NA	NA	NA	NA	NA
LGEVYVNDAFGTAHR	9.26e-17	1	PGOHUM_ENST00000431702.2_PGK1P2_ORF3_4	chr19	12670852	12670896	+	297	1 mismatch to known protein	map to known protein with 1 aa mismatch	No	chr19:12560038-12560082	ENSP00000362413.4|ENST00000373316.4|ENSG00000102144.14|OTTHUMG00000021888.2|OTTHUMT00000057310.2|RP4-570L12.1-001|PGK1|417	LSKLGD	LGDVYVNDAFGTAHR	AHRAHS	93.333	15	15	1	0	1	1	intergenic	ZNF564(dist=8496),ZNF490(dist=16068)	pseudogene	NA	NA	NA	NA	NA	NA	NA	NA	NA	NA	NA	NA	NA	NA	NA	NA	NA	NA	NA	NA	NA	NA	NA
ESEIIDFCLGGSLK	2.88e-13	1	PGOHUM_ENST00000494084.1_CTD-2013N17.1_ORF3_3	chr19	16523773	16523814	+	298	novelpep [2 or more mismatch to known protein]	novelpep (map to known protein with more than 2 mismatched aa)	No	chr19:16412962-16413003	ENSP00000454837.1|ENST00000563194.1|ENSG00000140988.15|OTTHUMG00000128708.5|OTTHUMT00000433920.2|LA16c-439A6.2-018|RPS2|44	PIKESE	ESEIIDFFLGASLK	KD	85.714	14	14	2	0	1	0	intronic	EPS15L1	pseudogene	NA	NA	NA	NA	NA	NA	NA	NA	NA	0.694872	1.07671	1.16113	0.506215	0.909389	0.870004	0.80321	0.871355	1.0448	NA	NA	NA	NA	NA
GGAADAEASGGDPAR	4.66e-19	1	chr19_16643886_16643930_-	chr19	16643886	16643930	-	299	novelpep [2 or more mismatch to known protein]	novelpep (map to known protein with more than 2 mismatched aa)	No	chr19:16533075-16533119	ENSP00000253270.7|ENST00000253270.11|ENSG00000130958.11|OTTHUMG00000020293.1|OTTHUMT00000053261.1|RP11-240L7.2-001|SLC35D2|337	MTAGGQ	GGQAEAEGAGGEPG	EPGAAR	57.143	15	14	6	0	0	0	exonic	CHERP	exonic.Alt.ORF	NA	NA	NA	NA	NA	NA	NA	NA	NA	NA	NA	NA	NA	NA	NA	NA	NA	NA	NA	NA	NA	NA	NA
DISEASTFNAYVLPK	1.9e-19	2	lnc-SCGB2B2-6:1_ORF3_2	chr19	35024482	35024526	-	300	novelpep [2 or more mismatch to known protein]	novelpep (map to known protein with more than 2 mismatched aa)	No	chr19:34533577-34533621	ENSP00000496643.1|ENST00000646449.1|ENSG00000197728.10|OTTHUMG00000170139.6|OTTHUMT00000494478.4|RP11-603J24.3-004|RPS26|115	AVRDIS	DISEASVFDAYVLPK	LPKLYV	86.667	15	15	2	0	1	1	intergenic	WTIP(dist=32397),SCGB1B2P(dist=43156)	intergenic	NA	NA	NA	NA	NA	NA	NA	NA	NA	NA	NA	NA	NA	NA	NA	NA	NA	NA	NA	NA	NA	NA	NA
LFPDSLEDTPPHFEGPPPPK	3.54e-23	1	chr19_36258564_36258623_+	chr19	36258564	36258623	+	301	novelpep [2 or more mismatch to known protein]	match to known protein	No	chr19:35767663-35767722	ENSP00000496769.1|ENST00000646935.1|ENSG00000167595.15|OTTHUMG00000168103.10|OTTHUMT00000494452.1|AC002398.7-018|PROSER3|468	AARLFP	LFPDSLEDTPPHFEGPPPPK	PPKAGS	100	20	20	0	0	0	0	intronic	PROSER3	intronic	NA	NA	NA	NA	NA	NA	NA	NA	NA	NA	NA	NA	NA	NA	NA	NA	NA	NA	NA	NA	NA	NA	NA
QPPLLGDHPAEYGEGR	1.33e-21	11	chr19_39331117_39331164_-	chr19	39331117	39331164	-	302	novelpep [2 or more mismatch to known protein]	novelpep (map to known protein with more than 2 mismatched aa)	No	chr19:38840477-38840524	ENSP00000221419.4|ENST00000221419.9|ENSG00000104824.16|OTTHUMG00000182612.2|OTTHUMT00000462670.1|AC008982.1-001|HNRNPL|589	RQRQPP	QPPLLGDHPAEYG	EYGGPH	100	16	13	0	0	0	1	intronic-exonic	HNRNPL,HNRNPL	exon_extension	0.802123	0.928743	0.849896	1.22254	0.812494	1.33667	0.823317	1.44444	1.13612	1.0996	1.23386	0.930511	1.22534	1.62195	0.82713	0.93156	1.52822	0.849365	0.930895	0.890216	1.03054	0.928925	1.01264
VMAETYDFLFK	1.44e-16	1	lnc-SNRPA-1:4_ORF1_1	chr19	41284278	41285937	+	303	1 deletion to known protein	map to known protein with 1 aa deletion	No	chr19:40778373-40780032	ENSP00000367557.4|ENST00000378307.9|ENSG00000167578.17|OTTHUMG00000182694.5|OTTHUMT00000463643.1|CTC-490E21.1-008|RAB4B|121	M	MAETYDFLFK	LFKFLV	100	11	10	0	0	1	0	ncRNA_exonic-exonic	RAB4B-EGLN2,RAB4B	ncRNA	NA	NA	NA	NA	NA	NA	NA	NA	NA	NA	NA	NA	NA	NA	NA	NA	NA	NA	NA	NA	NA	NA	NA
EGGGEVNIQDTR	3.82e-15	1	PGOHUM_ENST00000593298.1_CYP2B7P1_ORF1_0	chr19	41445059	41445094	+	304	novelpep [2 or more mismatch to known protein]	novelpep (map to known protein with more than 2 mismatched aa)	No	chr19:40939154-40939189	ENSP00000405111.2|ENST00000457308.5|ENSG00000163214.20|OTTHUMG00000102103.9|OTTHUMT00000219940.4|AC018693.1-001|DHX57|1386	VLFGGG	GGGQVNVQLQR	LQRGEF	63.636	12	11	4	0	0	0	ncRNA_intronic	CYP2B7P	pseudogene	NA	NA	NA	NA	NA	NA	NA	NA	NA	NA	NA	NA	NA	NA	NA	NA	NA	NA	NA	NA	NA	NA	NA
EVLGLVDMAALENGELGPLLSPGTLR	7.17e-24	1	chr19_45735054_45735131_-	chr19	45735054	45735131	-	305	novelpep [2 or more mismatch to known protein]	match to known protein	No	chr19:45231796-45231873	ENSP00000400713.2|ENST00000413988.2|ENSG00000283632.2|OTTHUMG00000155018.2|OTTHUMT00000338073.2|AC006126.2-001|EXOC3L2|802	YPREVL	EVLGLVDMAALENGELGPLLSPGTLR	TLRGLE	100	26	26	0	0	1	0	exonic-UTR5	EXOC3L2,EXOC3L2(NM_138568:c.-21delT)	5'UTR	NA	NA	NA	NA	NA	NA	NA	NA	NA	NA	NA	NA	NA	NA	NA	NA	NA	NA	NA	NA	NA	NA	NA
ADEHILELEAEELAPSR	4.13e-21	8	chr19_45737990_45738040_-	chr19	45737990	45738040	-	305	novelpep [2 or more mismatch to known protein]	match to known protein	No	chr19:45234732-45234782	ENSP00000400713.2|ENST00000413988.2|ENSG00000283632.2|OTTHUMG00000155018.2|OTTHUMT00000338073.2|AC006126.2-001|EXOC3L2|802	LARADE	ADEHILELEAEELAPSR	PSRGGA	100	17	17	0	0	0	0	upstream	EXOC3L2	intergenic	1.15016	1.00585	1.07173	1.36733	1.37623	1.02475	1.5656	0.923679	1.03552	NA	NA	NA	NA	NA	NA	NA	NA	NA	0.968751	0.704395	1.08581	0.639598	1.03178
AHGDEEAAGEAAR	9.86e-16	1	lnc-EXOC3L2-1:1_ORF2_0	chr19	45741923	45741961	-	305	novelpep [2 or more mismatch to known protein]	match to known protein	No	chr19:45238665-45238703	ENSP00000400713.2|ENST00000413988.2|ENSG00000283632.2|OTTHUMG00000155018.2|OTTHUMT00000338073.2|AC006126.2-001|EXOC3L2|802	GTRAHG	AHGDEEAAGEAAR	AARRLA	100	13	13	0	0	0	0	intergenic	EXOC3L2(dist=4454),MARK4(dist=12593)	intergenic	0.615305	1.29861	2.21978	1.5025	2.53381	1.09699	0.707846	1.14647	1.60016	NA	NA	NA	NA	NA	NA	NA	NA	NA	NA	NA	NA	NA	NA
DVDLDVLVEALKPVGTFK	3.23e-22	8	chr19_46916113_46916166_-	chr19	46916113	46916166	-	306	novelpep [2 or more mismatch to known protein]	novelpep (map to known protein with more than 2 mismatched aa)	No	chr19:46412856-46412909	ENSP00000339585.4|ENST00000339249.4|ENSG00000173275.12|OTTHUMG00000022478.1|OTTHUMT00000058411.1|RP11-265D19.3-002|ZNF449|518	EQQVDM	VDMHDMLLEELAPVGT	VGTAHI	62.5	18	15	5	1	1	1	UTR5	CCDC8(NM_032040:c.-46delT)	5'UTR	0.539792	1.57845	1.40012	2.53789	0.526481	1.29437	0.860942	0.82204	1.44751	1.67891	1.12293	1.86572	0.391003	1.78746	1.15813	0.627742	0.264289	0.438821	1.42538	1.15342	0.750253	0.569441	0.306657
VIISAPSSDAPMFVMGMNHEK	2.64e-14	5	PGOHUM_ENST00000503632.1_GAPDHP38_ORF1_0	chr19	47062246	47062308	+	307	novelpep [2 or more mismatch to known protein]	novelpep (map to known protein with more than 2 mismatched aa)	No	chr19:46558989-46559051	ENSP00000380065.1|ENST00000396856.5|ENSG00000111640.14|OTTHUMG00000137379.1|OTTHUMT00000268062.1|AC006064.2-004|GAPDH|260	AKRVII	VIISAPSADAPMFVMGVNHEK	HEKYDN	90.476	21	21	2	0	1	0	intronic	PPP5D1	pseudogene	NA	NA	NA	NA	NA	NA	NA	NA	NA	NA	NA	NA	NA	NA	NA	NA	NA	NA	0.839105	1.14354	0.992882	0.956884	0.682592
LPLAVVGSDIITEVNGK	1.17e-17	14	PGOHUM_ENST00000413308.1_SEPT7P8_ORF2_7	chr19	54275988	54276038	-	308	novelpep [2 or more mismatch to known protein]	novelpep (map to known protein with more than 2 mismatched aa)	No	chr19:53772734-53772784	ENSP00000344868.7|ENST00000350320.10|ENSG00000122545.19|OTTHUMG00000155063.5|-|SEPT7-201|SEPT7|437	KDRLPL	LPLAVVGSNTIIEVNGK	NGKRVR	82.353	17	17	3	0	0	1	intergenic	MIR519A2(dist=10304),MIR371A(dist=14941)	pseudogene	NA	NA	NA	NA	NA	NA	NA	NA	NA	NA	NA	NA	NA	NA	NA	NA	NA	NA	1.24175	1.18553	0.801774	1.40161	0.807723
EGSEAFAGPLLLPGPGPLMAAIR	2.07e-19	3	chr2_20647173_20647241_+	chr2	20647173	20647241	+	42	novelpep [2 or more mismatch to known protein]	novelpep (map to known protein with more than 2 mismatched aa)	No	chr2:20447412-20447480	ENSP00000453043.1|ENST00000485491.6|ENSG00000151651.15|OTTHUMG00000019309.6|OTTHUMT00000418565.1|RP13-49I15.4-005|ADAM8|733	WLLGAM	GAMMLPGPAPREGELR	ELRPWG	43.75	23	16	9	0	1	0	UTR5-exonic	RHOB(NM_004040:c.-54del-),RHOB	5'UTR	NA	NA	NA	NA	NA	NA	NA	NA	NA	NA	NA	NA	NA	NA	NA	NA	NA	NA	1.53407	1.16825	1.03517	0.816765	0.978473
ITIADCGQLQ	1.76e-13	1	PGOHUM00000240595_ORF3_1	chr2	23621956	23621985	+	43	1 mismatch to known protein	map to known protein with 1 aa mismatch	No	chr2:23399085-23399114	ENSP00000419425.1|ENST00000468812.5|ENSG00000196262.13|OTTHUMG00000023687.5|OTTHUMT00000251293.1|AC013436.3-001|PPIA|165	SKKITI	ITIADCGQLE	E	90	10	10	1	0	0	0	intronic	KLHL29	pseudogene	NA	NA	NA	NA	NA	NA	NA	NA	NA	NA	NA	NA	NA	NA	NA	NA	NA	NA	NA	NA	NA	NA	NA
AGSSGSSLMEEK	1.83e-14	1	chr2_27310104_27310139_+	chr2	27310104	27310139	+	44	novelpep [2 or more mismatch to known protein]	novelpep (map to known protein with more than 2 mismatched aa)	No	chr2:27087236-27087271	ENSP00000396527.2|ENST00000450043.2|ENSG00000249319.2|OTTHUMG00000160818.3|OTTHUMT00000362460.3|AC068533.7-001|AC068533.7|307	LSDAYS	AYSTGSSLMPQK	PQKKNP	66.667	12	12	4	0	0	1	UTR5-exonic	KHK(NM_006488:c.-24del-,NM_000221:c.-24del-),KHK	5'UTR	NA	NA	NA	NA	NA	NA	NA	NA	NA	1.19897	0.639783	0.729456	1.17362	0.632303	0.718224	1.2613	4.88279	0.757411	NA	NA	NA	NA	NA
SEAANGNLDFVLSFCK	5.04e-19	1	chr2_44187675_44187722_-	chr2	44187675	44187722	-	45	1 mismatch to known protein	map to known protein with 1 aa mismatch	No	chr2:43960536-43960583	ENSP00000260665.7|ENST00000260665.11|ENSG00000138095.18|OTTHUMG00000152782.11|OTTHUMT00000327823.1|AC108476.2-001|LRPPRC|1394	GLRSEA	SEAANGNLDFVLSFLK	FLKSNT	93.75	16	16	1	0	0	0	intronic-exonic	LRPPRC,LRPPRC	exon_extension	NA	NA	NA	NA	NA	NA	NA	NA	NA	NA	NA	NA	NA	NA	NA	NA	NA	NA	NA	NA	NA	NA	NA
TLSNYNIQK	4.56e-13	2	lnc-MSH6-4:1_ORF1_0	chr2	48110756	48110782	+	46	1 mismatch to known protein	map to known protein with 1 aa mismatch	No	chr2:47883617-47883643	ENSP00000496515.1|ENST00000443181.2|ENSG00000231767.4|OTTHUMG00000035593.2|-|AL136454.1-202|RP11-92K2.2|156	DGRTLS	TLSDYNIQK	IQKEST	88.889	9	9	1	0	1	1	intronic	FBXO11	intronic	NA	NA	NA	NA	NA	NA	NA	NA	NA	NA	NA	NA	NA	NA	NA	NA	NA	NA	NA	NA	NA	NA	NA
ADTDIPTTLIR	9.72e-15	2	PGOHUM_ENST00000434096.1_AC007238.1_ORF2_25	chr2	58688351	58688383	-	47	novelpep [map to known protein but with no trypsin site]	match to known protein	ENSP00000422641|229-260|#rs17850991:A238T	chr2:58461216-58461248	ENSP00000396301.2|ENST00000417647.6|ENSG00000113141.17|OTTHUMG00000163374.4|OTTHUMT00000372897.1|RP11-515C16.4-001|IK|557	DEYADT	ADTDIPTTLIR	LIRSKA	100	11	11	0	0	1	0	intergenic	FANCL(dist=219836),LINC01122(dist=59537)	pseudogene	NA	NA	NA	NA	NA	NA	NA	NA	NA	NA	NA	NA	NA	NA	NA	NA	NA	NA	NA	NA	NA	NA	NA
QLQPASELWSSNGAAGFVGSLQEVTIHEK	4.58e-16	3	PGOHUM_ENST00000426186.1_ANAPC1P1_ORF1_2	chr2	87098574	87098660	+	48	novelpep [2 or more mismatch to known protein]	novelpep (map to known protein with more than 2 mismatched aa)	No	chr2:86871451-86871537	ENSP00000486322.1|ENST00000628342.1|ENSG00000153107.12|OTTHUMG00000192458.1|-|ANAPC1-210|ANAPC1|149	QLRQLQ	QLQPASELWSSDGAAGLVGSLQEVTIHEK	HEKQKE	93.103	29	29	2	0	0	0	ncRNA_exonic	ANAPC1P1	pseudogene	1.09992	0.824179	0.897097	1.31048	0.692551	1.41517	0.715369	1.02844	1.46539	1.21931	0.789828	1.03821	1.12164	1.43424	1.06963	1.30041	0.554054	1.19844	NA	NA	NA	NA	NA
VEAEDVGVYYCMQGTHWPHLR	1.3e-15	1	lnc-EIF2AK3-4:3_ORF2_0	chr2	89160106	89544317	-	49	novelpep [2 or more mismatch to known protein]	novelpep (map to known protein with more than 2 mismatched aa)	No	chr2:88860594-89244834	ENSP00000418138.1|ENST00000468494.1|ENSG00000243238.1|OTTHUMG00000151692.2|OTTHUMT00000323491.2|AC110080.10-001|IGKV2-30|120	ISRVEA	VEAEDVGVYYCMQGTHWP	P	100	21	18	0	0	1	0	intergenic	MIR4436A(dist=48138),NONE(dist=NONE)	intergenic	NA	NA	NA	NA	NA	NA	NA	NA	NA	NA	NA	NA	NA	NA	NA	NA	NA	NA	NA	NA	NA	NA	NA
LEPEDFAVYYCQQYGSSFR	2.28e-15	1	lnc-EIF2AK3-4:20_ORF1_0	chr2	89160424	89442110	-	50	novelpep [1 deletion to known protein but with no trypsin site]	novelpep (map to known protein with more than 2 mismatched aa)	No	chr2:88860912-89142627	ENSP00000374805.2|ENST00000390270.2|ENSG00000211625.2|OTTHUMG00000151615.2|OTTHUMT00000323287.2|AC009958.5-001|IGKV3D-20|116	ISRLEP	LEPEDFAVYYCQQYGSS	SP	100	19	17	0	0	1	0	intergenic	MIR4436A(dist=48456),NONE(dist=NONE)	intergenic	NA	NA	NA	NA	NA	NA	NA	NA	NA	NA	NA	NA	NA	NA	NA	NA	NA	NA	0.503663	0.737455	2.27908	0.460565	0.736128
VEAEDVGVYYCMQATQFPHTFGQGTK	7.38e-28	8	lnc-EIF2AK3-4:14_ORF1_0	chr2	89161050	89475865	-	51	novelpep [2 or more mismatch to known protein]	novelpep (map to known protein with more than 2 mismatched aa)	No	chr2:88861538-89176381	ENSP00000419300.1|ENST00000484817.1|ENSG00000241294.1|OTTHUMG00000151655.2|OTTHUMT00000323404.2|AC110080.4-001|IGKV2-24|120	ISRVEA	VEAEDVGVYYCMQATQFP	P	100	26	18	0	0	1	1	intergenic	MIR4436A(dist=49082),NONE(dist=NONE)	intergenic	NA	NA	NA	NA	NA	NA	NA	NA	NA	NA	NA	NA	NA	NA	NA	NA	NA	NA	0.737104	0.960432	2.48477	0.792924	1.73568
VEAEDVGVYYCMQGTHWPYTFGQGTK	5.47e-33	14	lnc-EIF2AK3-4:7_ORF3_0	chr2	89161050	89544317	-	52	novelpep [2 or more mismatch to known protein]	novelpep (map to known protein with more than 2 mismatched aa)	No	chr2:88861538-89244834	ENSP00000418138.1|ENST00000468494.1|ENSG00000243238.1|OTTHUMG00000151692.2|OTTHUMT00000323491.2|AC110080.10-001|IGKV2-30|120	ISRVEA	VEAEDVGVYYCMQGTHWP	P	100	26	18	0	0	1	0	intergenic	MIR4436A(dist=49082),NONE(dist=NONE)	intergenic	NA	NA	NA	NA	NA	NA	NA	NA	NA	NA	NA	NA	NA	NA	NA	NA	NA	NA	0.517075	0.782846	1.90564	1.20845	0.948461
QSPGTLSLSPGER	9.33e-14	1	lnc-EIF2AK3-4:26_ORF1_0	chr2	89442291	89442329	-	50	novelpep [map to known protein but with no trypsin site]	match to known protein	ENSP00000374805|1-60|#rs61732095:A29G	chr2:89142808-89142846	ENSP00000418649.1|ENST00000492167.1|ENSG00000239951.1|OTTHUMG00000151639.2|OTTHUMT00000323388.2|AC116654.8-001|IGKV3-20|116	VLTQSP	QSPGTLSLSPGER	GERATL	100	13	13	0	0	0	0	intergenic	MIR4436A(dist=330323),NONE(dist=NONE)	intergenic	NA	NA	NA	NA	NA	NA	NA	NA	NA	NA	NA	NA	NA	NA	NA	NA	NA	NA	NA	NA	NA	NA	NA
DIVMTQTPLSSPVTLGQPASISCR	1.01e-22	32	lnc-EIF2AK3-4:14_ORF1_0	chr2	89476040	89476111	-	51	novelpep [map to known protein but with no trypsin site]	match to known protein	ENSP00000417136|1-64|#rs365466:F43C	chr2:89176556-89176627	ENSP00000419300.1|ENST00000484817.1|ENSG00000241294.1|OTTHUMG00000151655.2|OTTHUMT00000323404.2|AC110080.4-001|IGKV2-24|120	SSGDIV	DIVMTQTPLSSPVTLGQPASISCR	SCRSSQ	100	24	24	0	0	1	1	intergenic	MIR4436A(dist=364072),NONE(dist=NONE)	intergenic	NA	NA	NA	NA	NA	NA	NA	NA	NA	NA	NA	NA	NA	NA	NA	NA	NA	NA	1.1883	0.675822	2.44174	0.618823	1.5095
TTGFGMIYNSLDYAK	1.55e-15	7	lnc-TEKT4-3:1_ORF3_0	chr2	95578383	95578427	+	53	novelpep [2 or more mismatch to known protein]	novelpep (map to known protein with more than 2 mismatched aa)	No	chr2:94912638-94912682	ENSP00000414321.1|ENST00000440692.6|ENSG00000138326.19|OTTHUMG00000018549.5|OTTHUMT00000048918.2|RP11-6P10.1-009|RPS24|289	GFGMIY	MIYDSLDYAK	YAKKNE	90	15	10	1	0	1	1	ncRNA_intronic	LOC442028	ncRNA	1.09599	0.780617	1.04699	1.06935	1.12769	0.798412	0.898825	1.01034	0.95611	0.829221	1.09702	0.897886	1.12028	0.931855	1.04814	1.29836	1.02775	1.5644	0.903485	1.04371	0.602012	0.878455	0.888129
GIINLNAFDPTLPK	2.53e-17	1	lnc-CIAO1-4:5_ORF3_6	chr2	96679625	96679666	+	54	novelpep [1 mismatch to known protein but with no trypsin site]	map to known protein with 1 aa mismatch	ENSP00000410470|29-81|#rs201241480:V52I	chr2:96013877-96013918	ENSP00000405148.1|ENST00000445649.1|ENSG00000115042.9|OTTHUMG00000130397.4|OTTHUMT00000338623.3|AC009238.4-005|FAHD2A|81	NGGGVI	GVINLNAFDPTLPK	LPKTMT	92.857	14	14	1	0	0	0	ncRNA_intronic	FAHD2CP	pseudogene	0.302717	0.342104	5.89386	0.362579	0.63323	0.6165	0.338077	0.375447	0.305391	NA	NA	NA	NA	NA	NA	NA	NA	NA	NA	NA	NA	NA	NA
IITITGTQDQIQNAQYLPQNSVK	8.99e-27	4	PGOHUM_ENST00000447355.1_HNRNPKP2_ORF2_11	chr2	136956708	136956776	-	55	1 mismatch to known protein	map to known protein with 1 aa mismatch	No	chr2:136199138-136199206	sp|P61978-3|HNRPK_HUMAN	EDRIIT	IITITGTQDQIQNAQYLLQNSVK	SVKQYA	95.652	23	23	1	0	1	0	intergenic	CXCR4(dist=80983),THSD7B(dist=791754)	pseudogene	NA	NA	NA	NA	NA	NA	NA	NA	NA	NA	NA	NA	NA	NA	NA	NA	NA	NA	1.04826	0.859358	0.962626	1.17194	1.16105
LDESVAEAHLGK	5.49e-16	5	PGOHUM_ENST00000419201.1_AHCYP4_ORF2_6	chr2	139659099	139659134	-	56	1 mismatch to known protein	map to known protein with 1 aa mismatch	No	chr2:138901529-138901564	ENSP00000442820.1|ENST00000538132.1|ENSG00000101444.12|OTTHUMG00000140098.3|OTTHUMT00000470304.1|RP4-785G19.1-006|AHCY|404	PKKLDE	LDEAVAEAHLGK	LGKLNV	91.667	12	12	1	0	0	0	intergenic	YY1P2(dist=2355),LRP1B(dist=1329897)	pseudogene	NA	NA	NA	NA	NA	NA	NA	NA	NA	0.918618	0.625309	0.9957	0.599273	1.12711	0.606675	0.69337	0.703898	0.75784	1.11158	1.16287	0.822627	1.07719	0.870127
GETDEEYLWCIEQMMYLK	8.5e-16	11	PGOHUM_ENST00000419201.1_AHCYP4_ORF2_4	chr2	139659936	139659989	-	56	novelpep [2 or more mismatch to known protein]	novelpep (map to known protein with more than 2 mismatched aa)	No	chr2:138902366-138902419	ENSP00000217426.2|ENST00000217426.6|ENSG00000101444.12|OTTHUMG00000140098.3|OTTHUMT00000078773.2|RP4-785G19.1-002|AHCY|432	AWKGET	GETDEEYLWCIEQTLYFK	YFKDGP	83.333	18	18	3	0	1	0	intergenic	YY1P2(dist=3192),LRP1B(dist=1329060)	pseudogene	NA	NA	NA	NA	NA	NA	NA	NA	NA	1.33108	0.940066	1.06026	1.02025	1.19927	0.77567	0.714237	0.828514	0.451832	NA	NA	NA	NA	NA
SPAAMGSSQSVEIPGGGTEGYHVLR	7.65e-23	4	lnc-GAD1-1:1_ORF2_0	chr2	171785839	171785913	+	57	novelpep [2 or more mismatch to known protein]	novelpep (map to known protein with more than 2 mismatched aa)	No	chr2:170929329-170929403	ENSP00000399889.1|ENST00000442798.5|ENSG00000115806.12|OTTHUMG00000154072.2|OTTHUMT00000333794.1|AC010092.1-002|GORASP2|23	M	MGSSQSVEIPGGGTEGYHVLR	RHQ	100	25	21	0	0	1	1	UTR5-exonic	GORASP2(NM_015530:c.-12del-),GORASP2	5'UTR	NA	NA	NA	NA	NA	NA	NA	NA	NA	NA	NA	NA	NA	NA	NA	NA	NA	NA	2.71546	1.1501	1.61112	1.02896	0.971679
NQGGYGGSSSSSNCGSGR	5.83e-18	4	PGOHUM_ENST00000440547.1_HNRNPA1P39_ORF1_2	chr2	175174752	175174805	-	58	novelpep (no match to known protein found)	novelpep (no match to known protein found)	No	chr2:174310024-174310077	NA	NA	NA	NA	NA	NA	NA	NA	NA	0	0	intergenic	OLA1(dist=61387),LINC01305(dist=16003)	pseudogene	0.88303	0.355073	0.53579	0.512136	1.56799	1.3179	0.884335	1.13404	1.09601	NA	NA	NA	NA	NA	NA	NA	NA	NA	NA	NA	NA	NA	NA
GFAFVTFDNHDSVEK	1.27e-19	13	PGOHUM_ENST00000440547.1_HNRNPA1P39_ORF1_1	chr2	175175223	175175267	-	58	novelpep [2 or more mismatch to known protein]	novelpep (map to known protein with more than 2 mismatched aa)	No	chr2:174310495-174310539	ENSP00000448117.1|ENST00000551702.5|ENSG00000135486.17|OTTHUMG00000169702.4|OTTHUMT00000405737.1|RP11-968A15.3-019|HNRNPA1|145	KKRGFA	GFAFVTFDDHDSVDK	VDKIVI	86.667	15	15	2	0	0	1	intergenic	OLA1(dist=61858),LINC01305(dist=15532)	pseudogene	0.723887	0.893977	0.772227	1.13689	0.74164	0.928046	0.775376	0.981975	1.06107	1.03857	0.865453	0.860094	0.7681	0.918931	1.37473	0.841101	1.66984	0.960521	0.722444	0.775267	2.1807	0.563284	0.750632
AAAAAAAAAAAAAAAAPASAAGVR	4.08e-18	1	lnc-NAB1-2:1_ORF2_0	chr2	191745599	191745670	+	59	novelpep (no match to known protein found)	novelpep (no match to known protein found)	No	chr2:190880873-190880944	NA	NA	NA	NA	NA	NA	NA	NA	NA	0	0	UTR5	GLS(NM_014905:c.-212del-,NM_001256310:c.-212del-)	5'UTR	NA	NA	NA	NA	NA	NA	NA	NA	NA	NA	NA	NA	NA	NA	NA	NA	NA	NA	NA	NA	NA	NA	NA
NATNVELCSMMMAAEIK	2.9e-16	5	PGOHUM_ENST00000342609.6_AC067945.3_ORF1_2	chr2	191857916	191857966	-	60	novelpep [2 or more mismatch to known protein]	novelpep (map to known protein with more than 2 mismatched aa)	No	chr2:190993190-190993240	sp|Q92928|RAB1C_HUMAN	SAKNAT	NATNVEQAFMTMAAEIK	EIKKQM	76.471	17	17	4	0	0	1	intronic	STAT1	pseudogene	0.975236	0.902843	1.09405	0.914859	0.883864	1.03315	0.686323	1.02438	0.678715	NA	NA	NA	NA	NA	NA	NA	NA	NA	1.0552	0.991692	0.993798	1.0322	1.02675
AEYESEAEGVMAGQAFR	1.75e-18	5	lnc-MOB4-1:1_ORF2_0	chr2	198365131	198365815	+	61	novelpep [2 or more mismatch to known protein]	novelpep (map to known protein with more than 2 mismatched aa)	No	chr2:197500407-197501091	sp|P23942|PRPH2_HUMAN	KGNQVE	QVEAEGAGAGQA	GQAPEA	66.667	17	12	4	0	1	1	UTR5-exonic	HSPE1(NM_002157:c.-30del-),HSPE1-MOB4(NM_001202485:c.-30del-),HSPE1,HSPE1-MOB4	5'UTR	0.492853	0.876045	0.889494	1.26125	0.339617	1.09121	0.421982	1.13743	2.73267	1.02916	0.787853	0.866493	1.09096	1.19318	1.01313	0.998099	0.917759	1.05249	0.677022	1.37682	0.439863	0.623585	0.56492
DLPSTATSVNIPDLLPGR	3.39e-18	2	chr2_216273097_216273150_-	chr2	216273097	216273150	-	62	novelpep [2 or more mismatch to known protein]	novelpep (map to known protein with more than 2 mismatched aa)	ENSP00000399538|673-784|#rs79328281:T710I	chr2:215408374-215408427	sp|P02751-5|FINC_HUMAN	TELNLP	NLPETANSVTLSDLQPG	QPGVQY	58.824	18	17	7	0	0	0	exonic-splicing	FN1,FN1(NM_212482:exon16:c.2300-1T>-,NM_212478:exon16:c.2300-1T>-,NM_002026:exon16:c.2300-1T>-,NM_212476:exon16:c.2300-1T>-,NM_212474:exon16:c.2300-1T>-)	exonic.Alt.ORF	NA	NA	NA	NA	NA	NA	NA	NA	NA	0.512569	0.480462	0.836764	0.651036	0.5011	2.01819	0.585259	3.60749	0.673093	NA	NA	NA	NA	NA
AEAESTYQIK	2.22e-14	2	PGOHUM_ENST00000432100.1_KRT8P30_ORF1_1	chr2	219818707	219818736	-	63	1 mismatch to known protein	map to known protein with 1 aa mismatch	No	chr2:218953985-218954014	ENSP00000447402.1|ENST00000546897.5|ENSG00000170421.12|OTTHUMG00000169881.7|OTTHUMT00000406390.1|RP11-153F5.5-003|KRT8|483	RSRAEA	AEAESMYQIK	QIKYEE	90	10	10	1	0	1	1	intergenic	LINC01494(dist=23348),CDK5R2(dist=5643)	pseudogene	0.276628	1.04148	0.496658	0.420489	0.387955	1.55166	0.391445	2.18773	1.32219	NA	NA	NA	NA	NA	NA	NA	NA	NA	NA	NA	NA	NA	NA
EEAEAEVASLNR	1.94e-16	2	PGOHUM_ENST00000330554.4_TPM3P8_ORF1_0	chr2	231438465	231438500	-	64	1 mismatch to known protein	map to known protein with 1 aa mismatch	No	chr2:230573750-230573785	ENSP00000341653.5|ENST00000341485.9|ENSG00000143549.19|OTTHUMG00000035853.6|OTTHUMT00000087273.3|RP11-205M9.1-003|TPM3|232	RAREQA	EQAEAEVASLNR	LNRRIQ	91.667	12	12	1	0	1	1	intergenic	SP100(dist=28148),LOC151475(dist=117171)	pseudogene	NA	NA	NA	NA	NA	NA	NA	NA	NA	0.839271	1.03937	1.15687	0.785393	0.778014	0.853102	1.08002	0.950798	1.18116	NA	NA	NA	NA	NA
SPAGLQVLNNYLADK	1.12e-15	2	PGOHUM_ENST00000451177.1_AC064852.5_ORF1_0	chr2	233594843	233594887	-	65	1 mismatch to known protein	map to known protein with 1 aa mismatch	No	chr2:232730133-232730177	ENSP00000399917.1|ENST00000435123.1|ENSG00000114942.13|OTTHUMG00000132891.3|OTTHUMT00000336442.1|AC007383.2-009|EEF1B2|29	DLKSPA	SPAGLQVLNDYLADK	ADKSYI	93.333	15	15	1	0	1	1	intronic	GIGYF2	pseudogene	NA	NA	NA	NA	NA	NA	NA	NA	NA	NA	NA	NA	NA	NA	NA	NA	NA	NA	NA	NA	NA	NA	NA
DDPSKPVHFAAFLGYK	4.89e-14	1	PGOHUM_ENST00000441645.1_RPL3P5_ORF3_0	chr2	237317572	237317619	-	66	novelpep [2 or more mismatch to known protein]	novelpep (map to known protein with more than 2 mismatched aa)	No	chr2:236408929-236408976	ENSP00000415198.1|ENST00000453303.5|ENSG00000100316.15|OTTHUMG00000151079.9|OTTHUMT00000321207.2|RP3-333H23.7-012|RPL3|305	FPKDDP	DDPSKPVHLTAFLGYK	GYKAGM	87.5	16	16	2	0	1	0	intronic	IQCA1	pseudogene	NA	NA	NA	NA	NA	NA	NA	NA	NA	NA	NA	NA	NA	NA	NA	NA	NA	NA	1.10695	1.07829	0.708345	1.13653	1.03357
LSVMEGSGEQPGPQPQHPGDHR	2.22e-16	1	lnc-LRRN4-3:1_ORF2_1	chr20	5930995	5931060	-	310	novelpep [2 or more mismatch to known protein]	novelpep (map to known protein with more than 2 mismatched aa)	No	chr20:5950349-5950414	ENSP00000203001.2|ENST00000203001.6|ENSG00000089195.14|OTTHUMG00000031816.2|OTTHUMT00000077889.2|RP5-967N21.3-001|TRMT6|497	M	MEGSGEQPGPQPQHPGDHR	DHRIRD	100	22	19	0	0	0	1	exonic-UTR5	TRMT6,TRMT6(NM_001281467:c.-6435delT,NM_015939:c.-9delT)	5'UTR	1.45133	0.875664	1.65764	1.55613	2.04968	1.26966	1.31288	0.960274	1.6297	NA	NA	NA	NA	NA	NA	NA	NA	NA	NA	NA	NA	NA	NA
IVSNASCTTNCLAPLAK	6.86e-21	2	PGOHUM_ENST00000432206.1_GAPDHP2_ORF3_11	chr20	13373755	13373805	+	311	novelpep [map to known protein but with no trypsin site]	map to known protein with 1 aa mismatch	ENSP00000222286|190-258|#rs139205650:R239*	chr20:13393108-13393158	ENSP00000380068.1|ENST00000396859.5|ENSG00000111640.14|OTTHUMG00000137379.1|OTTHUMT00000268061.1|AC006064.2-003|GAPDH|335	SLKIIS	IISNASCTTNCLAPLAK	LAKVIH	94.118	17	17	1	0	1	1	intronic	TASP1	pseudogene	0.639552	0.567791	0.584135	0.610303	0.705105	4.41894	0.720635	0.936085	0.644439	NA	NA	NA	NA	NA	NA	NA	NA	NA	NA	NA	NA	NA	NA
SHVEDGDIAGAPASSPEAPPAEQDPVQVR	1.56e-27	4	chr20_17597371_17597457_-	chr20	17597371	17597457	-	312	novelpep [2 or more mismatch to known protein]	novelpep (map to known protein with more than 2 mismatched aa)	No	chr20:17616726-17616812	ENSP00000401206.2|ENST00000455029.3|ENSG00000125844.15|OTTHUMG00000031945.11|OTTHUMT00000476856.1|RP11-462D18.3-007|RRBP1|751	EMKSHV	SHVEDGDIAGAPASSPEAPPAEQDPVQLK	QLKTQL	93.103	29	29	2	0	0	1	intronic-exonic	RRBP1,RRBP1	exon_extension	NA	NA	NA	NA	NA	NA	NA	NA	NA	NA	NA	NA	NA	NA	NA	NA	NA	NA	1.31718	0.916764	1.14184	0.735585	0.887389
SQLVEQFPGIEPWLNQIMPK	1.06e-22	1	lnc-ID1-4:1_ORF3_1	chr20	30135385	30135444	+	313	novelpep [2 or more mismatch to known protein]	novelpep (map to known protein with more than 2 mismatched aa)	No	chr20:31547582-31547641	sp|Q9ULC4-2|MCTS1_HUMAN	GIKNQL	NQLIEQFPGIEPWLNQIMPK	MPKKDP	90	20	20	2	0	0	0	ncRNA_exonic	MCTS2P	pseudogene	NA	NA	NA	NA	NA	NA	NA	NA	NA	NA	NA	NA	NA	NA	NA	NA	NA	NA	1.90128	0.377971	0.58989	0.518046	1.34203
LYPAAVDTIVAVTAEGK	9.68e-22	8	lnc-ID1-4:1_ORF3_1	chr20	30135673	30135723	+	313	novelpep [2 or more mismatch to known protein]	novelpep (map to known protein with more than 2 mismatched aa)	No	chr20:31547870-31547920	sp|Q9ULC4-2|MCTS1_HUMAN	GAKLYP	LYPAAVDTIVAIMAEGK	EGKQHA	88.235	17	17	2	0	1	0	ncRNA_exonic	MCTS2P	pseudogene	1.62012	0.638291	0.630824	0.351984	0.929893	0.732798	0.52602	1.00775	0.821284	0.962115	0.322931	0.613161	0.647825	0.550374	2.73273	0.877071	2.40406	0.548324	1.92838	0.373138	0.744653	0.482287	1.28055
MIICLEEEVFPFIPSASEHILK	4.27e-14	1	PGOHUM_ENST00000443317.1_XPOTP1_ORF2_20	chr20	32801475	32801540	-	314	novelpep [2 or more mismatch to known protein]	novelpep (map to known protein with more than 2 mismatched aa)	No	chr20:34213669-34213734	ENSP00000327821.5|ENST00000332707.9|ENSG00000184575.11|OTTHUMG00000168794.3|OTTHUMT00000401122.1|RP11-114F3.3-001|XPOT|962	LHRMII	MIICLEEEVLPFIPSASEHMLK	MLKDCE	90.909	22	22	2	0	1	0	intergenic	EIF2S2(dist=101390),ASIP(dist=46696)	pseudogene	NA	NA	NA	NA	NA	NA	NA	NA	NA	1.18669	0.662184	0.396344	0.6821	0.180079	0.928027	0.744996	1.14823	0.432775	NA	NA	NA	NA	NA
SLPGLTAATMSSFSESALEK	3.58e-18	1	chr20_36662323_36662382_+	chr20	36662323	36662382	+	315	novelpep [2 or more mismatch to known protein]	novelpep (map to known protein with more than 2 mismatched aa)	No	chr20:38033921-38033980	ENSP00000436816.1|ENST00000462548.6|ENSG00000101413.11|OTTHUMG00000032434.6|OTTHUMT00000276744.2|RP5-1057B20.2-003|RPRD1B|60	M	MSSFSESALEK	LEKKLS	100	20	11	0	0	1	1	UTR5-exonic	RPRD1B(NM_021215:c.-27del-),RPRD1B	5'UTR	NA	NA	NA	NA	NA	NA	NA	NA	NA	NA	NA	NA	NA	NA	NA	NA	NA	NA	1.10435	0.929149	1.66345	0.863625	1.23129
AGGAADMTDNIPLQPVR	5.26e-22	4	chr20_50384876_50384926_-	chr20	50384876	50384926	-	316	novelpep [2 or more mismatch to known protein]	novelpep (map to known protein with more than 2 mismatched aa)	No	chr20:51768337-51768387	ENSP00000342481.5|ENST00000338821.5|ENSG00000054793.13|OTTHUMG00000032751.3|OTTHUMT00000106494.1|RP5-827A12.1-003|ATP9A|1047	M	MTDNIPLQPVR	PVRQKK	100	17	11	0	0	1	0	exonic-UTR5	ATP9A,ATP9A(NM_006045:c.-18delT)	5'UTR	NA	NA	NA	NA	NA	NA	NA	NA	NA	NA	NA	NA	NA	NA	NA	NA	NA	NA	1.09408	1.23762	1.22987	0.957616	1.41962
AVHAPLDGGQQHR	1.58e-16	1	chr20_56284607_56284645_-	chr20	56284607	56284645	-	317	novelpep [2 or more mismatch to known protein]	novelpep (map to known protein with more than 2 mismatched aa)	No	chr20:57709551-57709589	ENSP00000478752.1|ENST00000621744.4|ENSG00000271383.6|OTTHUMG00000013900.11|OTTHUMT00000039082.4|CH17-159N18.1-001|NBPF19|3843	SNSHGP	HGPYDSNQPHR	PHRKTK	54.545	13	11	5	0	0	0	exonic-UTR5	PMEPA1,PMEPA1(NM_020182:c.-7delT)	5'UTR	NA	NA	NA	NA	NA	NA	NA	NA	NA	1.07705	0.898438	0.80017	0.734165	1.10177	1.61386	1.04853	1.22365	1.11322	NA	NA	NA	NA	NA
VDPQGQCPEHGACPSLLAHVSAEGR	2.77e-29	6	chr20_62203874_62203948_-	chr20	62203874	62203948	-	318	novelpep [2 or more mismatch to known protein]	novelpep (map to known protein with more than 2 mismatched aa)	No	chr20:63572521-63572595	ENSP00000384033.3|ENST00000405489.7|ENSG00000138085.16|OTTHUMG00000128405.6|OTTHUMT00000324948.2|AC013403.8-002|ATRAID|171	NTGDPE	DPE-MCPENGSCVPDGPGLLQCVCADG	ADGFHG	48.148	25	23	9	5	0	0	UTR5	HELZ2(NM_001037335:c.-136delT)	5'UTR	1.11929	1.12937	1.42874	1.94926	2.16859	1.23075	1.25793	1.54399	0.701242	NA	NA	NA	NA	NA	NA	NA	NA	NA	1.1112	0.676856	1.00483	0.877542	1.3219
GLQAQIASSGLTVEVDALK	2.94e-18	6	PGOHUM_ENST00000447938.1_KRT18P2_ORF3_2	chr21	21797830	21797886	-	319	1 mismatch to known protein	map to known protein with 1 aa mismatch	No	chr21:20425518-20425574	ENSP00000373487.3|ENST00000388835.3|ENSG00000111057.10|OTTHUMG00000169882.1|OTTHUMT00000406405.1|RP11-153F5.6-002|KRT18|430	EVKGLQ	GLQAQIASSGLTVEVDAPK	APKSQD	94.737	19	19	1	0	1	0	intergenic	LOC101927797(dist=1665700),LINC00320(dist=317078)	pseudogene	NA	NA	NA	NA	NA	NA	NA	NA	NA	NA	NA	NA	NA	NA	NA	NA	NA	NA	NA	NA	NA	NA	NA
VDEFPLYGHMVSDEFEQLSSEALEAAR	1.15e-14	4	PGOHUM_ENST00000447844.1_RPL10P1_ORF1_0	chr21	28793136	28793216	-	320	novelpep [2 or more mismatch to known protein]	novelpep (map to known protein with more than 2 mismatched aa)	No	chr21:27420817-27420897	ENSP00000406125.1|ENST00000451365.1|ENSG00000147403.16|OTTHUMG00000033189.13|OTTHUMT00000316548.2|XX-FW83563B9.1-017|RPL10|108	KAKVDE	VDEFPLCGHMVSDEYEQLSSEALEAAR	AARICA	92.593	27	27	2	0	1	1	ncRNA_intronic	MIR5009	pseudogene	NA	NA	NA	NA	NA	NA	NA	NA	NA	1.14756	0.792423	1.56847	1.67438	1.14005	1.76704	1.28271	1.19832	1.71076	NA	NA	NA	NA	NA
NAGVEGSLIVQK	4.08e-16	1	PGOHUM_ENST00000447985.1_HSPD1P7_ORF1_17	chr21	30261200	30261235	-	321	1 mismatch to known protein	map to known protein with 1 aa mismatch	No	chr21:28888878-28888913	ENSP00000340019.2|ENST00000345042.6|ENSG00000144381.16|OTTHUMG00000154463.4|-|HSPD1-201|HSPD1|573	IAKNAG	NAGVEGSLIVEK	VEKIMQ	91.667	12	12	1	0	0	0	intergenic	N6AMT1(dist=3505),LTN1(dist=39266)	pseudogene	NA	NA	NA	NA	NA	NA	NA	NA	NA	NA	NA	NA	NA	NA	NA	NA	NA	NA	NA	NA	NA	NA	NA
LTQASGNYATVISHNPETK	1.87e-18	4	lnc-KRTAP24-1-1:1_ORF2_0	chr21	31636046	31636102	-	322	novelpep [2 or more mismatch to known protein]	novelpep (map to known protein with more than 2 mismatched aa)	No	chr21:30263728-30263784	ENSP00000434535.1|ENST00000532702.1|ENSG00000161016.17|OTTHUMG00000165249.3|OTTHUMT00000382954.1|RP5-1047A19.12-014|RPL8|205	RGKLAR	LARASGNYATVISHNPETK	ETKKTR	89.474	19	19	2	0	1	0	intergenic	CLDN8(dist=47577),KRTAP24-1(dist=17581)	intergenic	NA	NA	NA	NA	NA	NA	NA	NA	NA	NA	NA	NA	NA	NA	NA	NA	NA	NA	NA	NA	NA	NA	NA
VLDFEHFLPMLQTVAR	1.2e-13	4	lnc-WRB-4:1_ORF2_2	chr21	40860440	40860487	+	323	1 mismatch to known protein	map to known protein with 1 aa mismatch	No	chr21:39488514-39488561	ENSP00000450116.1|ENST00000549392.5|ENSG00000092841.18|OTTHUMG00000170200.7|OTTHUMT00000408331.1|RP11-603J24.16-022|MYL6|130	NVKVLD	VLDFEHFLPMLQTVAK	VAKNKD	93.75	16	16	1	0	1	1	intronic	SH3BGR	intronic	NA	NA	NA	NA	NA	NA	NA	NA	NA	NA	NA	NA	NA	NA	NA	NA	NA	NA	NA	NA	NA	NA	NA
LSGSGSGTDFTLK	7.89e-17	8	lnc-GAB4-3:1_ORF2_4	chr22	17402398	17402436	-	324	1 mismatch to known protein	map to known protein with 1 aa mismatch	No	chr22:16921508-16921546	ENSP00000483567.1|ENST00000612356.1|ENSG00000243264.2|OTTHUMG00000151619.2|-|IGKV2D-29-202|IGKV2D-29|102	PDRFSG	FSGSGSGTDFTLK	TLKISR	92.308	13	13	1	0	0	1	intergenic	HSFY1P1(dist=92173),GAB4(dist=40429)	intergenic	1.24582	2.42657	1.45972	0.581394	0.692524	0.954252	1.2271	0.711849	0.898355	NA	NA	NA	NA	NA	NA	NA	NA	NA	1.18844	0.694397	2.17548	0.522575	0.863363
FEPANQMVK	4.2e-14	3	PGOHUM_ENST00000442739.1_TUBA3FP_ORF1_1	chr22	21363495	21363521	-	325	novelpep [map to known protein but with no trypsin site]	match to known protein	ENSP00000354037|265-308|#rs36216107:N293S	chr22:21009206-21009232	ENSP00000443475.1|ENST00000541364.5|ENSG00000167553.15|OTTHUMG00000169497.4|OTTHUMT00000404420.2|RP11-161H23.4-002|TUBA1C|519	NACFEP	FEPANQMVK	MVKCDP	100	9	9	0	0	0	1	ncRNA_exonic	THAP7-AS1,TUBA3FP	pseudogene	2.03008	1.05464	0.998826	1.08826	0.984243	0.794409	0.585669	0.997995	0.517818	NA	NA	NA	NA	NA	NA	NA	NA	NA	0.563748	0.760196	0.816986	0.566483	0.698553
DGERPSGIPER	2.98e-15	2	lnc-GGTLC2-10:1_ORF1_0	chr22	23104931	23104963	+	326	1 mismatch to known protein	map to known protein with 1 aa mismatch	No	chr22:22762438-22762470	ENSP00000374839.2|ENST00000390304.2|ENSG00000211658.2|OTTHUMG00000151171.2|OTTHUMT00000321641.2|LL22NC03-102D1.13-001|IGLV3-27|113	IYKDSE	DSERPSGIPER	PERFSG	90.909	11	11	1	0	0	0	intergenic	GGTLC2(dist=114563),MIR650(dist=60339)	intergenic	NA	NA	NA	NA	NA	NA	NA	NA	NA	NA	NA	NA	NA	NA	NA	NA	NA	NA	0.34344	0.563742	0.935001	0.488417	0.578812
NCYVGYNIEQEQK	1.48e-16	1	lnc-GGT1-4:1_ORF3_13	chr22	25083540	25083578	+	327	1 deletion to known protein	map to known protein with 1 aa deletion	No	chr22:24687573-24687611	ENSP00000260641.5|ENST00000260641.9|ENSG00000138071.13|OTTHUMG00000129540.3|OTTHUMT00000251730.1|AC007318.3-001|ACTR2|394	EKLCYV	CYVGYNIEQEQK	EQKLAL	100	13	12	0	0	0	1	intergenic	POM121L10P(dist=28426),PIWIL3(dist=31461)	intergenic	NA	NA	NA	NA	NA	NA	NA	NA	NA	NA	NA	NA	NA	NA	NA	NA	NA	NA	NA	NA	NA	NA	NA
GLPDPSLTDK	3.44e-13	1	lnc-CSNK1E-1:13_ORF3_0	chr22	38689321	38690139	-	328	novelpep [2 or more mismatch to known protein]	novelpep (map to known protein with more than 2 mismatched aa)	No	chr22:38293315-38294133	ENSP00000264047.2|ENST00000264047.2|ENSG00000115665.8|OTTHUMG00000130959.3|OTTHUMT00000253562.1|AC009963.1-001|SLC5A7|580	TAYGLP	GLPDPKTTEE	TEEADM	60	10	10	4	0	0	0	exonic	CSNK1E,LOC400927-CSNK1E	exonic.Alt.ORF	1.28997	0.651295	0.976101	1.39338	2.90007	0.778384	1.9377	0.554319	0.787716	NA	NA	NA	NA	NA	NA	NA	NA	NA	NA	NA	NA	NA	NA
VAPEEHLVLLTEALVNPK	1.34e-14	3	PGOHUM_ENST00000423183.1_ACTG1P12_ORF3_4	chr3	12112021	12112074	+	67	novelpep [2 or more mismatch to known protein]	novelpep (map to known protein with more than 2 mismatched aa)	No	chr3:12070521-12070574	ENSP00000386786.2|ENST00000409914.6|ENSG00000196604.12|OTTHUMG00000153628.2|OTTHUMT00000331889.2|AC018804.2-001|POTEF|1075	ELRVAP	VAPEEHPVLLTEATLNPK	NPKANR	83.333	18	18	3	0	1	0	intronic	SYN2	pseudogene	NA	NA	NA	NA	NA	NA	NA	NA	NA	NA	NA	NA	NA	NA	NA	NA	NA	NA	NA	NA	NA	NA	NA
EKPCYVALDFEQEMATAASSSSLEK	2.1e-13	1	PGOHUM_ENST00000423183.1_ACTG1P12_ORF1_6	chr3	12112376	12112450	+	67	1 mismatch to known protein	map to known protein with 1 aa mismatch	No	chr3:12070876-12070950	ENSP00000494185.1|ENST00000647275.1|ENSG00000075624.14|OTTHUMG00000023268.11|OTTHUMT00000324029.2|AC006483.1-011|ACTB|157	DIKEKL	EKLCYVALDFEQEMATAASSSSLEK	LEKSYE	96	25	25	1	0	1	1	intronic	SYN2	pseudogene	NA	NA	NA	NA	NA	NA	NA	NA	NA	NA	NA	NA	NA	NA	NA	NA	NA	NA	NA	NA	NA	NA	NA
YVLQDHHGR	1.76e-13	1	lnc-THRB-4:1_ORF3_4	chr3	24119573	24119599	-	68	novelpep [2 or more mismatch to known protein]	novelpep (map to known protein with more than 2 mismatched aa)	No	chr3:24078082-24078108	ENSP00000368854.3|ENST00000379538.7|ENSG00000064692.18|OTTHUMG00000128915.6|-|SNCAIP-203|SNCAIP|603	MTY	YLIQSHHSR	HSRRSQ	55.556	9	9	4	0	0	0	intergenic	NR1D2(dist=97464),LINC00691(dist=21892)	intergenic	NA	NA	NA	NA	NA	NA	NA	NA	NA	NA	NA	NA	NA	NA	NA	NA	NA	NA	NA	NA	NA	NA	NA
EENVGLHQTLDQTLNELN	2.84e-22	21	PGOHUM00000237972_ORF3_0	chr3	27675148	27675201	+	69	novelpep [map to known protein but with no trypsin site]	match to known protein	No	chr3:27633657-27633710	ENSP00000467319.1|ENST00000588032.5|ENSG00000167460.15|OTTHUMG00000182134.7|OTTHUMT00000460166.1|CTD-2231E14.1-016|TPM4|110	QAKEEN	EENVGLHQTLDQTLNELN	NCI	100	18	18	0	0	1	0	intergenic	SLC4A7(dist=149237),EOMES(dist=82292)	pseudogene	0.927713	1.25997	0.986165	1.16395	0.918775	0.895029	0.944279	0.492955	0.961927	0.611175	0.742643	1.45312	0.476883	0.651934	0.59906	1.81844	0.974168	0.783256	1.62465	0.88102	0.885299	1.52372	0.690817
YWSQQIEESTTVVTTQSAEVGAAEMPLTELR	5.91e-15	2	PGOHUM_ENST00000458108.1_KRT18P15_ORF2_5	chr3	32301237	32301329	+	70	novelpep [2 or more mismatch to known protein]	novelpep (map to known protein with more than 2 mismatched aa)	No	chr3:32259745-32259837	ENSP00000373487.3|ENST00000388835.3|ENSG00000111057.10|OTTHUMG00000169882.1|OTTHUMT00000406405.1|RP11-153F5.6-002|KRT18|430	LDKYWS	YWSQQIEESTTVVTTQSAEVGAAETTLTELR	ELRRTV	93.548	31	31	2	0	1	0	intronic	CMTM8	pseudogene	NA	NA	NA	NA	NA	NA	NA	NA	NA	NA	NA	NA	NA	NA	NA	NA	NA	NA	NA	NA	NA	NA	NA
ALMLQGVDLLVDAVAITMGPK	2.19e-16	11	PGOHUM_ENST00000388967.3_HSPD1P6_ORF1_1	chr3	36810147	36810209	-	71	novelpep [2 or more mismatch to known protein]	novelpep (map to known protein with more than 2 mismatched aa)	No	chr3:36768656-36768718	ENSP00000412227.1|ENST00000418022.1|ENSG00000144381.16|OTTHUMG00000154463.4|OTTHUMT00000335335.3|AC020550.6-012|HSPD1|58	DARALM	ALMLQGVDLLADAVAVTMGPK	K	90.476	21	21	2	0	1	1	intergenic	DCLK3(dist=28795),TRANK1(dist=58161)	pseudogene	1.23888	0.868362	0.648345	1.68989	1.96976	1.12014	1.07377	0.832849	0.874634	1.17368	0.928531	0.782956	0.502254	0.692356	1.92249	1.39926	1.46473	0.964432	1.35741	1.10667	1.06483	0.955463	0.943065
GFGFVTYATVEEVDAAMNARPCK	2.31e-20	9	lnc-CCR8-2:1_ORF2_3	chr3	39376633	39376701	+	72	1 mismatch to known protein	map to known protein with 1 aa mismatch	No	chr3:39335142-39335210	ENSP00000448917.1|ENST00000550994.1|ENSG00000135486.17|OTTHUMG00000169702.4|OTTHUMT00000405740.1|RP11-968A15.3-014|HNRNPA1|113	RSRGFG	GFGFVTYATVEEVDAAMNARPHK	PHKVDG	95.652	23	23	1	0	0	0	intergenic	CCR8(dist=1462),SLC25A38(dist=48182)	intergenic	NA	NA	NA	NA	NA	NA	NA	NA	NA	NA	NA	NA	NA	NA	NA	NA	NA	NA	0.684011	0.640588	0.811626	0.895398	0.815643
GTAAAAAAAAAAAAAAK	1.55e-22	6	Fusion_transcript_BM802596.1_ORF1_0	chr3	40474824	40474874	+	73	novelpep (no match to known protein found)	novelpep (no match to known protein found)	No	chr3:40433333-40433383	NA	NA	NA	NA	NA	NA	NA	NA	NA	1	1	ncRNA_intronic	ENTPD3-AS1	ncRNA	NA	NA	NA	NA	NA	NA	NA	NA	NA	NA	NA	NA	NA	NA	NA	NA	NA	NA	NA	NA	NA	NA	NA
GFAFVTFDNHDSMDK	1.81e-14	2	PGOHUM_ENST00000437295.1_HNRNPA1P22_ORF3_6	chr3	42931287	42931331	+	74	novelpep [2 or more mismatch to known protein]	novelpep (map to known protein with more than 2 mismatched aa)	No	chr3:42889795-42889839	ENSP00000448117.1|ENST00000551702.5|ENSG00000135486.17|OTTHUMG00000169702.4|OTTHUMT00000405737.1|RP11-968A15.3-019|HNRNPA1|145	KKRGFA	GFAFVTFDDHDSVDK	VDKIVI	86.667	15	15	2	0	0	1	intergenic	CYP8B1(dist=13654),ZNF662(dist=16115)	pseudogene	0.513405	0.88095	1.05726	1.82738	1.17208	1.14823	0.555134	0.951743	1.39936	NA	NA	NA	NA	NA	NA	NA	NA	NA	NA	NA	NA	NA	NA
TECCHCPTK	6.32e-14	2	PGOHUM00000237603_ORF1_5	chr3	43729010	43729036	-	75	novelpep [2 or more mismatch to known protein]	novelpep (map to known protein with more than 2 mismatched aa)	No	chr3:43687518-43687544	ENSP00000491435.1|ENST00000640605.1|ENSG00000156113.22|OTTHUMG00000018543.32|OTTHUMT00000492544.1|RP11-443A13.1-037|KCNMA1|1238	YLWTVC	TVCCHCGGK	GGKTKE	66.667	9	9	3	0	0	0	intergenic	ANO10(dist=65450),ABHD5(dist=3365)	pseudogene	NA	NA	NA	NA	NA	NA	NA	NA	NA	NA	NA	NA	NA	NA	NA	NA	NA	NA	NA	NA	NA	NA	NA
ELTDGVTDGLTMADQPKPISPLK	8.35e-25	3	chr3_48936192_48936260_-	chr3	48936192	48936260	-	76	novelpep [2 or more mismatch to known protein]	novelpep (map to known protein with more than 2 mismatched aa)	No	chr3:48898759-48898827	ENSP00000388563.1|ENST00000440964.1|ENSG00000178537.9|OTTHUMG00000133538.3|OTTHUMT00000345245.1|AC124916.14-003|SLC25A20|76	M	MADQPKPISPLK	PLKNLL	100	23	12	0	0	1	0	exonic-UTR5	SLC25A20,SLC25A20(NM_000387:c.-33delT)	5'UTR	NA	NA	NA	NA	NA	NA	NA	NA	NA	NA	NA	NA	NA	NA	NA	NA	NA	NA	0.708694	0.708599	0.894055	1.19728	1.04829
AGPDPGVSPAQVLLSEPEEAAALYR	8.97e-25	6	chr3_49711889_49711963_+	chr3	49711889	49711963	+	77	novelpep [2 or more mismatch to known protein]	novelpep (map to known protein with more than 2 mismatched aa)	No	chr3:49674456-49674530	ENSP00000401871.1|ENST00000447436.5|ENSG00000164062.12|OTTHUMG00000156882.4|OTTHUMT00000346423.1|RP11-901L6.2-009|APEH|50	MERQVL	QVLLSEPEEAAALYR	LYRGLS	100	25	15	0	0	1	1	intronic-exonic	APEH,APEH	exon_extension	NA	NA	NA	NA	NA	NA	NA	NA	NA	0.98335	0.735983	1.481	0.883574	1.04376	0.651171	1.34945	0.660519	1.47449	1.4091	1.24346	1.25155	1.07056	1.4161
EEGAAPTATR	5.66e-14	1	lnc-DNASE1L3-2:1_ORF2_17	chr3	58278784	58278813	-	78	novelpep [2 or more mismatch to known protein]	novelpep (map to known protein with more than 2 mismatched aa)	No	chr3:58293057-58293086	ENSP00000385254.1|ENST00000401475.5|ENSG00000184792.15|OTTHUMG00000151153.6|OTTHUMT00000321560.1|RP3-430N8.7-006|OSBP2|549	NEHEEG	EEGVAPTDSR	DSRLRP	70	10	10	3	0	0	0	intronic	ABHD6	intronic	NA	NA	NA	NA	NA	NA	NA	NA	NA	NA	NA	NA	NA	NA	NA	NA	NA	NA	NA	NA	NA	NA	NA
HTGPGILSMANAGPNANGSQFFMCPAK	4.94e-22	9	PGOHUM_ENST00000496953.1_RP11-641C17.2_ORF1_0	chr3	60676099	60676179	-	79	novelpep [2 or more mismatch to known protein]	novelpep (map to known protein with more than 2 mismatched aa)	No	chr3:60690366-60690446	ENSP00000479961.1|ENST00000620047.4|ENSG00000196262.13|OTTHUMG00000023687.5|-|PPIA-210|PPIA|105	ILKHTG	HTGPGILSMANAGPNTNGSQFFICTAK	TAKTEW	88.889	27	27	3	0	1	1	intronic	FHIT	pseudogene	NA	NA	NA	NA	NA	NA	NA	NA	NA	NA	NA	NA	NA	NA	NA	NA	NA	NA	0.884571	0.700862	0.601996	0.951104	0.668245
LEAELGNMQPLVEDFK	1.98e-16	30	PGOHUM_ENST00000483942.1_KRT8P35_ORF2_3	chr3	63082958	63083005	-	80	1 mismatch to known protein	map to known protein with 1 aa mismatch	No	chr3:63097282-63097329	ENSP00000449010.2|ENST00000547176.3|ENSG00000170421.12|OTTHUMG00000169881.7|OTTHUMT00000406395.2|RP11-153F5.5-019|KRT8|35	KLKLEA	LEAELGNMQGLVEDFK	DFKNKM	93.75	16	16	1	0	1	1	intergenic	CADPS(dist=221894),LINC00698(dist=5406)	pseudogene	NA	NA	NA	NA	NA	NA	NA	NA	NA	NA	NA	NA	NA	NA	NA	NA	NA	NA	NA	NA	NA	NA	NA
VYNVTQNAVGIVVNK	3.09e-21	2	lnc-SLC25A26-6:1_ORF3_3	chr3	66687761	66687805	+	81	1 mismatch to known protein	map to known protein with 1 aa mismatch	No	chr3:66637337-66637381	ENSP00000370569.1|ENST00000326092.8|ENSG00000122026.10|OTTHUMG00000016630.6|OTTHUMT00000044274.1|RP11-428O18.5-005|RPL21|160	TGRVYN	VYNVTQHAVGIVVNK	VNKQVK	93.333	15	15	1	0	0	0	intergenic	LRIG1(dist=136916),KBTBD8(dist=360966)	intergenic	NA	NA	NA	NA	NA	NA	NA	NA	NA	NA	NA	NA	NA	NA	NA	NA	NA	NA	NA	NA	NA	NA	NA
CELENCQPFVAETLYGK	5.18e-15	1	PGOHUM_ENST00000496669.1_PPATP1_ORF3_1	chr3	87101548	87101598	-	82	novelpep [2 or more mismatch to known protein]	novelpep (map to known protein with more than 2 mismatched aa)	No	chr3:87052398-87052448	ENSP00000423781.1|ENST00000510643.5|ENSG00000128059.8|OTTHUMG00000128842.2|OTTHUMT00000362440.1|AC098587.4-005|PPAT|192	TGKCEL	CELENCQPFVVETLHGK	HGKIAV	88.235	17	17	2	0	0	0	intergenic	VGLL3(dist=61291),LINC00506(dist=36882)	pseudogene	NA	NA	NA	NA	NA	NA	NA	NA	NA	NA	NA	NA	NA	NA	NA	NA	NA	NA	NA	NA	NA	NA	NA
IGEEQSPEDAEDGSPELLFIHGGHTAK	7.28e-18	1	PGOHUM_ENST00000478252.1_RBBP4P2_ORF1_9	chr3	93794901	93794981	-	83	1 mismatch to known protein	map to known protein with 1 aa mismatch	No	chr3:94076057-94076137	ENSP00000433805.1|ENST00000463378.5|ENSG00000162521.18|OTTHUMG00000007998.13|OTTHUMT00000095296.3|RP11-114B7.2-008|RBBP4|262	LSKIGE	IGEEQSPEDAEDGPPELLFIHGGHTAK	TAKISD	96.296	27	27	1	0	1	0	intronic	NSUN3	pseudogene	NA	NA	NA	NA	NA	NA	NA	NA	NA	NA	NA	NA	NA	NA	NA	NA	NA	NA	NA	NA	NA	NA	NA
INCFDFSPNGQTVISSSNDDSIVLYDCQEGKPK	1.73e-13	1	PGOHUM_ENST00000439836.1_WDR82P1_ORF1_0	chr3	94656701	94656799	-	84	novelpep [2 or more mismatch to known protein]	novelpep (map to known protein with more than 2 mismatched aa)	No	chr3:94937857-94937955	ENSP00000296490.3|ENST00000296490.7|ENSG00000164091.11|OTTHUMG00000150391.3|OTTHUMT00000317919.1|AC092045.2-001|WDR82|313	VCSFDP	FDPEGLIFAAGVNSEMVKLYDLR	DLRSFD	30.435	33	23	16	0	1	1	upstream	LINC00879	pseudogene	0.59955	0	0.902654	1.29304	1.49488	1.05374	0.271533	1.39457	1.51913	NA	NA	NA	NA	NA	NA	NA	NA	NA	NA	NA	NA	NA	NA
YLYTLVISEK	8.57e-14	32	lnc-CLDND1-1:1_ORF1_1	chr3	98243969	98243998	-	85	novelpep [2 or more mismatch to known protein]	novelpep (map to known protein with more than 2 mismatched aa)	No	chr3:98525125-98525154	ENSP00000463312.1|ENST00000584577.5|ENSG00000172809.12|OTTHUMG00000166016.2|OTTHUMT00000442531.1|CTD-2514K5.3-008|RPL38|67	CSRYLY	YLYTLVITDK	TDKEKA	80	10	10	2	0	1	0	intergenic	CLDND1(dist=2059),GPR15(dist=6774)	intergenic	1.05066	0.568285	0.908785	1.02669	1.49644	0.730538	1.00643	0.805628	1.13906	0.584906	0.907294	0.752598	0.448352	1.01548	0.942462	1.10638	0.93244	1.28177	1.01034	1.08908	0.839878	1.03207	1.16863
FQSAAIGALQEASEAYLVGLFEDSNLCAIHAK	2.76e-29	16	PGOHUM_ENST00000497682.1_H3F3AP3_ORF3_0	chr3	109128588	109128683	-	86	1 mismatch to known protein	map to known protein with 1 aa mismatch	No	chr3:109409741-109409836	ENSP00000465403.1|ENST00000586270.5|ENSG00000132475.10|OTTHUMG00000179842.3|OTTHUMT00000448508.2|RP11-552F3.2-006|H3F3B|132	DLRFQS	FQSAAIGALQEASEAYLVGLFEDTNLCAIHAK	HAKRVT	96.875	32	32	1	0	1	1	upstream	LINC01205	pseudogene	NA	NA	NA	NA	NA	NA	NA	NA	NA	0.799965	2.51147	1.86546	0	1.09839	0.535123	0.904619	0.524288	1.20853	1.18253	0.775977	0.838345	1.17431	0.882199
NIPADIVFVLK	6.88e-15	5	lnc-C3orf17-3:1_ORF1_1	chr3	112760539	112760571	-	87	novelpep [map to known protein but with no trypsin site]	match to known protein	No	chr3:113041692-113041724	ENSP00000404079.3|ENST00000453597.7|ENSG00000137094.14|OTTHUMG00000019840.8|OTTHUMT00000052249.2|RP11-392A14.5-002|DNAJB5|462	TPDNIP	NIPADIVFVLK	VLKDKP	100	11	11	0	0	0	0	intergenic	C3orf17(dist=21984),LOC101929717(dist=100658)	intergenic	1.013	1.07043	0.910612	0.657185	0.709182	0.901425	1.09437	1.27583	1.00048	NA	NA	NA	NA	NA	NA	NA	NA	NA	0.876411	0.88103	0.766108	1.04076	3.02686
GFGYGQGAGALVHA	3.5e-18	3	PGOHUM00000237734_ORF2_7	chr3	119249921	119249962	-	88	novelpep [2 or more mismatch to known protein]	novelpep (map to known protein with more than 2 mismatched aa)	No	chr3:119531074-119531115	ENSP00000449824.1|ENST00000552330.5|ENSG00000175183.9|OTTHUMG00000169919.1|OTTHUMT00000406574.1|RP11-461F16.2-005|CSRP2|243	GPKGYG	GYGYGQGAGTL	GTLNMD	81.818	14	11	2	0	0	1	intronic	CD80	pseudogene	NA	NA	NA	NA	NA	NA	NA	NA	NA	NA	NA	NA	NA	NA	NA	NA	NA	NA	NA	NA	NA	NA	NA
NLDSTTVAIHNEEIYCK	1.74e-14	3	PGOHUM00000237734_ORF1_0	chr3	119250312	119250362	-	88	novelpep [2 or more mismatch to known protein]	novelpep (map to known protein with more than 2 mismatched aa)	No	chr3:119531465-119531515	ENSP00000450056.1|ENST00000546966.5|ENSG00000175183.9|OTTHUMG00000169919.1|OTTHUMT00000406575.1|RP11-461F16.2-002|CSRP2|193	CGKSLE	SLESTTLTEKEGEIYCK	YCKGCY	52.941	17	17	8	0	0	1	intronic	CD80	pseudogene	NA	NA	NA	NA	NA	NA	NA	NA	NA	NA	NA	NA	NA	NA	NA	NA	NA	NA	0.552373	0.586236	0.709476	0.312101	0.309902
GFGFVTYALMEEVDAAMNAR	4.9e-13	1	lnc-CSTA-1:1_ORF1_1	chr3	122036627	122036686	+	89	novelpep [2 or more mismatch to known protein]	novelpep (map to known protein with more than 2 mismatched aa)	No	chr3:122317780-122317839	ENSP00000447782.1|ENST00000548688.5|ENSG00000135486.17|OTTHUMG00000169702.4|OTTHUMT00000405739.1|RP11-968A15.3-013|HNRNPA1|231	KKRGFA	GFAFVTFDDHDSVD	SVDKIV	50	20	14	7	0	1	0	intergenic	CASR(dist=31283),CSTA(dist=7384)	intergenic	NA	NA	NA	NA	NA	NA	NA	NA	NA	NA	NA	NA	NA	NA	NA	NA	NA	NA	NA	NA	NA	NA	NA
APPATNPLATMSVELEEALPVTTAEGMAK	7.42e-25	2	chr3_129034689_129034775_-	chr3	129034689	129034775	-	90	novelpep [2 or more mismatch to known protein]	novelpep (map to known protein with more than 2 mismatched aa)	No	chr3:129315846-129315932	ENSP00000329662.4|ENST00000333762.5|ENSG00000184897.5|OTTHUMG00000159450.2|OTTHUMT00000355455.2|RP13-685P2.3-001|H1FX|213	M	MSVELEEALPVTTAEGMAK	MAKKVT	100	29	19	0	0	0	1	exonic-UTR5	H1FX,H1FX(NM_006026:c.-30delT)	5'UTR	0.806603	0.821541	0.71396	1.06645	1.08786	1.14655	0.752736	1.4778	0.859422	NA	NA	NA	NA	NA	NA	NA	NA	NA	NA	NA	NA	NA	NA
NDPPMEAAGFTAQVIILNHSGQISAGYATVLDCHTAYTACK	4.74e-20	7	lnc-C3orf72-4:1_ORF3_15	chr3	138544774	138544896	+	91	novelpep [2 or more mismatch to known protein]	novelpep (map to known protein with more than 2 mismatched aa)	No	chr3:138825932-138826054	sp|P68104-2|EF1A1_HUMAN	DSKNDP	NDPPMEAAGFTAQVIILNHPGQISAGYAPVLDCHTAHIACK	ACKFAE	90.244	41	41	4	0	1	0	intergenic	PIK3CB(dist=66573),LINC01391(dist=109257)	intergenic	NA	NA	NA	NA	NA	NA	NA	NA	NA	NA	NA	NA	NA	NA	NA	NA	NA	NA	1.39397	1.37358	1.64353	1.41721	1.17575
DSYVGDEAQTK	2.07e-16	60	PGOHUM_ENST00000415794.1_ACTG1P1_ORF3_1	chr3	139212806	139212838	+	92	1 mismatch to known protein	map to known protein with 1 aa mismatch	No	chr3:139493964-139493996	ENSP00000386857.1|ENST00000409624.1|ENSG00000163017.13|OTTHUMG00000129813.5|OTTHUMT00000328086.1|AC073046.2-002|ACTG2|376	GQKDSY	DSYVGDEAQSK	QSKRGI	90.909	11	11	1	0	0	1	ncRNA_intronic	LOC100507291	pseudogene	NA	NA	NA	NA	NA	NA	NA	NA	NA	0.916834	0.765801	1.03872	1.15039	0.775535	1.28264	1.28945	0.487367	16.8674	NA	NA	NA	NA	NA
EITALAPSSMK	4.07e-14	2	PGOHUM_ENST00000415794.1_ACTG1P1_ORF3_6	chr3	139213604	139213636	+	92	1 mismatch to known protein	map to known protein with 1 aa mismatch	No	chr3:139494762-139494794	ENSP00000290378.4|ENST00000290378.4|ENSG00000159251.6|OTTHUMG00000129675.3|OTTHUMT00000251876.3|AC087457.4-001|ACTC1|377	MQKEIT	EITALAPSTMK	TMKIKI	90.909	11	11	1	0	1	1	ncRNA_intronic	LOC100507291	pseudogene	NA	NA	NA	NA	NA	NA	NA	NA	NA	NA	NA	NA	NA	NA	NA	NA	NA	NA	NA	NA	NA	NA	NA
EDPSVLHTEEMR	4.67e-15	1	PGOHUM_ENST00000460666.1_ST13P15_ORF1_0	chr3	143236985	143237020	-	93	1 mismatch to known protein	map to known protein with 1 aa mismatch	No	chr3:143518143-143518178	ENSP00000397062.1|ENST00000455824.1|ENSG00000100380.13|OTTHUMG00000151201.2|OTTHUMT00000321760.1|RP3-408N23.5-002|ST13|38	MCKQDP	QDPSVLHTEEMR	EMRFLR	91.667	12	12	1	0	0	1	intronic	SLC9A9	pseudogene	NA	NA	NA	NA	NA	NA	NA	NA	NA	NA	NA	NA	NA	NA	NA	NA	NA	NA	0.829523	0.658031	0.72233	0.624842	0.618759
VNNDENEHQLSLR	2.16e-18	27	PGOHUM_ENST00000483112.1_NPM1P29_ORF3_0	chr3	149657450	149657488	-	94	1 mismatch to known protein	map to known protein with 1 aa mismatch	No	chr3:149939663-149939701	ENSP00000341168.6|ENST00000351986.10|ENSG00000181163.13|OTTHUMG00000130465.4|OTTHUMT00000252859.2|AC093246.2-002|NPM1|265	HFKVDN	VDNDENEHQLSLR	SLRTVS	92.308	13	13	1	0	0	1	intronic	RNF13	pseudogene	1.18897	1.21854	1.58083	2.14139	1.41472	1.1804	1.36128	1.67371	1.28286	1.10922	0.655401	0.950039	0.90224	1.05676	1.02297	0.893682	1.74033	0.788011	0.973426	1.56401	0.937767	1.13986	1.0559
ETFGVNSTVYGIDAMNPSSR	1.53e-15	1	lnc-RNF13-5:1_ORF3_2	chr3	149768905	149768964	+	95	novelpep [2 or more mismatch to known protein]	novelpep (map to known protein with more than 2 mismatched aa)	No	chr3:150051118-150051177	ENSP00000443563.1|ENST00000536248.1|ENSG00000104131.12|OTTHUMG00000131158.3|OTTHUMT00000396806.1|AC009996.2-004|EIF3J|106	LAKETF	ETFGVNNAVYGIDAMNPSSR	SSRDDF	90	20	20	2	0	1	0	intergenic	LOC646903(dist=77876),LINC01213(dist=187401)	intergenic	NA	NA	NA	NA	NA	NA	NA	NA	NA	NA	NA	NA	NA	NA	NA	NA	NA	NA	NA	NA	NA	NA	NA
EITALAPSTTK	1.59e-14	3	lnc-TBL1XR1-16:1_ORF1_8	chr3	175695429	175695461	-	96	1 mismatch to known protein	map to known protein with 1 aa mismatch	ENSP00000224784|315-330|#rs199514403:M327T	chr3:175977641-175977673	ENSP00000355645.3|ENST00000366684.7|ENSG00000143632.14|OTTHUMG00000038006.3|OTTHUMT00000092781.1|RP5-1068B5.2-001|ACTA1|377	MQKEIT	EITALAPSTMK	TMKIKI	90.909	11	11	1	0	1	1	intergenic	NAALADL2(dist=172001),MIR7977(dist=537462)	intergenic	0.752398	0.930839	0.6052	1.012	0.874643	0.972235	1.19566	1.34224	0.859787	NA	NA	NA	NA	NA	NA	NA	NA	NA	NA	NA	NA	NA	NA
IGYNPDTVAFVPISGWNDDNMLEPSANTPWFK	1.06e-18	4	PGOHUM_ENST00000419025.1_EEF1A1P8_ORF3_15	chr3	183744910	183745005	-	97	novelpep [2 or more mismatch to known protein]	novelpep (map to known protein with more than 2 mismatched aa)	No	chr3:184027122-184027217	ENSP00000479609.1|ENST00000610520.4|ENSG00000156508.17|OTTHUMG00000015031.6|-|EEF1A1-210|EEF1A1|441	IKKIGY	IGYNPDTVAFVPISGWNGDNMLEPSANMPWFK	WFKGWK	93.75	32	32	2	0	1	0	intergenic	ABCC5(dist=9183),HTR3D(dist=4422)	pseudogene	NA	NA	NA	NA	NA	NA	NA	NA	NA	NA	NA	NA	NA	NA	NA	NA	NA	NA	0.800603	0.830822	0.762197	0.946272	0.53256
VSDTVVEPYNATLSAHQLIENTDETFCIDNEALYDICSR	3.49e-17	3	PGOHUM_ENST00000458717.1_TUBB8P8_ORF1_0	chr3	197846838	197846954	+	98	novelpep [2 or more mismatch to known protein]	novelpep (map to known protein with more than 2 mismatched aa)	No	chr3:198119967-198120083	ENSP00000496713.1|ENST00000308911.8|ENSG00000173213.9|OTTHUMG00000163448.6|OTTHUMT00000439819.4|RP11-683L23.1-002|RP11-683L23.1|444	SPKVSD	VSDTVVEPYNATLSVHQLIENADETFCIDNEALYDICSR	CSRTLK	94.872	39	39	2	0	1	0	intergenic	ANKRD18DP(dist=39296),FAM157A(dist=32399)	pseudogene	NA	NA	NA	NA	NA	NA	NA	NA	NA	NA	NA	NA	NA	NA	NA	NA	NA	NA	0.565761	0.642313	0.666949	0.444801	0.479945
HLEINPNHPIVETLR	4.15e-18	31	lnc-CPEB2-12:1_ORF3_0	chr4	13339972	13340016	+	99	1 mismatch to known protein	map to known protein with 1 aa mismatch	No	chr4:13338348-13338392	ENSP00000360609.1|ENST00000371554.2|ENSG00000096384.19|OTTHUMG00000014761.7|OTTHUMT00000040730.1|RP1-302G2.1-005|HSP90AB1|724	AKKHLE	HLEINPDHPIVETLR	TLRQKA	93.333	15	15	1	0	1	1	intergenic	LOC101929019(dist=1087063),RAB28(dist=29375)	intergenic	NA	NA	NA	NA	NA	NA	NA	NA	NA	NA	NA	NA	NA	NA	NA	NA	NA	NA	NA	NA	NA	NA	NA
FYHEELNVPIQR	5.65e-14	1	PGOHUM_ENST00000509955.1_RP11-341G5.2_ORF3_8	chr4	13979443	13979478	+	100	novelpep [2 or more mismatch to known protein]	novelpep (map to known protein with more than 2 mismatched aa)	No	chr4:13977819-13977854	ENSP00000361524.3|ENST00000372447.7|ENSG00000136819.15|OTTHUMG00000020796.2|OTTHUMT00000054625.1|RP11-409K20.3-007|C9orf78|289	HNRFYH	FYHEELNAPIRR	IRRNKE	83.333	12	12	2	0	1	1	intergenic	LINC01182(dist=46591),LINC01085(dist=134149)	pseudogene	NA	NA	NA	NA	NA	NA	NA	NA	NA	NA	NA	NA	NA	NA	NA	NA	NA	NA	NA	NA	NA	NA	NA
DLLHPSPEQEK	3.85e-15	6	PGOHUM_ENST00000480875.1_RP11-10G12.1_ORF1_0	chr4	22595834	22595866	+	101	novelpep [2 or more mismatch to known protein]	novelpep (map to known protein with more than 2 mismatched aa)	No	chr4:22594211-22594243	ENSP00000357555.4|ENST00000368567.5|ENSG00000177954.12|OTTHUMG00000036591.3|OTTHUMT00000088997.3|RP11-422P24.3-001|RPS27|84	LAKDLL	DLLHPSP	PSPEEE	100	11	7	0	0	0	0	intergenic	ADGRA3(dist=78157),GBA3(dist=98703)	pseudogene	1.43939	1.36995	1.53933	1.38719	1.69997	1.01811	1.68074	1.59722	1.2272	NA	NA	NA	NA	NA	NA	NA	NA	NA	0.951416	1.21422	1.1848	1.16482	1.0171
AQQNNVENK	4.22e-14	3	lnc-C4orf34-8:1_ORF2_5	chr4	39715861	39715887	-	102	1 mismatch to known protein	map to known protein with 1 aa mismatch	No	chr4:39714241-39714267	ENSP00000385286.1|ENST00000406376.1|ENSG00000171863.13|OTTHUMG00000090305.6|OTTHUMT00000322770.1|AC108488.2-009|RPS7|194	LDKAQQ	AQQNNVEHK	EHKVET	88.889	9	9	1	0	0	0	intronic	UBE2K	intronic	NA	NA	NA	NA	NA	NA	NA	NA	NA	0.984209	1.17855	1.00546	0.900755	1.00366	1.35373	1.40999	1.35287	1.4335	0.93475	1.27336	0.627655	1.17199	0.905443
HQPQEFPTYVEPTNDEICEAF	1.14e-19	2	Fusion_transcript_DA036714.1_ORF3_4	chr4	72631177	72631240	-	103	novelpep [2 or more mismatch to known protein]	match to known protein	No	chr4:71765460-71765523	sp|P02774-3|VTDB_HUMAN	ALKHQP	HQPQEFPTYVEPTNDEICEAF	EAFRKD	100	21	21	0	0	0	0	exonic	GC	exonic.Alt.ORF	NA	NA	NA	NA	NA	NA	NA	NA	NA	NA	NA	NA	NA	NA	NA	NA	NA	NA	0.622305	0.577652	3.53789	0.386331	0.886517
QHEDFVWLHDTLIETTDYAGLIIPPAAMKPDFNGPR	2.56e-25	2	PGOHUM_ENST00000505757.2_SNX5P1_ORF1_0	chr4	77265853	77265960	+	104	novelpep [2 or more mismatch to known protein]	novelpep (map to known protein with more than 2 mismatched aa)	No	chr4:76344700-76344807	ENSP00000366998.3|ENST00000377768.7|ENSG00000089006.16|OTTHUMG00000031953.10|OTTHUMT00000078137.4|RP11-504H3.2-001|SNX5|404	VTRQHE	QHEDFVWLHDTLIETTDYAGLIIPPAPTKPDFDGPR	GPREKM	91.667	36	36	3	0	1	0	intronic	CCDC158	pseudogene	NA	NA	NA	NA	NA	NA	NA	NA	NA	NA	NA	NA	NA	NA	NA	NA	NA	NA	NA	NA	NA	NA	NA
QLYEEEIQELQSQISDTSVVLPMDNSR	5.42e-14	1	lnc-UBE2D3-1:1_ORF3_8	chr4	103650574	103650654	-	105	novelpep [2 or more mismatch to known protein]	novelpep (map to known protein with more than 2 mismatched aa)	No	chr4:102729417-102729497	ENSP00000447402.1|ENST00000546897.5|ENSG00000170421.12|OTTHUMG00000169881.7|OTTHUMT00000406390.1|RP11-153F5.5-003|KRT8|483	FLRQLY	QLYEEEIRELQSQISDTSVVLSMDNSR	NSRSLD	92.593	27	27	2	0	1	1	intronic	MANBA	intronic	NA	NA	NA	NA	NA	NA	NA	NA	NA	NA	NA	NA	NA	NA	NA	NA	NA	NA	NA	NA	NA	NA	NA
EFHLNESGNPSSK	3.5e-16	10	PGOHUM_ENST00000457046.3_SETP20_ORF1_0	chr4	110474750	110474788	-	106	1 mismatch to known protein	map to known protein with 1 aa mismatch	No	chr4:109553594-109553632	ENSP00000361777.4|ENST00000372692.8|ENSG00000119335.16|OTTHUMG00000020755.4|OTTHUMT00000054476.2|RP11-216B9.3-001|SET|290	LSKEFH	EFHLNESGDPSSK	SSKSTE	92.308	13	13	1	0	1	1	intergenic	SEC24B(dist=13135),CCDC109B(dist=6605)	pseudogene	0.902639	1.01847	1.0064	0.914448	1.02564	0.93342	1.25295	1.30314	0.668714	NA	NA	NA	NA	NA	NA	NA	NA	NA	1.4537	1.02511	1.35052	1.15842	1.22636
TYDGMIHSSCQQEMMDVK	2.25e-15	1	PGOHUM_ENST00000513113.2_LYPLA1P2_ORF2_8	chr4	111866301	111866354	-	107	novelpep [2 or more mismatch to known protein]	novelpep (map to known protein with more than 2 mismatched aa)	No	chr4:110945145-110945198	ENSP00000320043.3|ENST00000316963.7|ENSG00000120992.17|OTTHUMG00000164313.5|OTTHUMT00000378238.2|RP11-30L15.2-001|LYPLA1|230	TFKTYE	TYEGMMHSSCQQEMMDVK	DVKQFI	88.889	18	18	2	0	0	0	intergenic	PITX2(dist=303022),C4orf32(dist=1200252)	pseudogene	NA	NA	NA	NA	NA	NA	NA	NA	NA	NA	NA	NA	NA	NA	NA	NA	NA	NA	NA	NA	NA	NA	NA
GISQEQMQQFR	9.85e-16	6	PGOHUM_ENST00000514175.1_ACTN4P1_ORF1_0	chr4	117520313	117520345	+	108	1 mismatch to known protein	map to known protein with 1 aa mismatch	No	chr4:116599157-116599189	ENSP00000411187.3|ENST00000424234.6|ENSG00000130402.11|OTTHUMG00000137382.3|-|ACTN4-203|ACTN4|521	DAKGIS	GISQEQMQEFR	EFRASF	90.909	11	11	1	0	0	1	intergenic	MIR1973(dist=299389),TRAM1L1(dist=484397)	pseudogene	NA	NA	NA	NA	NA	NA	NA	NA	NA	NA	NA	NA	NA	NA	NA	NA	NA	NA	NA	NA	NA	NA	NA
VPNDELEIIEGMK	8.83e-14	1	PGOHUM_ENST00000511127.1_HSPD1P5_ORF1_11	chr4	145767395	145767433	+	109	novelpep [2 or more mismatch to known protein]	novelpep (map to known protein with more than 2 mismatched aa)	No	chr4:144846243-144846281	ENSP00000412717.1|ENST00000452200.5|ENSG00000144381.16|OTTHUMG00000154463.4|OTTHUMT00000335329.2|AC020550.6-006|HSPD1|221	KTLNDE	NDELEIIEGMK	GMKFDR	100	13	11	0	0	0	1	intergenic	HHIP(dist=107514),ANAPC10(dist=148332)	pseudogene	NA	NA	NA	NA	NA	NA	NA	NA	NA	NA	NA	NA	NA	NA	NA	NA	NA	NA	1.2807	1.07376	1.22314	1.0158	1.08996
EEQVISLGPQVVEGENVFGACHIFVSFNDTFVHVTDVSGK	3.7e-16	1	lnc-TMEM154-1:1_ORF3_0	chr4	153535337	153535456	-	110	novelpep [2 or more mismatch to known protein]	novelpep (map to known protein with more than 2 mismatched aa)	No	chr4:152614185-152614304	ENSP00000429856.1|ENST00000518139.5|ENSG00000164587.12|OTTHUMG00000130080.6|OTTHUMT00000374308.1|AC011372.4-004|RPS14|134	EKKEEQ	EEQVISLGPQVAEGENVFGVCHIFASFNDTFVHVTDLSGK	SGKETI	90	40	40	4	0	1	0	intergenic	DKFZP434I0714(dist=74922),TMEM154(dist=11929)	intergenic	NA	NA	NA	NA	NA	NA	NA	NA	NA	0.410818	0.771205	0.597436	0.327785	0.439179	0.814446	1.15922	0.655615	1.28649	NA	NA	NA	NA	NA
GDLENSFLNLVQCIQNKPLYFADR	3.59e-17	6	PGOHUM_ENST00000505539.1_ANXA2P1_ORF2_3	chr4	154229098	154229169	-	111	1 mismatch to known protein	map to known protein with 1 aa mismatch	No	chr4:153307946-153308017	ENSP00000346032.3|ENST00000332680.8|ENSG00000182718.16|OTTHUMG00000132763.5|OTTHUMT00000416470.1|AC087385.2-006|ANXA2|357	EVKGDL	GDLENAFLNLVQCIQNKPLYFADR	ADRLYD	95.833	24	24	1	0	0	1	ncRNA_exonic	ANXA2P1	pseudogene	NA	NA	NA	NA	NA	NA	NA	NA	NA	NA	NA	NA	NA	NA	NA	NA	NA	NA	NA	NA	NA	NA	NA
SLTNDWEDHLSVK	3.09e-15	1	PGOHUM_ENST00000506634.1_HSP90AA6P_ORF3_5	chr4	171526357	171526395	-	112	1 mismatch to known protein	map to known protein with 1 aa mismatch	No	chr4:170605206-170605244	ENSP00000335153.7|ENST00000334701.11|ENSG00000080824.18|OTTHUMG00000171752.7|OTTHUMT00000414953.1|RP11-114H15.1-001|HSP90AA1|854	FYKSLT	SLTNDWEDHLAVK	AVKHFS	92.308	13	13	1	0	0	1	intergenic	LOC101928223(dist=321484),LOC100506122(dist=435396)	pseudogene	NA	NA	NA	NA	NA	NA	NA	NA	NA	NA	NA	NA	NA	NA	NA	NA	NA	NA	NA	NA	NA	NA	NA
SNNTSKPSHSVDTHTAEVNCLSFSPYSEFILATGSADK	1.46e-16	5	PGOHUM_ENST00000502424.1_RBBP4P1_ORF1_1	chr5	14797622	14797735	-	113	novelpep [2 or more mismatch to known protein]	novelpep (map to known protein with more than 2 mismatched aa)	No	chr5:14797513-14797626	ENSP00000432298.1|ENST00000460669.5|ENSG00000162521.18|OTTHUMG00000007998.13|OTTHUMT00000099433.3|RP11-114B7.2-009|RBBP4|180	DTRSNN	SNNTSKPSHSVDAHTAEVNCLSFNPYSEFILATGSADK	ADKTVA	94.737	38	38	2	0	1	0	intronic	ANKH	pseudogene	NA	NA	NA	NA	NA	NA	NA	NA	NA	NA	NA	NA	NA	NA	NA	NA	NA	NA	0.901857	0.73775	0.794202	1.0027	0.814597
TIFTGHTAIVEDVSWHLLCESLFGSVADDQK	1.29e-19	4	PGOHUM_ENST00000502424.1_RBBP4P1_ORF1_1	chr5	14797757	14797849	-	113	novelpep [2 or more mismatch to known protein]	novelpep (map to known protein with more than 2 mismatched aa)	No	chr5:14797648-14797740	ENSP00000362592.4|ENST00000373493.9|ENSG00000162521.18|OTTHUMG00000007998.13|OTTHUMT00000021957.3|RP11-114B7.2-001|RBBP4|425	LLFIHG	IHGGHTAKISDFSWNPNEPWVICSVSEDN	EDNIMQ	37.931	31	29	18	0	1	0	intronic	ANKH	pseudogene	NA	NA	NA	NA	NA	NA	NA	NA	NA	NA	NA	NA	NA	NA	NA	NA	NA	NA	NA	NA	NA	NA	NA
EGYGLSWNLNLSGHLLSASDDHTICLWDISAVPK	2.75e-29	1	PGOHUM_ENST00000502424.1_RBBP4P1_ORF1_1	chr5	14797874	14797975	-	113	novelpep [2 or more mismatch to known protein]	novelpep (map to known protein with more than 2 mismatched aa)	No	chr5:14797765-14797866	ENSP00000398242.3|ENST00000414241.7|ENSG00000162521.18|OTTHUMG00000007998.13|OTTHUMT00000318463.2|RP11-114B7.2-011|RBBP4|424	HKDEIF	EIFQVQWSPHNETILASSGTDRRLNVWDLSKI	SKIGEE	25	34	32	24	0	1	0	intronic	ANKH	pseudogene	NA	NA	NA	NA	NA	NA	NA	NA	NA	NA	NA	NA	NA	NA	NA	NA	NA	NA	NA	NA	NA	NA	NA
YWSQQIEESTTVVTTQSAQVGAAEMTLTELR	1.29e-16	1	PGOHUM_ENST00000506277.1_KRT18P31_ORF1_2	chr5	36886112	36886204	+	114	novelpep [2 or more mismatch to known protein]	novelpep (map to known protein with more than 2 mismatched aa)	No	chr5:36886010-36886102	ENSP00000373487.3|ENST00000388835.3|ENSG00000111057.10|OTTHUMG00000169882.1|OTTHUMT00000406405.1|RP11-153F5.6-002|KRT18|430	LDKYWS	YWSQQIEESTTVVTTQSAEVGAAETTLTELR	ELRRTV	93.548	31	31	2	0	1	0	intronic	NIPBL	pseudogene	NA	NA	NA	NA	NA	NA	NA	NA	NA	NA	NA	NA	NA	NA	NA	NA	NA	NA	NA	NA	NA	NA	NA
EDLVFIFWATESVPLK	3.73e-14	4	lnc-TAF9-3:4_ORF2_7	chr5	68609363	68609410	-	115	novelpep [2 or more mismatch to known protein]	novelpep (map to known protein with more than 2 mismatched aa)	No	chr5:69313536-69313583	ENSP00000436899.1|ENST00000530413.1|ENSG00000172757.12|OTTHUMG00000166602.5|OTTHUMT00000390759.2|RP11-770G2.8-015|CFL1|122	SKKEDL	EDLVFIFWAPESAPLK	PLKSKM	87.5	16	16	2	0	1	0	intronic	CCDC125	intronic	NA	NA	NA	NA	NA	NA	NA	NA	NA	2.6056	0.79116	1.17933	2.16997	2.34788	2.25503	1.80902	1.83429	1.17977	1.1297	1.02787	1.25099	1.19516	1.12195
TQIALSVNNHEVHIYK	8.22e-18	6	PGOHUM_ENST00000511688.1_CTD-2060C23.1_ORF1_1	chr5	74094879	74094926	+	116	1 mismatch to known protein	novelpep (map to known protein with more than 2 mismatched aa)	No	chr5:74799054-74799101	ENSP00000491073.1|ENST00000638617.1|ENSG00000284292.1|OTTHUMG00000154553.3|OTTHUMT00000492505.1|RP5-900K19.2-001|RP5-900K19.2|684	KDRTQI	TQIAICPNNHEVHIYE	IYEKSG	75	16	16	4	0	1	0	intronic	FAM169A	pseudogene	0.972508	1.21521	1.01528	1.2102	0.904562	1.04952	0.986324	1.0918	0.994622	1.04928	1.11095	0.777086	0.746105	1.16088	1.12815	0.986276	0.942772	1.19394	1.13245	0.923531	0.949912	0.891019	0.95583
DLYTSTVLSGGTTMYPGIADR	4.74e-13	1	PGOHUM_ENST00000515712.1_ACTBP2_ORF2_5	chr5	77081579	77081641	+	117	novelpep [2 or more mismatch to known protein]	novelpep (map to known protein with more than 2 mismatched aa)	No	chr5:77785755-77785817	ENSP00000439189.1|ENST00000356920.9|ENSG00000188219.14|OTTHUMG00000186974.1|OTTHUMT00000474133.1|RP11-316I2.1-001|POTEE|1075	IRKDLY	DLYTNTVLSGGTTMYPGMAHR	AHRMQK	85.714	21	21	3	0	1	1	intergenic	TBCA(dist=9394),LOC101929154(dist=98901)	pseudogene	NA	NA	NA	NA	NA	NA	NA	NA	NA	NA	NA	NA	NA	NA	NA	NA	NA	NA	NA	NA	NA	NA	NA
DLYANTVLSGSTTMYPSITNR	6.78e-14	4	PGOHUM_ENST00000507366.1_CTC-512J14.7_ORF1_9	chr5	79598626	79595518	-	118	novelpep [2 or more mismatch to known protein]	novelpep (map to known protein with more than 2 mismatched aa)	No	chr5:80299870-80299932	ENSP00000496101.1|ENST00000645576.1|ENSG00000075624.14|OTTHUMG00000023268.11|OTTHUMT00000495152.1|AC006483.1-019|ACTB|309	IRKDLY	DLYANTVLSGGTTMYPGIADR	ADRMQK	80.952	21	21	4	0	1	1	intergenic-ncRNA_exonic	LOC644936(dist=2329),SPZ1(dist=17164),LOC644936	pseudogene	NA	NA	NA	NA	NA	NA	NA	NA	NA	NA	NA	NA	NA	NA	NA	NA	NA	NA	1.20627	1.06089	0.748331	1.16202	0.669672
EDSERPGAHLTVK	6.25e-14	2	PGOHUM_ENST00000515379.1_HNRNPA1P12_ORF2_2	chr5	79655544	79655582	-	119	1 mismatch to known protein	map to known protein with 1 aa mismatch	No	chr5:80359725-80359763	ENSP00000448229.1|ENST00000547708.5|ENSG00000135486.17|OTTHUMG00000169702.4|OTTHUMT00000405735.1|RP11-968A15.3-015|HNRNPA1|156	VSREDS	EDSQRPGAHLTVK	TVKKIF	92.308	13	13	1	0	0	1	intergenic	CRSP8P(dist=7759),ZFYVE16(dist=48288)	pseudogene	1.21228	1.06331	0.953227	0.921733	0.915318	0.983974	1.30642	1.06841	0.954269	NA	NA	NA	NA	NA	NA	NA	NA	NA	NA	NA	NA	NA	NA
HTGPGILSMANAGPGTNVSQFFICTAK	5.33e-22	1	lnc-EDIL3-8:1_ORF1_0	chr5	84295772	84295852	-	120	novelpep [2 or more mismatch to known protein]	novelpep (map to known protein with more than 2 mismatched aa)	No	chr5:84999954-85000034	ENSP00000479961.1|ENST00000620047.4|ENSG00000196262.13|OTTHUMG00000023687.5|-|PPIA-210|PPIA|105	ILKHTG	HTGPGILSMANAGPNTNGSQFFICTAK	TAKTEW	92.593	27	27	2	0	0	1	intergenic	EDIL3(dist=615087),NBPF22P(dist=1282490)	intergenic	NA	NA	NA	NA	NA	NA	NA	NA	NA	NA	NA	NA	NA	NA	NA	NA	NA	NA	NA	NA	NA	NA	NA
TNHIGHTGYLNTVTMSPNGSLCASGGK	1.04e-14	1	PGOHUM_ENST00000506742.2_CTC-329H14.1_ORF3_4	chr5	108120860	108120940	+	121	novelpep [2 or more mismatch to known protein]	novelpep (map to known protein with more than 2 mismatched aa)	No	chr5:108785159-108785239	ENSP00000421838.1|ENST00000509535.5|ENSG00000204628.11|OTTHUMG00000163380.14|OTTHUMT00000373354.1|CTC-338M12.12-031|RACK1|138	KLKTNH	TNHIGHTGYLNTVTVSPDGSLCASGGK	GGKDGQ	92.593	27	27	2	0	0	1	intronic	FER	pseudogene	NA	NA	NA	NA	NA	NA	NA	NA	NA	NA	NA	NA	NA	NA	NA	NA	NA	NA	0.921651	1.27527	1.05453	0.938054	0.658113
NDPPMEAAGFTAQVIILNHPVQISAGYAPVMDCHMAHTACK	5.3e-20	4	PGOHUM_ENST00000445363.1_AC010240.2_ORF3_11	chr5	132279433	132279555	+	122	novelpep [2 or more mismatch to known protein]	novelpep (map to known protein with more than 2 mismatched aa)	No	chr5:132943741-132943863	sp|Q5VTE0|EF1A3_HUMAN	DSKNDP	NDPPMEAAGFTAQVIILNHPGQISAGYAPVLDCHMAHIACK	ACKFAE	92.683	41	41	3	0	1	0	intronic	AFF4	pseudogene	NA	NA	NA	NA	NA	NA	NA	NA	NA	NA	NA	NA	NA	NA	NA	NA	NA	NA	1.01467	1.254	1.37463	1.07752	1.17955
ALEMENSQLCK	8.84e-16	45	Fusion_transcript_DB249980.1_ORF3_3	chr5	137117899	137117931	-	123	novelpep [2 or more mismatch to known protein]	novelpep (map to known protein with more than 2 mismatched aa)	No	chr5:137782210-137782242	ENSP00000316042.4|ENST00000314940.6|ENSG00000177733.6|OTTHUMG00000129156.2|OTTHUMT00000251221.2|AC005213.3-001|HNRNPA0|305	M	MENSQLCK	LCKLFI	100	11	8	0	0	0	1	intergenic	HNRNPA0(dist=27860),NPY6R(dist=18983)	intergenic	NA	NA	NA	NA	NA	NA	NA	NA	NA	1.09449	1.08646	1.16658	1.13329	1.19318	1.14365	1.02572	1.69958	0.789439	NA	NA	NA	NA	NA
MVSIPDLVIHPPR	3.78e-13	1	lnc-NR3C1-1:1_ORF3_4	chr5	142910551	142910589	-	124	novelpep [2 or more mismatch to known protein]	novelpep (map to known protein with more than 2 mismatched aa)	No	chr5:143530986-143531024	ENSP00000442307.2|ENST00000541398.5|ENSG00000203734.11|OTTHUMG00000015679.7|-|ECT2L-205|ECT2L|904	VTKMLS	MLSLPELLLYPSR	PSRRFE	46.154	13	13	7	0	0	0	intergenic	NR3C1(dist=95474),MIR5197(dist=148874)	intergenic	NA	NA	NA	NA	NA	NA	NA	NA	NA	NA	NA	NA	NA	NA	NA	NA	NA	NA	NA	NA	NA	NA	NA
SLDTDSIIAEVK	9.38e-16	8	PGOHUM_ENST00000515599.1_KRT8P48_ORF3_9	chr5	146086388	146086423	-	125	1 mismatch to known protein	map to known protein with 1 aa mismatch	No	chr5:146706825-146706860	ENSP00000447402.1|ENST00000546897.5|ENSG00000170421.12|OTTHUMG00000169881.7|OTTHUMT00000406390.1|RP11-153F5.5-003|KRT8|483	NSRSLD	SLDMDSIIAEVK	EVKAQY	91.667	12	12	1	0	1	1	intronic	PPP2R2B	pseudogene	NA	NA	NA	NA	NA	NA	NA	NA	NA	0.919199	1.04616	0.314873	0.528291	0.610056	0.173334	0.241371	0.207704	0.330722	NA	NA	NA	NA	NA
IHTGEKPYDCGACGK	1.67e-16	2	PGOHUM_ENST00000520773.1_ZNF300P1_ORF1_20	chr5	150324379	150324423	-	126	novelpep [2 or more mismatch to known protein]	novelpep (map to known protein with more than 2 mismatched aa)	No	chr5:150944817-150944861	ENSP00000397178.2|ENST00000446148.6|ENSG00000145908.12|OTTHUMG00000130076.2|-|ZNF300-205|ZNF300|620	LEKIHN	IHNGVIPFDDNQCG	QCGNVF	50	15	14	7	0	0	0	ncRNA_intronic	ZNF300P1	pseudogene	NA	NA	NA	NA	NA	NA	NA	NA	NA	NA	NA	NA	NA	NA	NA	NA	NA	NA	1.68016	1.06457	1.78692	1.0853	1.51979
ALANVNIGSLICNVGAGGPALAAGAAPAGGPAPSIAAASAEEK	1.75e-25	12	lnc-GLRA1-2:1_ORF1_5	chr5	151145526	151145654	-	127	novelpep [2 or more mismatch to known protein]	novelpep (map to known protein with more than 2 mismatched aa)	No	chr5:151765965-151766093	ENSP00000350437.5|ENST00000357790.5|ENSG00000137818.11|OTTHUMG00000172087.2|OTTHUMT00000345441.2|AC027237.2-002|RPLP1|89	TVTALA	ALANVNIGSLICNV	CNVGAG	100	43	14	0	0	1	0	intergenic	ATOX1(dist=7316),LOC100652758(dist=3828)	intergenic	1.3414	1.25684	1.44744	1.65876	1.82943	1.29872	1.76798	1.47909	1.36734	1.16291	1.23418	0.965702	0.394713	1.23638	1.42664	1.77754	1.45045	1.52829	1.34038	1.33399	1.53799	1.59119	1.17535
AGADLQGGAK	4.09e-14	16	PGOHUM_ENST00000511530.1_GAPDHP71_ORF3_7	chr5	173940625	173940654	+	128	1 mismatch to known protein	map to known protein with 1 aa mismatch	No	chr5:174513622-174513651	ENSP00000478864.1|ENST00000619601.1|ENSG00000111640.14|OTTHUMG00000137379.1|-|GAPDH-211|GAPDH|293	MEKAGA	AGAHLQGGAK	GAKRVI	90	10	10	1	0	0	1	ncRNA_intronic	LINC01411	pseudogene	1.26366	0.866563	0.79598	0.732437	0.725787	0.953963	1.01015	1.10284	0.995542	0.76955	0.869826	0.825304	0.801549	0.762587	1.43994	0.971025	0.774683	0.943024	NA	NA	NA	NA	NA
VIISAPSADAPMFVMDVNHEK	1.51e-20	55	PGOHUM_ENST00000511530.1_GAPDHP71_ORF3_7	chr5	173940658	173940720	+	128	1 mismatch to known protein	map to known protein with 1 aa mismatch	No	chr5:174513655-174513717	ENSP00000380068.1|ENST00000396859.5|ENSG00000111640.14|OTTHUMG00000137379.1|OTTHUMT00000268061.1|AC006064.2-003|GAPDH|335	AKRVII	VIISAPSADAPMFVMGVNHEK	HEKYDN	95.238	21	21	1	0	1	1	ncRNA_intronic	LINC01411	pseudogene	0.913453	0.833751	0.546654	0.77766	0.539332	0.9177	1.16593	1.18819	0.760814	0.822343	0.81277	0.882311	0.55568	0.718467	1.96326	0.842801	0.712514	0.943417	0.862924	1.2291	1.42954	0.918033	0.758781
AEATESAMEK	7.42e-15	32	Fusion_transcript_AV703659.1_ORF1_0	chr5	177415802	177415831	+	129	novelpep (no match to known protein found)	novelpep (no match to known protein found)	No	chr5:177988801-177988830	NA	NA	NA	NA	NA	NA	NA	NA	NA	0	1	intergenic	LOC728554(dist=104533),PROP1(dist=3434)	intergenic	0.607586	0.981125	0.964426	1.57671	0.956927	1.66736	0.919636	1.4901	1.79598	0.929804	1.34957	0.920243	1.28251	1.49838	0.744194	1.18494	2.48809	0.669019	0.959746	1.1284	0.574122	1.02363	1.45953
GNSGGIQPDLLISLTAPK	2.61e-15	3	PGOHUM_ENST00000512891.1_RP11-889L3.4_ORF2_5	chr5	177593379	177593432	+	130	1 mismatch to known protein	map to known protein with 1 aa mismatch	No	chr5:178166378-178166431	sp|Q8NCW5-2|NNRE_HUMAN	VEKGNA	GNAGGIQPDLLISLTAPK	APKKSA	94.444	18	18	1	0	1	0	intergenic	NHP2(dist=12418),GMCL1P1(dist=18132)	pseudogene	NA	NA	NA	NA	NA	NA	NA	NA	NA	NA	NA	NA	NA	NA	NA	NA	NA	NA	0.86339	1.85918	1.05738	0.975859	1.58113
IALESEGRPEASLCPSR	6.99e-18	1	chr5_179260217_179260267_+	chr5	179260217	179260267	+	131	novelpep [2 or more mismatch to known protein]	novelpep (map to known protein with more than 2 mismatched aa)	No	chr5:179833217-179833267	ENSP00000353944.5|ENST00000360718.5|ENSG00000161011.19|OTTHUMG00000150643.79|OTTHUMT00000319345.1|AC008393.2-002|SQSTM1|356	MRKIAL	IALESEGRPEEQM	EQMESD	76.923	17	13	3	0	0	0	exonic-intronic	SQSTM1,SQSTM1	exon_extension	NA	NA	NA	NA	NA	NA	NA	NA	NA	0.816236	0.874338	0.955519	0.764188	0.900364	0.923039	1.67373	1.18288	0.832914	NA	NA	NA	NA	NA
GHYTEGAELVDSVLGVGGGR	2.73e-19	7	Fusion_transcript_AW498865.1_ORF1_1	chr6	3171531	3171590	-	132	novelpep [2 or more mismatch to known protein]	novelpep (map to known protein with more than 2 mismatched aa)	No	chr6:3171297-3171356	ENSP00000451560.1|ENST00000556922.1|ENSG00000198211.8|OTTHUMG00000171162.2|OTTHUMT00000412002.1|RP11-566K11.2-001|RP11-566K11.2|797	WAKGHY	GHYTEGAELVDSVLDV	LDVVRK	93.75	20	16	1	0	1	1	intergenic	TUBB2A(dist=13748),LOC100507194(dist=11521)	intergenic	NA	NA	NA	NA	NA	NA	NA	NA	NA	NA	NA	NA	NA	NA	NA	NA	NA	NA	0.761914	1.1484	1.07813	0.993041	0.908682
GLIDGVVEADIVEALQEFGLISYVMVMSK	3.85e-16	4	PGOHUM_ENST00000421896.1_HNRNPLP1_ORF1_0	chr6	7482687	7482773	-	133	novelpep [2 or more mismatch to known protein]	novelpep (map to known protein with more than 2 mismatched aa)	No	chr6:7482454-7482540	ENSP00000472150.1|ENST00000600233.5|ENSG00000104824.16|OTTHUMG00000182612.2|OTTHUMT00000462684.2|AC008982.1-015|HNRNPL|220	HIRGLI	GLIDGVVEADLVEALQEFGPISYVVVMPK	MPKKRQ	86.207	29	29	4	0	1	0	intergenic	RIOK1(dist=64417),DSP(dist=59183)	pseudogene	NA	NA	NA	NA	NA	NA	NA	NA	NA	NA	NA	NA	NA	NA	NA	NA	NA	NA	1.09317	1.03689	0.749288	1.16806	1.25214
YIAVGYVDDTQFVR	5.39e-14	1	lnc-HLA-A-3:1_ORF1_1	chr6	29894499	29894540	+	134	1 mismatch to known protein	map to known protein with 1 aa mismatch	No	chr6:29926722-29926763	ENSP00000390282.2	EPRFIA	FIAVGYVDDTQFVR	FVRFDS	92.857	14	14	1	0	0	0	ncRNA_exonic	HCG4B	ncRNA	NA	NA	NA	NA	NA	NA	NA	NA	NA	NA	NA	NA	NA	NA	NA	NA	NA	NA	NA	NA	NA	NA	NA
FIAVGYVDDTEFVR	1.59e-13	1	PGOHUM_ENST00000482052.1_HLA-L_ORF3_0	chr6	30227654	30227695	+	135	1 mismatch to known protein	map to known protein with 1 aa mismatch	No	chr6:30259877-30259918	ENSP00000431347.1	EPRFIA	FIAVGYVDDTQFVR	FVRFDS	92.857	14	14	1	0	0	1	ncRNA_intronic	HCG17,HLA-L	pseudogene	NA	NA	NA	NA	NA	NA	NA	NA	NA	NA	NA	NA	NA	NA	NA	NA	NA	NA	NA	NA	NA	NA	NA
AEPTEQGTGMAK	1.7e-16	2	Fusion_transcript_DC411231.1_ORF1_2	chr6	31795700	31795736	+	136	novelpep [2 or more mismatch to known protein]	novelpep (map to known protein with more than 2 mismatched aa)	No	chr6:31827923-31827959	ENSP00000439156.2|ENST00000542601.6|ENSG00000105664.10|OTTHUMG00000169318.3|OTTHUMT00000403456.1|AC003107.3-007|COMP|724	YSGPTH	PTHQGVGLA	GLAFAK	66.667	12	9	3	0	0	0	UTR5-exonic	HSPA1B(NM_005346:c.-28del-),HSPA1B	5'UTR	NA	NA	NA	NA	NA	NA	NA	NA	NA	NA	NA	NA	NA	NA	NA	NA	NA	NA	NA	NA	NA	NA	NA
HPKPEVLGSSADGALLVSLDGLR	1.79e-25	5	chr6_32055224_32055292_-	chr6	32055224	32055292	-	137	novelpep [2 or more mismatch to known protein]	novelpep (map to known protein with more than 2 mismatched aa)	No	chr6:32087447-32087515	ENSP00000480067.1|ENST00000613214.4|ENSG00000168477.18|OTTHUMG00000031088.10|-|TNXB-209|TNXB|1545	LQRQVL	QVLGSSADGALLVSLDGLR	GLRGQF	94.737	23	19	1	0	1	1	intronic	TNXB	intronic	NA	NA	NA	NA	NA	NA	NA	NA	NA	NA	NA	NA	NA	NA	NA	NA	NA	NA	0.243051	1.12805	0.835987	0.990379	0.253654
DSNQGIYGLSPEGVDR	2.5e-18	6	chr6_32055308_32055355_-	chr6	32055308	32055355	-	137	novelpep [2 or more mismatch to known protein]	novelpep (map to known protein with more than 2 mismatched aa)	No	chr6:32087531-32087578	ENSP00000353544.3|ENST00000360380.7|ENSG00000123473.15|OTTHUMG00000007851.4|OTTHUMT00000021649.2|RP1-18D14.8-001|STIL|1287	MSFANV	ANVGMSGLSPNGVD	GVDLSM	64.286	16	14	5	0	0	1	intronic	TNXB	intronic	NA	NA	NA	NA	NA	NA	NA	NA	NA	1.23359	1.41008	1.18419	1.78405	0.457019	0.309264	0.348831	0.116635	2.16203	0.683222	0.776416	1.94845	0.549906	0.609824
IPIHNEDINITYDELVLMMQR	1.86e-13	1	lnc-DNAH8-9:1_ORF1_0	chr6	38555168	38555230	+	138	novelpep [2 or more mismatch to known protein]	novelpep (map to known protein with more than 2 mismatched aa)	No	chr6:38587392-38587454	ENSP00000240851.4|ENST00000240851.8|ENSG00000114354.13|OTTHUMG00000159085.3|OTTHUMT00000353242.1|RP11-398O21.3-001|TFG|400	IRRIPI	IPIHNEDI--TYDELVLMMQR	MQRVFR	90.476	21	21	0	2	0	0	intronic	BTBD9	intronic	NA	NA	NA	NA	NA	NA	NA	NA	NA	NA	NA	NA	NA	NA	NA	NA	NA	NA	1.00241	1.00126	1.52449	0.764079	1.34858
DSYVGDQAQSK	3.21e-16	51	PGOHUM_ENST00000457622.1_ACTG1P9_ORF2_11	chr6	46172863	46172895	+	139	1 mismatch to known protein	map to known protein with 1 aa mismatch	No	chr6:46205126-46205158	ENSP00000386857.1|ENST00000409624.1|ENSG00000163017.13|OTTHUMG00000129813.5|OTTHUMT00000328086.1|AC073046.2-002|ACTG2|376	GQKDSY	DSYVGDEAQSK	QSKRGI	90.909	11	11	1	0	0	0	intergenic	ENPP5(dist=34116),RCAN2(dist=15604)	pseudogene	NA	NA	NA	NA	NA	NA	NA	NA	NA	1.8026	0.810775	1.24615	1.58213	0.880226	1.4816	1.24441	0.993093	0.929408	NA	NA	NA	NA	NA
LPQGLPTEENMSNTCLK	2.61e-20	6	chr6_56894673_56894723_+	chr6	56894673	56894723	+	140	1 mismatch to known protein	map to known protein with 1 aa mismatch	ENSP00000386752|121-152|#rs1044575:A130T	chr6:57029875-57029925	ENSP00000390891.1|ENST00000424491.5|ENSG00000241962.9|OTTHUMG00000186049.1|OTTHUMT00000472129.1|RP11-111H13.1-001|RP11-111H13.1|191	PLKLPQ	LPQGLPAEENMSNTCLK	CLKSTG	94.118	17	17	1	0	1	1	intergenic	BEND6(dist=2531),KIAA1586(dist=16657)	intergenic	NA	NA	NA	NA	NA	NA	NA	NA	NA	NA	NA	NA	NA	NA	NA	NA	NA	NA	1.54797	2.29847	0.53443	1.86806	1.88668
YEVSVIPEYFSGPGTPLTGNAATEEGR	1.02e-18	1	chr6_75887374_75887454_-	chr6	75887374	75887454	-	141	novelpep [2 or more mismatch to known protein]	novelpep (map to known protein with more than 2 mismatched aa)	No	chr6:75177658-75177738	ENSP00000325146.8|ENST00000322507.12|ENSG00000111799.20|OTTHUMG00000015051.7|OTTHUMT00000041249.3|RP1-238D15.1-001|COL12A1|3063	QTTYDI	YDITVLPIYKMGEGKLRQGSGTT	GTTASR	34.783	27	23	15	0	1	0	intronic-exonic	COL12A1,COL12A1	exon_extension	NA	NA	NA	NA	NA	NA	NA	NA	NA	NA	NA	NA	NA	NA	NA	NA	NA	NA	NA	NA	NA	NA	NA
VIISAPSADPPMFTMGVNHEK	1.14e-13	3	PGOHUM_ENST00000405405.2_GAPDHP63_ORF1_0	chr6	80663312	80663374	-	142	novelpep [2 or more mismatch to known protein]	novelpep (map to known protein with more than 2 mismatched aa)	No	chr6:79953595-79953657	ENSP00000380065.1|ENST00000396856.5|ENSG00000111640.14|OTTHUMG00000137379.1|OTTHUMT00000268062.1|AC006064.2-004|GAPDH|260	AKRVII	VIISAPSADAPMFVMGVNHEK	HEKYDN	90.476	21	21	2	0	1	1	intergenic	ELOVL4(dist=5997),TTK(dist=51010)	pseudogene	NA	NA	NA	NA	NA	NA	NA	NA	NA	NA	NA	NA	NA	NA	NA	NA	NA	NA	NA	NA	NA	NA	NA
VDIIAINDPFIDLSYMVYMFQYDPTHGK	3.05e-14	1	PGOHUM_ENST00000405405.2_GAPDHP63_ORF1_0	chr6	80663564	80663647	-	142	novelpep [2 or more mismatch to known protein]	novelpep (map to known protein with more than 2 mismatched aa)	No	chr6:79953847-79953930	ENSP00000380068.1|ENST00000396859.5|ENSG00000111640.14|OTTHUMG00000137379.1|OTTHUMT00000268061.1|AC006064.2-003|GAPDH|335	SGKVDI	VDIVAINDPFIDLNYMVYMFQYDSTHGK	HGKFHG	89.286	28	28	3	0	1	0	intergenic	ELOVL4(dist=6249),TTK(dist=50758)	pseudogene	NA	NA	NA	NA	NA	NA	NA	NA	NA	NA	NA	NA	NA	NA	NA	NA	NA	NA	NA	NA	NA	NA	NA
NVPHEDICEESDIDGDYR	7.89e-21	2	PGOHUM_ENST00000402742.1_RP11-30P6.1_ORF3_0	chr6	85996014	85996067	+	143	novelpep [2 or more mismatch to known protein]	novelpep (map to known protein with more than 2 mismatched aa)	No	chr6:85286296-85286349	ENSP00000334373.4|ENST00000334256.8|ENSG00000186432.8|OTTHUMG00000159033.2|OTTHUMT00000352960.1|RP11-758B20.2-001|KPNA4|521	LHSPHQ	PHQNVCEQA	EQAVWA	44.444	18	9	5	0	1	0	intergenic	TBX18(dist=522060),NT5E(dist=163288)	pseudogene	NA	NA	NA	NA	NA	NA	NA	NA	NA	NA	NA	NA	NA	NA	NA	NA	NA	NA	NA	NA	NA	NA	NA
CPEALFQPSFLGMESCGIHDTTFNSIMK	6.43e-27	115	PGOHUM_ENST00000403258.1_ACTBP8_ORF2_8	chr6	88985877	88985960	-	144	1 mismatch to known protein	map to known protein with 1 aa mismatch	No	chr6:88276158-88276241	ENSP00000496101.1|ENST00000645576.1|ENSG00000075624.14|OTTHUMG00000023268.11|OTTHUMT00000495152.1|AC006483.1-019|ACTB|309	RFRCPE	CPEALFQPSFLGMESCGIHETTFNSIMK	IMKCDV	96.429	28	28	1	0	1	1	intergenic	CNR1(dist=110110),LOC101928936(dist=249766)	pseudogene	NA	NA	NA	NA	NA	NA	NA	NA	NA	NA	NA	NA	NA	NA	NA	NA	NA	NA	1.51186	1.24431	1.45052	1.37607	0.888303
ALTVPELTPQMFDAK	4.99e-17	4	PGOHUM_ENST00000405796.1_TUBB3P1_ORF3_9	chr6	90012329	90012373	+	145	1 mismatch to known protein	map to known protein with 1 aa mismatch	No	chr6:89302610-89302654	ENSP00000451560.1|ENST00000556922.1|ENSG00000198211.8|OTTHUMG00000171162.2|OTTHUMT00000412002.1|RP11-566K11.2-001|RP11-566K11.2|797	QYRALT	ALTVPELTQQMFDAK	DAKNMM	93.333	15	15	1	0	0	1	intronic	GABRR2	pseudogene	NA	NA	NA	NA	NA	NA	NA	NA	NA	NA	NA	NA	NA	NA	NA	NA	NA	NA	NA	NA	NA	NA	NA
TIAECLAEELINAAK	2.48e-19	15	PGOHUM_ENST00000435100.1_RP3-486I3.4_ORF1_0	chr6	116579733	116579777	-	146	1 mismatch to known protein	map to known protein with 1 aa mismatch	No	chr6:116258570-116258614	ENSP00000470660.1|ENST00000598098.5|ENSG00000083845.8|OTTHUMG00000183530.2|OTTHUMT00000467012.1|CTD-2619J13.11-005|RPS5|134	NIKTIA	TIAECLADELINAAK	AAKGSS	93.333	15	15	1	0	1	1	intergenic	TSPYL4(dist=4472),TSPYL1(dist=16289)	pseudogene	0.799465	0.662654	1.20549	1.40271	1.44263	0.851702	0.903682	1.20007	1.03086	1.10651	1.07106	1.05029	1.17436	1.04829	1.39723	1.35667	1.27275	1.29335	1.19633	1.22885	0.819821	1.35239	1.09949
WSTDDVHISDISLQDYIAVK	1.2e-14	1	PGOHUM_ENST00000435100.1_RP3-486I3.4_ORF1_0	chr6	116580153	116580212	-	146	novelpep [2 or more mismatch to known protein]	novelpep (map to known protein with more than 2 mismatched aa)	No	chr6:116258990-116259049	ENSP00000472985.1|ENST00000596046.1|ENSG00000083845.8|OTTHUMG00000183530.2|OTTHUMT00000467016.1|CTD-2619J13.11-002|RPS5|204	FGKWST	WSTDDVQINDISLQDYIAVK	AVKEKY	90	20	20	2	0	1	0	intergenic	TSPYL4(dist=4892),TSPYL1(dist=15869)	pseudogene	NA	NA	NA	NA	NA	NA	NA	NA	NA	NA	NA	NA	NA	NA	NA	NA	NA	NA	NA	NA	NA	NA	NA
GILGYTEHQIVSSDFNSDTQSSTFDAGAGITLNDHFVK	6.27e-19	9	PGOHUM_ENST00000423411.2_GAPDHP73_ORF3_17	chr6	135940384	135940497	-	147	novelpep [2 or more mismatch to known protein]	novelpep (map to known protein with more than 2 mismatched aa)	No	chr6:135619246-135619359	ENSP00000478864.1|ENST00000619601.1|ENSG00000111640.14|OTTHUMG00000137379.1|-|GAPDH-211|GAPDH|293	PLKGIL	GILGYTEHQVVSSDFNSDTHSSTFDAGAGIALNDHFVK	FVKLIS	92.105	38	38	3	0	0	0	ncRNA_intronic	LINC00271	pseudogene	NA	NA	NA	NA	NA	NA	NA	NA	NA	NA	NA	NA	NA	NA	NA	NA	NA	NA	0.721963	0.946397	1.21005	0.85128	0.72522
CAGDIFGELEGQAAALGHR	6.77e-25	7	chr6_139013689_139013745_-	chr6	139013689	139013745	-	148	novelpep [2 or more mismatch to known protein]	novelpep (map to known protein with more than 2 mismatched aa)	No	chr6:138692552-138692608	ENSP00000442368.1|ENST00000539718.5|ENSG00000161649.12|OTTHUMG00000181796.1|OTTHUMT00000457642.1|RP11-527L4.3-002|CD300LG|307	FSRCSG	CSGTIYAEEEGQETMKG	MKGRVS	47.059	19	17	9	0	1	0	ncRNA_intronic	FLJ46906	ncRNA	1.02692	1.27076	0.706768	1.09943	0.716291	0.774123	1.54854	0.72382	0.418709	0.928496	0.707255	0.841587	0.774288	1.13545	1.43143	0.905128	1.08919	0.858745	0.816755	0.778773	1.72399	0.760721	0.875094
ELDEQMLNVQNK	2.16e-17	16	PGOHUM_ENST00000406999.2_TUBB4BP7_ORF1_11	chr6	153220085	153220120	+	149	1 mismatch to known protein	map to known protein with 1 aa mismatch	No	chr6:152898950-152898985	ENSP00000379672.1|ENST00000396389.5|ENSG00000196230.12|OTTHUMG00000031059.2|OTTHUMT00000257566.1|XXbac-BPG252P9.4-003|TUBB|426	SMKEVD	EVDEQMLNVQNK	QNKNSS	91.667	12	12	1	0	0	1	intergenic	VIP(dist=139183),FBXO5(dist=71573)	pseudogene	1.37567	0.934661	1.27854	1.1517	0.90889	1.0072	0.997026	1.13165	0.814197	1.33998	0.823783	1.25733	1.50361	0.983242	1.49581	1.0734	0.965635	0.972107	1.13513	1.298	1.09862	1.21132	1.06226
TEFLSFMNAELAAFTK	1.9e-17	3	PGOHUM_ENST00000536399.1_AC006483.5_ORF1_0	chr7	5600479	5600526	+	150	1 mismatch to known protein	map to known protein with 1 aa mismatch	No	chr7:5560848-5560895	ENSP00000271638.2|ENST00000271638.2|ENSG00000163191.5|OTTHUMG00000013069.1|OTTHUMT00000036676.1|RP11-353M1.2-001|S100A11|105	LSKTEF	TEFLSFMNTELAAFTK	FTKNQK	93.75	16	16	1	0	1	0	intergenic	ACTB(dist=30247),FSCN1(dist=31957)	pseudogene	NA	NA	NA	NA	NA	NA	NA	NA	NA	NA	NA	NA	NA	NA	NA	NA	NA	NA	1.24575	2.39616	1.80734	1.56718	0.888482
VIISAPSADAPMFVVVMNHEK	1.98e-17	13	PGOHUM_ENST00000434621.2_GAPDHP68_ORF2_1	chr7	9654963	9655025	+	151	novelpep [2 or more mismatch to known protein]	novelpep (map to known protein with more than 2 mismatched aa)	No	chr7:9615333-9615395	ENSP00000380068.1|ENST00000396859.5|ENSG00000111640.14|OTTHUMG00000137379.1|OTTHUMT00000268061.1|AC006064.2-003|GAPDH|335	AKRVII	VIISAPSADAPMFVMGVNHEK	HEKYDN	85.714	21	21	3	0	1	1	intergenic	NXPH1(dist=862370),PER4(dist=18937)	pseudogene	NA	NA	NA	NA	NA	NA	NA	NA	NA	NA	NA	NA	NA	NA	NA	NA	NA	NA	NA	NA	NA	NA	NA
EVTWEVLEGELEK	1.86e-16	1	PGOHUM_ENST00000420252.1_AC013470.6_ORF3_21	chr7	12511877	12511915	+	152	1 mismatch to known protein	map to known protein with 1 aa mismatch	No	chr7:12472251-12472289	ENSP00000386636.1|ENST00000409333.1|ENSG00000138385.15|OTTHUMG00000132212.10|OTTHUMT00000333316.1|AC009967.2-003|SSB|408	RNKEVT	EVTWEVLEGEVEK	VEKEAL	92.308	13	13	1	0	1	0	intergenic	VWDE(dist=68025),SCIN(dist=98326)	pseudogene	NA	NA	NA	NA	NA	NA	NA	NA	NA	NA	NA	NA	NA	NA	NA	NA	NA	NA	NA	NA	NA	NA	NA
VETGVPKPSTVLTFAPVDVTTEVK	2.52e-20	5	PGOHUM_ENST00000429983.1_EEF1A1P27_ORF3_6	chr7	20622246	20622317	+	153	novelpep [2 or more mismatch to known protein]	novelpep (map to known protein with more than 2 mismatched aa)	No	chr7:20582623-20582694	sp|P68104-2|EF1A1_HUMAN	VGRVET	VETGVLKPGMVVTFAPVNVTTEVK	EVKSVE	79.167	24	24	5	0	1	1	intergenic	ITGB8(dist=166864),ABCB5(dist=32999)	pseudogene	NA	NA	NA	NA	NA	NA	NA	NA	NA	NA	NA	NA	NA	NA	NA	NA	NA	NA	1.08118	1.12054	0.843131	1.05246	0.793255
AEATESAMER	9.3e-15	25	Fusion_transcript_CB218604.1_ORF2_0	chr7	26206814	26206843	-	154	novelpep (no match to known protein found)	novelpep (no match to known protein found)	No	chr7:26167194-26167223	NA	NA	NA	NA	NA	NA	NA	NA	NA	0	1	intronic	NFE2L3	intronic	0.51877	1.06034	1.03867	0.80397	1.16552	1.22577	0.802443	1.36312	1.26723	1.22229	1.51933	1.20735	1.49363	1.36757	0.781801	0.874556	1.60968	0.901439	0.847652	1.07864	0.61105	1.19617	1.3457
GASDVGAGEPGPER	1e-18	14	chr7_35076881_35076922_-	chr7	35076881	35076922	-	155	novelpep [2 or more mismatch to known protein]	match to known protein	No	chr7:35037269-35037310	ENSP00000490722.1|ENST00000638088.1|ENSG00000173852.14|OTTHUMG00000154888.4|OTTHUMT00000489047.1|AC004711.3-009|DPY19L1|748	PLRGAS	GASDVGAGEPGPER	PERAPL	100	14	14	0	0	0	1	intronic	DPY19L1	intronic	0.889501	0.899166	0.97054	1.06575	0.931324	1.40934	0.835916	0.703214	1.75859	1.20943	1.76553	1.0452	1.40042	1.34997	1.12236	1.45399	0.662252	0.943144	0.973586	1.40618	0.569362	1.06623	0.751457
CIQSLIAVFQK	9.54e-15	2	PGOHUM_ENST00000467589.1_S100A11P2_ORF1_0	chr7	35208872	35208904	+	156	1 mismatch to known protein	map to known protein with 1 aa mismatch	No	chr7:35169260-35169292	ENSP00000271638.2|ENST00000271638.2|ENSG00000163191.5|OTTHUMG00000013069.1|OTTHUMT00000036676.1|RP11-353M1.2-001|S100A11|105	TERCIE	CIESLIAVFQK	FQKYAG	90.909	11	11	1	0	1	1	ncRNA_intronic	DPY19L2P1	pseudogene	NA	NA	NA	NA	NA	NA	NA	NA	NA	NA	NA	NA	NA	NA	NA	NA	NA	NA	NA	NA	NA	NA	NA
LLEGEESWLESGMQNMSIHTK	2.82e-15	1	PGOHUM_ENST00000423953.1_KRT8P20_ORF1_13	chr7	38695945	38696007	+	157	1 mismatch to known protein	map to known protein with 1 aa mismatch	No	chr7:38656345-38656407	ENSP00000479984.1|ENST00000622375.4|ENSG00000128881.16|OTTHUMG00000175802.4|-|TTBK2-208|TTBK2|1649	YRKLLE	LLEGEESWLESGMQNMSIHMK	HMKTTS	95.238	21	21	1	0	1	1	intergenic	AMPH(dist=24778),FAM183B(dist=29001)	pseudogene	NA	NA	NA	NA	NA	NA	NA	NA	NA	NA	NA	NA	NA	NA	NA	NA	NA	NA	1.27486	0.7655	4.98236	0.429006	0.917232
TDDYLDQPCCETINR	1.59e-13	2	PGOHUM_ENST00000429312.1_GDI2P1_ORF1_4	chr7	48942867	48942911	-	158	1 mismatch to known protein	map to known protein with 1 aa mismatch	No	chr7:48903271-48903315	ENSP00000401733.1|ENST00000456041.5|ENSG00000057608.16|OTTHUMG00000017607.9|OTTHUMT00000046584.7|RP11-318E3.2-005|GDI2|263	LYRTDD	TDDYLDQPCYETINR	INRIKL	93.333	15	15	1	0	0	1	intergenic	ABCA13(dist=255776),CDC14C(dist=21290)	pseudogene	NA	NA	NA	NA	NA	NA	NA	NA	NA	NA	NA	NA	NA	NA	NA	NA	NA	NA	NA	NA	NA	NA	NA
EAESCDCLQGFQLTHSLDWDTGSGIGTLLMSK	2.22e-25	2	PGOHUM_ENST00000416519.1_TUBBP6_ORF3_2	chr7	55713678	55713773	+	159	novelpep [2 or more mismatch to known protein]	novelpep (map to known protein with more than 2 mismatched aa)	No	chr7:55645985-55646080	ENSP00000341289.4|ENST00000340384.4|ENSG00000188229.5|OTTHUMG00000131783.2|OTTHUMT00000254715.1|RP13-122B23.2-001|TUBB4B|445	VRKEAE	EAESCDCLQGFQLTH	LTHSLG	100	32	15	0	0	1	0	intergenic	VOPP1(dist=73478),FKBP9P1(dist=35089)	pseudogene	NA	NA	NA	NA	NA	NA	NA	NA	NA	NA	NA	NA	NA	NA	NA	NA	NA	NA	0.91915	0.845692	0.892964	0.891893	0.905063
SLAATDHEPTDAR	2.29e-17	18	lnc-AC006455.1-8:1_ORF1_0	chr7	62669603	62669641	+	160	novelpep [2 or more mismatch to known protein]	novelpep (map to known protein with more than 2 mismatched aa)	No	chr7:63209225-63209263	ENSP00000265162.5|ENST00000265162.9|ENSG00000138792.9|OTTHUMG00000132546.3|OTTHUMT00000255747.2|AC017068.1-001|ENPEP|957	QVKSIV	SIVATDHEPTDAR	DARKSF	84.615	13	13	2	0	0	1	intergenic	NONE(dist=NONE),ZNF733P(dist=82067)	intergenic	0.458533	0.739167	0.735145	1.06147	1.06828	1.01536	1.43293	0.557645	1.09111	0.800835	1.45417	1.14817	1.10389	1.26697	2.05775	0.546939	0.861168	0.771961	1.52645	1.02213	0.973505	0.76777	1.64251
NLIPAANTGESK	1.1e-13	2	PGOHUM_ENST00000453697.1_RP11-321E8.1_ORF3_2	chr7	63894561	63894596	+	161	1 mismatch to known protein	map to known protein with 1 aa mismatch	No	chr7:64434183-64434218	ENSP00000264335.8|ENST00000264335.12|ENSG00000108953.16|OTTHUMG00000134316.6|OTTHUMT00000259354.3|AC032044.5-001|YWHAE|255	LDKHLI	HLIPAANTGESK	ESKVFY	91.667	12	12	1	0	0	0	ncRNA_exonic	YWHAEP1	pseudogene	NA	NA	NA	NA	NA	NA	NA	NA	NA	NA	NA	NA	NA	NA	NA	NA	NA	NA	NA	NA	NA	NA	NA
AAAAEVEAEGGGGGGGGK	1.11e-22	13	chr7_65338305_65338358_+	chr7	65338305	65338358	+	162	novelpep (no match to known protein found)	novelpep (no match to known protein found)	No	chr7:65873318-65873371	NA	NA	NA	NA	NA	NA	NA	NA	NA	0	1	UTR5	VKORC1L1(NM_173517:c.-54del-,NM_001284342:c.-54del-)	5'UTR	0.661077	0.663128	0.915133	0.695642	1.15934	1.08517	1.15442	0.923951	1.39741	1.04778	1.1644	0.723686	0.637582	1.08766	1.32824	0.851758	0.767897	0.682598	NA	NA	NA	NA	NA
SAAEPSAPHFSEQTSR	5.44e-18	1	chr7_75931967_75932014_+	chr7	75931967	75932014	+	163	novelpep [2 or more mismatch to known protein]	novelpep (map to known protein with more than 2 mismatched aa)	No	chr7:76302650-76302697	ENSP00000453848.1|ENST00000559193.5|ENSG00000104133.14|OTTHUMG00000131199.4|OTTHUMT00000415732.1|AC009996.3-003|SPG11|779	IRESYS	SYSEPQSKHFSEQ	SEQLLN	61.538	16	13	5	0	0	0	UTR5	HSPB1(NM_001540:c.-63del-)	5'UTR	NA	NA	NA	NA	NA	NA	NA	NA	NA	NA	NA	NA	NA	NA	NA	NA	NA	NA	NA	NA	NA	NA	NA
VDEFPLCGHMVSDEYELLSSEALEAVR	1.35e-21	3	lnc-GNAT3-6:1_ORF1_1	chr7	79726349	79726429	-	164	novelpep [2 or more mismatch to known protein]	novelpep (map to known protein with more than 2 mismatched aa)	No	chr7:80097033-80097113	ENSP00000395025.1|ENST00000458500.5|ENSG00000147403.16|OTTHUMG00000033189.13|OTTHUMT00000127775.5|XX-FW83563B9.1-009|RPL10|181	KAKVDE	VDEFPLCGHMVSDEYEQLSSEALEAAR	AARICA	92.593	27	27	2	0	1	0	intergenic	MIR548M(dist=325743),GNAI1(dist=37791)	intergenic	NA	NA	NA	NA	NA	NA	NA	NA	NA	NA	NA	NA	NA	NA	NA	NA	NA	NA	NA	NA	NA	NA	NA
QTQTFTTYSDKPSMSLPR	3.3e-15	1	PGOHUM_ENST00000454171.1_HSPA8P16_ORF2_19	chr7	84658411	84658464	+	165	novelpep [2 or more mismatch to known protein]	novelpep (map to known protein with more than 2 mismatched aa)	No	chr7:85029095-85029148	ENSP00000247207.6|ENST00000247207.6|ENSG00000126803.9|OTTHUMG00000141311.4|-|HSPA2-201|HSPA2|639	PTKQTQ	QTQTFTTYSDNQSSVL	SVLVQV	75	18	16	4	0	1	0	intronic	SEMA3D	pseudogene	NA	NA	NA	NA	NA	NA	NA	NA	NA	NA	NA	NA	NA	NA	NA	NA	NA	NA	NA	NA	NA	NA	NA
AIEQADLLQEVR	3.74e-15	1	chr7_100802448_100802483_+	chr7	100802448	100802483	+	166	1 mismatch to known protein	map to known protein with 1 aa mismatch	No	chr7:101159167-101159202	ENSP00000389474.1|ENST00000450644.1|ENSG00000182287.14|OTTHUMG00000021186.2|OTTHUMT00000055896.1|GS1-45N23.2-004|AP1S2|146	VLKAIE	AIEQADLLQEPR	EPRHEY	91.667	12	12	1	0	0	0	exonic-intronic	AP1S1,AP1S1	exon_extension	NA	NA	NA	NA	NA	NA	NA	NA	NA	0.730828	0.658547	0.680786	0.845643	0.887257	1.15808	0.844978	0.798286	0.880535	NA	NA	NA	NA	NA
TCTTVAFTQVSLEDK	2.62e-14	1	lnc-IMMP2L-5:1_ORF2_3	chr7	111611437	111611481	-	167	novelpep [2 or more mismatch to known protein]	novelpep (map to known protein with more than 2 mismatched aa)	No	chr7:111971382-111971426	ENSP00000361076.3|ENST00000323345.10|ENSG00000148303.16|OTTHUMG00000020864.2|OTTHUMT00000054869.1|RP11-244N20.10-009|RPL7A|266	HRKTCT	TCTTVAFTQVNSEDK	EDKGAL	86.667	15	15	2	0	0	1	intronic	DOCK4	intronic	NA	NA	NA	NA	NA	NA	NA	NA	NA	NA	NA	NA	NA	NA	NA	NA	NA	NA	1.71701	1.81786	0.86558	1.8306	1.5347
IGYNPDTVEFVPISSWNGDNMLEPSANMPWFK	2.03e-14	4	PGOHUM_ENST00000475365.1_EEF1A1P10_ORF2_2	chr7	144345032	144345127	-	168	novelpep [2 or more mismatch to known protein]	novelpep (map to known protein with more than 2 mismatched aa)	No	chr7:144647939-144648034	ENSP00000479609.1|ENST00000610520.4|ENSG00000156508.17|OTTHUMG00000015031.6|-|EEF1A1-210|EEF1A1|441	IKKIGY	IGYNPDTVAFVPISGWNGDNMLEPSANMPWFK	WFKGWK	93.75	32	32	2	0	1	0	intronic	TPK1	pseudogene	0.840478	0.712474	0.598824	1.14575	0.830231	0.970653	0.894484	0.743379	1.04663	NA	NA	NA	NA	NA	NA	NA	NA	NA	NA	NA	NA	NA	NA
LVDISYGGENGFNQATELSTEVLSEVK	3.26e-14	1	PGOHUM_ENST00000478788.1_ETF1P2_ORF1_9	chr7	151199999	151200079	+	169	novelpep [2 or more mismatch to known protein]	novelpep (map to known protein with more than 2 mismatched aa)	No	chr7:151502913-151502993	ENSP00000353741.5|ENST00000360541.9|ENSG00000120705.12|OTTHUMG00000129199.5|OTTHUMT00000251276.2|AC106753.7-001|ETF1|437	VLKLVD	LVDISYGGENGFNQAIELSTEVLSNVK	NVKFIQ	92.593	27	27	2	0	1	0	intronic	RHEB	pseudogene	NA	NA	NA	NA	NA	NA	NA	NA	NA	NA	NA	NA	NA	NA	NA	NA	NA	NA	0.923474	0.929046	0.849543	0.986651	0.937308
EESEADPEAEQK	4.02e-13	1	lnc-UBE3C-5:1_ORF2_15	chr7	156858056	156858091	+	170	novelpep [2 or more mismatch to known protein]	novelpep (map to known protein with more than 2 mismatched aa)	No	chr7:157065362-157065397	ENSP00000465387.1|ENST00000587955.1|ENSG00000132004.12|OTTHUMG00000150152.3|OTTHUMT00000450779.2|AC018761.10-003|FBXW9|478	SDPESE	ESETDPDAQAK	QAKAYV	63.636	12	11	4	0	0	0	intergenic	MNX1-AS1(dist=48938),UBE3C(dist=73599)	intergenic	NA	NA	NA	NA	NA	NA	NA	NA	NA	NA	NA	NA	NA	NA	NA	NA	NA	NA	NA	NA	NA	NA	NA
IMQSSSEVGYDTMLGDVVNMVEK	2.62e-19	5	lnc-DEFB105A-1:1_ORF3_24	chr8	7748681	7748749	-	171	novelpep [2 or more mismatch to known protein]	novelpep (map to known protein with more than 2 mismatched aa)	No	chr8:7891159-7891227	ENSP00000340019.2|ENST00000345042.6|ENSG00000144381.16|OTTHUMG00000154463.4|-|HSPD1-201|HSPD1|573	VEKIMQ	IMQSSSEVGYDAMAGDFVNMVEK	VEKGII	86.957	23	23	3	0	1	0	intergenic	DEFB103B(dist=8501),DEFB4A(dist=3406)	intergenic	1.30629	1.13053	1.12048	1.66171	1.89992	1.08928	1.18164	0.892612	1.09347	1.1009	0.924692	0.699894	0.921814	0.797219	1.61562	1.15781	1.14631	1.25175	NA	NA	NA	NA	NA
IVNDDQSFYADIYMEDGLINK	1.38e-21	6	lnc-BNIP3L-3:1_ORF1_0	chr8	26439515	26441319	+	172	novelpep [2 or more mismatch to known protein]	novelpep (map to known protein with more than 2 mismatched aa)	No	chr8:26581999-26583803	ENSP00000427954.1|ENST00000493789.6|ENSG00000092964.17|OTTHUMG00000099439.7|OTTHUMT00000376102.3|AC015564.1-007|DPYSL2|170	GGKIVN	IVNDDQSFYADIYMEDGLIKQ	IKQIGE	90.476	21	21	2	0	1	1	exonic	DPYSL2	exonic.Alt.ORF	1.11854	0.858553	0.793872	0.679622	0.652207	1.15875	1.1498	0.829682	1.0933	NA	NA	NA	NA	NA	NA	NA	NA	NA	1.33767	1.46024	0.919631	1.13604	0.399472
VSDTVIESYNATLSVHQLVENTDETYCIDNEALYDICFR	1.34e-15	2	PGOHUM_ENST00000518096.1_TUBBP1_ORF1_2	chr8	30210046	30210162	+	173	novelpep [2 or more mismatch to known protein]	novelpep (map to known protein with more than 2 mismatched aa)	No	chr8:30352530-30352646	ENSP00000472481.1|ENST00000594276.5|ENSG00000104833.11|OTTHUMG00000181829.4|OTTHUMT00000457844.4|CTD-2396E7.4-010|TUBB4A|155	SPKVSD	VSDTVVEPYNATLSVHQLVENTDETYCIDNEALYDICFR	CFRTLK	94.872	39	39	2	0	1	1	intergenic	MIR548O2(dist=101833),RBPMS-AS1(dist=29589)	pseudogene	NA	NA	NA	NA	NA	NA	NA	NA	NA	NA	NA	NA	NA	NA	NA	NA	NA	NA	1.67919	1.18442	1.07831	1.43156	0.892179
DHGGGEAAGQQLGAPAQQELPR	9.39e-25	1	chr8_41166359_41166424_-	chr8	41166359	41166424	-	174	novelpep [2 or more mismatch to known protein]	novelpep (map to known protein with more than 2 mismatched aa)	No	chr8:41308840-41308905	sp|O14617-4|AP3D1_HUMAN	QPPGSE	GSEEAAGEPVQNGAPEEEQLP	QLPPES	52.381	22	19	8	2	1	0	exonic	SFRP1	exonic.Alt.ORF	1.24561	0.396706	1.40162	1.76962	4.95478	1.7236	2.26089	1.35683	1.90348	NA	NA	NA	NA	NA	NA	NA	NA	NA	NA	NA	NA	NA	NA
HLEINPNHPIVEMLQQK	1.16e-13	2	PGOHUM_ENST00000518337.1_RP11-956J14.2_ORF1_1	chr8	74128401	74128451	-	175	novelpep [2 or more mismatch to known protein]	novelpep (map to known protein with more than 2 mismatched aa)	No	chr8:73216166-73216216	ENSP00000360609.1|ENST00000371554.2|ENSG00000096384.19|OTTHUMG00000014761.7|OTTHUMT00000040730.1|RP1-302G2.1-005|HSP90AB1|724	AKKHLE	HLEINPDHPIVETLRQK	RQKAEA	82.353	17	17	3	0	1	0	intergenic	SBSPON(dist=122894),C8orf89(dist=25258)	pseudogene	4.12282	0.340393	0.587877	2.8683	0.508406	0.339658	1.18261	0.202317	0.194782	0.326575	0.333886	0.285365	0.439302	0.288514	2.5204	0.368721	0.854599	0.69572	NA	NA	NA	NA	NA
QDYNQDSEAAINR	4.22e-15	2	PGOHUM_ENST00000517577.2_FTH1P11_ORF3_0	chr8	82434397	82434435	-	176	novelpep [2 or more mismatch to known protein]	novelpep (map to known protein with more than 2 mismatched aa)	No	chr8:81522162-81522200	ENSP00000434403.1|ENST00000534180.1|ENSG00000167996.15|OTTHUMG00000166217.5|OTTHUMT00000388524.1|RP11-810P12.3-002|FTH1|50	QVRQNY	QNYHQDSEAAINR	INRQIN	84.615	13	13	2	0	0	1	intergenic	FABP4(dist=38924),FABP12(dist=2884)	pseudogene	NA	NA	NA	NA	NA	NA	NA	NA	NA	NA	NA	NA	NA	NA	NA	NA	NA	NA	NA	NA	NA	NA	NA
TDITYPSGFMNVISIDK	1.83e-14	1	lnc-AC023632.1-5:1_ORF2_5	chr8	95365368	95365418	+	177	novelpep [2 or more mismatch to known protein]	novelpep (map to known protein with more than 2 mismatched aa)	No	chr8:94353140-94353190	ENSP00000362744.4|ENST00000316084.9|ENSG00000198034.10|OTTHUMG00000021813.3|OTTHUMT00000057188.1|AL135749.1-001|RPS4X|263	KVRTDI	TDITYPAGFMDVISIDK	IDKTGE	88.235	17	17	2	0	1	1	intergenic	GEM(dist=90821),RAD54B(dist=18820)	intergenic	1.10202	0.636473	1.13828	1.23678	1.51651	1.02294	1.16071	1.2636	0.870711	NA	NA	NA	NA	NA	NA	NA	NA	NA	NA	NA	NA	NA	NA
GILGYTEHQVVSSDFNSDTHSSTFDAGAAIALSDHFVK	9.62e-24	19	lnc-SNX31-1:3_ORF1_12	chr8	101563024	101563137	-	178	novelpep [2 or more mismatch to known protein]	novelpep (map to known protein with more than 2 mismatched aa)	No	chr8:100550796-100550909	ENSP00000380065.1|ENST00000396856.5|ENSG00000111640.14|OTTHUMG00000137379.1|OTTHUMT00000268062.1|AC006064.2-004|GAPDH|260	PLKGIL	GILGYTEHQVVSSDFNSDTHSSTFDAGAGIALNDHFVK	FVKLIS	94.737	38	38	2	0	1	1	intronic	ANKRD46	intronic	1.24425	1.39401	0.963517	0.870318	0.862309	1.04538	1.83613	0.883491	1.00942	0.409524	0.591168	0.718049	0.343414	0.816962	1.0598	0.636487	0.347668	0.773613	0.882232	0.780544	2.04575	0.75034	0.738674
NVFDEAILASLEPPELK	3.66e-15	3	lnc-LY6E-3:2_ORF1_4	chr8	144077825	144077875	+	179	novelpep [2 or more mismatch to known protein]	novelpep (map to known protein with more than 2 mismatched aa)	No	chr8:142996408-142996458	ENSP00000341072.3|ENST00000344548.7|ENSG00000070831.15|OTTHUMG00000002753.5|OTTHUMT00000007787.2|RP1-224A6.5-001|CDC42|191	GLKNVF	NVFDEAILAALEPPEPK	EPKKSR	88.235	17	17	2	0	0	0	ncRNA_exonic	CDC42P3	pseudogene	NA	NA	NA	NA	NA	NA	NA	NA	NA	NA	NA	NA	NA	NA	NA	NA	NA	NA	1.08883	1.25634	1.00551	1.45692	1.06619
IVEPYISWGYPNLK	2.34e-15	10	lnc-AL365202.1-1:1_ORF3_0	chr9	3364689	3364730	-	180	1 mismatch to known protein	map to known protein with 1 aa mismatch	No	chr9:3364689-3364730	ENSP00000339795.2|ENST00000352983.6|ENSG00000147604.13|OTTHUMG00000134312.4|OTTHUMT00000259287.1|AC111149.2-001|RPL7|248	MLRIVE	IVEPYIAWGYPNLK	NLKSVN	92.857	14	14	1	0	0	1	intronic	RFX3	intronic	NA	NA	NA	NA	NA	NA	NA	NA	NA	NA	NA	NA	NA	NA	NA	NA	NA	NA	0.787904	0.885383	0.849265	0.827195	0.749627
FIELHGQGSSSGK	1.98e-13	1	lnc-KDM4C-13:1_ORF2_9	chr9	6663684	6663722	+	181	novelpep [2 or more mismatch to known protein]	novelpep (map to known protein with more than 2 mismatched aa)	No	chr9:6663684-6663722	ENSP00000426466.1|ENST00000510993.1|ENSG00000145425.9|OTTHUMG00000161445.3|OTTHUMT00000364966.2|RP11-372K14.1-010|RPS3A|223	LGKLME	LMELHGEGSSSGK	SGKATG	76.923	13	13	3	0	0	0	intergenic	GLDC(dist=17992),KDM4C(dist=57179)	intergenic	1.90121	2.48744	1.18186	0.984445	0.811183	1.01361	1.60631	1.69782	1.47784	NA	NA	NA	NA	NA	NA	NA	NA	NA	NA	NA	NA	NA	NA
LCYVALAFEQEMAMAASSSSLEK	6.18e-14	6	PGOHUM_ENST00000446382.2_RP11-390F4.8_ORF2_3	chr9	6835096	6835164	+	182	novelpep [2 or more mismatch to known protein]	map to known protein with 1 aa mismatch	No	chr9:6835096-6835164	ENSP00000392718.2|ENST00000451531.6|ENSG00000196834.11|OTTHUMG00000153925.3|OTTHUMT00000333222.2|AC013269.1-001|POTEI|1075	KEKLCY	LCYVALDFEQEMAMAASSSSLEK	LEKSYE	95.652	23	23	1	0	1	1	intronic	KDM4C	pseudogene	1.36004	1.46776	0.801682	2.31757	0.489106	0.873057	0.954712	0.46874	0.998948	NA	NA	NA	NA	NA	NA	NA	NA	NA	1.33099	1.16284	0.869171	1.30876	0.68164
DLYANTLLSGGTTMYPSVANR	3.46e-14	4	PGOHUM_ENST00000446382.2_RP11-390F4.8_ORF2_3	chr9	6835324	6835386	+	182	novelpep [2 or more mismatch to known protein]	novelpep (map to known protein with more than 2 mismatched aa)	No	chr9:6835324-6835386	ENSP00000493648.1|ENST00000644774.1|ENSG00000184009.10|OTTHUMG00000177955.8|OTTHUMT00000439922.4|RP13-766D20.3-003|ACTG1|375	IRKDLY	DLYANTVLSGGTTMYPGIADR	ADRMQK	80.952	21	21	4	0	1	1	intronic	KDM4C	pseudogene	NA	NA	NA	NA	NA	NA	NA	NA	NA	NA	NA	NA	NA	NA	NA	NA	NA	NA	NA	NA	NA	NA	NA
GFAFVTFDDHNSVDK	1.12e-21	8	PGOHUM_ENST00000440352.2_HNRNPA1P14_ORF2_2	chr9	91025895	91025939	-	183	1 mismatch to known protein	map to known protein with 1 aa mismatch	No	chr9:88410980-88411024	ENSP00000448117.1|ENST00000551702.5|ENSG00000135486.17|OTTHUMG00000169702.4|OTTHUMT00000405737.1|RP11-968A15.3-019|HNRNPA1|145	KKRGFA	GFAFVTFDDHDSVDK	VDKIVI	93.333	15	15	1	0	0	0	intronic	SPIN1	pseudogene	NA	NA	NA	NA	NA	NA	NA	NA	NA	0.949379	0.857739	0.890261	1.21335	0.838122	1.12693	0.91377	1.49355	0.853362	0.92864	1.22329	0.927141	1.26324	1.32973
APAAAMGVQGFQDYIEK	7.11e-24	13	chr9_96214183_96214233_+	chr9	96214183	96214233	+	184	novelpep [2 or more mismatch to known protein]	novelpep (map to known protein with more than 2 mismatched aa)	No	chr9:93451901-93451951	ENSP00000364538.3|ENST00000375389.7|ENSG00000048828.16|OTTHUMG00000020252.2|OTTHUMT00000053161.2|RP11-30L4.6-005|FAM120A|628	M	MGVQGFQDYIEK	IEKHCP	100	17	12	0	0	0	1	UTR5-exonic	FAM120A(NM_014612:c.-15del-,NM_001286723:c.-15del-,NM_001286724:c.-15del-,NM_001286722:c.-15del-),FAM120A	5'UTR	0.618323	0.833561	0.974921	0.703893	1.40666	1.23703	0.581537	1.14322	1.22624	1.24534	1.62317	1.19129	1.0494	1.31278	0.99441	1.00353	0.902681	0.826885	1.2	1.0459	0.807128	1.29341	1.37963
LVINGNPITIFQ	9.49e-15	1	chr9_103738150_103738185_+	chr9	103738150	103738185	+	185	novelpep [map to known protein but with no trypsin site]	match to known protein	No	chr9:100975868-100975903	ENSP00000478864.1|ENST00000619601.1|ENSG00000111640.14|OTTHUMG00000137379.1|-|GAPDH-211|GAPDH|293	NGKLVI	LVINGNPITIFQ	IFQERD	100	12	12	0	0	0	0	intergenic	MURC(dist=387481),LPPR1(dist=52881)	intergenic	NA	NA	NA	NA	NA	NA	NA	NA	NA	0.812013	0.731043	0.507095	0.214089	0.504728	1.82442	0.769392	0.946303	1.13288	NA	NA	NA	NA	NA
GPVEGYEEDEQFLR	6.38e-18	3	lnc-BAAT-1:1_ORF2_4	chr9	104118880	104118921	-	186	novelpep [2 or more mismatch to known protein]	novelpep (map to known protein with more than 2 mismatched aa)	No	chr9:101356598-101356639	ENSP00000440437.1|ENST00000539854.1|ENSG00000173113.6|OTTHUMG00000167848.4|OTTHUMT00000396600.1|RP11-783K16.11-002|TRMT112|106	VPKGPV	GPVEGYEENEEFLR	FLRTMH	85.714	14	14	2	0	0	1	intergenic	LPPR1(dist=31463),BAAT(dist=3819)	intergenic	1.42466	1.07872	1.12486	1.05788	1.02509	1.23328	1.05087	1.10012	1.40061	0.944307	0.892978	1.34017	1.19332	1.14746	0.962626	1.04012	1.14533	1.15041	NA	NA	NA	NA	NA
AAAGGAPHIGFVGEPPPYAPPDPK	9.73e-24	2	chr9_134430186_134430257_+	chr9	134430186	134430257	+	187	novelpep [2 or more mismatch to known protein]	match to known protein	No	chr9:131554799-131554870	ENSP00000490857.1|ENST00000636672.1|ENSG00000283526.1|OTTHUMG00000191656.1|OTTHUMT00000489145.1|RP11-40A7.2-001|RP11-40A7.2|263	VSKAAA	AAAGGAPHIGFVGEPPPYAPPDPK	DPKAAP	100	24	24	0	0	0	0	intergenic	UCK1(dist=23524),RAPGEF1(dist=21971)	intergenic	NA	NA	NA	NA	NA	NA	NA	NA	NA	NA	NA	NA	NA	NA	NA	NA	NA	NA	0.563242	0.710439	1.43959	0.893763	1.68941
AEAGEHAAGAGQPAEPAR	3.45e-16	2	lnc-C9orf172-1:1_ORF1_4	chr9	139694537	139694590	+	188	novelpep [2 or more mismatch to known protein]	novelpep (map to known protein with more than 2 mismatched aa)	No	chr9:136800085-136800138	sp|Q8WZ42-5|TITIN_HUMAN	SLTEEQ	EEQAGPGEPAAP	AAPYFI	58.333	18	12	5	0	0	0	exonic	CCDC183	exonic.Alt.ORF	1.58097	1.84567	1.76491	1.93942	0.897551	0.908744	1.05333	2.4166	1.10995	NA	NA	NA	NA	NA	NA	NA	NA	NA	NA	NA	NA	NA	NA
KPSAGDDFDLGDAVVDGENDDPRPPNPPKPMPNPNPENQNER	7.77e-24	3	Fusion_transcript_BE938392.1_ORF3_1	chrX	2645698	2645823	+	329	novelpep [2 or more mismatch to known protein]	novelpep (map to known protein with more than 2 mismatched aa)	No	chrX:2727657-2727782	ENSP00000370588.3|ENST00000381192.9_PAR_Y|ENSG00000002586.19_PAR_Y|OTTHUMG00000021073.11|OTTHUMT00000055624.2|GS1-546D14.1-001|CD99|185	IPKKPS	KPSAGDDFDLGDAVVDGENDDPRPPNPPK	PPKPMP	100	42	29	0	0	1	0	intronic	CD99	intronic	NA	NA	NA	NA	NA	NA	NA	NA	NA	NA	NA	NA	NA	NA	NA	NA	NA	NA	1.64795	1.32723	2.3685	1.85804	1.28004
VEEVLEEEEQEYVVEK	1.02e-20	1	PGOHUM00000241201_ORF1_0	chrX	17118366	17118413	-	330	novelpep [2 or more mismatch to known protein]	novelpep (map to known protein with more than 2 mismatched aa)	No	chrX:17100243-17100290	ENSP00000452964.1|ENST00000281581.5|ENSG00000151838.11|OTTHUMG00000171096.2|-|CCDC175-201|CCDC175|828	IQEAEE	AEELMEKERAEYLIRK	IRKQEL	43.75	16	16	9	0	1	1	intronic	REPS2	pseudogene	NA	NA	NA	NA	NA	NA	NA	NA	NA	1.13919	1.37563	0.860191	1.1842	1.30748	1.14957	1.20458	1.21231	1.38605	NA	NA	NA	NA	NA
LVQEIAQDFK	4.48e-14	1	PGOHUM_ENST00000416765.1_RP1-22N22.1_ORF1_0	chrX	28677350	28677379	-	331	1 mismatch to known protein	map to known protein with 1 aa mismatch	No	chrX:28659233-28659262	ENSP00000468484.1|ENST00000587171.1|ENSG00000132475.10|OTTHUMG00000179842.3|OTTHUMT00000448509.2|RP11-552F3.2-009|H3F3B|151	FQRLVR	LVREIAQDFK	DFKTDL	90	10	10	1	0	0	0	intronic	IL1RAPL1	pseudogene	NA	NA	NA	NA	NA	NA	NA	NA	NA	0.63853	0.716127	0.646948	0.698934	1.17051	0.824477	1.02901	0.639204	1.53263	NA	NA	NA	NA	NA
VDIVAINDPFIDLNYMVYMFQYDSTHSK	2.08e-24	6	PGOHUM_ENST00000452570.1_GAPDHP1_ORF1_0	chrX	39647226	39647309	-	332	1 mismatch to known protein	map to known protein with 1 aa mismatch	No	chrX:39787972-39788055	ENSP00000380068.1|ENST00000396859.5|ENSG00000111640.14|OTTHUMG00000137379.1|OTTHUMT00000268061.1|AC006064.2-003|GAPDH|335	SGKVDI	VDIVAINDPFIDLNYMVYMFQYDSTHGK	HGKFHG	96.429	28	28	1	0	1	0	intergenic	MIR3937(dist=126651),BCOR(dist=263273)	pseudogene	NA	NA	NA	NA	NA	NA	NA	NA	NA	NA	NA	NA	NA	NA	NA	NA	NA	NA	NA	NA	NA	NA	NA
ELQSQISNTSVVLSMDNSR	6.7e-21	7	lnc-CXorf36-3:1_ORF3_3	chrX	45492221	45492277	-	333	novelpep [1 mismatch to known protein but with no trypsin site]	map to known protein with 1 aa mismatch	No	chrX:45632976-45633032	ENSP00000492421.1|ENST00000638501.1|ENSG00000135480.15|OTTHUMG00000169580.1|-|KRT7-214|KRT7|132	ELTELQ	ELQSQISDTSVVLSMDNSR	NSRSLD	94.737	19	19	1	0	1	1	intergenic	LINC01204(dist=105737),LOC392452(dist=98356)	intergenic	NA	NA	NA	NA	NA	NA	NA	NA	NA	NA	NA	NA	NA	NA	NA	NA	NA	NA	NA	NA	NA	NA	NA
LEGLTDQINFLR	7.98e-16	16	lnc-CXorf36-3:1_ORF3_3	chrX	45492302	45492337	-	333	1 mismatch to known protein	map to known protein with 1 aa mismatch	No	chrX:45633057-45633092	ENSP00000447881.1|ENST00000546826.5|ENSG00000170421.12|OTTHUMG00000169881.7|OTTHUMT00000406394.2|RP11-153F5.5-013|KRT8|273	ESRLEG	LEGLTDEINFLR	FLRQLY	91.667	12	12	1	0	0	1	intergenic	LINC01204(dist=105818),LOC392452(dist=98275)	intergenic	0.807563	1.50141	1.20126	0.645173	0.905722	1.22489	0.871432	3.43143	1.38441	NA	NA	NA	NA	NA	NA	NA	NA	NA	0.624528	0.816871	1.3611	0.772339	0.838465
LCYITLDFEQEMATAASSSSLEK	3.89e-17	1	PGOHUM_ENST00000417985.1_ACTBP1_ORF1_7	chrX	46147859	46147927	-	334	novelpep [2 or more mismatch to known protein]	novelpep (map to known protein with more than 2 mismatched aa)	No	chrX:46288424-46288492	ENSP00000494185.1|ENST00000647275.1|ENSG00000075624.14|OTTHUMG00000023268.11|OTTHUMT00000324029.2|AC006483.1-011|ACTB|157	KEKLCY	LCYVALDFEQEMATAASSSSLEK	LEKSYE	91.304	23	23	2	0	1	1	intergenic	LOC401585(dist=436939),LINC01186(dist=37500)	pseudogene	NA	NA	NA	NA	NA	NA	NA	NA	NA	NA	NA	NA	NA	NA	NA	NA	NA	NA	NA	NA	NA	NA	NA
TTGTGACGEQEEK	3.57e-18	3	chrX_47078379_47078417_+	chrX	47078379	47078417	+	335	novelpep [2 or more mismatch to known protein]	novelpep (map to known protein with more than 2 mismatched aa)	No	chrX:47218980-47219018	ENSP00000386087.1|ENST00000405598.5|ENSG00000183765.20|OTTHUMG00000151023.23|OTTHUMT00000321150.1|RP11-436C9.2-005|CHEK2|543	MSKTLG	TLGSGACGE	CGEVKL	77.778	13	9	2	0	0	0	UTR5	CDK16(NM_006201:c.-4578del-)	5'UTR	NA	NA	NA	NA	NA	NA	NA	NA	NA	NA	NA	NA	NA	NA	NA	NA	NA	NA	2.99035	1.25485	0.831921	1.48535	1.29371
DDTIYEDEDIK	4.01e-16	1	PGOHUM_ENST00000421129.1_UQCRBP1_ORF1_0	chrX	56763876	56763908	-	336	1 mismatch to known protein	map to known protein with 1 aa mismatch	No	chrX:56737443-56737475	ENSP00000430560.1|ENST00000523920.1|ENSG00000156467.9|OTTHUMG00000164711.2|OTTHUMT00000379870.2|KB-1043D8.5-009|UQCRB|161	LMRDDT	DDTIYEDEDVK	DVKEAI	90.909	11	11	1	0	0	1	ncRNA_exonic	UQCRBP1	pseudogene	0.998254	1.07239	1.22857	1.0893	1.02429	0.962754	0.835747	1.85481	1.12136	NA	NA	NA	NA	NA	NA	NA	NA	NA	NA	NA	NA	NA	NA
LSQLEAALQR	4.88e-13	2	PGOHUM_ENST00000453110.1_KRT8P17_ORF3_21	chrX	58012172	58012201	+	337	1 mismatch to known protein	map to known protein with 1 aa mismatch	No	chrX:57985738-57985767	ENSP00000447402.1|ENST00000546897.5|ENSG00000170421.12|OTTHUMG00000169881.7|OTTHUMT00000406390.1|RP11-153F5.5-003|KRT8|483	NAKLSE	LSELEAALQR	LQRAKQ	90	10	10	1	0	0	1	intergenic	ZXDA(dist=75105),NONE(dist=NONE)	pseudogene	NA	NA	NA	NA	NA	NA	NA	NA	NA	NA	NA	NA	NA	NA	NA	NA	NA	NA	NA	NA	NA	NA	NA
SPPYTAFLGNLSYDMTEESIK	7.09e-17	2	PGOHUM_ENST00000438308.1_EIF4BP9_ORF1_0	chrX	65295860	65295922	-	338	novelpep [2 or more mismatch to known protein]	novelpep (map to known protein with more than 2 mismatched aa)	No	chrX:66076018-66076080	ENSP00000448365.1|ENST00000550704.5|ENSG00000063046.17|OTTHUMG00000169570.7|OTTHUMT00000405307.1|RP11-983P16.1-013|EIF4B|227	LPKSPP	SPPYTAFLGNLPYDVTEESIK	SIKEFF	90.476	21	21	2	0	1	0	intergenic	VSIG4(dist=35893),HEPH(dist=86531)	pseudogene	NA	NA	NA	NA	NA	NA	NA	NA	NA	NA	NA	NA	NA	NA	NA	NA	NA	NA	NA	NA	NA	NA	NA
MGLDCGPESSK	5.2e-14	2	PGOHUM_ENST00000426382.2_RP11-516A11.1_ORF3_8	chrX	67290651	67290683	-	339	novelpep [map to known protein but with no trypsin site]	match to known protein	ENSP00000305995|292-332|#rs192939731:N321S	chrX:68070809-68070841	ENSP00000362413.4|ENST00000373316.4|ENSG00000102144.14|OTTHUMG00000021888.2|OTTHUMT00000057310.2|RP4-570L12.1-001|PGK1|417	AGWMGL	MGLDCGPESSK	SSKKYA	100	11	11	0	0	0	1	intronic	OPHN1	pseudogene	NA	NA	NA	NA	NA	NA	NA	NA	NA	NA	NA	NA	NA	NA	NA	NA	NA	NA	NA	NA	NA	NA	NA
YGENCVYLHGDSCDMYGPQVLHPMDTAQR	6.14e-17	1	PGOHUM_ENST00000445263.2_MKRN5P_ORF2_3	chrX	73381580	73381666	-	340	novelpep [2 or more mismatch to known protein]	novelpep (map to known protein with more than 2 mismatched aa)	No	chrX:74161745-74161831	sp|Q9UHC7-3|MKRN1_HUMAN	ECRYGE	YGENCVYLHGDSCDMCGLQVLHPMDAAQR	AQRSQH	89.655	29	29	3	0	1	0	ncRNA_intronic	FTX	pseudogene	NA	NA	NA	NA	NA	NA	NA	NA	NA	NA	NA	NA	NA	NA	NA	NA	NA	NA	NA	NA	NA	NA	NA
GFGFVTYDTVGEMDAAMNARPHK	1.41e-13	2	lnc-RLIM-5:1_ORF2_2	chrX	73693548	73693616	-	341	novelpep [2 or more mismatch to known protein]	novelpep (map to known protein with more than 2 mismatched aa)	No	chrX:74473713-74473781	ENSP00000448917.1|ENST00000550994.1|ENSG00000135486.17|OTTHUMG00000169702.4|OTTHUMT00000405740.1|RP11-968A15.3-014|HNRNPA1|113	RSRGFG	GFGFVTYATVEEVDAAMNARPHK	PHKVDG	86.957	23	23	3	0	1	0	intronic	SLC16A2	intronic	1.00703	1.41155	0.732975	0.891979	0.65911	1.04885	1.22814	0.820381	0.705231	NA	NA	NA	NA	NA	NA	NA	NA	NA	NA	NA	NA	NA	NA
GEMMDLQHGSLFLK	1.59e-13	1	PGOHUM_ENST00000456969.2_LDHBP2_ORF1_0	chrX	75556023	75556064	-	342	1 mismatch to known protein	map to known protein with 1 aa mismatch	No	chrX:76335624-76335665	ENSP00000440161.1|ENST00000543445.5|ENSG00000134333.13|OTTHUMG00000167721.3|OTTHUMT00000395876.2|AC084117.2-013|LDHA|156	KLKGEM	GEMMDLQHGSLFLR	FLRTPK	92.857	14	14	1	0	1	0	intergenic	PBDC1(dist=157878),MAGEE1(dist=92023)	pseudogene	NA	NA	NA	NA	NA	NA	NA	NA	NA	NA	NA	NA	NA	NA	NA	NA	NA	NA	NA	NA	NA	NA	NA
VEVTEFENIK	1.31e-14	3	PGOHUM_ENST00000455717.2_SETP4_ORF1_2	chrX	84010510	84010539	+	343	1 mismatch to known protein	map to known protein with 1 aa mismatch	No	chrX:84755502-84755531	ENSP00000483053.1|ENST00000485873.2|ENSG00000230667.5|OTTHUMG00000010287.4|OTTHUMT00000028367.4|RP4-621B10.3-001|SETSIP|292	LTKVEV	VEVTEFEDIK	DIKSGY	90	10	10	1	0	1	0	intergenic	HDX(dist=253023),UBE2DNL(dist=178647)	pseudogene	NA	NA	NA	NA	NA	NA	NA	NA	NA	NA	NA	NA	NA	NA	NA	NA	NA	NA	1.16874	1.60119	1.12925	1.33712	0.9832
HSLPLEPMMPMDQSSMHSDHAQTVIPYNPSSHESLDQVGEEK	1.5e-16	9	lnc-ARMCX6-4:1_ORF1_4	chrX	100793565	100793690	-	344	novelpep [2 or more mismatch to known protein]	novelpep (map to known protein with more than 2 mismatched aa)	No	chrX:101538578-101538703	ENSP00000295797.4|ENST00000295797.4|ENSG00000163558.12|OTTHUMG00000150214.4|OTTHUMT00000316866.3|AC073288.1-001|PRKCI|596	CGRHSL	HSLPQEPVMPMDQSSMHSDHAQTVIPYNPSSHESLDQVGEEK	EEKEAM	95.238	42	42	2	0	1	1	intergenic	NONE(dist=NONE),ARMCX1(dist=11949)	intergenic	NA	NA	NA	NA	NA	NA	NA	NA	NA	NA	NA	NA	NA	NA	NA	NA	NA	NA	1.19736	1.46088	1.27055	1.03743	1.61152
SGHEDTGNPGLGFLFHELQEGDNAK	1.75e-26	13	lnc-AKAP14-1:3_ORF1_0	chrX	119125032	119125337	+	345	novelpep [2 or more mismatch to known protein]	novelpep (map to known protein with more than 2 mismatched aa)	No	chrX:119991069-119991374	ENSP00000363110.1|ENST00000373998.5|ENSG00000147130.14|OTTHUMG00000021799.1|OTTHUMT00000057153.1|AL590762.12-001|ZMYM3|1358	AYIYTK	YTKTGSPGPELLFHEGQQ	GQQKRF	50	25	18	9	0	1	0	intergenic	NKAP(dist=47297),RHOXF2B(dist=81197)	intergenic	0.0533488	0.0576539	0.037476	0.0366803	0.0574413	0.0487746	0.0875357	0.0708439	0.0743447	0.335148	9.50448	0.121083	1.30539	0.377327	0.483334	0.376663	0.423062	0.448335	0.213456	0.250878	0.673009	0.197944	0.25759
AVGTLVTEAGGDEEK	2.2e-20	12	lnc-AKAP14-1:3_ORF1_0	chrX	119125338	119125382	+	345	novelpep [2 or more mismatch to known protein]	novelpep (map to known protein with more than 2 mismatched aa)	No	chrX:119991375-119991419	ENSP00000415056.2|ENST00000458580.6|ENSG00000178997.11|OTTHUMG00000130232.4|OTTHUMT00000418943.1|AC022408.1-002|EXD1|572	PKKLVT	LVTETAGKEEK	EEKVKG	72.727	15	11	3	0	0	0	intergenic	NKAP(dist=47603),RHOXF2B(dist=80891)	intergenic	0.0808861	0.108685	0.0836912	0.0605593	0.0813266	0.108611	0.136468	0.106593	0.139122	0.238207	14.0655	0	1.21367	0.104249	0.200401	0.106307	0.142864	0.0806513	0.0910675	0.0873889	0.163153	0.0963455	0.0903542
SKPEQGAGAEEESHFCAGAADPTIK	9.17e-27	1	lnc-AKAP14-1:3_ORF1_0	chrX	119125392	119125466	+	345	novelpep [2 or more mismatch to known protein]	novelpep (map to known protein with more than 2 mismatched aa)	No	chrX:119991429-119991503	ENSP00000450488.1|ENST00000555278.5|ENSG00000140009.18|OTTHUMG00000141306.4|OTTHUMT00000412157.1|AL161756.3-012|ESR2|481	NRCASP	ASPVTGPGSKRDAHFCAVCSD	CSDYAS	38.095	25	21	13	0	0	0	intergenic	NKAP(dist=47657),RHOXF2B(dist=80837)	intergenic	NA	NA	NA	NA	NA	NA	NA	NA	NA	NA	NA	NA	NA	NA	NA	NA	NA	NA	NA	NA	NA	NA	NA
GGGDQEPSQQQPEASSPGLLR	1.13e-21	5	lnc-AKAP14-1:3_ORF1_0	chrX	119125482	119125544	+	345	novelpep [2 or more mismatch to known protein]	novelpep (map to known protein with more than 2 mismatched aa)	No	chrX:119991519-119991581	ENSP00000420194.1|ENST00000498619.4|ENSG00000036828.16|OTTHUMG00000159491.5|OTTHUMT00000355762.3|RP11-79M2.1-002|CASR|1088	GPVGGD	GGDQRPEVEDPEELSPALV	ALVVSS	52.632	21	19	9	0	0	0	intergenic	NKAP(dist=47747),RHOXF2B(dist=80747)	intergenic	NA	NA	NA	NA	NA	NA	NA	NA	NA	0.322645	10.2411	0.196618	1.24775	0.366171	0.459704	0.250629	0.401105	0.256241	0.00977098	0.0198569	0.167056	0.0264084	0.0240735
GVPQIEVTFDTNSNGILNVSAVDK	3.86e-18	4	PGOHUM_ENST00000425843.1_HSPA8P1_ORF1_11	chrX	120337393	120337464	-	346	novelpep [2 or more mismatch to known protein]	novelpep (map to known protein with more than 2 mismatched aa)	No	chrX:121203539-121203610	ENSP00000435019.1|ENST00000526686.1|ENSG00000109971.13|OTTHUMG00000166030.2|OTTHUMT00000387525.2|RP11-762B21.4-028|HSPA8|150	APRGVP	GVPQIEVTFDIDANGILNVSAVDK	VDKSTG	87.5	24	24	3	0	0	0	intergenic	GLUD2(dist=153597),MIR3672(dist=167433)	pseudogene	NA	NA	NA	NA	NA	NA	NA	NA	NA	NA	NA	NA	NA	NA	NA	NA	NA	NA	NA	NA	NA	NA	NA
NSSYFVQWIPNNMK	2.07e-13	2	PGOHUM_ENST00000450755.1_TUBB4AP1_ORF3_8	chrX	122696500	122696541	+	347	novelpep [2 or more mismatch to known protein]	novelpep (map to known protein with more than 2 mismatched aa)	No	chrX:123562649-123562690	ENSP00000451560.1|ENST00000556922.1|ENSG00000198211.8|OTTHUMG00000171162.2|OTTHUMT00000412002.1|RP11-566K11.2-001|RP11-566K11.2|797	QSKNSS	NSSYFVEWIPNNVK	NVKVAV	85.714	14	14	2	0	0	1	intergenic	GRIA3(dist=71734),THOC2(dist=37912)	pseudogene	1.10218	0.415582	0.9235	1.00081	0.878199	0.836499	1.00445	0.928576	0.936622	1.38531	1.26019	1.16791	0.782876	1.38014	1.76307	1.1626	1.233	1.29551	NA	NA	NA	NA	NA
LDGLTDEINFLR	1.17e-14	2	PGOHUM_ENST00000434750.1_KRT8P8_ORF1_0	chrX	151648685	151648720	+	348	novelpep [1 mismatch to known protein but with no trypsin site]	map to known protein with 1 aa mismatch	No	chrX:152480213-152480248	ENSP00000449404.1|ENST00000552150.5|ENSG00000170421.12|OTTHUMG00000169881.7|OTTHUMT00000406391.1|RP11-153F5.5-004|KRT8|511	ESRLEG	LEGLTDEINFLR	FLRQLY	91.667	12	12	1	0	0	1	intergenic	GABRA3(dist=28854),GABRQ(dist=157952)	pseudogene	NA	NA	NA	NA	NA	NA	NA	NA	NA	NA	NA	NA	NA	NA	NA	NA	NA	NA	NA	NA	NA	NA	NA
LQAAATLTEVANGIESLGVVSR	2.34e-22	5	chrX_153217031_153217096_-	chrX	153217031	153217096	-	349	novelpep [2 or more mismatch to known protein]	novelpep (map to known protein with more than 2 mismatched aa)	No	chrX:153951580-153951645	ENSP00000399589.1|ENST00000444191.5|ENSG00000172534.13|OTTHUMG00000024222.5|OTTHUMT00000280573.1|U52112.6-004|HCFC1|611	PAKLQA	LQAAATLTEVANGIESLGV	LGVKPD	100	22	19	0	0	1	0	intronic-exonic	HCFC1,HCFC1	exon_extension	NA	NA	NA	NA	NA	NA	NA	NA	NA	NA	NA	NA	NA	NA	NA	NA	NA	NA	1.04002	0.982737	2.15683	0.949804	1.3918
LNSNTQVVLLSATMPSDMLEVIK	3.63e-15	4	PGOHUM_ENST00000422633.1_EIF4A1P2_ORF1_1	chrY	5206331	5206399	-	350	novelpep [2 or more mismatch to known protein]	novelpep (map to known protein with more than 2 mismatched aa)	No	chrY:5338290-5338358	ENSP00000463067.1|ENST00000578754.5|ENSG00000161960.14|OTTHUMG00000108149.15|OTTHUMT00000441307.2|AC016876.3-023|EIF4A1|117	FQKLNS	LNSNTQVVLLSATMPSDVLEVTK	VTKKFM	91.304	23	23	2	0	1	0	intronic	PCDH11Y	pseudogene	NA	NA	NA	NA	NA	NA	NA	NA	NA	0.745013	0.493051	0.486393	0.345082	0.714628	0.950711	0.512498	1.22712	0.68242	NA	NA	NA	NA	NA
LIVQLTVLEPMEKPIFHDPISEK	4.24e-21	8	chrY_14107190_14107258_+	chrY	14107190	14107258	+	351	1 mismatch to known protein	map to known protein with 1 aa mismatch	ENSP00000370505|2522-2551|#rs1726208:L2531V	chrY:11986484-11986552	ENSP00000217939.5|ENST00000217939.6|ENSG00000101825.7|OTTHUMG00000021083.2|OTTHUMT00000055655.2|GS1-536K7.2-001|MXRA5|2828	EARLIL	LILQLTVLEPMEKPIFHDPISEK	SEKITA	95.652	23	23	1	0	1	0	intergenic	NONE(dist=NONE),GYG2P1(dist=410725)	intergenic	1.55502	0.462558	0.794007	0.386696	0.812627	0.956432	1.13692	0.545735	1.12836	1.06261	0.675242	0.631671	0.740164	0.741459	2.57042	1.09776	0.828311	0.875403	0.554681	0.46693	0.380557	0.385862	0.234015
QEYDESGPYIVHHK	2.29e-13	1	PGOHUM_ENST00000415776.1_ACTG1P2_ORF1_2	chrY	19868890	19868931	-	352	novelpep [2 or more mismatch to known protein]	novelpep (map to known protein with more than 2 mismatched aa)	No	chrY:17757010-17757051	ENSP00000495059.1|ENST00000464611.1|ENSG00000075624.14|OTTHUMG00000023268.11|OTTHUMT00000324086.2|AC006483.1-013|ACTB|79	ISKQEY	QEYDESGPSIVHRK	KCF	85.714	14	14	2	0	1	0	intergenic	FAM224A(dist=177537),XKRY(dist=11970)	pseudogene	2.31392	0.36834	0.594127	1.13365	0.707683	0.54481	1.01754	0.539135	0.320405	NA	NA	NA	NA	NA	NA	NA	NA	NA	NA	NA	NA	NA	NA
[truncated: 50 more columns]

## Sheet: SAAV
Identification of single amino acid variants (SAAVs) from the 45 breast tumors																		SpectrumAI verification													TMT intensity
Peptide sequence	Position of amino acid substitution	Matched protein(s)	Peptide sequence with modificationns	Peptide length	Fragmentation Method	Precursor m/z	IsotopeError	Precursor Error (ppm)	Charge	DeNovoScore	MSGFScore	SpecEValue	EValue	SAAV Only - Peptide FDR	SpectraFile	TMT set	ScanNum	status	ions_support	support_ions	sum.supportions.intensity	flanking_ions_support	flanking_ions	sum.flanking.ions.intensity	matched_ions	sum.matchedions.intensity	sum.fragmentions.intensity	maxintensity	average_intensity	median_intensity	126	127N	127C	128N	128C	129N	129C	130N	130C	131
NDYATMLLDSTEIDQDTINR	8	CanProVar_cs18237_COL6A2_P221L_missense_8(pre=-,post=-)	+229,163NDYATM+15,995LLDSTEIDQDTINR	20	HCD	859.08	2	-1.94183	3	118	79	4.42628e-17	8.41446e-09	0	HJOSLO2U_20140703_TMTpool1_300ugIPG3-10_7of15ul_fr02.mzML	1	12360	checked	YES	y13,b11,	21065.5	YES	b7,y13,b8,y12	168031	y2_,y1,y2,b1,y3,b2,y4,y5,b3,b4,y6,y13,b5,b11,y7,b6,y8,b7,y9,y10,y11,y12	4.11054e+06	1.59958e+07	663426	23115.3	6691.93	25576.2	18032.6	25670.8	13177.1	15384.2	26996.5	23534.4	52255.2	38103.9	26168.4
NDYATMLLDSTEIDQDTINR	8	CanProVar_cs18237_COL6A2_P221L_missense_8(pre=-,post=-)	+229,163NDYATM+15,995LLDSTEIDQDTINR	20	HCD	858.74	1	-8.43666	3	129	95	2.53467e-18	4.81847e-10	0	HJOSLO2U_20140703_TMTpool2_300ugIPG3-10_7of15ul_fr02.mzML	2	11888	checked	YES	b11,	18059.8	YES	b7,y13,b8,y12	172655	y2_,y1,y2,b1,y3,b2,y4,y10,y5,b3,b4,y6,b5,b11,y7,b6,y8,b7,y9,y11,y12	3.99059e+06	1.51633e+07	670834	23292.4	6560.73	17264.1	20343.3	27051.2	44856.1	22081.9	21282.5	16752	16168.6	41868.4	17486.4
NDYATMLLDSTEIDQDTINR	8	CanProVar_cs18237_COL6A2_P221L_missense_8(pre=-,post=-)	+229,163NDYATM+15,995LLDSTEIDQDTINR	20	HCD	858.74	1	-8.43666	3	123	90	8.10806e-18	1.54136e-09	0	HJOSLO2U_20140703_TMTpool2_300ugIPG3-10_7of15ul_fr01.mzML	2	11433	checked	YES	b11,	6408.99	YES	b7,y13,b8,y12	109399	y2_,y1,y2,b1,y3,b2,y4,y5,b3,b4,y6,b5,b11,y7,b6,y8,b7,y9,y10,y11,y12	2.37195e+06	8.48327e+06	367239	16932.7	5766.21	8737.71	8366.91	9896.43	16077.4	12134.3	10257.7	9776.97	8717.32	20363.1	8866.25
HIADLAGNSEVILPMPAFNVINGGSHAGNK	15	CanProVar_cs25835_ENO1_V147M_missense_15(pre=-,post=-)	+229.163HIADLAGNSEVILPMPAFNVINGGSHAGNK+229.163	30	HCD	1167.63	-1	3.11745	3	234	137	3.16301e-18	6.37319e-10	0	HJOSLO2U_QEHF_20150417_TMT_pool3_300ugIPG3-10_7of15ul_fr39.mzML	3	39379	checked	YES	b18,y17,	11775.6	YES	b14,y16,b15,y15	4501.18	b1,y1,b2,y3,b3,y4,b4,b5,b6,y15,b7,b8,y9,b9,b18,b10,b11,b12,b13,y17	257236	2.16522e+06	65167.1	4646.4	1497.44	19747.5	26034.9	15874.4	26037.6	22260.1	22353.4	18646.1	23225.3	22679.1	23815.7
HIADLAGNSEVILPMPAFNVINGGSHAGNK	15	CanProVar_cs25835_ENO1_V147M_missense_15(pre=-,post=-)	+229,163HIADLAGNSEVILPM+15,995PAFNVINGGSHAGNK+229,163	30	HCD	1173.63	1	4.59573	3	178	107	3.2022e-20	6.45216e-12	0	HJOSLO2U_QEHF_20150404_TMT_pool4_300ugIPG3-10_7of15ul_fr40.mzML	4	42299	checked	YES	b20,	26492.9	YES	b14,y16,b15,y15	315878	b1,y1,y5,y6,y8,b2,y2,y9,y3,b3,y10,y4,y11,b4,y12,y13,b5,b6,y15,y7,b7,b8,b10,b20,b11,b12,b13,y14,b15_	1.77815e+06	1.17087e+07	244168	24444	14956.7	74205.4	99044.9	47751.9	58694.4	49205.7	98174	84079.3	58372.6	73340.3	68783
HIADLAGNSEVILPMPAFNVINGGSHAGNK	15	CanProVar_cs25835_ENO1_V147M_missense_15(pre=-,post=-)	+229,163HIADLAGNSEVILPM+15,995PAFNVINGGSHAGNK+229,163	30	HCD	1173.96	2	-1.21261	3	222	132	2.71632e-18	5.47316e-10	0	HJOSLO2U_QEHF_20150404_TMT_pool4_300ugIPG3-10_7of15ul_fr27.mzML	4	23809	checked	YES	y19,y30,	11351.6	YES	b14,y16,b15,y15	10245	b1,y1,y8,b2,y2,y3,b3,y4,b4,y13_,b5,b6,b7,b8,y19,b9,b10,b11,b12,b13,y30,b14	1.9026e+06	1.56096e+07	669369	22204.3	7494.45	60925.7	51257.1	47364.1	53196.6	58452.9	70872	57786	44222.1	52433.1	67182.9
HIADLAGNSEVILPMPAFNVINGGSHAGNK	15	CanProVar_cs25835_ENO1_V147M_missense_15(pre=-,post=-)	+229,163HIADLAGNSEVILPM+15,995PAFNVINGGSHAGNK+229,163	30	HCD	880.464	1	-9.13504	4	195	94	4.10246e-16	8.26612e-08	0	HJOSLO2U_QEHF_20150404_TMT_pool4_300ugIPG3-10_7of15ul_fr25.mzML	4	15309	checked	YES	y16,y18,y28,	66134	YES	b14,y16,b15,y15	14545.7	b1,y1,y8,b2,y2,y3,b3,y16,b4,y18,y12,b5,b6,y7,b7,y28,b8,b9,b10,b11,b12,b13	312822	3.93227e+06	98050.3	5948.97	1813.4	18595.4	20849.9	18859	22265.8	14494.2	25571.5	23440.6	35283.4	25072.9	29631.9
HIADLAGNSEVILPMPAFNVINGGSHAGNK	15	CanProVar_cs25835_ENO1_V147M_missense_15(pre=-,post=-)	+229,163HIADLAGNSEVILPM+15,995PAFNVINGGSHAGNK+229,163	30	HCD	1172.96	-1	1.64672	3	202	88	1.92015e-15	3.86894e-07	0	HJOSLO2U_QEHF_20150404_TMT_pool4_300ugIPG3-10_7of15ul_fr40.mzML	4	42361	checked	YES	y24,b15,	7642.71	YES	b14,y16,b15,y15	266386	b1,y1,y5,y6,y7,y8,b2,y2,y9,y3,b3,y10,y4,y11,b4,y12,y13,b5,y14,b6,y15,b7,b8,b10,y24,b11,b12,b13,y14_,y30_,b15	1.49906e+06	9.5906e+06	177202	11036.4	5167.46	44344.3	46687.8	34269.6	40948.4	42396.6	55735.9	48070.6	37816.4	44346	40288.8
HIADLAGNSEVILPMPAFNVINGGSHAGNK	15	CanProVar_cs25835_ENO1_V147M_missense_15(pre=-,post=-)	+229,163HIADLAGNSEVILPMPAFNVINGGSHAGNK+229,163	30	HCD	1168.3	1	4.09413	3	220	92	4.18424e-15	8.43089e-07	0	HJOSLO2U_QEHF_20150404_TMT_pool4_300ugIPG3-10_7of15ul_fr40.mzML	4	42265	checked	YES	b27,b15,	2906.23	YES	b14,y16,b15,y15	46321.7	b1,y1,y5,y8,b2,y2,y9,y3,b3,y10,y4,y11,b4,y12,b5,y6,b6,y15,y7,b7,b8,b10,b11,b12,y13,b13,b27,y14,b15	311472	2.60529e+06	38112.9	4378.63	1621.63	18184.2	19149.5	17400.5	22104	15471.4	25237.4	20681.3	14465.2	17723.9	18340.1
TGCFIPIDTMLDMAENEGVVDIFNCVR	6	CanProVar_cs34046_PTPRT_A1096P_missense_6(pre=-,post=-)	+229,163TGC+57,021FIPIDTMLDMAENEGVVDIFNC+57,021VR	27	HCD	837.41	1	9.64274	4	226	78	6.45505e-12	0.00128279	0.00561313	HJOSLO2U_QEHF_20150329_TMT_pool5_300ugIPG37-49_7of15ul_fr32.mzML	5	16491	checked	YES	b10,y22,y23,y24,	34110.9	YES	b5,y22,b6,y21	22131.8	y1,b1,b13_,y13_,y14_,b10,y22,y23_,y23,y24,b15_	153829	3.2923e+06	85347	6142.34	1765.78	28443.9	31403.6	37932.5	54277.6	32297.4	30807.5	40428.5	52112.8	70342	32867.1
ASYFICHDQDTIK	10	CanProVar_rs10001580_PGM2_E328D_missense_10(pre=-,post=-);CanProVar_rs10001580_PGM2_E488D_missense_10(pre=-,post=-)	+229.163ASYFIC+57.021HDQDTIK+229.163	13	HCD	686.69	2	-4.29814	3	137	137	1.41164e-18	2.47632e-10	0	HJOSLO2U_QEHF_20150417_TMT_pool3_300ugIPG3-10_7of15ul_fr29.mzML	3	15482	checked	YES	y7,y8,y4,y5,y6,y7,	141092	YES	b9,y4,b10,y3	101013	b1,y1,b2,y2,y7,b3,y3,y8,b4,y4,b5,y5,y6,b6	714982	5.47435e+06	443907	15821.8	3953.02	68787.9	443907	46887.3	112769	73902.3	84628.1	39993.3	49460.5	54319.3	77907.9
ASYFICHDQDTIK	10	CanProVar_rs10001580_PGM2_E328D_missense_10(pre=-,post=-);CanProVar_rs10001580_PGM2_E488D_missense_10(pre=-,post=-)	+229.163ASYFIC+57.021HDQDTIK+229.163	13	HCD	686.02	0	-5.87198	3	129	124	1.07217e-17	1.88081e-09	0	HJOSLO2U_QEHF_20150417_TMT_pool3_300ugIPG3-10_7of15ul_fr28.mzML	3	13756	checked	YES	y7,y8,y4,y5,y12,y6,y7,y8,y9,	245526	YES	b9,y4,b10,y3	158733	b1,y1,b2,y2,y7,b3,y3,y8,b4,y4,b5,y5,y12,y6,b6,y9	1.04632e+06	6.26268e+06	575856	16700.5	4631.24	44568.2	575856	39916.6	91637.3	41376.7	56855.4	47292.2	46352.3	66524.7	64888.9
ASYFICHDQDTIK	10	CanProVar_rs10001580_PGM2_E328D_missense_10(pre=-,post=-);CanProVar_rs10001580_PGM2_E488D_missense_10(pre=-,post=-)	+229,163ASYFIC+57,021HDQDTIK+229,163	13	HCD	686.02	0	-5.87198	3	154	154	1.41164e-18	2.47632e-10	0	HJOSLO2U_QEHF_20150404_TMT_pool4_300ugIPG3-10_7of15ul_fr29.mzML	4	15959	checked	YES	y7,y8,y4,y5,y6,y7,y8,	410023	YES	b9,y4,b10,y3	219841	b1,y1,b2,y2,y7,b3,y3,y8,b4,y4,b5_,b5,y5,y6,b6	1.63356e+06	8.07914e+06	616012	26231	7090.98	93608.6	407758	387984	99420.3	87112.3	96376.2	60053	53572.8	103864	79066
ASYFICHDQDTIK	10	CanProVar_rs10001580_PGM2_E328D_missense_10(pre=-,post=-);CanProVar_rs10001580_PGM2_E488D_missense_10(pre=-,post=-)	+229,163ASYFIC+57,021HDQDTIK+229,163	13	HCD	686.02	0	-5.87198	3	136	112	1.35857e-16	2.38322e-08	0	HJOSLO2U_QEHF_20150404_TMT_pool4_300ugIPG3-10_7of15ul_fr28.mzML	4	13842	checked	YES	y7,y8,y4,y10,y12,y6,y7,y8,	240769	YES	b9,y4,b10,y3	158188	b1,y1,b2,y2,y7,b3,y3,y8,b8_,b4,y4,y10,b5,y12,y6,b6	1.05931e+06	8.45678e+06	510001	17294	5101.05	37744.7	341470	271095	73061.2	81647	50588.9	58957.5	62849.9	51508.5	77653
TLSSSPPKPGDIFEVELAK	2	CanProVar_rs10033029_PTPN13_F1356L_missense_2(pre=-,post=-);CanProVar_rs10033029_PTPN13_F1165L_missense_2(pre=-,post=-);CanProVar_rs10033029_PTPN13_F1337L_missense_2(pre=-,post=-);CanProVar_rs10033029_PTPN13_F1305L_missense_2(pre=-,post=-)	+229,163TLSSSPPK+229,163PGDIFEVELAK+229,163	19	HCD	901.86	1	1.30969	3	177	156	1.39544e-20	2.63014e-12	0	HJOSLO2U_QEHF_20150329_TMT_pool5_300ugIPG37-49_7of15ul_fr72.mzML	5	18550	checked	YES	b2,b3,b4,b5,	21877	YES	b1,y18,b2,y17	14657.3	b1,y1,b2,y2,b3,y3,b4,y4,b5,y5,y12,y6,y14,y15,y7,y17,y8,y11	131608	1.02053e+06	108174	4702.89	1123.13	10499.1	12415.7	15099.2	17574.9	11593.7	108174	9952.58	20192.2	17202.7	31146.2
DAMWIGFLTR	2	CanProVar_rs10103355_ASAH1_V240A_missense_2(pre=-,post=-);CanProVar_rs10103355_ASAH1_V246A_missense_2(pre=-,post=-);CanProVar_rs10103355_ASAH1_V262A_missense_2(pre=-,post=-);CanProVar_rs10103355_ASAH1_V221A_missense_2(pre=-,post=-);CanProVar_rs10103355_ASAH1_V156A_missense_2(pre=-,post=-)	+229.163DAM+15.995WIGFLTR	10	HCD	727.89	0	4.36033	2	83	68	1.02801e-11	0.00164858	0.00896226	HJOSLO2U_QEHF_20150417_TMT_pool3_300ugIPG3-10_7of15ul_fr39.mzML	3	36830	checked	YES	b2,b3,b4,b5,b6,b7,b8,	47168.8	YES	b1,y9,b2,y8	55844.6	y1,y2,b1,y3,b2,y4,b3,y5,y6,b4,b5,y7,b6,b7,b8	185175	3.52899e+06	290818	7429.45	1631.22	95601.8	49132.5	36572.6	117268	69390.1	61001.4	36781.5	72852.1	77340.6	73704.5
DAMWIGFLTR	2	CanProVar_rs10103355_ASAH1_V240A_missense_2(pre=-,post=-);CanProVar_rs10103355_ASAH1_V246A_missense_2(pre=-,post=-);CanProVar_rs10103355_ASAH1_V262A_missense_2(pre=-,post=-);CanProVar_rs10103355_ASAH1_V221A_missense_2(pre=-,post=-);CanProVar_rs10103355_ASAH1_V156A_missense_2(pre=-,post=-)	+229,163DAM+15,995WIGFLTR	10	HCD	728.39	1	2.05583	2	74	70	3.58298e-14	5.74589e-06	0	HJOSLO2U_QEHF_20150404_TMT_pool5_300ugIPG3-10_7of15ul_fr38.mzML	5	37176	checked	YES	b2,b3,b4,b5,b6,b7,b8,	61834.6	YES	b1,y9,b2,y8	78870.6	y1,y2,b1,y3,b2,y4,b3,y5,y6,b4,b5,y7,b6,b7,b8	242427	5.45307e+06	452809	12711.1	4534.67	71505.2	104556	74594.6	112654	191934	69164.2	52027.6	63702.8	69285.3	127176
QLQEETPSGGPLTEALPPAR	8	CanProVar_rs10195_NDUFB9_P135S_missense_8(pre=-,post=-);CanProVar_rs10195_NDUFB9_P146S_missense_8(pre=-,post=-)	+229,163QLQEETPSGGPLTEALPPAR	20	HCD	1160.62	0	-1.788	2	340	326	1.75235e-22	3.33125e-14	0	HJOSLO2U_QEHF_20150318_TMT_pool3_300ugIPG37-49_7of15ul_fr34.mzML	3	18119	checked	YES	b8,b9,b10,y13,y14,y15,b12,b13,y16,b14,y17,b15,y18,b16,y19,y20,b19,	381658	YES	b7,y13,b8,y12	41806.5	y1,y2,y3,b1,y4,b2,y5,b3,y6,b4,y7,y8,b5,b6,y9,b7,y10,y11,b8,y12,b9,b10,y13,y14,y15,b12,b13,y16,b14,y17,b15,y18,b16,y19,y20,b19	1.34834e+06	5.5282e+06	591780	14860.8	3271.04	10137.6	12729.5	14830.1	14886	15116.2	311384	0	31830	15016.7	72161.2
QLQEETPSGGPLTEALPPAR	8	CanProVar_rs10195_NDUFB9_P135S_missense_8(pre=-,post=-);CanProVar_rs10195_NDUFB9_P146S_missense_8(pre=-,post=-)	+229,163QLQEETPSGGPLTEALPPAR	20	HCD	1160.62	0	-0.841414	2	332	297	5.30108e-21	1.00775e-12	0	HJOSLO2U_QEHF_20150404_TMT_pool4_300ugIPG3-10_7of15ul_fr10.mzML	4	28271	checked	YES	b8,b9,b10,y13,y14,y15,b12,b13,y16,b14,y17,b15,y18,b16,y19,y20,	524995	YES	b7,y13,b8,y12	54130.7	y1,y2,y3,b1,y4,b2,y5,b3,y6,b4,y7,y8,b5,b6,y10,y11,b8,y12,b9,b10,y13,y14,y15,b12,b13,y16,b14,y17,b15,y18,b16,y19,y20	1.62388e+06	6.58973e+06	731453	21605.7	6154.18	55583.8	42099.4	373665	44599.7	76917.8	38454.6	42058.5	38995.4	37289.1	102153
QLQEETPSGGPLTEALPPAR	8	CanProVar_rs10195_NDUFB9_P135S_missense_8(pre=-,post=-);CanProVar_rs10195_NDUFB9_P146S_missense_8(pre=-,post=-)	+229,163QLQEETPSGGPLTEALPPAR	20	HCD	1160.62	0	-0.841414	2	347	292	6.84642e-20	1.30152e-11	0	HJOSLO2U_QEHF_20150322_TMT_pool4_300ugIPG37-49_7of15ul_fr34.mzML	4	17738	checked	YES	b8,b9,b10,y13,y14,y15,b12,b13,y16,b14,y17,b15,y18,b16,y19,y20,	316598	YES	b7,y13,b8,y12	30921	y1,y2,y3,b1,y4,b2,y5,b3,y6,b4,y7,y8,b5,b6,y10,y11,b8,y12,b9,b10,y13,y14,y15,b12,b13,y16,b14,y17,b15,y18,b16,y19,y20	1.06348e+06	3.84904e+06	385068	11953.5	3154.14	13668.8	14943.1	239838	15131.3	24918.7	15072.4	17531.9	14647.7	15625.4	50903
SVDVTNITFLLMAASIYLHDQNPDAALR	7	CanProVar_rs10330_COPE_T117I_missense_7(pre=-,post=-);CanProVar_rs10330_COPE_T116I_missense_7(pre=-,post=-)	+229,163SVDVTNITFLLM+15,995AASIYLHDQNPDAALR	28	HCD	1112.25	1	-0.969125	3	212	183	3.25568e-26	6.50205e-18	0	HJOSLO2U_QEHF_20150322_TMT_pool4_300ugIPG37-49_7of15ul_fr35.mzML	4	27823	checked	YES	b7,b8,b9,b10,b11,	126889	YES	b6,y22,b7,y21	77152.7	y1,y2,b1,y3,b2,y4,b3,y5,y10,y11,b4,y6,y12,b5,y7,y13,y14,y15,b6,y16,y8,b7,y9,b8,b9,b10,b11	660211	2.51848e+06	78752.2	6127.7	1742.94	10528.4	11723.6	21995.2	22268.8	10267.4	9495.6	15528.5	20138.8	14563.1	8815.69
SVDVTNITFLLMAASIYLHDQNPDAALR	7	CanProVar_rs10330_COPE_T117I_missense_7(pre=-,post=-);CanProVar_rs10330_COPE_T116I_missense_7(pre=-,post=-)	+229,163SVDVTNITFLLM+15,995AASIYLHDQNPDAALR	28	HCD	1111.92	0	-0.109784	3	208	181	4.07355e-26	8.13545e-18	0	HJOSLO2U_QEHF_20150322_TMT_pool4_300ugIPG37-49_7of15ul_fr36.mzML	4	28226	checked	YES	b7,b8,b9,b10,b11,b13,b14,	153135	YES	b6,y22,b7,y21	87912.4	y1,y2,b1,y3,b2,y4,b3,y5,y10,y11,b4,y6,y12,b5,y7,y13,y14,y15,b6,y16,y8,y17,b7,y9,b8,y20_,b9,b10,b11,b13,b14	798775	2.96153e+06	98638.8	6595.84	1758.99	4440.09	11706.7	27642	17138.1	6376.16	8188.46	3811.77	4283.6	16283.3	7065.45
LQHLLSCYDSGKPVFLGER	12	CanProVar_rs1041073_B3GALTL_E370K_missense_12(pre=-,post=-)	+229.163LQHLLSC+57.021YDSGK+229.163PVFLGER	19	HCD	670.37	1	0.478961	4	232	134	8.99229e-14	1.69487e-05	0.000631712	HJOSLO2U_QEHF_20150417_TMT_pool3_300ugIPG3-10_7of15ul_fr49.mzML	3	14821	checked	YES	y8,y9,y10,y11,y12,y13,y14,y15,y16,	601376	YES	b11,y8,b12,y7	78150.6	y1,y2,b1,y3,b2,y4,y8,b3,y9,y5,y10,y11,y6,b4,y12,y7,b5,y13,y14,y15,y16	1.33776e+06	5.703e+06	256778	25123.3	6154.86	85851.8	94549.4	47436.2	80193.6	50508.7	94082.3	70246.4	77264.8	65046.6	83909.3
LQHLLSCYDSGKPVFLGER	12	CanProVar_rs1041073_B3GALTL_E370K_missense_12(pre=-,post=-)	+229,163LQHLLSC+57,021YDSGK+229,163PVFLGER	19	HCD	670.12	0	1.73054	4	256	148	3.06239e-14	5.77201e-06	0	HJOSLO2U_QEHF_20150404_TMT_pool4_300ugIPG3-10_7of15ul_fr49.mzML	4	14300	checked	YES	y8,y9,y10,y11,y12,y13,y14,y15,y16,y9,y10,y11,	1.35857e+06	YES	b11,y8,b12,y7	186334	y1,b1,y3,b2,y4,y8,b3,y9,y5,y10,y11,y6,b4,y12,y7,b5,y13,b6,y14,y15,y16,b7	3.21739e+06	1.16921e+07	651398	38973.8	13300.1	59209.1	105142	36163.6	80994.8	343844	91591.1	88213.8	118794	142076	91513
LQHLLSCYDSGKPVFLGER	12	CanProVar_rs1041073_B3GALTL_E370K_missense_12(pre=-,post=-)	+229,163LQHLLSC+57,021YDSGK+229,163PVFLGER	19	HCD	670.62	2	-0.77262	4	257	132	5.64328e-13	0.000106365	0.000987411	HJOSLO2U_QEHF_20150404_TMT_pool5_300ugIPG3-10_7of15ul_fr49.mzML	5	15103	checked	YES	y8,y9,y10,y11,y12,y13,y14,y15,y16,	834957	YES	b11,y8,b12,y7	120404	y1,b1,y3,y7,b2,y4,y8,b3,y9,y5,y10,y11,b4,y12,b5,y13,y14,y15,y16	2.04061e+06	7.77373e+06	447634	41130.8	10686.4	41618.2	66306.1	101523	66258.5	44169.6	212856	82391.2	87087.2	80151.6	80663.4
CEECGEGFK	6	CanProVar_rs10411329_ZNF737_K516E_missense_6(pre=-,post=-)	+229,163C+57,021EEC+57,021GEGFK+229,163	9	HCD	787.374	0	0.697657	2	105	102	9.83159e-14	1.49492e-05	0	HJOS2U_20140410_TMTpool1_300ugIPG37-49_7of15ul_fr34.mzML	1	7934	checked	YES	y5,y6,b6,b7,	11982.7	YES	b5,y4,b6,y3	17888.8	y1,b1,b2,y2,y3,b3,y5,b4,b5,y6,b6,b7	71868.8	1.30801e+06	97776	9410.11	2383.97	20494.9	13598.3	56753.4	71457.1	54940	67371.9	22696.9	63520.1	60657.1	41547.5
LFLDQDLMTLPIQNK	5	CanProVar_rs1041951_FECH_R96Q_missense_5(pre=-,post=-);CanProVar_rs1041951_FECH_R102Q_missense_5(pre=-,post=-)	+229,163LFLDQDLMTLPIQNK+229,163	15	HCD	1124.15	0	0.542947	2	188	188	3.84756e-19	6.9549e-11	0	HJOS2U_20140410_TMTpool1_300ugIPG37-49_7of15ul_fr30.mzML	1	18000	checked	YES	b5,b6,b7,b8,b9,b10,	59346	YES	b4,y11,b5,y10	52621	b1,y1,b2,b3,y3,b4,y4,y5,b5,y6,b6,y7,b7,y8,b8,y9,b9,b10	377302	1.3647e+06	148736	8978.28	1961.81	9473.75	12980.8	5362.33	5602.16	7889.8	13803.4	54220.5	122207	97255.1	42303.7
LFLDQDLMTLPIQNK	5	CanProVar_rs1041951_FECH_R96Q_missense_5(pre=-,post=-);CanProVar_rs1041951_FECH_R102Q_missense_5(pre=-,post=-)	+229,163LFLDQDLM+15,995TLPIQNK+229,163	15	HCD	1132.14	0	1.40169	2	131	119	5.44925e-16	9.85014e-08	0	HJOS2U_20140410_TMTpool1_300ugIPG37-49_7of15ul_fr29.mzML	1	17591	checked	YES	b5,b6,b7,	87289.3	YES	b4,y11,b5,y10	105560	b1,y1,b2,b3,y3,b4,y4,y5,b5,y6,b6,y7,b7	651231	2.50765e+06	264654	17175.7	5370.81	13068.8	15588.5	33425.2	21868.1	19156	27966.5	108273	202007	202050	75403.9
LFLDQDLMTLPIQNK	5	CanProVar_rs1041951_FECH_R96Q_missense_5(pre=-,post=-);CanProVar_rs1041951_FECH_R102Q_missense_5(pre=-,post=-)	+229,163LFLDQDLM+15,995TLPIQNK+229,163	15	HCD	1132.64	1	-3.53025	2	229	221	1.75819e-19	3.17813e-11	0	HJOSLO2U_QEHF_20150318_TMT_pool3_300ugIPG37-49_7of15ul_fr30.mzML	3	23585	checked	YES	b5,b6,b7,b9,b10,y11,b12,y13,	918717	YES	b4,y11,b5,y10	751788	b1,y1,y2,b3,y3,b4,y4,y5,b5,y6,b6,y7,b7,y8,y9,b9,b10,y11,b12,y13	4.8971e+06	2.17327e+07	1.24905e+06	52116.7	14908.3	841428	73352.6	108652	1.24905e+06	0	194088	50392.9	81161.1	577803	252471
LFLDQDLMTLPIQNK	5	CanProVar_rs1041951_FECH_R96Q_missense_5(pre=-,post=-);CanProVar_rs1041951_FECH_R102Q_missense_5(pre=-,post=-)	+229,163LFLDQDLMTLPIQNK+229,163	15	HCD	1124.64	1	-5.83575	2	278	273	2.95034e-19	5.33308e-11	0	HJOSLO2U_QEHF_20150318_TMT_pool3_300ugIPG37-49_7of15ul_fr30.mzML	3	24865	checked	YES	b5,b6,b7,b8,b9,b10,y11,b12,y12,y13,	681172	YES	b4,y11,b5,y10	390985	b1,y1,y2,b3,y3,b4,y4,y5,b5,y6,b6,y7,b7,y8,b8,y9,b9,b10,y11,b12,y12,y13,y15_	2.8009e+06	1.15358e+07	746315	36276.1	10054.2	537226	44563.6	99886.5	746315	47868.5	88876.5	33248.9	58045.1	338181	165455
LFLDQDLMTLPIQNK	5	CanProVar_rs1041951_FECH_R96Q_missense_5(pre=-,post=-);CanProVar_rs1041951_FECH_R102Q_missense_5(pre=-,post=-)	+229,163LFLDQDLM+15,995TLPIQNK+229,163	15	HCD	1132.15	0	6.79281	2	168	111	3.96809e-14	7.17277e-06	0	HJOSLO2U_QEHF_20150318_TMT_pool3_300ugIPG37-49_7of15ul_fr31.mzML	3	23484	checked	YES	b5,b6,b7,b8,b9,b10,b12,y12,	214660	YES	b4,y11,b5,y10	167255	b1,y1,y2,b3,y3,b4,y4,y5,b5,y6,b6,y7,b7,y8,b8,y9,b9,b10,b12,y12	1.16005e+06	1.23071e+07	334843	19882.2	7518.86	226234	81660.4	73323.2	334843	75139.5	119914	63859.2	115260	226826	151077
LFLDQDLMTLPIQNK	5	CanProVar_rs1041951_FECH_R96Q_missense_5(pre=-,post=-);CanProVar_rs1041951_FECH_R102Q_missense_5(pre=-,post=-)	+229,163LFLDQDLM+15,995TLPIQNK+229,163	15	HCD	1132.64	1	-3.53025	2	199	180	5.31032e-18	9.59902e-10	0	HJOSLO2U_QEHF_20150322_TMT_pool4_300ugIPG37-49_7of15ul_fr32.mzML	4	24148	checked	YES	b5,b6,b7,b8,b9,b10,y12,b13,	389191	YES	b4,y11,b5,y10	318022	b1,y1,y2,b3,y3,b4,y4,y5,b5,y6,b6,y7,b7,y8,b8,y9,b9,b10,y12,b13	2.16472e+06	1.09336e+07	638264	26996.6	9161.81	46403.1	638264	55138.9	109614	61053.6	82169.2	82997.6	484825	68923.5	282248
LFLDQDLMTLPIQNK	5	CanProVar_rs1041951_FECH_R96Q_missense_5(pre=-,post=-);CanProVar_rs1041951_FECH_R102Q_missense_5(pre=-,post=-)	+229,163LFLDQDLMTLPIQNK+229,163	15	HCD	1124.15	0	4.56076	2	249	235	3.6625e-19	6.62038e-11	0	HJOSLO2U_QEHF_20150404_TMT_pool5_300ugIPG3-10_7of15ul_fr09.mzML	5	45215	checked	YES	b5,b6,b7,b8,b9,b10,y11,b12,y12,b13,b14,y15,	727298	YES	b4,y11,b5,y10	422599	b1,y1,b2,y3_,b3,y3,b4,y4,y5,b5,y6,b6,y7,b7,y8,b8,y9,b9,b10,y11,b12,y12,b13,b14,y15	3.59079e+06	2.29108e+07	1.54092e+06	19649.1	4716.6	123438	182899	142781	158926	166288	142853	1.54092e+06	175122	740081	489230
LFLDQDLMTLPIQNK	5	CanProVar_rs1041951_FECH_R96Q_missense_5(pre=-,post=-);CanProVar_rs1041951_FECH_R102Q_missense_5(pre=-,post=-)	+229,163LFLDQDLM+15,995TLPIQNK+229,163	15	HCD	1132.14	0	0.107822	2	228	217	5.47013e-19	9.88788e-11	0	HJOSLO2U_QEHF_20150329_TMT_pool5_300ugIPG37-49_7of15ul_fr29.mzML	5	24189	checked	YES	b5,b6,b7,b9,b10,y11,y12,y13,y14,	1.39251e+06	YES	b4,y11,b5,y10	1.25437e+06	b1,y1,y2,b3,y3,b4,y4,y5,b5,y6,b6,y7,b7,y8,y9,b9,b10,y11,y12,y13,y14	7.78982e+06	3.29196e+07	2.63131e+06	94596.7	26625.7	48974.7	44315.7	54840.9	77459.7	86446.6	0	2.63131e+06	0	1.5436e+06	861127
HNYELVGPMTLQR	6	CanProVar_rs1042169_HLA-DPB1_G90V_missense_6(pre=-,post=-);CanProVar_rs1042169_HLA-DPB1_G113V_missense_6(pre=-,post=-);CanProVar_rs1042169_HLA-DPB1_G80V_missense_6(pre=-,post=-)	+229.163HNYELVGPM+15.995TLQR	13	HCD	601.655	0	4.26073	3	92	86	1.8246e-14	3.20073e-06	0	HJOSLO2U_QEHF_20150417_TMT_pool3_300ugIPG3-10_7of15ul_fr53.mzML	3	13320	checked	YES	y8,y8,b6,y9,b7,	25415.8	YES	b5,y8,b6,y7	120693	y1,y2,b1,y6,y7,y3,y8,b2,y4,b3,y5,y6_,b4,b5,b6,y9,b7	579652	4.32439e+06	161329	11320.4	3081.27	46075.4	106020	37061.4	79022.9	51148.7	55297.8	49360.5	45280.7	49805.3	57508.7
HNYELVGPMTLQR	6	CanProVar_rs1042169_HLA-DPB1_G90V_missense_6(pre=-,post=-);CanProVar_rs1042169_HLA-DPB1_G113V_missense_6(pre=-,post=-);CanProVar_rs1042169_HLA-DPB1_G80V_missense_6(pre=-,post=-)	+229.163HNYELVGPM+15.995TLQR	13	HCD	601.65	0	-3.65205	3	92	79	2.57944e-13	4.52489e-05	0	HJOSLO2U_QEHF_20150417_TMT_pool3_300ugIPG3-10_7of15ul_fr52.mzML	3	13363	checked	YES	y8,b6,	14311.3	YES	b5,y8,b6,y7	94170.3	y1,y2,b1,y6,y7,y3,b2,y4,b3,y5,b4,b5,y8,b6	437852	3.73649e+06	136804	12623.3	3425	75898.1	115405	58402.8	94237.1	76042.5	86225	71678.1	69521	68545.2	79695.3
SDSELNNEVAAR	7	CanProVar_rs10455_CYBRD1_S266N_missense_7(pre=-,post=-);CanProVar_rs10455_CYBRD1_S208N_missense_7(pre=-,post=-)	+229,163SDSELNNEVAAR	12	HCD	767.389	0	-0.238608	2	215	215	9.82811e-17	1.69174e-08	0	HJOS2U_20140410_TMTpool1_300ugIPG37-49_7of15ul_fr19.mzML	1	7301	checked	YES	y6,y7,y8,b7,y9,y10,b8,y11,b10,y12,	1.64773e+06	YES	b6,y6,b7,y5	535294	y1,y2,b1,y4,b2,b3,b4,y6,b5,y7,b6,y8,b7,y9,b8_,y10,b8,y11,b10,y12	4.97329e+06	2.69941e+07	1.83194e+06	121050	39320.6	343296	1.63104e+06	534097	373230	294845	863112	224084	874996	339196	677760
SDSELNNEVAAR	7	CanProVar_rs10455_CYBRD1_S266N_missense_7(pre=-,post=-);CanProVar_rs10455_CYBRD1_S208N_missense_7(pre=-,post=-)	+229,163SDSELNNEVAAR	12	HCD	767.39	0	1.35211	2	197	197	9.82811e-17	1.69174e-08	0	HJOS2U_20140410_TMTpool1_300ugIPG37-49_7of15ul_fr20.mzML	1	7224	checked	YES	y6,y7,y8,b7,y9,y10,b8,b9,y12,	253890	YES	b6,y6,b7,y5	91873.9	y1,y2,b1,y4,b2,b3,b4,y6,b5,y7,b6,y8,b7,y9,b8_,y10,b8,b9,y12	785525	4.30427e+06	261416	18009.5	6872.61	66763.7	261416	54784.2	65368.8	42935.5	113473	44145.7	139802	70523.6	104657
SDSELNNEVAAR	7	CanProVar_rs10455_CYBRD1_S266N_missense_7(pre=-,post=-);CanProVar_rs10455_CYBRD1_S208N_missense_7(pre=-,post=-)	+229,163SDSELNNEVAAR	12	HCD	767.39	0	1.35211	2	217	217	9.82811e-17	1.69174e-08	0	HJOS2U_20140410_TMTpool1_300ugIPG37-49_7of15ul_fr21.mzML	1	7205	checked	YES	y6,y7,y8,b7,y9,y10,b8,y11,b10,y12,	155429	YES	b6,y6,b7,y5	52197.1	y1,y2,b1,y4,b2,b3,y5,b4,y6,b5,y7,b6,y8,b7,y9,b8_,y10,b8,y11,b10,y12	517719	2.57295e+06	158215	10544.9	3876.71	33956.7	158215	34101.1	32832.9	18843.2	69002.8	14915.4	83642.8	40185.1	58994.3
SDSELNNEVAAR	7	CanProVar_rs10455_CYBRD1_S266N_missense_7(pre=-,post=-);CanProVar_rs10455_CYBRD1_S208N_missense_7(pre=-,post=-)	+229,163SDSELNNEVAAR	12	HCD	767.387	0	-2.54516	2	184	184	9.82811e-17	1.69174e-08	0	HJOS2U_20140410_TMTpool1_300ugIPG37-49_7of15ul_fr22.mzML	1	7150	checked	YES	y6,y7,y8,b7,y9,y10,b8,b9,y12,	68912.5	YES	b6,y6,b7,y5	19191.2	y1,y2,b1,y4,b2,b3,b4,y6,b5,y7,b6,y8,b7,y9,y10,b8,b9,y12	220285	1.29542e+06	75754.1	6350.1	1949.6	18394.2	75754.1	23557	20185.5	13714.3	39951.9	14133.3	40719.4	22930.6	30916
SDSELNNEVAAR	7	CanProVar_rs10455_CYBRD1_S266N_missense_7(pre=-,post=-);CanProVar_rs10455_CYBRD1_S208N_missense_7(pre=-,post=-)	+229,163SDSELNNEVAAR	12	HCD	767.389	0	-0.636289	2	184	184	9.82811e-17	1.69174e-08	0	HJOSLO2U_20140703_TMTpool1_300ugIPG3-10_7of15ul_fr05.mzML	1	5922	checked	YES	y6,y8,b7,y10,b8,b9,y12,	1.31677e+06	YES	b6,y6,b7,y5	546046	y1,y2,b1,y4,b2,b3,y5,b4,y6,b5,b6,y8,b7,y10,b8,b9,y12	4.89775e+06	2.23839e+07	1.4969e+06	155444	76856.8	557140	1.4146e+06	321845	316141	190084	664292	389881	820590	462949	646296
SDSELNNEVAAR	7	CanProVar_rs10455_CYBRD1_S266N_missense_7(pre=-,post=-);CanProVar_rs10455_CYBRD1_S208N_missense_7(pre=-,post=-)	+229,163SDSELNNEVAAR	12	HCD	767.387	0	-2.14748	2	214	214	9.82811e-17	1.69174e-08	0	HJOSLO2U_20140703_TMTpool1_300ugIPG3-10_7of15ul_fr06.mzML	1	5980	checked	YES	y6,y7,y8,b7,y9,y10,b8,b9,b10,y12,	759806	YES	b6,y6,b7,y5	307245	y1,y2,b1,y4,b2,b3,y5,b4,y6,b5,y7,b6,y8,b7,y9,b8_,y10,b8,b9,b10,y12	2.82838e+06	1.27175e+07	865634	59151.2	24796.7	224944	865634	134528	163357	99846.7	377871	138918	423784	202711	341504
SDSELNNEVAAR	7	CanProVar_rs10455_CYBRD1_S266N_missense_7(pre=-,post=-);CanProVar_rs10455_CYBRD1_S208N_missense_7(pre=-,post=-)	+229,163SDSELNNEVAAR	12	HCD	767.388	0	-1.03397	2	184	180	2.77679e-16	4.77976e-08	0	HJOS2U_20140410_TMTpool1_300ugIPG37-49_7of15ul_fr08.mzML	1	7289	checked	YES	y6,y7,y8,b7,y9,y10,b8,y11,b10,	357440	YES	b6,y6,b7,y5	74200.6	y1,y2,b1,y4,b2,b3,y5,b4,y6,b5,y7,b6,y8,b7,y9,b8_,y10,b8,y11,b10	1.23425e+06	5.42796e+06	452759	27413.9	9540.15	74013.3	322123	129223	69344.8	47872.2	126170	62858.3	183747	66374.4	136906
SDSELNNEVAAR	7	CanProVar_rs10455_CYBRD1_S266N_missense_7(pre=-,post=-);CanProVar_rs10455_CYBRD1_S208N_missense_7(pre=-,post=-)	+229,163SDSELNNEVAAR	12	HCD	767.386	0	-3.26098	2	135	113	7.9991e-14	1.37691e-05	0	HJOS2U_20140410_TMTpool1_300ugIPG37-49_7of15ul_fr09.mzML	1	7341	checked	YES	y6,y7,y8,b7,y10,b8,y11,	79901.5	YES	b6,y6,b7,y5	14333	y1,y2,b1,y4,b2,b3,y5,b4,y6,b5,y7,b6,y8,b7,b8_,y10,b8,y11	277843	1.50718e+06	99939.3	6306.19	1965.03	28556.4	70901.5	21260.6	29184.5	20623.2	33748.5	19097.3	50574.6	25795.3	37025.1
SDSELNNEVAAR	7	CanProVar_rs10455_CYBRD1_S266N_missense_7(pre=-,post=-);CanProVar_rs10455_CYBRD1_S208N_missense_7(pre=-,post=-)	+229,163SDSELNNEVAAR	12	HCD	767.39	0	1.35211	2	188	188	9.82811e-17	1.69174e-08	0	HJOS2U_20140410_TMTpool2_300ugIPG37-49_7of15ul_fr08.mzML	2	7308	checked	YES	y6,y7,y8,b7,y10,b8,y11,b10,y12,	136308	YES	b6,y6,b7,y5	17531.2	y1,y2,b1,y4,b2,b3,b4,y6,b5,y7,b6,y8,b7,b8_,y10,b8,y11,b10,y12	468941	1.62535e+06	166406	11693.2	3305.08	37912.7	37038.5	13061.2	86879.8	94424	13417	24173	11741.5	16334.9	37749
SDSELNNEVAAR	7	CanProVar_rs10455_CYBRD1_S266N_missense_7(pre=-,post=-);CanProVar_rs10455_CYBRD1_S208N_missense_7(pre=-,post=-)	+229,163SDSELNNEVAAR	12	HCD	767.389	0	0.477217	2	175	175	9.82811e-17	1.69174e-08	0	HJOS2U_20140410_TMTpool2_300ugIPG37-49_7of15ul_fr19.mzML	2	7056	checked	YES	y7,y8,b7,y10,b8,b9,b10,y12,	515497	YES	b6,y6,b7,y5	175567	y1,y2,b1,y4,b2,b3,b4,b5,y7,b6,y8,b7,b8_,y10,b8,b9,b10,y12	1.79543e+06	1.01768e+07	695013	64410.1	17521.9	215536	288230	125319	545836	607936	211708	217134	149232	131219	337998
SDSELNNEVAAR	7	CanProVar_rs10455_CYBRD1_S266N_missense_7(pre=-,post=-);CanProVar_rs10455_CYBRD1_S208N_missense_7(pre=-,post=-)	+229,163SDSELNNEVAAR	12	HCD	767.388	0	-0.715825	2	183	183	9.82811e-17	1.69174e-08	0	HJOS2U_20140410_TMTpool2_300ugIPG37-49_7of15ul_fr20.mzML	2	7227	checked	YES	y6,y7,y8,b7,y9,y10,b8,b9,y12,	107633	YES	b6,y6,b7,y5	49121.4	y1,y2,b1,y4,b2,b3,b4,y6,b5,y7,b6,y8,b7,y9,y10,b8,b9,y12	380288	2.11464e+06	132253	12738.8	3883.07	53974.2	61702	31211.4	100062	132253	44206.4	45815.4	35142.6	30292.8	66616.6
SDSELNNEVAAR	7	CanProVar_rs10455_CYBRD1_S266N_missense_7(pre=-,post=-);CanProVar_rs10455_CYBRD1_S208N_missense_7(pre=-,post=-)	+229,163SDSELNNEVAAR	12	HCD	767.89	1	-0.833759	2	173	173	9.82811e-17	1.69174e-08	0	HJOS2U_20140410_TMTpool2_300ugIPG37-49_7of15ul_fr21.mzML	2	7087	checked	YES	y6,y7,y8,b7,y10,b8,y11,b10,	32852	YES	b6,y6,b7,y5	14514.9	y1,y2,b1,y4,b2,b3,b4,y6,b5,y7,b6,y8,b7,y10,b8,y11,b10	143519	914399	54873.5	5108.37	1607.02	20101.8	24002.1	13710.6	45838.8	54873.5	19873.9	24169.9	15028.7	12746.7	29824.4
SDSELNNEVAAR	7	CanProVar_rs10455_CYBRD1_S266N_missense_7(pre=-,post=-);CanProVar_rs10455_CYBRD1_S208N_missense_7(pre=-,post=-)	+229,163SDSELNNEVAAR	12	HCD	767.39	0	1.35211	2	156	156	9.82811e-17	1.69174e-08	0	HJOS2U_20140410_TMTpool2_300ugIPG37-49_7of15ul_fr22.mzML	2	6886	checked	YES	y6,y7,y8,b7,y10,b8,b9,b11,	29578.9	YES	b6,y6,b7,y5	11416.9	y1,y2,b1,y4,b2,b3,b4,y6,b5,y7,b6,y8,b7,y10,b8,b9,b11	98974.9	576152	33973.5	4267.79	1653.9	13655	14849	8299.38	28416.7	33973.5	9267.95	12978.9	7536.04	9803.72	16880.1
SDSELNNEVAAR	7	CanProVar_rs10455_CYBRD1_S266N_missense_7(pre=-,post=-);CanProVar_rs10455_CYBRD1_S208N_missense_7(pre=-,post=-)	+229,163SDSELNNEVAAR	12	HCD	767.389	0	-0.159072	2	175	173	2.77679e-16	4.77976e-08	0	HJOSLO2U_20140703_TMTpool2_300ugIPG3-10_7of15ul_fr05.mzML	2	5544	checked	YES	y6,y7,y8,b7,y10,b8,y11,y12,	435982	YES	b6,y6,b7,y5	192016	y1,y2,b1,y4,b2,b3,y5,b4,y6,b5,y7,b6,y8,b7,y10,b8,y11,y12	1.63118e+06	8.07379e+06	527479	53468.8	17787.5	190725	190622	96001.5	385724	527479	131599	219292	131373	168061	285542
SDSELNNEVAAR	7	CanProVar_rs10455_CYBRD1_S266N_missense_7(pre=-,post=-);CanProVar_rs10455_CYBRD1_S208N_missense_7(pre=-,post=-)	+229.163SDSELNNEVAAR	12	HCD	767.39	0	1.51119	2	166	166	9.82811e-17	1.69174e-08	0	HJOSLO2U_QEHF_20150417_TMT_pool3_300ugIPG3-10_7of15ul_fr06.mzML	3	7228	checked	YES	y6,y7,y8,b7,y9,y10,b8,b9,b10,y12,b11,	994758	YES	b6,y6,b7,y5	264144	y1,y2,b1,y4,b2,b3,y5,b4,y6,b5,y7,b6,y8,b7,y9,y10,b8,b9,b10,y12,b11	3.12266e+06	4.05837e+07	3.59506e+06	146511	42470.9	1.21314e+06	504430	1.39127e+06	1.17538e+06	1.1798e+06	886920	1.17558e+06	681185	1.39413e+06	1.32412e+06
SDSELNNEVAAR	7	CanProVar_rs10455_CYBRD1_S266N_missense_7(pre=-,post=-);CanProVar_rs10455_CYBRD1_S208N_missense_7(pre=-,post=-)	+229.163SDSELNNEVAAR	12	HCD	767.39	0	1.35211	2	158	158	9.82811e-17	1.69174e-08	0	HJOSLO2U_QEHF_20150417_TMT_pool3_300ugIPG3-10_7of15ul_fr07.mzML	3	6539	checked	YES	y6,y7,y8,b7,y9,y10,b8,b9,b10,y12,	51420.4	YES	b6,y6,b7,y5	14717.4	y1,y2,b1,y4,b2,b3,b4,y6,b5,y7,b6,y8,b7,y9,y10,b8,b9,b10,y12	148276	1.65246e+06	138925	6717.32	1399.95	56985.1	29748.4	51488.2	57563.3	54996.4	39237.8	54058.2	32214.4	58236.2	64940.6
SDSELNNEVAAR	7	CanProVar_rs10455_CYBRD1_S266N_missense_7(pre=-,post=-);CanProVar_rs10455_CYBRD1_S208N_missense_7(pre=-,post=-)	+229.163SDSELNNEVAAR	12	HCD	767.39	0	1.35211	2	172	172	9.82811e-17	1.69174e-08	0	HJOSLO2U_QEHF_20150417_TMT_pool3_300ugIPG3-10_7of15ul_fr08.mzML	3	7180	checked	YES	y6,y7,y8,b7,y9,y10,b8,b9,b10,y12,b11,	395421	YES	b6,y6,b7,y5	116491	y1,y2,b1,y4,b2,b3,y5,b4,y6,b5_,b5,y7,b6,y8,b7,y9,y10,b8,b9,y12_,b10,y12,b11	1.39568e+06	1.49757e+07	1078044	28799.4	5832.24	585127	237595	498359	396858	480931	367855	496096	323584	577770	566027
SDSELNNEVAAR	7	CanProVar_rs10455_CYBRD1_S266N_missense_7(pre=-,post=-);CanProVar_rs10455_CYBRD1_S208N_missense_7(pre=-,post=-)	+229,163SDSELNNEVAAR	12	HCD	767.385	0	-4.69263	2	182	182	9.82811e-17	1.69174e-08	0	HJOSLO2U_QEHF_20150318_TMT_pool3_300ugIPG37-49_7of15ul_fr20.mzML	3	7962	checked	YES	y6,y7,y8,b7,y9,y10,b8,y11,y12,	48306	YES	b6,y6,b7,y5	10269.2	y1,y2,b1,y4,b2,b3,b4,y6,b5,y7,b6,y8,b7,y9,y10,b8,y11,y12	116820	841498	184693	6625.97	2123.64	21976.5	4076.44	10717.9	13576.1	20133.2	7493.67	14158.3	4354.2	19424.1	22201.8
SDSELNNEVAAR	7	CanProVar_rs10455_CYBRD1_S266N_missense_7(pre=-,post=-);CanProVar_rs10455_CYBRD1_S208N_missense_7(pre=-,post=-)	+229,163SDSELNNEVAAR	12	HCD	767.89	1	-0.833759	2	187	187	9.82811e-17	1.69174e-08	0	HJOSLO2U_QEHF_20150318_TMT_pool3_300ugIPG37-49_7of15ul_fr22.mzML	3	8192	checked	YES	y6,y7,y8,b7,y9,y10,b8,y11,b10,y12,	85058.9	YES	b6,y6,b7,y5	25480.2	y1,y2,b1,y4,b2,b3,y5,b4,y6,b5,y7,b6,y8,b7,y9,y10,b8,y11,b10,y12	235463	2.15984e+06	282574	8888.22	2468.07	60519.4	19836.5	35896.2	44425.5	53481.3	26378.6	42596.9	14381.5	59894.4	66042.2
SDSELNNEVAAR	7	CanProVar_rs10455_CYBRD1_S266N_missense_7(pre=-,post=-);CanProVar_rs10455_CYBRD1_S208N_missense_7(pre=-,post=-)	+229,163SDSELNNEVAAR	12	HCD	767.89	1	-0.833759	2	149	143	2.86085e-16	4.92447e-08	0	HJOSLO2U_QEHF_20150318_TMT_pool3_300ugIPG37-49_7of15ul_fr18.mzML	3	8111	checked	YES	y7,y8,b7,y10,b8,y11,b10,y12,	313115	YES	b6,y6,b7,y5	59150.1	y1,y2,b1,y4,b2,b3,b4,b5,y7,b6,y8,b7,y10,b8,y11,b10,y12	875010	1.18912e+07	1.56165e+06	87435	19674.9	300036	186806	157845	631673	224177	204993	222155	76319.3	236779	363669
SDSELNNEVAAR	7	CanProVar_rs10455_CYBRD1_S266N_missense_7(pre=-,post=-);CanProVar_rs10455_CYBRD1_S208N_missense_7(pre=-,post=-)	+229,163SDSELNNEVAAR	12	HCD	767.388	0	-1.35211	2	138	129	1.39937e-15	2.40878e-07	0	HJOSLO2U_QEHF_20150318_TMT_pool3_300ugIPG37-49_7of15ul_fr09.mzML	3	8070	checked	YES	y6,y8,b7,y9,y10,b8,y11,b10,y12,	53366.6	YES	b6,y6,b7,y5	6671.11	y1,y2,b1,y4,b2,b3,b4,y6,b5,b6,y8,b7,y9,b8_,y10,b8,y11,b10,y12	146353	870399	105036	4917.51	1944.67	18342.9	7969.13	13076.6	16832.9	16041.1	16357.8	17575.7	8189.39	23278.4	24441.6
SDSELNNEVAAR	7	CanProVar_rs10455_CYBRD1_S266N_missense_7(pre=-,post=-);CanProVar_rs10455_CYBRD1_S208N_missense_7(pre=-,post=-)	+229,163SDSELNNEVAAR	12	HCD	767.386	0	-4.21542	2	156	147	2.244e-14	3.86266e-06	0	HJOSLO2U_QEHF_20150318_TMT_pool3_300ugIPG37-49_7of15ul_fr08.mzML	3	8121	checked	YES	y6,y7,y8,b7,y10,b8,y11,y12,	57970.6	YES	b6,y6,b7,y5	4775.9	y1,y2,b1,y4,b2,b3,y5,b4,y6,b5,y7,b6,y8,b7,b8_,y10,b8,y11,y12	149274	852306	122858	5570.63	1262.77	19921.8	4119.58	11771.8	9391.07	18532.8	9692.22	14193.4	5974.45	20860.4	19116.9
SDSELNNEVAAR	7	CanProVar_rs10455_CYBRD1_S266N_missense_7(pre=-,post=-);CanProVar_rs10455_CYBRD1_S208N_missense_7(pre=-,post=-)	+229,163SDSELNNEVAAR	12	HCD	767.89	1	-0.833759	2	181	181	9.82811e-17	1.69174e-08	0	HJOSLO2U_QEHF_20150322_TMT_pool4_300ugIPG37-49_7of15ul_fr23.mzML	4	8083	checked	YES	y6,y7,y8,b7,y10,b8,y11,b10,y12,	52508.5	YES	b6,y6,b7,y5	16065.6	y1,y2,b1,y4,b2,b3,b4,y6,b5,y7,b6,y8,b7,y10,b8,y11,b10,y12	175036	1.42919e+06	128486	6466.92	1255.67	26183.2	30513.1	26399.8	31262.9	31954.2	106124	21639.3	34241.7	26730.1	33926.7
SDSELNNEVAAR	7	CanProVar_rs10455_CYBRD1_S266N_missense_7(pre=-,post=-);CanProVar_rs10455_CYBRD1_S208N_missense_7(pre=-,post=-)	+229,163SDSELNNEVAAR	12	HCD	767.89	1	-0.833759	2	195	187	1.40251e-16	2.41417e-08	0	HJOSLO2U_QEHF_20150404_TMT_pool4_300ugIPG3-10_7of15ul_fr07.mzML	4	7597	checked	YES	y6,y7,y8,b7,y9,y10,b8,b9,b10,y12,	522234	YES	b6,y6,b7,y5	139144	y1,y2,b1,y4,b2,b3,b4,y6,b5,y7,b6,y8,b7,y9,b8_,y10,b8,b9,b10,y12	1.53854e+06	1.48548e+07	1.49445e+06	68141.5	19465	440977	263120	247386	238792	304878	965825	268600	327297	242490	314260
SDSELNNEVAAR	7	CanProVar_rs10455_CYBRD1_S266N_missense_7(pre=-,post=-);CanProVar_rs10455_CYBRD1_S208N_missense_7(pre=-,post=-)	+229,163SDSELNNEVAAR	12	HCD	767.89	1	-0.833759	2	203	203	9.82811e-17	1.69174e-08	0	HJOSLO2U_QEHF_20150329_TMT_pool5_300ugIPG37-49_7of15ul_fr22.mzML	5	7614	checked	YES	y6,y7,y8,b7,y9,y10,b8,b9,b10,y12,	165400	YES	b6,y6,b7,y5	47538.4	y1,y2,b1,y4,b2,b3,b4,y6,b5,y7,b6,y8,b7,y9,y10,b8,b9,b10,y12	460400	3.67378e+06	355445	16255.7	4983.85	45229.9	151500	90060.6	141594	45213.3	110614	35251.7	96978.5	163336	142017
SDSELNNEVAAR	7	CanProVar_rs10455_CYBRD1_S266N_missense_7(pre=-,post=-);CanProVar_rs10455_CYBRD1_S208N_missense_7(pre=-,post=-)	+229,163SDSELNNEVAAR	12	HCD	767.89	1	-0.833759	2	199	193	1.11695e-16	1.92263e-08	0	HJOSLO2U_QEHF_20150404_TMT_pool5_300ugIPG3-10_7of15ul_fr07.mzML	5	7410	checked	YES	y6,y7,y8,b7,y9,y10,b8,b9,b10,y12,	269022	YES	b6,y6,b7,y5	80279.7	y1,y2,b1,y4,b2,b3,b4,y6,b5,y7,b6,y8,b7,y9,y10,b8,b9,y12_,b10,y12	778056	7.76779e+06	829163	20228.6	4308.48	77527.4	163240	145730	175324	98296.7	180649	69467.1	141237	201362	187367
SDSELNNEVAAR	7	CanProVar_rs10455_CYBRD1_S266N_missense_7(pre=-,post=-);CanProVar_rs10455_CYBRD1_S208N_missense_7(pre=-,post=-)	+229,163SDSELNNEVAAR	12	HCD	767.89	1	-0.833759	2	188	179	1.42798e-16	2.45803e-08	0	HJOSLO2U_QEHF_20150404_TMT_pool5_300ugIPG3-10_7of15ul_fr06.mzML	5	7328	checked	YES	y6,y7,y8,b7,y9,y10,b8,b9,b10,y12,b11,	431483	YES	b6,y6,b7,y5	103019	y1,y2,b1,y4,b2,b3,y5,b4,y6,b5,y7,b6,y8,b7,y9,y10,b8,b9,b10,y12,b11	1.03466e+06	1.07733e+07	1.26039e+06	58870.4	18149.9	119447	250737	192832	225813	232626	292548	124450	184705	279220	300996
SDSELNNEVAAR	7	CanProVar_rs10455_CYBRD1_S266N_missense_7(pre=-,post=-);CanProVar_rs10455_CYBRD1_S208N_missense_7(pre=-,post=-)	+229,163SDSELNNEVAAR	12	HCD	767.39	0	1.35211	2	176	171	5.79842e-16	9.98098e-08	0	HJOSLO2U_QEHF_20150329_TMT_pool5_300ugIPG37-49_7of15ul_fr08.mzML	5	7607	checked	YES	y6,y7,y8,b7,y9,y10,b8,y11,b10,y12,	124875	YES	b6,y6,b7,y5	17991.7	y1,y2,b1,y4,b2,b3,y5,b4,y6,b5,y7,b6,y8,b7,y9,b8_,y10,b8,y11,b10,y12	332703	1.77159e+06	107812	6866.61	2495.87	18680.5	43419.6	33423.5	51708.5	16991.4	44119.9	15267.7	41316.7	55886.1	52960.3
TGFSFPAQEPR	7	CanProVar_rs1047030_SORBS3_T231A_missense_7(pre=-,post=P);CanProVar_rs1047030_SORBS3_T573A_missense_7(pre=-,post=P);CanProVar_rs1047030_SORBS3_T85A_missense_7(pre=-,post=P);CanProVar_rs1047030_SORBS3_T245A_missense_7(pre=-,post=P);CanProVar_rs1047030_SORBS3_T184A_missense_7(pre=-,post=P)	+229,163TGFSFPAQEPR	11	HCD	733.39	0	6.07534	2	84	84	1.70896e-15	2.84806e-07	0	HJOSLO2U_QEHF_20150404_TMT_pool5_300ugIPG3-10_7of15ul_fr42.mzML	5	22869	checked	YES	y6,y7,y8,b7,b8,y9,y10,b9,y11,	76533.1	YES	b6,y5,b7,y4	10028.2	y1,y2,b1,b2,y3,b3,b4,y6,b5,y7,y8,b7,b8,y9,y10,b9,y11	283085	3.61888e+06	260158	10520	2690.35	93606.3	59622	84049.4	100425	97579.3	90905.7	45746	75105.2	67954.5	72572.5
VLLDGVQNLR	9	CanProVar_rs1047286_C3_P314L_missense_9(pre=-,post=-)	+229,163VLLDGVQNLR	10	HCD	678.42	0	8.63687	2	158	158	1.21384e-13	1.9466e-05	0	HJOSLO2U_20140703_TMTpool1_300ugIPG3-10_7of15ul_fr37.mzML	1	16668	checked	YES	y2,y3,y4,y6,y7,y8,y9,y10,	1.69753e+06	YES	b8,y2,b9,y1	491183	y1,y2,b1,y3,b2,y4,b3,b4,y6,b5,y7,b6,y8,b7,y9,b8,y10	4.4891e+06	1.85458e+07	1.50029e+06	83917.5	25379.1	278584	39326.3	633233	478019	178163	396177	1.14887e+06	84272.1	716940	335753
VLLDGVQNLR	9	CanProVar_rs1047286_C3_P314L_missense_9(pre=-,post=-)	+229,163VLLDGVQNLR	10	HCD	678.418	0	5.03817	2	123	123	4.18877e-13	6.71738e-05	0	HJOSLO2U_20140703_TMTpool1_300ugIPG3-10_7of15ul_fr44.mzML	1	16017	checked	YES	y2,y6,y7,y8,y9,y10,	54979.3	YES	b8,y2,b9,y1	18622	y1,y2,b1,b2,b3,b4,y6,b5,y7,b6,y8,b7,y9,b8,y10	151955	939572	78640.4	7011.73	1763.96	25612.7	11547.5	30274.1	28026	26459.3	35049.2	46729	21016	37242	26339.1
VLLDGVQNLR	9	CanProVar_rs1047286_C3_P314L_missense_9(pre=-,post=-)	+229,163VLLDGVQNLR	10	HCD	678.41	0	-6.11778	2	158	150	7.32937e-13	0.000117538	0	HJOSLO2U_20140703_TMTpool1_300ugIPG3-10_7of15ul_fr34.mzML	1	14027	checked	YES	y2,y3,y6,y7,y8,y9,	616573	YES	b8,y2,b9,y1	165652	y1,y2,b1,y3,b2,b3,b4,y6,b5,y7,b6,y8,b7,y9,b8	1.52363e+06	5.82007e+06	513229	47317.6	17720.1	61278.5	24540.2	144597	106159	73981	130181	342537	55810.4	203032	85260
VLLDGVQNLR	9	CanProVar_rs1047286_C3_P314L_missense_9(pre=-,post=-)	+229,163VLLDGVQNLR	10	HCD	678.416	0	3.14886	2	159	142	7.98549e-12	0.0012806	0	HJOSLO2U_20140703_TMTpool1_300ugIPG3-10_7of15ul_fr35.mzML	1	14298	checked	YES	y2,y3,y6,y7,y8,y9,y10,	595298	YES	b8,y2,b9,y1	154738	y1,y2,b1,y3,b2,b3,b4,y6,b5,y7,b6,y8,b7,y9,b8,y10	1.50487e+06	6.01708e+06	516504	34580.9	8245.49	74296.9	64649.2	188055	153390	109487	167246	329634	106913	244033	146028
VLLDGVQNLR	9	CanProVar_rs1047286_C3_P314L_missense_9(pre=-,post=-)	+229,163VLLDGVQNLR	10	HCD	678.413	0	-0.989641	2	147	147	1.21384e-13	1.9466e-05	0	HJOSLO2U_20140703_TMTpool2_300ugIPG3-10_7of15ul_fr34.mzML	2	13958	checked	YES	y2,y3,y4,y5,y6,y7,y8,y9,y10,	479223	YES	b8,y2,b9,y1	102499	y1,y2,b1,y3,b2,y4,b3,y5,b4,y6,b5,y7,b6,y8,b7,y9,b8,y10	1.15859e+06	3.86518e+06	333945	24157.4	8336.05	24724.2	22001.1	20807.8	76352.3	169550	44791.2	152335	26554.4	174627	73012
VLLDGVQNLR	9	CanProVar_rs1047286_C3_P314L_missense_9(pre=-,post=-)	+229.163VLLDGVQNLR	10	HCD	678.42	0	8.63687	2	141	134	3.0439e-13	4.88139e-05	0.000585138	HJOSLO2U_QEHF_20150417_TMT_pool3_300ugIPG3-10_7of15ul_fr42.mzML	3	33136	checked	YES	y2,y3,y4,y5,y6,y7,y8,y9,y10,	406548	YES	b8,y2,b9,y1	163471	y1,y2,b1,y3,b2,y4,b3,y5,b4,y6,b5,y7,b6,y8,b7,y9,b8,y10	1.00116e+06	8.94723e+06	616386	44075	8547.67	230348	220961	545288	269208	286085	176534	168734	137905	287395	288300
VLLDGVQNLR	9	CanProVar_rs1047286_C3_P314L_missense_9(pre=-,post=-)	+229.163VLLDGVQNLR	10	HCD	678.92	1	6.16432	2	125	114	3.31877e-13	5.32218e-05	0.000585138	HJOSLO2U_QEHF_20150417_TMT_pool3_300ugIPG3-10_7of15ul_fr41.mzML	3	32754	checked	YES	y2,y6,y7,y8,y9,y10,	323356	YES	b8,y2,b9,y1	137739	y1,y2,b1,b2,b3,b4,y6,b5,y7,b6,y8,b7,y9,b8,y10	803444	9.0852e+06	594390	44535.3	9137.88	238128	225756	499390	338602	338568	180336	175669	148216	277700	284592
VLLDGVQNLR	9	CanProVar_rs1047286_C3_P314L_missense_9(pre=-,post=-)	+229.163VLLDGVQNLR	10	HCD	678.41	0	-6.11778	2	136	134	3.85372e-13	6.18007e-05	0.000585138	HJOSLO2U_QEHF_20150417_TMT_pool3_300ugIPG3-10_7of15ul_fr39.mzML	3	30603	checked	YES	y2,y3,y4,y6,y7,y8,y9,y10,	3.57674e+06	YES	b8,y2,b9,y1	965333	y1,y2,b1,y3,b2,y4,b3,b4,y6,b5,y7,b6,y8,b7,y9,b8,y10	8.167e+06	6.3429e+07	4.99843e+06	411877	118826	1.84071e+06	693199	3.6098e+06	1.44785e+06	2.08482e+06	350634	662319	233536	1.47549e+06	1.20948e+06
VLLDGVQNLR	9	CanProVar_rs1047286_C3_P314L_missense_9(pre=-,post=-)	+229.163VLLDGVQNLR	10	HCD	678.42	0	8.63687	2	159	152	4.44841e-13	7.13374e-05	0.000585138	HJOSLO2U_QEHF_20150417_TMT_pool3_300ugIPG3-10_7of15ul_fr36.mzML	3	17310	checked	YES	y2,y3,y4,y5,y6,y7,y8,y9,y10,	920942	YES	b8,y2,b9,y1	217349	y1,y2,b1,y3,b2,y4,b3,y5,b4,y6,b5,y7,b6,y8,b7,y9,b8,y10	2.01649e+06	1.09352e+07	1030125	34495.8	9218.49	114977	126636	789632	130128	170405	143216	148913	123113	385528	252203
VLLDGVQNLR	9	CanProVar_rs1047286_C3_P314L_missense_9(pre=-,post=-)	+229.163VLLDGVQNLR	10	HCD	678.42	0	8.63687	2	149	146	4.90179e-13	7.86082e-05	0.000585138	HJOSLO2U_QEHF_20150417_TMT_pool3_300ugIPG3-10_7of15ul_fr38.mzML	3	29362	checked	YES	y2,y3,y4,y6,y7,y8,y9,y10,	1.1948e+06	YES	b8,y2,b9,y1	366862	y1,y2,b1,y3,b2,y4,b3,b4,y6,b5,y7,b6,y8,b7,y9,b8,y10	2.75163e+06	1.75184e+07	1682330	69517.3	12217.9	296239	247354	1.2545e+06	316314	235066	174832	207533	127541	535298	403865
VLLDGVQNLR	9	CanProVar_rs1047286_C3_P314L_missense_9(pre=-,post=-)	+229.163VLLDGVQNLR	10	HCD	678.42	0	8.63687	2	121	108	2.08412e-12	0.000334222	0.000585138	HJOSLO2U_QEHF_20150417_TMT_pool3_300ugIPG3-10_7of15ul_fr43.mzML	3	30326	checked	YES	y2,y3,y6,y7,y8,y9,y10,	126480	YES	b8,y2,b9,y1	62726.3	y1,y2,b1,y3,b2,b3,y6,b5,y7,b6,y8,b7,y9,b8,y10	283486	2.86421e+06	186248	10530.2	2104.73	69125.8	68178.7	185364	81654	73068.3	57833.8	52809.7	60002.2	110407	96577.1
VLLDGVQNLR	9	CanProVar_rs1047286_C3_P314L_missense_9(pre=-,post=-)	+229.163VLLDGVQNLR	10	HCD	678.41	0	-6.11778	2	113	104	3.26919e-12	0.000524267	0.000585138	HJOSLO2U_QEHF_20150417_TMT_pool3_300ugIPG3-10_7of15ul_fr40.mzML	3	31115	checked	YES	y2,y3,y6,y7,y8,y9,b9,	335393	YES	b8,y2,b9,y1	115681	y1,y2,b1,y3,b2,b3,b4,y6,b5,y7,b6,y8,b7,y9,b8,b9	800953	1.00128e+07	617258	41375.1	7945.6	311998	215572	458897	365282	413970	188624	243386	185711	276024	278028
VLLDGVQNLR	9	CanProVar_rs1047286_C3_P314L_missense_9(pre=-,post=-)	+229.163VLLDGVQNLR	10	HCD	678.92	1	6.16432	2	142	125	8.33229e-12	0.00133622	0.000585138	HJOSLO2U_QEHF_20150417_TMT_pool3_300ugIPG3-10_7of15ul_fr35.mzML	3	13028	checked	YES	y2,y3,y6,y7,y8,y9,	266310	YES	b8,y2,b9,y1	115446	y1,y2,b1,y3,b2,b3,b4,y6,b5,y7,b6,y8,b7,y9,b8	725141	7.84787e+06	621695	39044.1	9286.32	167823	172157	405347	203007	163043	166135	156370	135327	253341	234892
VLLDGVQNLR	9	CanProVar_rs1047286_C3_P314L_missense_9(pre=-,post=-)	+229,163VLLDGVQNLR	10	HCD	678.413	0	-1.88932	2	175	175	1.21384e-13	1.9466e-05	0	HJOSLO2U_QEHF_20150404_TMT_pool4_300ugIPG3-10_7of15ul_fr38.mzML	4	29486	checked	YES	y2,y3,y4,y5,y6,y7,y8,y9,y10,	2.07351e+06	YES	b8,y2,b9,y1	631986	y1,y2,b1,y3,b2,y4,b3,y5,b4,y6,b5,y7,b6,y8,b7,y9,b8,y10	4.82444e+06	2.15213e+07	2.34609e+06	99635.8	19862.3	94650.1	1.83248e+06	88620.1	231646	66532.7	124204	72125.4	119249	141527	1.32717e+06
VLLDGVQNLR	9	CanProVar_rs1047286_C3_P314L_missense_9(pre=-,post=-)	+229,163VLLDGVQNLR	10	HCD	678.42	0	8.63687	2	123	123	1.21384e-13	1.9466e-05	0.000538358	HJOSLO2U_QEHF_20150404_TMT_pool5_300ugIPG3-10_7of15ul_fr38.mzML	5	30611	checked	YES	y2,y3,y6,y7,y8,y9,y10,	645134	YES	b8,y2,b9,y1	226486	y1,y2,b1,y3,b2,b3,b4,y6,b5,y7,b6,y8,b7,y9,b8,y10	1.57266e+06	1.16514e+07	1.06081e+06	53692.9	13493.4	140462	84316.1	97931.6	142220	155243	154738	67882.1	127311	72075.4	1.03675e+06
LTPVSAQFQDIEGK	8	CanProVar_rs1048013_CYP20A1_L354F_missense_8(pre=-,post=-);CanProVar_rs1048013_CYP20A1_L319F_missense_8(pre=-,post=-);CanProVar_rs1048013_CYP20A1_L346F_missense_8(pre=-,post=-)	+229,163LTPVSAQFQDIEGK+229,163	14	HCD	996.57	1	3.95338	2	240	223	1.0175e-18	1.81551e-10	0	HJOS2U_20140410_TMTpool1_300ugIPG37-49_7of15ul_fr49.mzML	1	15120	checked	YES	y7,b8,y8,b9,y9,b10,y10,b11,y12,b12,	200231	YES	b7,y7,b8,y6	121777	b1,y1,y2,b2,b3,y3,b4,y4_,y4,b5,y5,b6,y6,b7,y7,b8,y8,b9,y9,b10,y10_,y10,b11,y12,b12	1.75876e+06	7.77064e+06	780502	24986	6600.1	172128	189194	204633	222128	79505.6	231187	228371	340530	210379	259881
LTPVSAQFQDIEGK	8	CanProVar_rs1048013_CYP20A1_L354F_missense_8(pre=-,post=-);CanProVar_rs1048013_CYP20A1_L319F_missense_8(pre=-,post=-);CanProVar_rs1048013_CYP20A1_L346F_missense_8(pre=-,post=-)	+229,163LTPVSAQFQDIEGK+229,163	14	HCD	996.067	0	2.20595	2	205	170	1.01602e-17	1.81287e-09	0	HJOSLO2U_20140703_TMTpool1_300ugIPG3-10_7of15ul_fr12.mzML	1	16215	checked	YES	y7,b8,b9,y9,b10,y10,y11,y12,y13,	263208	YES	b7,y7,b8,y6	166879	b1,y1,y2,b2,b3,y3,b4,y4,b5,y5,b6,y6,b7,y7,b8,b9,y9,b10,y10,y11,y12,y13	2.66946e+06	1.11444e+07	1.25921e+06	58965.3	17663.6	257597	328251	314453	315866	154116	348602	369269	528156	294907	387600
LTPVSAQFQDIEGK	8	CanProVar_rs1048013_CYP20A1_L354F_missense_8(pre=-,post=-);CanProVar_rs1048013_CYP20A1_L319F_missense_8(pre=-,post=-);CanProVar_rs1048013_CYP20A1_L346F_missense_8(pre=-,post=-)	+229,163LTPVSAQFQDIEGK+229,163	14	HCD	996.066	0	1.96084	2	207	172	1.34304e-17	2.39636e-09	0	HJOS2U_20140410_TMTpool1_300ugIPG37-49_7of15ul_fr48.mzML	1	15176	checked	YES	y7,b8,y8,b9,y9,b10,y10,y12,y13,y14,	87698.4	YES	b7,y7,b8,y6	37407.1	b1,y1,y2,b2,y3,b4,y4,b5,y5,b6,b7,y7,b8,y8,b9,y9,b10,y10_,y10,y12,y13,y14	658997	2.64244e+06	265438	11849.5	2459.18	61269.3	70927.9	75766.4	71056.3	25870.5	80356.1	79483.3	121779	68149.3	75527.8
LTPVSAQFQDIEGK	8	CanProVar_rs1048013_CYP20A1_L354F_missense_8(pre=-,post=-);CanProVar_rs1048013_CYP20A1_L319F_missense_8(pre=-,post=-);CanProVar_rs1048013_CYP20A1_L346F_missense_8(pre=-,post=-)	+229,163LTPVSAQFQDIEGK+229,163	14	HCD	996.067	0	2.81871	2	219	187	4.21584e-18	7.52223e-10	0	HJOS2U_20140410_TMTpool2_300ugIPG37-49_7of15ul_fr48.mzML	2	14762	checked	YES	y7,b8,y8,b9,y9,b10,y10,y12,y13,	189581	YES	b7,y7,b8,y6	114247	b1,y1,y2,b2,b3,y3,b4,y4,b5,y5,b6,y6,b7,y7,b8,y8,b9,y9,b10,y10_,y10,y12,y13	1.51578e+06	5.66637e+06	579255	31133.9	10632.7	114691	285100	87058	284472	217726	59223.9	286524	112561	20431.1	137691
LTPVSAQFQDIEGK	8	CanProVar_rs1048013_CYP20A1_L354F_missense_8(pre=-,post=-);CanProVar_rs1048013_CYP20A1_L319F_missense_8(pre=-,post=-);CanProVar_rs1048013_CYP20A1_L346F_missense_8(pre=-,post=-)	+229,163LTPVSAQFQDIEGK+229,163	14	HCD	996.063	0	-1.16425	2	184	150	4.15927e-17	7.4213e-09	0	HJOSLO2U_20140703_TMTpool2_300ugIPG3-10_7of15ul_fr12.mzML	2	15489	checked	YES	y7,b8,y8,y9,y10,y12,	138320	YES	b7,y7,b8,y6	107013	b1,y1,y2,b2,y3,b4,y4,b5,y5,b6,y6,b7,y7,b8,y8,y9,y10_,y10,y12	1.87486e+06	8.48388e+06	929588	45127	10033.8	183636	412911	118313	388788	306887	120884	437863	187579	31098.8	210572
LTPVSAQFQDIEGK	8	CanProVar_rs1048013_CYP20A1_L354F_missense_8(pre=-,post=-);CanProVar_rs1048013_CYP20A1_L319F_missense_8(pre=-,post=-);CanProVar_rs1048013_CYP20A1_L346F_missense_8(pre=-,post=-)	+229,163LTPVSAQFQDIEGK+229,163	14	HCD	996.066	0	1.71574	2	181	136	1.94265e-16	3.46623e-08	0	HJOS2U_20140410_TMTpool2_300ugIPG37-49_7of15ul_fr49.mzML	2	14738	checked	YES	y7,b8,y8,y9,b10,y10,y12,	328321	YES	b7,y7,b8,y6	228232	b1,y1,y2,b2,y3,b4,y4,b5,y5,b6,y6,b7,y7,b8,y8,y9,b10,y10_,y10,y12	3.28141e+06	1.46675e+07	1.38631e+06	78018.6	35013.2	233752	618152	189299	650762	486326	183337	700235	248010	35754.2	279835
LTPVSAQFQDIEGK	8	CanProVar_rs1048013_CYP20A1_L354F_missense_8(pre=-,post=-);CanProVar_rs1048013_CYP20A1_L319F_missense_8(pre=-,post=-);CanProVar_rs1048013_CYP20A1_L346F_missense_8(pre=-,post=-)	+229,163LTPVSAQFQDIEGK+229,163	14	HCD	996.06	0	-4.4119	2	216	194	2.41651e-18	4.31173e-10	0	HJOSLO2U_QEHF_20150318_TMT_pool3_300ugIPG37-49_7of15ul_fr48.mzML	3	19729	checked	YES	y7,b8,y8,b9,y9,b10,y10,b11,y11,y12,b12,b13,y13,y14,	463378	YES	b7,y7,b8,y6	148132	b1,y1,y2,b2,y3,b4,y4,b5,y5,b6,y6,b7,y7,b8,y8,b9,y9,b10,y10_,y10,b11,y11,y12,b12,b13,y13,y14	1.6295e+06	1.09444e+07	858169	29821.2	9048.18	213984	112999	61253.8	207423	858169	220836	145761	196544	64244.5	203822
LTPVSAQFQDIEGK	8	CanProVar_rs1048013_CYP20A1_L354F_missense_8(pre=-,post=-);CanProVar_rs1048013_CYP20A1_L319F_missense_8(pre=-,post=-);CanProVar_rs1048013_CYP20A1_L346F_missense_8(pre=-,post=-)	+229,163LTPVSAQFQDIEGK+229,163	14	HCD	996.06	0	-4.4119	2	259	238	9.80904e-19	1.75021e-10	0	HJOSLO2U_QEHF_20150322_TMT_pool4_300ugIPG37-49_7of15ul_fr49.mzML	4	20402	checked	YES	y7,b8,y8,b9,y9,b10,y10,b11,y11,y12,b12,b13,y13,y14,	492072	YES	b7,y7,b8,y6	172865	b1,y1,y2,b2,b3,y3,b4,y4_,y4,b5,y5,b6,y6,b7,y7,b8,y8,b9,y9,b10,y10_,y10,b11,y11,y12,b12,b13,y13,y14	1.98805e+06	8.82601e+06	453740	20059.1	3122.77	194928	38102.2	59034.6	200054	286158	383430	243023	251293	140031	323131
LTPVSAQFQDIEGK	8	CanProVar_rs1048013_CYP20A1_L354F_missense_8(pre=-,post=-);CanProVar_rs1048013_CYP20A1_L319F_missense_8(pre=-,post=-);CanProVar_rs1048013_CYP20A1_L346F_missense_8(pre=-,post=-)	+229,163LTPVSAQFQDIEGK+229,163	14	HCD	996.06	0	-4.4119	2	275	246	1.09229e-18	1.94896e-10	0	HJOSLO2U_QEHF_20150404_TMT_pool4_300ugIPG3-10_7of15ul_fr14.mzML	4	31580	checked	YES	y7,b8,y8,b9,y9,b10,y10,b11,y11,y12,b12,y13,y14,	817316	YES	b7,y7,b8,y6	288606	b1,y1,y2,b2,b3,y3,b4,y4,b5,y5,b6,y6,b7,y7,b8,y8,b9,y9,b10,y10_,y10,b11,y11,y12,b12,y13,y14	2.87518e+06	1.22134e+07	818430	38407	10188	228861	52221.4	73691.8	257933	347796	440232	307749	267034	202184	422522
LTPVSAQFQDIEGK	8	CanProVar_rs1048013_CYP20A1_L354F_missense_8(pre=-,post=-);CanProVar_rs1048013_CYP20A1_L319F_missense_8(pre=-,post=-);CanProVar_rs1048013_CYP20A1_L346F_missense_8(pre=-,post=-)	+229,163LTPVSAQFQDIEGK+229,163	14	HCD	996.06	0	-4.4119	2	284	252	1.3175e-18	2.35078e-10	0	HJOSLO2U_QEHF_20150322_TMT_pool4_300ugIPG37-49_7of15ul_fr50.mzML	4	20342	checked	YES	y7,b8,y8,b9,y9,b10,y10,b11,y11,y12,b12,b13,y13,y14,	400408	YES	b7,y7,b8,y6	133210	b1,y1,y2,b2,b3,y3,b4,y4,b5,y5,b6,y6,b7,y7,b8,y8,b9,y9,b10,y10_,y10,b11,y11,y12,b12,b13,y13,y14	1.3278e+06	5.69167e+06	367680	21641.3	3981	124586	41283.9	86412.6	135703	186298	232081	156623	157006	102214	220075
LTPVSAQFQDIEGK	8	CanProVar_rs1048013_CYP20A1_L354F_missense_8(pre=-,post=-);CanProVar_rs1048013_CYP20A1_L319F_missense_8(pre=-,post=-);CanProVar_rs1048013_CYP20A1_L346F_missense_8(pre=-,post=-)	+229,163LTPVSAQFQDIEGK+229,163	14	HCD	996.56	1	-6.09594	2	218	197	2.56881e-18	4.58347e-10	0	HJOSLO2U_QEHF_20150404_TMT_pool4_300ugIPG3-10_7of15ul_fr13.mzML	4	32162	checked	YES	y7,b8,y8,b9,y9,b10,y10,b11,y11,y12,b12,b13,y13,y14,	1.48414e+06	YES	b7,y7,b8,y6	577275	b1,y1,y2,b2,y3,b4,y4_,y4,b5,y5,b6,y6,b7,y7,b8,y8,b9,y9,b10,y10_,y10,b11,y11,y12,b12,b13,y13,y14	5.75131e+06	3.79891e+07	1.42786e+06	92882.9	33085.1	633273	365612	363814	1.131e+06	835206	944968	759192	737423	1.17338e+06	1.19768e+06
LTPVSAQFQDIEGK	8	CanProVar_rs1048013_CYP20A1_L354F_missense_8(pre=-,post=-);CanProVar_rs1048013_CYP20A1_L319F_missense_8(pre=-,post=-);CanProVar_rs1048013_CYP20A1_L346F_missense_8(pre=-,post=-)	+229,163LTPVSAQFQDIEGK+229,163	14	HCD	997.07	2	2.26934	2	220	187	1.59463e-17	2.84527e-09	0	HJOSLO2U_QEHF_20150404_TMT_pool4_300ugIPG3-10_7of15ul_fr14.mzML	4	31627	checked	YES	y7,b8,y8,b9,y9,b10,y10,y12,b12,y13,	203339	YES	b7,y7,b8,y6	119344	b1,y1,y2,b2,y3,b4,y4_,y4,b5,y5,b6,y6,b7,y7,b8,y8,b9,y9,b10,y10_,y10,y12,b12,y13	1.48016e+06	1.3187e+07	667845	30667.5	9464.69	229305	114566	169614	253196	362657	415566	344044	295617	221847	443305
LTPVSAQFQDIEGK	8	CanProVar_rs1048013_CYP20A1_L354F_missense_8(pre=-,post=-);CanProVar_rs1048013_CYP20A1_L319F_missense_8(pre=-,post=-);CanProVar_rs1048013_CYP20A1_L346F_missense_8(pre=-,post=-)	+229,163LTPVSAQFQDIEGK+229,163	14	HCD	996.06	0	-4.4119	2	285	255	1.11422e-18	1.98808e-10	0	HJOSLO2U_QEHF_20150329_TMT_pool5_300ugIPG37-49_7of15ul_fr48.mzML	5	20501	checked	YES	y7,b8,y8,b9,y9,b10,y10,b11,y11,y12,b12,b13,y13,y14,	662841	YES	b7,y7,b8,y6	225246	b1,y1,y2,b2,b3,y3,b4,y4,b5,y5,b6,y6,b7,y7,b8,y8,b9,y9,b10,y10_,y10,b11,y11,y12,b12,b13,y13,y14	2.39367e+06	9.87947e+06	665381	33264.2	8259.81	33944	201680	273601	68805.8	385087	272021	217904	216914	175531	280587
LTPVSAQFQDIEGK	8	CanProVar_rs1048013_CYP20A1_L354F_missense_8(pre=-,post=-);CanProVar_rs1048013_CYP20A1_L319F_missense_8(pre=-,post=-);CanProVar_rs1048013_CYP20A1_L346F_missense_8(pre=-,post=-)	+229,163LTPVSAQFQDIEGK+229,163	14	HCD	996.06	0	-4.4119	2	274	244	1.30541e-18	2.32921e-10	0	HJOSLO2U_QEHF_20150329_TMT_pool5_300ugIPG37-49_7of15ul_fr49.mzML	5	20383	checked	YES	y7,b8,y8,b9,y9,b10,y10,b11,y11,y12,b12,y13,y14,	461795	YES	b7,y7,b8,y6	158524	b1,y1,y2,b2,b3,y3,b4,y4,b5,y5,b6,y6,b7,y7,b8,y8,b9,y9,b10,y10_,y10,b11,y11,y12,b12,y13,y14	1.66018e+06	7.48112e+06	464240	23901.3	4311.61	47971.2	162164	215394	84548.2	283881	214821	172664	185585	123811	237456
LTPVSAQFQDIEGK	8	CanProVar_rs1048013_CYP20A1_L354F_missense_8(pre=-,post=-);CanProVar_rs1048013_CYP20A1_L319F_missense_8(pre=-,post=-);CanProVar_rs1048013_CYP20A1_L346F_missense_8(pre=-,post=-)	+229,163LTPVSAQFQDIEGK+229,163	14	HCD	996.067	0	2.3285	2	231	204	2.5478e-18	4.546e-10	0	HJOSLO2U_QEHF_20150404_TMT_pool5_300ugIPG3-10_7of15ul_fr13.mzML	5	30941	checked	YES	y7,b8,y8,b9,y9,b10,y10,b11,y11,y12,b12,b13,y13,y14,	762079	YES	b7,y7,b8,y6	280992	b1,y1,y2,b2,y3,b4,y4_,y4,b5,y5,b6,y6,b7,y7,b8,y8,b9,y9,b10,y10_,y10,b11,y11,y12,b12,b13,y13,y14	3.30143e+06	1.86628e+07	962051	50714.3	17061	165468	345832	514765	201723	645320	545779	421469	440644	330768	646871
GTGQSDNSDIWDDTALIK	7	CanProVar_rs104893930_SMN1_D30N_missense_7(pre=-,post=-)	+229.163GTGQSDNSDIWDDTALIK+229.163	18	HCD	1198.62	2	2.9067	2	275	180	1.6693e-15	3.11842e-07	0	HJOSLO2U_QEHF_20150417_TMT_pool3_300ugIPG3-10_7of15ul_fr03.mzML	3	18249	checked	NO	b10,	5490.13	YES	b6,y12,b7,y11	302280	b1,y1,b2,b3,y2,b4,y3,b5,y4,y5,b6,y6,y7,b10,y9,y10,y11	3.28341e+06	2.5805e+07	1.20489e+06	47523	8077	820976	952765	450464	1.09439e+06	970588	922027	503830	622051	605867	851129
GTGQSDNSDIWDDTALIK	7	CanProVar_rs104893930_SMN1_D30N_missense_7(pre=-,post=-)	+229,163GTGQSDNSDIWDDTALIK+229,163	18	HCD	1198.12	1	4.51119	2	283	175	1.71799e-14	3.20939e-06	0	HJOSLO2U_QEHF_20150404_TMT_pool5_300ugIPG3-10_7of15ul_fr02.mzML	5	14911	checked	NO		0	YES	b6,y12,b7,y11	556770	b1,y1,b2,b3,y2,b4,y3,b5,y4,y5,b6,y6,y7,y9,y11	5.05977e+06	3.82762e+07	2.62987e+06	92454.5	24312.2	691994	513424	650818	1.19904e+06	603495	960804	444956	454074	522336	671862
EAALYPHLPPEADLR	14	CanProVar_rs104893941_SQSTM1_P308L_missense_14(pre=-,post=-);CanProVar_rs104893941_SQSTM1_P248L_missense_14(pre=-,post=-);CanProVar_rs104893941_SQSTM1_P392L_missense_14(pre=-,post=-)	+229,163EAALYPHLPPEADLR	15	HCD	641.02	0	3.80864	3	130	126	8.6751e-18	1.56812e-09	0	HJOSLO2U_QEHF_20150404_TMT_pool4_300ugIPG3-10_7of15ul_fr15.mzML	4	24866	checked	YES	y2,y6,y7,y3,y4,y10,y5,y6,y7,y8,y9,y10,	1.22134e+06	YES	b13,y2,b14,y1	453089	y1,y2,y6,b1,y7,y3,b2,y4,b3,y10_,y10,y5,b4,b5,b6,y8,b7,y9,b8	2.51899e+06	6.26008e+06	563547	19873.3	4673.54	34304	28160.3	92155.2	26660.8	33007.2	29271.9	35554	27789.1	37661.5	53206.2
EAALYPHLPPEADLR	14	CanProVar_rs104893941_SQSTM1_P308L_missense_14(pre=-,post=-);CanProVar_rs104893941_SQSTM1_P248L_missense_14(pre=-,post=-);CanProVar_rs104893941_SQSTM1_P392L_missense_14(pre=-,post=-)	+229,163EAALYPHLPPEADLR	15	HCD	641.02	0	3.80864	3	103	97	3.05812e-16	5.52789e-08	0	HJOSLO2U_QEHF_20150322_TMT_pool4_300ugIPG37-49_7of15ul_fr55.mzML	4	16067	checked	YES	y2,y6,y7,y3,y4,y5,y6,y7,y8,y9,y10,	401289	YES	b13,y2,b14,y1	175239	y1,y2,y6,b1,y7,y3,b2,y4,b3,y5,b4,b5,y8,b7,y9,y10	877156	2.3962e+06	184104	14012.9	3429.24	25490.5	22075.7	47511.3	33713.1	34208.6	34815.3	28285.3	29948.7	30130.6	36341.6
EAALYPHLPPEADLR	14	CanProVar_rs104893941_SQSTM1_P308L_missense_14(pre=-,post=-);CanProVar_rs104893941_SQSTM1_P248L_missense_14(pre=-,post=-);CanProVar_rs104893941_SQSTM1_P392L_missense_14(pre=-,post=-)	+229,163EAALYPHLPPEADLR	15	HCD	641.35	1	-3.20451	3	111	103	5.15011e-15	9.30941e-07	0	HJOSLO2U_QEHF_20150322_TMT_pool4_300ugIPG37-49_7of15ul_fr56.mzML	4	16254	checked	YES	y2,y6,y7,y3,y4,y5,y6,y7,y8,y9,y10,	294427	YES	b13,y2,b14,y1	136152	y1,y2,y6,b1,y7,y3,b2,y4,b3,y5,b5,b6,y8,b7,y9,b8,y10	532294	2.29924e+06	136644	9308.66	1991.74	28363.2	25605.5	45681.7	24753.5	29492.5	26950.3	22941.9	25275.9	25246.3	27805.5
CPEALFQLSFLGMESCGIHETTFNSIMK	8	CanProVar_rs104894546_ACTG1_P222L_missense_8(pre=-,post=-);CanProVar_rs104894546_ACTG1_P264L_missense_8(pre=-,post=-)	+229,163C+57,021PEALFQLSFLGMESC+57,021GIHETTFNSIM+15,995K+229,163	28	HCD	1241.26	0	-9.44089	3	145	60	7.33604e-13	0.000146511	0	HJOSLO2U_20140703_TMTpool1_300ugIPG3-10_7of15ul_fr16.mzML	1	16758	checked	NO	b8,	296954	YES	b7,y21,b8,y20	8.6564e+06	y1,b1,y2,b3,y3,b4,y4,b5,y5,b6,y6,b7,y8,b8,y9,b10_	6.90213e+07	3.16694e+08	15721935	1.76924e+06	556100	6.46569e+06	1.15278e+06	5755057	5.29803e+06	7566055	6475451	3.76387e+06	5.42471e+06	7.70321e+06	4.55839e+06
CPEALFQLSFLGMESCGIHETTFNSIMK	8	CanProVar_rs104894546_ACTG1_P222L_missense_8(pre=-,post=-);CanProVar_rs104894546_ACTG1_P264L_missense_8(pre=-,post=-)	+229,163C+57,021PEALFQLSFLGM+15,995ESC+57,021GIHETTFNSIM+15,995K+229,163	28	HCD	935.7	2	-9.9516	4	110	39	9.97115e-13	0.000199138	0	HJOS2U_20140410_TMTpool1_300ugIPG37-49_7of15ul_fr66.mzML	1	15620	checked	YES	b8,b17,	1967.18	YES	b7,y21,b8,y20	4244.19	y1,b1,y2,b3,y3,b4,b8,y4,b15_,b5,y5,b6,b7,b17	76050.1	367987	58381.9	3572.69	1394.98	9093.15	3694.7	6992.69	5830.57	5962.41	8441.87	6938.05	6177.92	6066.3	6120.71
CPEALFQLSFLGMESCGIHETTFNSIMK	8	CanProVar_rs104894546_ACTG1_P222L_missense_8(pre=-,post=-);CanProVar_rs104894546_ACTG1_P264L_missense_8(pre=-,post=-)	+229,163C+57,021PEALFQLSFLGM+15,995ESC+57,021GIHETTFNSIM+15,995K+229,163	28	HCD	1246.93	1	-9.77532	3	104	9	1.7071e-12	0.000340932	0	HJOS2U_20140410_TMTpool1_300ugIPG37-49_7of15ul_fr65.mzML	1	16110	checked	YES	b8,	4353.91	YES	b7,y21,b8,y20	12559.9	y1,b1,y2,b3,b4,b8,y4,b5,b6,y6,b7,y8,b10_	73835.1	469208	28478.2	3877.75	1688.73	12292.9	2257.21	9838.8	9495.81	17783.8	11949.5	6241.59	12864.9	12630.1	9805.54
CPEALFQLSFLGMESCGIHETTFNSIMK	8	CanProVar_rs104894546_ACTG1_P222L_missense_8(pre=-,post=-);CanProVar_rs104894546_ACTG1_P264L_missense_8(pre=-,post=-)	+229,163C+57,021PEALFQLSFLGMESC+57,021GIHETTFNSIM+15,995K+229,163	28	HCD	1241.94	2	-4.19482	3	136	58	2.102e-13	4.19799e-05	0	HJOS2U_20140410_TMTpool2_300ugIPG37-49_7of15ul_fr50.mzML	2	15919	checked	NO	b8,	2067.29	YES	b7,y21,b8,y20	24130.3	y1,b1,b2,y2,b3,b4,y4,b5,b6,b7,y8,b8,b10_,y10	164255	782003	52196.9	6357.74	2079.96	18065.9	19378.3	21006.2	10816.8	15461.4	20969.9	23751.7	16269.5	18065.7	16133.9
CPEALFQLSFLGMESCGIHETTFNSIMK	8	CanProVar_rs104894546_ACTG1_P222L_missense_8(pre=-,post=-);CanProVar_rs104894546_ACTG1_P264L_missense_8(pre=-,post=-)	+229,163C+57,021PEALFQLSFLGM+15,995ESC+57,021GIHETTFNSIM+15,995K+229,163	28	HCD	1246.6	0	-7.93168	3	206	116	1.71512e-19	3.42534e-11	0	HJOSLO2U_QEHF_20150318_TMT_pool3_300ugIPG37-49_7of15ul_fr64.mzML	3	18786	checked	YES	b8,b17,	6157.35	YES	b7,y21,b8,y20	20213.8	y1,b1,b2,y2,b3,y3,y9,b4,y4,y10,b5,y12,y5,y13,b6,y6,b7,y7,y18,b17_,y8,b8,b17,y20_,b10_,b12_	511105	3.9309e+06	100975	5955.91	1925.29	37597.2	41414.8	34655.9	52097.2	28917.9	46370.3	44021.2	35533.3	44693.3	49070
CPEALFQLSFLGMESCGIHETTFNSIMK	8	CanProVar_rs104894546_ACTG1_P222L_missense_8(pre=-,post=-);CanProVar_rs104894546_ACTG1_P264L_missense_8(pre=-,post=-)	+229,163C+57,021PEALFQLSFLGM+15,995ESC+57,021GIHETTFNSIM+15,995K+229,163	28	HCD	1246.93	1	-9.77532	3	178	94	4.41741e-19	8.82219e-11	0	HJOSLO2U_QEHF_20150318_TMT_pool3_300ugIPG37-49_7of15ul_fr53.mzML	3	22218	checked	YES	b8,b17,b19,	7715	YES	b7,y21,b8,y20	9452.69	y1,b1,y2,b3,y3,b4,y4_,y4,y10,b5,y12,y5,b6,y6,b7,y7,y17,y8,b8,b17,y20_,y9,b19,b10_,b12_,y28_,y14	244605	2.96215e+06	80572.4	5252.04	1755.36	73928.9	61036.7	33808.2	80572.4	32858.5	51157	39885.5	32707.1	40259	48956.4
CPEALFQLSFLGMESCGIHETTFNSIMK	8	CanProVar_rs104894546_ACTG1_P222L_missense_8(pre=-,post=-);CanProVar_rs104894546_ACTG1_P264L_missense_8(pre=-,post=-)	+229,163C+57,021PEALFQLSFLGM+15,995ESC+57,021GIHETTFNSIM+15,995K+229,163	28	HCD	1246.6	0	-7.83376	3	143	85	7.90929e-19	1.5796e-10	0	HJOSLO2U_QEHF_20150318_TMT_pool3_300ugIPG37-49_7of15ul_fr64.mzML	3	19931	checked	YES	b8,b17,y23,	15894.9	YES	b7,y21,b8,y20	96623.2	y1,b1,y2,b3,y3,b4,y4,y10,b5,y12,y5,b6,y6,b7,y7,y18,y8,b8,b17,y9,b10_,y23,b12_,y21_	724033	7.11907e+06	216624	11767.1	3910.2	174243	143670	82983.5	216624	76636.1	146594	105148	95957.9	98804.5	103532
CPEALFQLSFLGMESCGIHETTFNSIMK	8	CanProVar_rs104894546_ACTG1_P222L_missense_8(pre=-,post=-);CanProVar_rs104894546_ACTG1_P264L_missense_8(pre=-,post=-)	+229,163C+57,021PEALFQLSFLGM+15,995ESC+57,021GIHETTFNSIM+15,995K+229,163	28	HCD	1246.6	0	-8.0296	3	218	114	3.72174e-17	7.43285e-09	0	HJOSLO2U_QEHF_20150318_TMT_pool3_300ugIPG37-49_7of15ul_fr64.mzML	3	19556	checked	YES	b8,b17,	44574.3	YES	b7,y21,b8,y20	1.06723e+06	y1,b1,b2,y2,b3,y3,b4,y4,y10,b5,y12,y5,y13,y14,b6,y6,y17_,b7,y7,y8,b8,b17,y20_,y9,b10_,b21_,b12_,y15	5.15708e+06	3.15401e+07	1.03198e+06	58299.7	24749.3	453170	456772	163622	629828	198693	450665	290655	264609	223981	263624
CPEALFQLSFLGMESCGIHETTFNSIMK	8	CanProVar_rs104894546_ACTG1_P222L_missense_8(pre=-,post=-);CanProVar_rs104894546_ACTG1_P264L_missense_8(pre=-,post=-)	+229.163C+57.021PEALFQLSFLGM+15.995ESC+57.021GIHETTFNSIM+15.995K+229.163	28	HCD	1247.28	2	2.67766	3	220	100	2.12803e-16	4.24998e-08	0	HJOSLO2U_QEHF_20150417_TMT_pool3_300ugIPG3-10_7of15ul_fr17.mzML	3	26629	checked	YES	b8,	4462.84	YES	b7,y21,b8,y20	10982.1	y1,b1,b2,y2,b3,y3,y9,b4,y4,y10,b5,y5,b6,y6,b7,b17_,y8,b8,y14	470882	3.93244e+06	117369	6134.85	1827.64	62505	63001.9	53606.5	66789.2	52098.5	70640.9	68356.2	52719.4	52612.6	77297.4
CPEALFQLSFLGMESCGIHETTFNSIMK	8	CanProVar_rs104894546_ACTG1_P222L_missense_8(pre=-,post=-);CanProVar_rs104894546_ACTG1_P264L_missense_8(pre=-,post=-)	+229,163C+57,021PEALFQLSFLGM+15,995ESC+57,021GIHETTFNSIM+15,995K+229,163	28	HCD	1246.93	1	-9.77532	3	151	76	2.31629e-16	4.62596e-08	0	HJOSLO2U_QEHF_20150318_TMT_pool3_300ugIPG37-49_7of15ul_fr63.mzML	3	19825	checked	YES	b14,y27,	2368.01	YES	b7,y21,b8,y20	47558.1	y1,b1,y2,b3,y3,b4,y4,y10,b5,y5,y14,b6,y6,b14,y17_,b7,y7,y8,y20,y9,b10_,y27	292358	1.93292e+06	55611.2	4464.03	1449.79	34174.5	29322.2	22705.5	43271.6	20922.1	32340.8	23133.5	18921.4	23937.1	26802.5
CPEALFQLSFLGMESCGIHETTFNSIMK	8	CanProVar_rs104894546_ACTG1_P222L_missense_8(pre=-,post=-);CanProVar_rs104894546_ACTG1_P264L_missense_8(pre=-,post=-)	+229,163C+57,021PEALFQLSFLGM+15,995ESC+57,021GIHETTFNSIM+15,995K+229,163	28	HCD	1246.93	1	-9.77532	3	162	81	3.22923e-16	6.44923e-08	0	HJOSLO2U_QEHF_20150318_TMT_pool3_300ugIPG37-49_7of15ul_fr65.mzML	3	19891	checked	YES	b14,b8,b17,	55370.5	YES	b7,y21,b8,y20	322023	y1,b1,y2,b3,y3,b4,y4,y10,b5,y12,y5,y14,b6,y6,b14,b7,y7,y8,b8,b17,y20_,y20,y9,b10_,b12_,y11	1.92371e+06	1.45611e+07	372922	25863.3	8833.73	212728	210521	84084.2	291150	104871	189496	101117	116950	106999	135848
CPEALFQLSFLGMESCGIHETTFNSIMK	8	CanProVar_rs104894546_ACTG1_P222L_missense_8(pre=-,post=-);CanProVar_rs104894546_ACTG1_P264L_missense_8(pre=-,post=-)	+229.163C+57.021PEALFQLSFLGM+15.995ESC+57.021GIHETTFNSIM+15.995K+229.163	28	HCD	1246.27	-1	-2.66078	3	143	76	4.48923e-16	8.96562e-08	0	HJOSLO2U_QEHF_20150417_TMT_pool3_300ugIPG3-10_7of15ul_fr18.mzML	3	26351	checked	NO	b8,	1428.62	YES	b7,y21,b8,y20	27868.1	y1,b1,y2,b3,y3,b4,y4,y10,b5,y12,y5,y13,y14,b6,y6,b7,y8,b8,y20_,y9,b12_	248830	2.806e+06	87288.3	4957.6	1610.24	53886.4	52271.5	37995	77481.4	31340.2	59607.8	34651.8	45372.3	44039.7	48582.6
CPEALFQLSFLGMESCGIHETTFNSIMK	8	CanProVar_rs104894546_ACTG1_P222L_missense_8(pre=-,post=-);CanProVar_rs104894546_ACTG1_P264L_missense_8(pre=-,post=-)	+229,163C+57,021PEALFQLSFLGM+15,995ESC+57,021GIHETTFNSIM+15,995K+229,163	28	HCD	1246.93	1	-9.77532	3	111	52	6.14872e-16	1.22799e-07	0	HJOSLO2U_QEHF_20150318_TMT_pool3_300ugIPG37-49_7of15ul_fr64.mzML	3	20308	checked	YES	b8,y27,	2772.24	YES	b7,y21,b8,y20	28406.3	y1,b1,y2,b3,y3,b4,y4,y10,b5,y12,y5,b6,y6,b7,y7,y18,y8,b8,y20_,y9,b10_,y23_,y27	200146	1.4771e+06	51667.4	3483.74	1367.46	25152.9	26855.2	25193.4	26661.3	13902.9	30225.7	21653.3	20913.6	30200	23510.2
CPEALFQLSFLGMESCGIHETTFNSIMK	8	CanProVar_rs104894546_ACTG1_P222L_missense_8(pre=-,post=-);CanProVar_rs104894546_ACTG1_P264L_missense_8(pre=-,post=-)	+229,163C+57,021PEALFQLSFLGM+15,995ESC+57,021GIHETTFNSIM+15,995K+229,163	28	HCD	1246.93	1	-9.77532	3	216	102	1.09633e-15	2.18952e-07	0	HJOSLO2U_QEHF_20150318_TMT_pool3_300ugIPG37-49_7of15ul_fr51.mzML	3	22586	checked	YES	b8,y21,y23,	16992.5	YES	b7,y21,b8,y20	122329	y1,b1,b2,y2,b3,y3,b4,y4,b5,b6,y17_,b7,b8,y20,y21,b10_,b21_,y23	540172	3.40838e+06	105609	6163.44	1812.94	32654.1	44679.6	26107.7	59424.7	19157.9	41951.3	39565.9	31396.2	34910.3	39691.7
CPEALFQLSFLGMESCGIHETTFNSIMK	8	CanProVar_rs104894546_ACTG1_P222L_missense_8(pre=-,post=-);CanProVar_rs104894546_ACTG1_P264L_missense_8(pre=-,post=-)	+229.163C+57.021PEALFQLSFLGM+15.995ESC+57.021GIHETTFNSIM+15.995K+229.163	28	HCD	1246.93	1	-9.77532	3	124	45	1.49001e-15	2.97577e-07	0	HJOSLO2U_QEHF_20150417_TMT_pool3_300ugIPG3-10_7of15ul_fr17.mzML	3	29173	checked	YES	b8,	5401.45	YES	b7,y21,b8,y20	49097.7	y1,b1,y2,b3,y3,b4,y4,y10,y11,b5,y12,y5,y13,y14,b6,y6,b7,y7,y8,b8,y20_,y9,b21_,b17_	551123	5.26374e+06	190911	8048.53	2558.63	125199	118466	63569.2	162351	58784.2	115978	77191	77878.7	76864.1	92158.3
CPEALFQLSFLGMESCGIHETTFNSIMK	8	CanProVar_rs104894546_ACTG1_P222L_missense_8(pre=-,post=-);CanProVar_rs104894546_ACTG1_P264L_missense_8(pre=-,post=-)	+229.163C+57.021PEALFQLSFLGMESC+57.021GIHETTFNSIM+15.995K+229.163	28	HCD	1241.28	0	3.04862	3	209	94	1.60949e-15	3.21439e-07	0	HJOSLO2U_QEHF_20150417_TMT_pool3_300ugIPG3-10_7of15ul_fr30.mzML	3	30309	checked	YES	b8,	6499.31	YES	b7,y21,b8,y20	86140.1	y1,b1,y2,b3,y3,b4,y4,y10,b5,y5,y14,b6,y6,b7,y7,y8_,y8,b8,y20_,y9,b10_,b21_,b11_,b12_	445020	2.7298e+06	79640.8	4972.31	1606.16	36145	46936	27840.7	63647	27697.4	52200	42953.6	32100.8	38367.3	52689.9
CPEALFQLSFLGMESCGIHETTFNSIMK	8	CanProVar_rs104894546_ACTG1_P222L_missense_8(pre=-,post=-);CanProVar_rs104894546_ACTG1_P264L_missense_8(pre=-,post=-)	+229.163C+57.021PEALFQLSFLGM+15.995ESC+57.021GIHETTFNSIM+15.995K+229.163	28	HCD	1247.27	2	-5.35194	3	140	60	1.73404e-15	3.46312e-07	0	HJOSLO2U_QEHF_20150417_TMT_pool3_300ugIPG3-10_7of15ul_fr29.mzML	3	27781	checked	NO	b8,	1418.25	YES	b7,y21,b8,y20	32212.1	y1,b1,y2,b3,b4,y4_,y4,y10,b5,y5,b12_,y13,b6,y6,b7,y8,b8,y20_,y9	229749	2.30251e+06	95718.3	4410.94	1461.43	50460.6	51618.8	26471.9	66024.2	28530.7	49797	38699	41525.1	33798.1	38545.4
CPEALFQLSFLGMESCGIHETTFNSIMK	8	CanProVar_rs104894546_ACTG1_P222L_missense_8(pre=-,post=-);CanProVar_rs104894546_ACTG1_P264L_missense_8(pre=-,post=-)	+229.163C+57.021PEALFQLSFLGM+15.995ESC+57.021GIHETTFNSIM+15.995K+229.163	28	HCD	1247.27	2	-5.35194	3	186	79	2.24675e-15	4.48709e-07	0	HJOSLO2U_QEHF_20150417_TMT_pool3_300ugIPG3-10_7of15ul_fr18.mzML	3	26422	checked	YES	b8,y21,	2519	YES	b7,y21,b8,y20	34330.4	y1,b1,b2,y2,b3,y3,b4,y4,y10,b5,y5,b6,y6,b7,y7,b8,y19_,y20_,y9,y21,b21_	242525	2.21149e+06	72380	4550.38	1560.49	46992.3	48170.6	38056.1	59552.2	29391.4	53257	32835.6	36052.7	41931.8	43405.3
CPEALFQLSFLGMESCGIHETTFNSIMK	8	CanProVar_rs104894546_ACTG1_P222L_missense_8(pre=-,post=-);CanProVar_rs104894546_ACTG1_P264L_missense_8(pre=-,post=-)	+229.163C+57.021PEALFQLSFLGM+15.995ESC+57.021GIHETTFNSIM+15.995K+229.163	28	HCD	1247.27	2	-5.35194	3	161	64	5.74321e-15	1.147e-06	0	HJOSLO2U_QEHF_20150417_TMT_pool3_300ugIPG3-10_7of15ul_fr35.mzML	3	14819	checked	YES	b14,b8,b17,	15534.2	YES	b7,y21,b8,y20	81146.8	y1,b1,b2,y2,b3,y3,b4,y4,y10,y11,b5,y5,b6,y6,b14,b7,y7,y8,b8,b17,y9,b21_,b12_	453641	3.86088e+06	115889	5779.76	1736.3	81510.9	77022	61903.7	99621.5	60862.8	81236.4	59081.7	69679.7	69428.8	55250.5
CPEALFQLSFLGMESCGIHETTFNSIMK	8	CanProVar_rs104894546_ACTG1_P222L_missense_8(pre=-,post=-);CanProVar_rs104894546_ACTG1_P264L_missense_8(pre=-,post=-)	+229.163C+57.021PEALFQLSFLGM+15.995ESC+57.021GIHETTFNSIM+15.995K+229.163	28	HCD	1246.94	1	-1.84363	3	184	79	1.11454e-14	2.2259e-06	0	HJOSLO2U_QEHF_20150417_TMT_pool3_300ugIPG3-10_7of15ul_fr26.mzML	3	15891	checked	YES	b8,	8676.95	YES	b7,y21,b8,y20	224068	y1,b1,b2,y2,b3,y3,b4,y4,y10,b5,y12,y5,b6,y6,b7,y7,y8,b8,y20_,y20,y9,b10_,b21_,b12_,y11	1.24168e+06	7.11079e+06	213300	11110.6	3281.43	119017	111370	50826.1	160086	53482.4	97687.8	66403.7	56793	55054.6	64143.3
CPEALFQLSFLGMESCGIHETTFNSIMK	8	CanProVar_rs104894546_ACTG1_P222L_missense_8(pre=-,post=-);CanProVar_rs104894546_ACTG1_P264L_missense_8(pre=-,post=-)	+229.163C+57.021PEALFQLSFLGM+15.995ESC+57.021GIHETTFNSIM+15.995K+229.163	28	HCD	1246.6	0	-6.26701	3	176	74	1.72808e-14	3.45121e-06	0	HJOSLO2U_QEHF_20150417_TMT_pool3_300ugIPG3-10_7of15ul_fr29.mzML	3	28747	checked	YES	b14,b16,b8,	8531.66	YES	b7,y21,b8,y20	45752.3	y1,b1,b2,y2,b3,y3,b4,y4,b5,y5,b6,y6,b14,b7,y7,b16,y8,b8,b18_,y21_,b21_	252669	1.74365e+06	50474.6	4201.57	1488.35	26895.8	30824.2	29994.8	41447.2	16988.7	29442.2	22863.1	19980.9	19892.6	34221.9
CPEALFQLSFLGMESCGIHETTFNSIMK	8	CanProVar_rs104894546_ACTG1_P222L_missense_8(pre=-,post=-);CanProVar_rs104894546_ACTG1_P264L_missense_8(pre=-,post=-)	+229.163C+57.021PEALFQLSFLGM+15.995ESC+57.021GIHETTFNSIM+15.995K+229.163	28	HCD	1247.27	2	-5.35194	3	151	66	2.30492e-14	4.60326e-06	0	HJOSLO2U_QEHF_20150417_TMT_pool3_300ugIPG3-10_7of15ul_fr49.mzML	3	16131	checked	YES	b8,	4195.27	YES	b7,y21,b8,y20	57899.8	y1,b1,b2,y2,b3,y3,b4,y4,y10,b5,y5,b6,y6,b7,y7,y8,b8,y20_,y9,b21_,b11_,b12_	342921	2.46728e+06	105115	5398.86	1588.89	63339.9	56830.5	29285.7	76887.9	31028.1	54704.8	40190.1	33414.6	33469.8	41947.9
CPEALFQLSFLGMESCGIHETTFNSIMK	8	CanProVar_rs104894546_ACTG1_P222L_missense_8(pre=-,post=-);CanProVar_rs104894546_ACTG1_P264L_missense_8(pre=-,post=-)	+229.163C+57.021PEALFQLSFLGM+15.995ESC+57.021GIHETTFNSIM+15.995K+229.163	28	HCD	1246.6	0	-4.8961	3	207	77	3.55383e-14	7.0975e-06	0	HJOSLO2U_QEHF_20150417_TMT_pool3_300ugIPG3-10_7of15ul_fr18.mzML	3	25996	checked	YES	b8,	73345.5	YES	b7,y21,b8,y20	2.69575e+06	y1,b1,b2,y2,b3,y3,b4,y4,y10,y11,b5,y12,y5,b6,y6,b7,y7,y8,b8,y9,b21_	1.4825e+07	8.4711e+07	2622402	110157	48723	1.21358e+06	1.01819e+06	386274	1576722	489008	1.0172e+06	642646	596725	466847	748871
CPEALFQLSFLGMESCGIHETTFNSIMK	8	CanProVar_rs104894546_ACTG1_P222L_missense_8(pre=-,post=-);CanProVar_rs104894546_ACTG1_P264L_missense_8(pre=-,post=-)	+229.163C+57.021PEALFQLSFLGM+15.995ESC+57.021GIHETTFNSIM+15.995K+229.163	28	HCD	1247.27	2	-5.35194	3	143	59	4.41193e-14	8.81125e-06	0	HJOSLO2U_QEHF_20150417_TMT_pool3_300ugIPG3-10_7of15ul_fr61.mzML	3	18988	checked	YES	b14,b8,	1741.16	YES	b7,y21,b8,y20	18129.9	y1,b1,b3,y3,b4,y4,y10,b5,y5,b6,y6,b14,b7,y7,y8,b8,y9,b10_	97048.6	609240	23010.8	3016.04	1154.44	19773.4	17333.9	13662.7	23010.8	13458.2	18280.3	12277.3	11863.2	15297.1	18369.4
CPEALFQLSFLGMESCGIHETTFNSIMK	8	CanProVar_rs104894546_ACTG1_P222L_missense_8(pre=-,post=-);CanProVar_rs104894546_ACTG1_P264L_missense_8(pre=-,post=-)	+229,163C+57,021PEALFQLSFLGM+15,995ESC+57,021GIHETTFNSIM+15,995K+229,163	28	HCD	1246.93	1	-9.77532	3	205	77	7.54408e-14	1.50666e-05	0	HJOSLO2U_QEHF_20150318_TMT_pool3_300ugIPG37-49_7of15ul_fr50.mzML	3	22791	checked	YES	b8,y21,	14207.2	YES	b7,y21,b8,y20	115577	y1,b1,b2,y2,b3,y3,b4,y4,b5,b6,b7,y18,b8,y21,b21_	490661	3.07411e+06	101369	6111.55	1780	33406	41128.6	22551.5	57524.7	18976	35550.1	35045.5	22953.7	27071.2	37759.2
CPEALFQLSFLGMESCGIHETTFNSIMK	8	CanProVar_rs104894546_ACTG1_P222L_missense_8(pre=-,post=-);CanProVar_rs104894546_ACTG1_P264L_missense_8(pre=-,post=-)	+229.163C+57.021PEALFQLSFLGMESC+57.021GIHETTFNSIMK+229.163	28	HCD	1236.61	2	-2.83018	3	132	34	9.00893e-14	1.79921e-05	0	HJOSLO2U_QEHF_20150417_TMT_pool3_300ugIPG3-10_7of15ul_fr18.mzML	3	28154	checked	YES	b14,b8,	5136.6	YES	b7,y21,b8,y20	15914.2	y1,b1,y2,b3,y3,y4,y10,b5,y12,y5,b6,y6,b14,y7,b7,y8,b8,y9,y14	195627	2.66474e+06	101938	4749.98	1515.8	55434.7	62535.3	49917.1	70049.1	44684.7	61970	51565.9	47053.1	49629.4	55262.8
CPEALFQLSFLGMESCGIHETTFNSIMK	8	CanProVar_rs104894546_ACTG1_P222L_missense_8(pre=-,post=-);CanProVar_rs104894546_ACTG1_P264L_missense_8(pre=-,post=-)	+229,163C+57,021PEALFQLSFLGM+15,995ESC+57,021GIHETTFNSIM+15,995K+229,163	28	HCD	1246.93	1	-9.77532	3	188	79	1.08523e-13	2.16735e-05	0	HJOSLO2U_QEHF_20150318_TMT_pool3_300ugIPG37-49_7of15ul_fr61.mzML	3	20442	checked	YES	b14,b8,	11173.5	YES	b7,y21,b8,y20	230098	y1,b1,b2,y2,b3,y3,y9,b4,y4,y10,b5,y5,b6,y6,b14,b7,y7,b16_,y8,b8,y20_,b21_,y12	923039	4.98137e+06	221172	8708.68	2358.45	50335.9	44415.4	42241.2	60335.4	38284.9	50735.9	49136.5	31783.3	43256.1	39126.3
CPEALFQLSFLGMESCGIHETTFNSIMK	8	CanProVar_rs104894546_ACTG1_P222L_missense_8(pre=-,post=-);CanProVar_rs104894546_ACTG1_P264L_missense_8(pre=-,post=-)	+229.163C+57.021PEALFQLSFLGM+15.995ESC+57.021GIHETTFNSIM+15.995K+229.163	28	HCD	1246.93	1	-9.77532	3	168	62	1.54286e-13	3.0813e-05	0	HJOSLO2U_QEHF_20150417_TMT_pool3_300ugIPG3-10_7of15ul_fr34.mzML	3	14099	checked	YES	b8,	3077.35	YES	b7,y21,b8,y20	63615.5	y1,b1,y2,b3,y3,b4,y4,y10,b5,y12,y5,b6,y6,b7,y7,y8,b8,y9,b10_,b21_	320215	1.86977e+06	60538.1	4721.63	1443.87	46063.6	41751.7	33284.7	53146.7	24566.3	41109.6	31264.8	28825.2	33983.3	36668.6
CPEALFQLSFLGMESCGIHETTFNSIMK	8	CanProVar_rs104894546_ACTG1_P222L_missense_8(pre=-,post=-);CanProVar_rs104894546_ACTG1_P264L_missense_8(pre=-,post=-)	+229.163C+57.021PEALFQLSFLGM+15.995ESC+57.021GIHETTFNSIM+15.995K+229.163	28	HCD	1247.27	2	-5.35194	3	158	51	1.89613e-13	3.78683e-05	0	HJOSLO2U_QEHF_20150417_TMT_pool3_300ugIPG3-10_7of15ul_fr33.mzML	3	14654	checked	YES	b14,b8,	7417.23	YES	b7,y21,b8,y20	83133.8	y1,b1,y2,b3,y3,b4,y4,y10,b5,y5,y13_,b6,y6,b14,b7,y7,b16_,b17_,y8,b8,y20_,y9,b21_,b12_,b24_	496226	3.7503e+06	91110.8	5443.1	1797.96	58589.4	58941.4	52121.9	78234.4	34208.6	65174.3	45086.2	40841.1	45104.7	53340.5
CPEALFQLSFLGMESCGIHETTFNSIMK	8	CanProVar_rs104894546_ACTG1_P222L_missense_8(pre=-,post=-);CanProVar_rs104894546_ACTG1_P264L_missense_8(pre=-,post=-)	+229.163C+57.021PEALFQLSFLGM+15.995ESC+57.021GIHETTFNSIM+15.995K+229.163	28	HCD	1246.94	1	-1.84363	3	209	69	2.65688e-13	5.30616e-05	0	HJOSLO2U_QEHF_20150417_TMT_pool3_300ugIPG3-10_7of15ul_fr14.mzML	3	36395	checked	YES	b17,y27,	32591.8	YES	b7,y21,b8,y20	196111	y1,b1,y6,y2,b3,b4,y4_,y4,y10,y11,b5,y12,y5,b12_,y13,b6,b7,y7,y17,y8,y19_,b17,y20_,y20,y9,b21_,b24_,y27,b13_	1.78235e+06	2.30017e+07	890098	22245.4	8667.43	310380	292830	158855	453281	182241	334038	201631	341436	240870	278032
CPEALFQLSFLGMESCGIHETTFNSIMK	8	CanProVar_rs104894546_ACTG1_P222L_missense_8(pre=-,post=-);CanProVar_rs104894546_ACTG1_P264L_missense_8(pre=-,post=-)	+229.163C+57.021PEALFQLSFLGM+15.995ESC+57.021GIHETTFNSIM+15.995K+229.163	28	HCD	1246.93	1	-9.77532	3	144	47	2.81547e-13	5.62288e-05	0	HJOSLO2U_QEHF_20150417_TMT_pool3_300ugIPG3-10_7of15ul_fr36.mzML	3	21629	checked	YES	y27,	3328.32	YES	b7,y21,b8,y20	75997.8	y1,b1,y2,b3,y3,y9,b4,y4,y10,b5,y12,y5,b6,y6,y16_,b7,y7,y8,y20,b10_,b21_,b12_,y27	466162	3.48347e+06	92968.4	5168.36	1811.49	54617.6	53895.1	40767.6	75338.3	42801.3	55761.1	42511	39789.3	40785.8	41658.3
CPEALFQLSFLGMESCGIHETTFNSIMK	8	CanProVar_rs104894546_ACTG1_P222L_missense_8(pre=-,post=-);CanProVar_rs104894546_ACTG1_P264L_missense_8(pre=-,post=-)	+229.163C+57.021PEALFQLSFLGM+15.995ESC+57.021GIHETTFNSIM+15.995K+229.163	28	HCD	1246.28	-1	5.36883	3	177	57	4.08917e-13	8.16665e-05	0	HJOSLO2U_QEHF_20150417_TMT_pool3_300ugIPG3-10_7of15ul_fr31.mzML	3	26385	checked	YES	b14,y21,	4304.24	YES	b7,y21,b8,y20	42767.8	y1,b1,y2,b3,y3,b4,y4,y10,b5,y12,y5,b6,y6,b14,b7,y7,y8,y20,y9,y21,b10_,b21_,b12_,y27_	237366	1.45083e+06	39340.9	3768.38	1408.48	20332.6	25075.8	19346	32929.4	12926.1	27857.3	20828.8	19755.2	22097.7	28730.9
CPEALFQLSFLGMESCGIHETTFNSIMK	8	CanProVar_rs104894546_ACTG1_P222L_missense_8(pre=-,post=-);CanProVar_rs104894546_ACTG1_P264L_missense_8(pre=-,post=-)	+229.163C+57.021PEALFQLSFLGM+15.995ESC+57.021GIHETTFNSIM+15.995K+229.163	28	HCD	1246.94	1	-1.84363	3	151	47	4.39914e-13	8.78571e-05	0	HJOSLO2U_QEHF_20150417_TMT_pool3_300ugIPG3-10_7of15ul_fr56.mzML	3	12924	checked	NO	b8,	1145.22	YES	b7,y21,b8,y20	18213.4	y1,b1,y2,b3,y3,b4,y4,y10,b5,y5,b6,y6,b7,y7,y8,b8,y9,b10_	104355	941598	71554.7	4222.41	1166.65	35782.5	30036.8	24097.8	43476.2	25470.7	36850.8	20259.1	21585.3	21750.9	27358.5
CPEALFQLSFLGMESCGIHETTFNSIMK	8	CanProVar_rs104894546_ACTG1_P222L_missense_8(pre=-,post=-);CanProVar_rs104894546_ACTG1_P264L_missense_8(pre=-,post=-)	+229.163C+57.021PEALFQLSFLGM+15.995ESC+57.021GIHETTFNSIM+15.995K+229.163	28	HCD	1247.27	2	-5.35194	3	168	59	5.22062e-13	0.000104263	0	HJOSLO2U_QEHF_20150417_TMT_pool3_300ugIPG3-10_7of15ul_fr15.mzML	3	39017	checked	YES	b16,b8,	6899.65	YES	b7,y21,b8,y20	100494	y1,b1,b2,y2,b3,b4,y4,y10,b5,y5,b12_,b6,y6,b7,y7,b16,y8,b8,y20_,y20,y9,b21_	546895	5.78725e+06	259943	7993.44	2151.88	86000.8	84654.9	63183.9	128029	58472.9	101759	69550.8	72117.4	76303.2	86640.3
CPEALFQLSFLGMESCGIHETTFNSIMK	8	CanProVar_rs104894546_ACTG1_P222L_missense_8(pre=-,post=-);CanProVar_rs104894546_ACTG1_P264L_missense_8(pre=-,post=-)	+229.163C+57.021PEALFQLSFLGM+15.995ESC+57.021GIHETTFNSIM+15.995K+229.163	28	HCD	1246.94	1	-1.84363	3	155	51	7.84985e-13	0.000156773	0	HJOSLO2U_QEHF_20150417_TMT_pool3_300ugIPG3-10_7of15ul_fr31.mzML	3	26384	checked	YES	b8,y27,	5525.36	YES	b7,y21,b8,y20	23557.1	y1,b1,y2,b3,b4,y4,y10,b5,y5,b6,y6,b7,y7,y8,b8,b18_,y9,b21_,y27	138363	1.19134e+06	33464.6	3374.91	1365.45	22205.3	26652.3	20440.8	32071.4	14056.9	29176.2	25111.2	21156.6	27434.3	32734.5
CPEALFQLSFLGMESCGIHETTFNSIMK	8	CanProVar_rs104894546_ACTG1_P222L_missense_8(pre=-,post=-);CanProVar_rs104894546_ACTG1_P264L_missense_8(pre=-,post=-)	+229.163C+57.021PEALFQLSFLGM+15.995ESC+57.021GIHETTFNSIM+15.995K+229.163	28	HCD	1247.27	2	-5.35194	3	137	43	8.22837e-13	0.000164332	0	HJOSLO2U_QEHF_20150417_TMT_pool3_300ugIPG3-10_7of15ul_fr52.mzML	3	27003	checked	NO	b8,	869.796	YES	b7,y21,b8,y20	17725.9	y1,b1,y2,b3,b4,b8,y4,y10,b5,y5,b12_,b6,y6,b7,y7,y8,b10_	90732.9	653305	23889	3038.63	1226.79	18752.7	19187.4	10665.1	23555.5	12859.6	22297.8	12019.6	16822.9	15179.3	16682.7
CPEALFQLSFLGMESCGIHETTFNSIMK	8	CanProVar_rs104894546_ACTG1_P222L_missense_8(pre=-,post=-);CanProVar_rs104894546_ACTG1_P264L_missense_8(pre=-,post=-)	+229.163C+57.021PEALFQLSFLGM+15.995ESC+57.021GIHETTFNSIM+15.995K+229.163	28	HCD	1247.27	2	-5.35194	3	147	36	1.35354e-12	0.000270321	0	HJOSLO2U_QEHF_20150417_TMT_pool3_300ugIPG3-10_7of15ul_fr44.mzML	3	25731	checked	YES	b8,	2745.07	YES	b7,y21,b8,y20	12838.8	y1,b1,y2,b3,b4,y10,b5,b12_,b6,y6,b7,y8,b8	62101.6	673411	45753.4	3301.03	1212.6	12501.6	14458.2	9302.38	21608.5	8144.95	17792.6	10233.2	17640.6	13000	14206.9
CPEALFQLSFLGMESCGIHETTFNSIMK	8	CanProVar_rs104894546_ACTG1_P222L_missense_8(pre=-,post=-);CanProVar_rs104894546_ACTG1_P264L_missense_8(pre=-,post=-)	+229.163C+57.021PEALFQLSFLGM+15.995ESC+57.021GIHETTFNSIMK+229.163	28	HCD	1241.94	2	-4.19482	3	103	14	2.8585e-12	0.000570882	0	HJOSLO2U_QEHF_20150417_TMT_pool3_300ugIPG3-10_7of15ul_fr18.mzML	3	30472	checked	YES	b8,	2481.96	YES	b7,y21,b8,y20	8610.18	y1,b1,b3,b4,b5,b6,b7,b8,b10_	38895.9	553591	20502.9	3127.63	1208.97	17538.5	17275.7	12725.4	20502.9	13619.5	16322.1	12766.5	13369	14963.6	15473.1
CPEALFQLSFLGMESCGIHETTFNSIMK	8	CanProVar_rs104894546_ACTG1_P222L_missense_8(pre=-,post=-);CanProVar_rs104894546_ACTG1_P264L_missense_8(pre=-,post=-)	+229,163C+57,021PEALFQLSFLGM+15,995ESC+57,021GIHETTFNSIM+15,995K+229,163	28	HCD	1247.27	2	-5.35194	3	174	48	5.70764e-12	0.0011399	0	HJOSLO2U_QEHF_20150318_TMT_pool3_300ugIPG37-49_7of15ul_fr54.mzML	3	22152	checked	YES	b14,b8,y23,	3212.1	YES	b7,y21,b8,y20	55486.9	y1,b1,y2,b3,y3,b4,y4,y10,b5,y5,b6,y6,b14,y17_,b7,y7,y8,b8,y20_,y23	237850	1.95691e+06	58529.7	4272.73	1475.8	57820.2	42872.5	26286.8	58529.7	22521.6	40869.9	27137.7	24762.8	29424.7	31361.3
CPEALFQLSFLGMESCGIHETTFNSIMK	8	CanProVar_rs104894546_ACTG1_P222L_missense_8(pre=-,post=-);CanProVar_rs104894546_ACTG1_P264L_missense_8(pre=-,post=-)	+229,163C+57,021PEALFQLSFLGM+15,995ESC+57,021GIHETTFNSIM+15,995K+229,163	28	HCD	1247.27	2	-5.35194	3	144	78	2.4343e-17	4.86164e-09	0	HJOSLO2U_QEHF_20150404_TMT_pool4_300ugIPG3-10_7of15ul_fr18.mzML	4	28544	checked	YES	b8,y27,	6197.83	YES	b7,y21,b8,y20	34946.8	y1,b1,y2,b3,y3,b4,y4,y10,b5,y5,b6,y6,b7,y7,b17_,y8,b8,y20,y9,b10_,y27	200753	1.59488e+06	45500.7	3928.27	1504.81	18958.5	20159.7	25549.3	22031.2	29650.5	25757.7	21469.9	21850.1	25962	18924.9
CPEALFQLSFLGMESCGIHETTFNSIMK	8	CanProVar_rs104894546_ACTG1_P222L_missense_8(pre=-,post=-);CanProVar_rs104894546_ACTG1_P264L_missense_8(pre=-,post=-)	+229,163C+57,021PEALFQLSFLGM+15,995ESC+57,021GIHETTFNSIM+15,995K+229,163	28	HCD	1246.93	1	-9.77532	3	160	68	4.98589e-17	9.95753e-09	0	HJOSLO2U_QEHF_20150322_TMT_pool4_300ugIPG37-49_7of15ul_fr65.mzML	4	19163	checked	YES	b8,b17,	19965.9	YES	b7,y21,b8,y20	87744	y1,b1,y2,b3,y3,b4,y4,y10,b5,y12,y5,y13,b6,y6,y15,b7,y7,y17,y18,y8,b8,b17,y19,y20_,y9,b10_,b12_,y14	1.06834e+06	1.00811e+07	306573	15438.1	5412.92	118755	94041.1	123617	85698.8	169926	110148	105431	80681.8	95616.6	76653.9
CPEALFQLSFLGMESCGIHETTFNSIMK	8	CanProVar_rs104894546_ACTG1_P222L_missense_8(pre=-,post=-);CanProVar_rs104894546_ACTG1_P264L_missense_8(pre=-,post=-)	+229,163C+57,021PEALFQLSFLGM+15,995ESC+57,021GIHETTFNSIM+15,995K+229,163	28	HCD	1247.27	2	-5.35194	3	137	66	2.22766e-16	4.44895e-08	0	HJOSLO2U_QEHF_20150322_TMT_pool4_300ugIPG37-49_7of15ul_fr64.mzML	4	20088	checked	YES	b8,b23,	4923.53	YES	b7,y21,b8,y20	30872.1	y1,b1,y2,b3,y3,b4,y4,y10,b5,y5,b6,y6,b7,y7,y18,y8,b8,y20_,y9,b10_,b12_,b23	257970	2.65477e+06	72178.9	4608.98	1604.18	49444.8	46480.4	46519	43156.3	56152.6	42990.8	43719.9	38022.9	44416.7	38685.8
CPEALFQLSFLGMESCGIHETTFNSIMK	8	CanProVar_rs104894546_ACTG1_P222L_missense_8(pre=-,post=-);CanProVar_rs104894546_ACTG1_P264L_missense_8(pre=-,post=-)	+229,163C+57,021PEALFQLSFLGM+15,995ESC+57,021GIHETTFNSIM+15,995K+229,163	28	HCD	1246.93	1	-9.77532	3	159	77	1.00349e-15	2.00411e-07	0	HJOSLO2U_QEHF_20150404_TMT_pool4_300ugIPG3-10_7of15ul_fr47.mzML	4	15118	checked	YES	b14,b8,	3329.97	YES	b7,y21,b8,y20	64380.2	y1,b1,b2,y2,b3,y3,b4,y4,y10,b5,y12,y5,y14,b6,y6,b14,b7,y7,y18,y8,b8,y20_,y9,b10_,b21_	395619	2.22221e+06	69530	4993.74	1695.92	29341.2	22665.8	33455.9	27895	37304.1	25185.7	18814.7	17773.5	20167.5	19975.5
CPEALFQLSFLGMESCGIHETTFNSIMK	8	CanProVar_rs104894546_ACTG1_P222L_missense_8(pre=-,post=-);CanProVar_rs104894546_ACTG1_P264L_missense_8(pre=-,post=-)	+229,163C+57,021PEALFQLSFLGM+15,995ESC+57,021GIHETTFNSIM+15,995K+229,163	28	HCD	1246.93	1	-9.77532	3	163	56	1.03222e-15	2.06149e-07	0	HJOSLO2U_QEHF_20150322_TMT_pool4_300ugIPG37-49_7of15ul_fr56.mzML	4	21434	checked	YES	b8,	3097.33	YES	b7,y21,b8,y20	6633.06	y1,b1,y2,b3,y3,b4,y4,y10,y11,b5,y5,y13,y14,b6,y6,b7,y7,y18,b17_,y8,b8,y9,b10_,b12_,y12	172460	2.01256e+06	79038.9	4837.89	1545.56	66470.2	48677.4	62172.9	55113.2	79038.9	57296.7	50873.5	44207	52055.2	43010.1
CPEALFQLSFLGMESCGIHETTFNSIMK	8	CanProVar_rs104894546_ACTG1_P222L_missense_8(pre=-,post=-);CanProVar_rs104894546_ACTG1_P264L_missense_8(pre=-,post=-)	+229,163C+57,021PEALFQLSFLGM+15,995ESC+57,021GIHETTFNSIM+15,995K+229,163	28	HCD	1246.93	1	-9.77532	3	165	78	1.18038e-15	2.35738e-07	0	HJOSLO2U_QEHF_20150404_TMT_pool4_300ugIPG3-10_7of15ul_fr27.mzML	4	21797	checked	YES	b8,b8,y27,	6511.04	YES	b7,y21,b8,y20	61524.7	y1,b1,y2,b3,y3,b4,b8,y4,y10,b5,y12,y5,b6,y6,b7,y7,y18,b17_,y8,y9,b10_,b21_,y27	308361	1.52776e+06	56152.4	4185.64	1624.78	20188	17629.8	21661.2	18619.4	23513.6	18005.7	14225.5	12158.7	16716.8	12182.1
CPEALFQLSFLGMESCGIHETTFNSIMK	8	CanProVar_rs104894546_ACTG1_P222L_missense_8(pre=-,post=-);CanProVar_rs104894546_ACTG1_P264L_missense_8(pre=-,post=-)	+229,163C+57,021PEALFQLSFLGM+15,995ESC+57,021GIHETTFNSIM+15,995K+229,163	28	HCD	1246.93	1	-9.77532	3	179	81	1.35023e-15	2.69659e-07	0	HJOSLO2U_QEHF_20150322_TMT_pool4_300ugIPG37-49_7of15ul_fr65.mzML	4	20362	checked	YES	b8,y21,y27,	5799.93	YES	b7,y21,b8,y20	59833.5	y1,b1,b2,y2,b3,y3,b4,y4,y10,b5,y12,y5,y14,b6,y6,b7,y7,y17,y18,y8,b8,y20_,y9,y21,b10_,b21_,b12_,b24_,y27	349085	2.05903e+06	94499.8	4575.62	1494.15	24156.4	22442.6	24593.7	23477.2	31803.6	23111.7	22206.3	19030.5	20693	15992.3
CPEALFQLSFLGMESCGIHETTFNSIMK	8	CanProVar_rs104894546_ACTG1_P222L_missense_8(pre=-,post=-);CanProVar_rs104894546_ACTG1_P264L_missense_8(pre=-,post=-)	+229,163C+57,021PEALFQLSFLGM+15,995ESC+57,021GIHETTFNSIM+15,995K+229,163	28	HCD	1246.93	1	-9.77532	3	198	87	1.38216e-15	2.76037e-07	0	HJOSLO2U_QEHF_20150404_TMT_pool4_300ugIPG3-10_7of15ul_fr18.mzML	4	28985	checked	YES	b14,b8,b17,	20797.4	YES	b7,y21,b8,y20	330961	y1,b1,b2,y2,b3,y3,b4,y4,y10,y11,b5,y12,y5,y13,y14,b6,y6,y15,b14,b7,y7,y18,b17_,y8,b8,b17,y20_,y9,b10_,b21_,b11_,b12_	1.84567e+06	9.56575e+06	321464	12123.9	4660.42	101403	80346.6	100816	98568	140687	88499.5	76192.2	65749.1	81949.7	66311.9
CPEALFQLSFLGMESCGIHETTFNSIMK	8	CanProVar_rs104894546_ACTG1_P222L_missense_8(pre=-,post=-);CanProVar_rs104894546_ACTG1_P264L_missense_8(pre=-,post=-)	+229,163C+57,021PEALFQLSFLGM+15,995ESC+57,021GIHETTFNSIM+15,995K+229,163	28	HCD	935.7	2	-9.9516	4	201	102	3.23012e-15	6.45101e-07	0	HJOSLO2U_QEHF_20150404_TMT_pool4_300ugIPG3-10_7of15ul_fr18.mzML	4	28841	checked	YES	b8,	7010.14	YES	b7,y21,b8,y20	133781	y2,y3,y1,b1,y5,b3,b4,y4,y10,y11,b5,y12,y13_,b6,y6,b7,y7,y17,y18_,y8,b8,y19_,y20_,y9,b12_	1.26477e+06	6.18158e+06	501479	8718.73	3390.36	35248.7	39790.2	38824.8	39038.6	43969.2	37345.8	34575	38297.1	37800.3	34425
CPEALFQLSFLGMESCGIHETTFNSIMK	8	CanProVar_rs104894546_ACTG1_P222L_missense_8(pre=-,post=-);CanProVar_rs104894546_ACTG1_P264L_missense_8(pre=-,post=-)	+229,163C+57,021PEALFQLSFLGM+15,995ESC+57,021GIHETTFNSIM+15,995K+229,163	28	HCD	1246.93	1	-9.77532	3	165	75	3.80973e-15	7.60857e-07	0	HJOSLO2U_QEHF_20150404_TMT_pool4_300ugIPG3-10_7of15ul_fr49.mzML	4	15425	checked	YES	b14,b8,y27,	6274.84	YES	b7,y21,b8,y20	64050.5	y1,b1,y2,b3,y3,b4,y4,y10,b5,y12,y5,b6,y6,b14,b7,y7,b17_,y8,b8,y20_,y9,b10_,b12_,y27	333648	1.48575e+06	61396.1	4557.52	1520.48	23270.8	19369.2	23639.2	23714.3	32684.5	21708	17377.4	15552.7	21527.2	16915.1
CPEALFQLSFLGMESCGIHETTFNSIMK	8	CanProVar_rs104894546_ACTG1_P222L_missense_8(pre=-,post=-);CanProVar_rs104894546_ACTG1_P264L_missense_8(pre=-,post=-)	+229,163C+57,021PEALFQLSFLGM+15,995ESC+57,021GIHETTFNSIM+15,995K+229,163	28	HCD	1247.27	2	-5.35194	3	115	41	4.46767e-15	8.92257e-07	0	HJOSLO2U_QEHF_20150322_TMT_pool4_300ugIPG37-49_7of15ul_fr65.mzML	4	23168	checked	YES	b8,	3600.91	YES	b7,y21,b8,y20	12739.8	y1,b1,y2,b3,b4,b8,y4,y10,b5,y5,b6,y6,b7,y7,b17_,y8,b18_,y9	69633.9	433408	17996.7	2355.48	1102.21	8607.21	7575.78	9226.68	7689.11	11584.6	9035.73	6510.62	5307.07	5365.97	5370.68
CPEALFQLSFLGMESCGIHETTFNSIMK	8	CanProVar_rs104894546_ACTG1_P222L_missense_8(pre=-,post=-);CanProVar_rs104894546_ACTG1_P264L_missense_8(pre=-,post=-)	+229,163C+57,021PEALFQLSFLGM+15,995ESC+57,021GIHETTFNSIM+15,995K+229,163	28	HCD	1246.27	-1	-2.66078	3	236	94	4.75867e-15	9.50374e-07	0	HJOSLO2U_QEHF_20150404_TMT_pool4_300ugIPG3-10_7of15ul_fr31.mzML	4	27831	checked	YES	b8,b18,	19262	YES	b7,y21,b8,y20	484950	y1,b1,b2,y2,b3,y3,y9,b4,y4,y10,y11,b5,y12,y5,y14,b6,y6,b7,y7,y8,b8,b18,b10_,b12_,y13	2.24626e+06	9.76963e+06	471900	23886.6	7112.88	87233.9	75834.8	118294	149749	196005	94802.9	77680	63364	104502	93548.2
CPEALFQLSFLGMESCGIHETTFNSIMK	8	CanProVar_rs104894546_ACTG1_P222L_missense_8(pre=-,post=-);CanProVar_rs104894546_ACTG1_P264L_missense_8(pre=-,post=-)	+229,163C+57,021PEALFQLSFLGM+15,995ESC+57,021GIHETTFNSIM+15,995K+229,163	28	HCD	1246.6	0	-9.7922	3	145	59	2.20595e-14	4.4056e-06	0	HJOSLO2U_QEHF_20150404_TMT_pool4_300ugIPG3-10_7of15ul_fr59.mzML	4	14194	checked	YES	b8,b14,	2021.84	YES	b7,y21,b8,y20	29399.4	y1,b1,y2,b3,y3,b4,b8,y4,y10,b5,y5,b6,y6,b14,b7,y7,y18,y8,y9,b10_	142691	644429	28127.4	3206.11	1359.78	14330.5	9840.81	11954.4	10803.4	17832.8	8749.63	9469.01	5574.46	8653.71	7566.11
CPEALFQLSFLGMESCGIHETTFNSIMK	8	CanProVar_rs104894546_ACTG1_P222L_missense_8(pre=-,post=-);CanProVar_rs104894546_ACTG1_P264L_missense_8(pre=-,post=-)	+229,163C+57,021PEALFQLSFLGM+15,995ESC+57,021GIHETTFNSIM+15,995K+229,163	28	HCD	1247.27	2	-5.35194	3	134	50	2.44384e-14	4.8807e-06	0	HJOSLO2U_QEHF_20150404_TMT_pool4_300ugIPG3-10_7of15ul_fr63.mzML	4	29918	checked	NO	b8,	942.201	YES	b7,y21,b8,y20	15339.2	y1,b1,y2,b3,b4,y4,y10,b5,y5,b6,y6,b7,y7,y8,b8,y9	60697	381501	23984.2	2369.57	1044.27	4965.43	7772.17	4397.53	6080.55	5325.62	5382.91	5756.87	5562.2	3657.99	6654.48
CPEALFQLSFLGMESCGIHETTFNSIMK	8	CanProVar_rs104894546_ACTG1_P222L_missense_8(pre=-,post=-);CanProVar_rs104894546_ACTG1_P264L_missense_8(pre=-,post=-)	+229,163C+57,021PEALFQLSFLGM+15,995ESC+57,021GIHETTFNSIM+15,995K+229,163	28	HCD	1246.6	0	-6.26701	3	151	58	2.4918e-14	4.97648e-06	0	HJOSLO2U_QEHF_20150404_TMT_pool4_300ugIPG3-10_7of15ul_fr17.mzML	4	28990	checked	YES	b8,b10,	6999.67	YES	b7,y21,b8,y20	34414.4	y1,b1,y2,b3,y3,b4,y4,y10,b5,y12,y5,y13,b6,y6,b7,y7,y18_,y18,y8,b8,y9,b10_,b10,b12_	274604	2.59306e+06	104399	4828.79	1705.91	24137.9	22608.2	34396.4	29540.5	39879	38531.5	26852.4	29709.4	32839.2	46538.9
CPEALFQLSFLGMESCGIHETTFNSIMK	8	CanProVar_rs104894546_ACTG1_P222L_missense_8(pre=-,post=-);CanProVar_rs104894546_ACTG1_P264L_missense_8(pre=-,post=-)	+229,163C+57,021PEALFQLSFLGM+15,995ESC+57,021GIHETTFNSIM+15,995K+229,163	28	HCD	1246.6	0	-6.26701	3	166	58	2.54904e-14	5.09079e-06	0	HJOSLO2U_QEHF_20150404_TMT_pool4_300ugIPG3-10_7of15ul_fr66.mzML	4	38016	checked	NO	b8,	929.243	YES	b7,y21,b8,y20	40725.7	y1,b1,y2,b3,y3,b4,y4,y10,b5,y5,b6,y6,b7,y7,b8,y19_,y20_,y9,b10_	204299	1.33225e+06	114338	4202.69	1384.69	11779.4	8831	15219.3	11591.1	16151.4	19994.3	11671.8	8601.85	11478.3	9652.61
CPEALFQLSFLGMESCGIHETTFNSIMK	8	CanProVar_rs104894546_ACTG1_P222L_missense_8(pre=-,post=-);CanProVar_rs104894546_ACTG1_P264L_missense_8(pre=-,post=-)	+229,163C+57,021PEALFQLSFLGM+15,995ESC+57,021GIHETTFNSIM+15,995K+229,163	28	HCD	1246.6	0	-6.26701	3	207	77	2.64384e-14	5.28012e-06	0	HJOSLO2U_QEHF_20150322_TMT_pool4_300ugIPG37-49_7of15ul_fr50.mzML	4	23572	checked	YES	b14,b16,b8,y21,	38690.2	YES	b7,y21,b8,y20	278080	y1,b1,b2,y2_,y2,b3,y3,b4,y10_,y4,b5,b6,b14,b7,y18,b16,b8,y20_,y21,b21_	1.21444e+06	7.02292e+06	253733	10705.7	3728.32	70574.9	60909.8	85685.1	96760	132102	71624.7	67789.1	48916.7	83560	71145.5
CPEALFQLSFLGMESCGIHETTFNSIMK	8	CanProVar_rs104894546_ACTG1_P222L_missense_8(pre=-,post=-);CanProVar_rs104894546_ACTG1_P264L_missense_8(pre=-,post=-)	+229,163C+57,021PEALFQLSFLGM+15,995ESC+57,021GIHETTFNSIM+15,995K+229,163	28	HCD	1247.27	2	-5.35194	3	192	67	1.09435e-13	2.18556e-05	0	HJOSLO2U_QEHF_20150322_TMT_pool4_300ugIPG37-49_7of15ul_fr41.mzML	4	22483	checked	YES	b14,b8,b13,	12416.2	YES	b7,y21,b8,y20	94792.6	y1,b1,y2,b3,y3,b4,y4,y10,b5,y5,b6,y6,b14,b7,y7,y8,b8,y9,b10_,b21_,b12_,b13	489243	3.79396e+06	318813	8212.04	2520.51	42046.9	32705.8	100098	31786.1	48098.9	36434.1	27805	23887.4	32797.3	33426.4
CPEALFQLSFLGMESCGIHETTFNSIMK	8	CanProVar_rs104894546_ACTG1_P222L_missense_8(pre=-,post=-);CanProVar_rs104894546_ACTG1_P264L_missense_8(pre=-,post=-)	+229,163C+57,021PEALFQLSFLGM+15,995ESC+57,021GIHETTFNSIM+15,995K+229,163	28	HCD	1247.27	2	-5.35194	3	189	49	2.10094e-13	4.19587e-05	0	HJOSLO2U_QEHF_20150404_TMT_pool4_300ugIPG3-10_7of15ul_fr15.mzML	4	37650	checked	NO	b8,	1582.73	YES	b7,y21,b8,y20	15201.8	y1,b1,y2,b3,b4,y4,y10,b5,y5,b12_,y14,b6,y6_,y6,b7,y7,y8,b8,b10_	143810	2.53033e+06	192521	6247.73	1704.93	59124	58537.2	61974.1	64121.8	71064.1	70395.4	51158.8	43316.7	49794.7	49256.5
CPEALFQLSFLGMESCGIHETTFNSIMK	8	CanProVar_rs104894546_ACTG1_P222L_missense_8(pre=-,post=-);CanProVar_rs104894546_ACTG1_P264L_missense_8(pre=-,post=-)	+229,163C+57,021PEALFQLSFLGM+15,995ESC+57,021GIHETTFNSIM+15,995K+229,163	28	HCD	1246.93	1	-9.77532	3	121	31	2.26026e-13	4.51405e-05	0	HJOSLO2U_QEHF_20150322_TMT_pool4_300ugIPG37-49_7of15ul_fr66.mzML	4	18349	checked	NO		0	YES	b7,y21,b8,y20	5757.67	y1,b1,y2,y3,b4,y4,y10,b5,y5,b6,y6,b7,y7,y18,y8,y20,y9,b10_,b12_	83992.4	723352	28464.2	2719.37	1184.92	14220.5	9584.89	10976	9929.17	16746.8	10994.3	11185.5	9968.16	9758.07	8549.97
CPEALFQLSFLGMESCGIHETTFNSIMK	8	CanProVar_rs104894546_ACTG1_P222L_missense_8(pre=-,post=-);CanProVar_rs104894546_ACTG1_P264L_missense_8(pre=-,post=-)	+229,163C+57,021PEALFQLSFLGM+15,995ESC+57,021GIHETTFNSIM+15,995K+229,163	28	HCD	935.2	0	-8.15797	4	195	76	2.43465e-13	4.86235e-05	0	HJOSLO2U_QEHF_20150404_TMT_pool4_300ugIPG3-10_7of15ul_fr30.mzML	4	28350	checked	YES	y21,b8,y21,	9818.4	YES	b7,y21,b8,y20	67810.6	y2,y3,y1,b1,b3,b4,y4,b5,y5,y21,b6,y6,y17_,b7,y7,y8,b8,y20_,y21_,y9	530354	2.53526e+06	172263	5621.41	1631.81	14306	14662	15391.6	17557.6	20703.2	14322.6	15473.3	10983.2	17950	14504.2
CPEALFQLSFLGMESCGIHETTFNSIMK	8	CanProVar_rs104894546_ACTG1_P222L_missense_8(pre=-,post=-);CanProVar_rs104894546_ACTG1_P264L_missense_8(pre=-,post=-)	+229,163C+57,021PEALFQLSFLGM+15,995ESC+57,021GIHETTFNSIM+15,995K+229,163	28	HCD	1246.94	1	-1.84363	3	182	60	3.46224e-13	6.91458e-05	0	HJOSLO2U_QEHF_20150404_TMT_pool4_300ugIPG3-10_7of15ul_fr29.mzML	4	29567	checked	YES	b16,b8,	2246.36	YES	b7,y21,b8,y20	56612.1	y1,b1,y2,b3,y3,b4,y4,b5,y5,b6,y6,b7,y7,b16,y8,b8,b21_	282414	1.5317e+06	56676.8	4956.95	1523.44	19921.5	19115.5	24646.5	30232.9	40106.1	17952.6	19069.9	12904.4	23454	19604.4
CPEALFQLSFLGMESCGIHETTFNSIMK	8	CanProVar_rs104894546_ACTG1_P222L_missense_8(pre=-,post=-);CanProVar_rs104894546_ACTG1_P264L_missense_8(pre=-,post=-)	+229,163C+57,021PEALFQLSFLGM+15,995ESC+57,021GIHETTFNSIM+15,995K+229,163	28	HCD	1246.27	-1	-2.66078	3	211	62	7.24884e-13	0.00014477	0	HJOSLO2U_QEHF_20150404_TMT_pool4_300ugIPG3-10_7of15ul_fr30.mzML	4	27742	checked	YES	b8,b18,y21,	3552.95	YES	b7,y21,b8,y20	63261.7	y1,b1,y2,b3,y3,b4,y4,y10,b5,y12,y5,y13,b6,y6,b7,y7,y8,b8,b18,y9,y21,b10_	347395	1.5993e+06	60782.8	4622.24	1496.94	19250.5	16859.1	29519.2	24866.4	37835.5	21742	20115.2	16806	25657.8	17882.6
CPEALFQLSFLGMESCGIHETTFNSIMK	8	CanProVar_rs104894546_ACTG1_P222L_missense_8(pre=-,post=-);CanProVar_rs104894546_ACTG1_P264L_missense_8(pre=-,post=-)	+229,163C+57,021PEALFQLSFLGM+15,995ESC+57,021GIHETTFNSIM+15,995K+229,163	28	HCD	1246.93	1	-9.77532	3	156	51	1.38373e-12	0.00027635	0	HJOSLO2U_QEHF_20150322_TMT_pool4_300ugIPG37-49_7of15ul_fr58.mzML	4	20947	checked	YES	b8,y21,b10,	8449.65	YES	b7,y21,b8,y20	50641.8	y1,b1,y2,b3,y3,b4,y4,b5,b6,b7,y8_,b8,y20_,y21,b10_,b21_,b10,b12_	249848	2.09657e+06	61600	4270	1468.5	30325.4	35536.9	42371.4	46865.7	59297.6	44530.1	33635.2	34597.9	36589.4	39861.8
CPEALFQLSFLGMESCGIHETTFNSIMK	8	CanProVar_rs104894546_ACTG1_P222L_missense_8(pre=-,post=-);CanProVar_rs104894546_ACTG1_P264L_missense_8(pre=-,post=-)	+229,163C+57,021PEALFQLSFLGM+15,995ESC+57,021GIHETTFNSIM+15,995K+229,163	28	HCD	1246.6	0	-9.00882	3	174	31	6.02573e-12	0.00120342	0	HJOSLO2U_QEHF_20150322_TMT_pool4_300ugIPG37-49_7of15ul_fr64.mzML	4	19250	checked	YES	b8,b17,	827832	YES	b7,y21,b8,y20	1.48294e+06	y1,b1,y2,b3,y3,y4,y10,y11,b5,y5,y13,y14,b6,y6,y15,b7,y7,y18,y8,b8,b17,y9,b10_,b12_	2.59102e+07	2.6793e+08	9233831	485381	179643	3480288	2.63254e+06	3.14625e+06	2.77245e+06	4231920	2.90269e+06	2.42641e+06	2.0161e+06	2.36782e+06	1.83171e+06
CPEALFQLSFLGMESCGIHETTFNSIMK	8	CanProVar_rs104894546_ACTG1_P222L_missense_8(pre=-,post=-);CanProVar_rs104894546_ACTG1_P264L_missense_8(pre=-,post=-)	+229,163C+57,021PEALFQLSFLGM+15,995ESC+57,021GIHETTFNSIM+15,995K+229,163	28	HCD	1246.6	0	-6.26701	3	230	123	7.88776e-20	1.5753e-11	0	HJOSLO2U_QEHF_20150329_TMT_pool5_300ugIPG37-49_7of15ul_fr64.mzML	5	18426	checked	YES	b8,y27,	6920.37	YES	b7,y21,b8,y20	24012.1	y1,b1,b2,y2_,y2,b3,y3,y9,b4,y4,y10,b5,y12,y5,y13,y14,b6,y6,y15,b7,y7,y17,y18,b17_,y8,b8,y19,b10_,b12_,y27	1.17307e+06	7.99837e+06	262037	10441.7	4479.17	66637.3	67630.8	83843.9	85938.2	86761.1	100009	58718.8	53557.7	64290.1	91367.1
CPEALFQLSFLGMESCGIHETTFNSIMK	8	CanProVar_rs104894546_ACTG1_P222L_missense_8(pre=-,post=-);CanProVar_rs104894546_ACTG1_P264L_missense_8(pre=-,post=-)	+229,163C+57,021PEALFQLSFLGM+15,995ESC+57,021GIHETTFNSIM+15,995K+229,163	28	HCD	1246.6	0	-4.60233	3	219	134	8.7179e-20	1.74109e-11	0	HJOSLO2U_QEHF_20150404_TMT_pool5_300ugIPG3-10_7of15ul_fr17.mzML	5	29329	checked	YES	b8,y21,	78812	YES	b7,y21,b8,y20	976302	y1,b1,b2,y2,b3,y3,b4,y4,y10,y11,b5,y12,y5,y13,y14,b6,y6,b7,y7,y8,b8,y20_,y9,y21,b10_,b21_,b12_	4.40227e+06	2.29615e+07	897490	41223.4	11311.8	230508	110743	219899	210217	274888	432388	207920	141097	163161	176753
CPEALFQLSFLGMESCGIHETTFNSIMK	8	CanProVar_rs104894546_ACTG1_P222L_missense_8(pre=-,post=-);CanProVar_rs104894546_ACTG1_P264L_missense_8(pre=-,post=-)	+229,163C+57,021PEALFQLSFLGM+15,995ESC+57,021GIHETTFNSIM+15,995K+229,163	28	HCD	1246.93	1	-9.77532	3	185	118	1.15514e-19	2.30697e-11	0	HJOSLO2U_QEHF_20150329_TMT_pool5_300ugIPG37-49_7of15ul_fr64.mzML	5	18821	checked	NO	b8,	1323.53	YES	b7,y21,b8,y20	80562.2	y1,b1,b2,y2,b3,y3,b4,y4,y10,b5,y5,y13,b6,y6,b7,y7,y18,y8,b8,y20_,y20,y9,b10_,b21_,b17_	566823	3.05997e+06	112641	6388.25	1933.88	43422.4	31641.3	40071.1	38760.9	51928.4	69533.9	33933.7	23432	30643.2	40303.9
CPEALFQLSFLGMESCGIHETTFNSIMK	8	CanProVar_rs104894546_ACTG1_P222L_missense_8(pre=-,post=-);CanProVar_rs104894546_ACTG1_P264L_missense_8(pre=-,post=-)	+229,163C+57,021PEALFQLSFLGMESC+57,021GIHETTFNSIMK+229,163	28	HCD	1236.27	1	-7.29172	3	187	95	1.30601e-19	2.60829e-11	0	HJOSLO2U_QEHF_20150404_TMT_pool5_300ugIPG3-10_7of15ul_fr15.mzML	5	40688	checked	YES	b8,b14,	5728.72	YES	b7,y21,b8,y20	55283.3	y1,b1,y2,b3,y3,b4,y4,y10,y11,b5,y12,y5,y13,y14,b6,y6,y15,y7,b7,y17,y18,y8,b8,y19,y9,b14	615451	4.76462e+06	187374	6236.42	1998.48	112680	68109.1	113361	97407.6	140814	187374	87580.4	70018.4	87197.7	76463.2
CPEALFQLSFLGMESCGIHETTFNSIMK	8	CanProVar_rs104894546_ACTG1_P222L_missense_8(pre=-,post=-);CanProVar_rs104894546_ACTG1_P264L_missense_8(pre=-,post=-)	+229,163C+57,021PEALFQLSFLGM+15,995ESC+57,021GIHETTFNSIM+15,995K+229,163	28	HCD	1246.93	1	-9.77532	3	172	100	4.50589e-19	8.9989e-11	0	HJOSLO2U_QEHF_20150329_TMT_pool5_300ugIPG37-49_7of15ul_fr64.mzML	5	19969	checked	YES	b14,b8,b17,y23,	41764	YES	b7,y21,b8,y20	428228	y1,b1,b2,y2,b3,y3,b4,y4,y10,b5,y12,y5,y13,b6,y6,b14,b7,y7,y17,y18,y8,b8,b17,y20_,y9,b10_,b21_,y23,y14,b17_	2.48705e+06	2.00899e+07	550734	28864.7	13569.5	353210	177933	311450	308627	414906	550734	258416	191124	229721	208134
CPEALFQLSFLGMESCGIHETTFNSIMK	8	CanProVar_rs104894546_ACTG1_P222L_missense_8(pre=-,post=-);CanProVar_rs104894546_ACTG1_P264L_missense_8(pre=-,post=-)	+229,163C+57,021PEALFQLSFLGM+15,995ESC+57,021GIHETTFNSIM+15,995K+229,163	28	HCD	1246.6	0	-6.26701	3	164	97	1.87352e-18	3.74168e-10	0	HJOSLO2U_QEHF_20150404_TMT_pool5_300ugIPG3-10_7of15ul_fr17.mzML	5	27805	checked	YES	b16,b8,y21,y25,	12153.2	YES	b7,y21,b8,y20	106627	y1,b1,y2,b3,y3,b4,y10_,y4,y10,b5,y12,y5,y14,b6,y6,b7,y7,y17,b16,y8,b8,y20_,y9,y21,y25,y13	697252	4.51671e+06	138910	7937.97	2578.25	52083	50687.4	57108.7	53847.8	65526.7	87339.9	43251.8	40869.9	43098.9	58752.7
CPEALFQLSFLGMESCGIHETTFNSIMK	8	CanProVar_rs104894546_ACTG1_P222L_missense_8(pre=-,post=-);CanProVar_rs104894546_ACTG1_P264L_missense_8(pre=-,post=-)	+229,163C+57,021PEALFQLSFLGM+15,995ESC+57,021GIHETTFNSIM+15,995K+229,163	28	HCD	1246.93	1	-9.77532	3	188	105	6.2975e-18	1.2577e-09	0	HJOSLO2U_QEHF_20150329_TMT_pool5_300ugIPG37-49_7of15ul_fr65.mzML	5	19684	checked	YES	b14,b8,b17,	19278	YES	b7,y21,b8,y20	286315	y1,b1,b2,y2,b3,y3,b4,y4,y10,y11,b5,y12,y5,y14,b6,y6,b14,b7,y7,y17,y18,b17_,y8,b8,b17,y20_,y9,b10_,b21_,b12_	1.70936e+06	9.47885e+06	273369	14927.3	4871.39	109074	54410.6	112032	93377.4	128749	179661	84755	65131.5	67564.5	68297.1
CPEALFQLSFLGMESCGIHETTFNSIMK	8	CanProVar_rs104894546_ACTG1_P222L_missense_8(pre=-,post=-);CanProVar_rs104894546_ACTG1_P264L_missense_8(pre=-,post=-)	+229,163C+57,021PEALFQLSFLGM+15,995ESC+57,021GIHETTFNSIM+15,995K+229,163	28	HCD	1246.93	1	-9.77532	3	169	76	3.81418e-17	7.61745e-09	0	HJOSLO2U_QEHF_20150329_TMT_pool5_300ugIPG37-49_7of15ul_fr53.mzML	5	22327	checked	YES	b8,b17,	6731.29	YES	b7,y21,b8,y20	10791.3	y1,b1,y2,b3,y3,b4,y4,y10,y11,b5,y12,y5,y13,b6,y6,y15,b7,y7,y17,y18,y8,b8,b17,y20_,y9,b10_,b12_,b17_	339927	4.23002e+06	112611	6266.69	1967.59	69266.6	39979.7	69729.2	58385.3	81164.6	112611	56021.6	43541.4	54220.6	45512.5
CPEALFQLSFLGMESCGIHETTFNSIMK	8	CanProVar_rs104894546_ACTG1_P222L_missense_8(pre=-,post=-);CanProVar_rs104894546_ACTG1_P264L_missense_8(pre=-,post=-)	+229,163C+57,021PEALFQLSFLGM+15,995ESC+57,021GIHETTFNSIM+15,995K+229,163	28	HCD	1246.61	0	1.7626	3	123	59	5.82933e-16	1.1642e-07	0	HJOSLO2U_QEHF_20150404_TMT_pool5_300ugIPG3-10_7of15ul_fr17.mzML	5	29861	checked	YES	b15,b8,	2610.27	YES	b7,y21,b8,y20	69297.7	y1,b1,y2,b3,y3,b4,y4,y10,b5,y12,y5,b6,y6,b7,y7,b15,y8,b8,y20,y9,b21_	512611	4.24559e+06	113379	6197.95	2271.78	43336.9	28664.6	45782.6	44354.9	56269.1	82409.9	35978.4	29825.7	35839.6	38556.7
CPEALFQLSFLGMESCGIHETTFNSIMK	8	CanProVar_rs104894546_ACTG1_P222L_missense_8(pre=-,post=-);CanProVar_rs104894546_ACTG1_P264L_missense_8(pre=-,post=-)	+229,163C+57,021PEALFQLSFLGMESC+57,021GIHETTFNSIM+15,995K+229,163	28	HCD	931.46	1	0.279127	4	176	87	6.33632e-16	1.26545e-07	0	HJOSLO2U_QEHF_20150404_TMT_pool5_300ugIPG3-10_7of15ul_fr25.mzML	5	14500	checked	YES	b14,b8,	39724.7	YES	b7,y21,b8,y20	871599	y1,b1,y9,y2,b3,y3,b4,y4,y10,b15_,y11,b5,y12,y5,b6,y6,b14,b7,y7,y8,b8,b21_	3.18977e+06	2.46873e+07	1.01071e+06	39947.1	15619.7	87604.5	75342	88693.7	91080.7	113684	111596	70540.1	45822.9	68389.1	67691.3
CPEALFQLSFLGMESCGIHETTFNSIMK	8	CanProVar_rs104894546_ACTG1_P222L_missense_8(pre=-,post=-);CanProVar_rs104894546_ACTG1_P264L_missense_8(pre=-,post=-)	+229,163C+57,021PEALFQLSFLGM+15,995ESC+57,021GIHETTFNSIM+15,995K+229,163	28	HCD	1246.6	0	-8.42129	3	158	75	1.434e-15	2.8639e-07	0	HJOSLO2U_QEHF_20150404_TMT_pool5_300ugIPG3-10_7of15ul_fr69.mzML	5	16261	checked	YES	b14,b8,b21,	5307.86	YES	b7,y21,b8,y20	52352.2	y1,b1,y2,b3,y3,b4,y4,y10,b5,y12,y5,b6,y6,b14,b7,y7,y18,y8,b8,y20_,y9,b21_,b21,b24_	264896	1.24163e+06	50770.2	3929.22	1421.05	16116	10519	12371	18242.6	12808.1	19788.8	10062	8764.89	10262.3	10462.6
CPEALFQLSFLGMESCGIHETTFNSIMK	8	CanProVar_rs104894546_ACTG1_P222L_missense_8(pre=-,post=-);CanProVar_rs104894546_ACTG1_P264L_missense_8(pre=-,post=-)	+229,163C+57,021PEALFQLSFLGM+15,995ESC+57,021GIHETTFNSIM+15,995K+229,163	28	HCD	1246.61	0	1.7626	3	203	94	1.51732e-15	3.0303e-07	0	HJOSLO2U_QEHF_20150404_TMT_pool5_300ugIPG3-10_7of15ul_fr31.mzML	5	27938	checked	YES	b8,y21,y27,	8597.49	YES	b7,y21,b8,y20	75586.6	y1,b1,b2,y2,b3,y3,b4,y4,y10,b5,y12,y5,y13,y14_,b6,y6,b7,y7,y8,b8,y20_,y20,y21_,y9,y21,b10_,b21_,y23_,b12_,y27	414497	2.41659e+06	68764.1	5013.68	1630.19	25286.7	14945.1	23431.9	21524.8	38450.7	53236.6	25401.7	16806.2	20656.6	22999.6
CPEALFQLSFLGMESCGIHETTFNSIMK	8	CanProVar_rs104894546_ACTG1_P222L_missense_8(pre=-,post=-);CanProVar_rs104894546_ACTG1_P264L_missense_8(pre=-,post=-)	+229,163C+57,021PEALFQLSFLGM+15,995ESC+57,021GIHETTFNSIM+15,995K+229,163	28	HCD	1246.6	0	-6.56077	3	180	81	2.81679e-15	5.62553e-07	0	HJOSLO2U_QEHF_20150404_TMT_pool5_300ugIPG3-10_7of15ul_fr57.mzML	5	15047	checked	YES	b8,	3057.7	YES	b7,y21,b8,y20	53679.9	y1,b1,b2,y2,b3,y3,b4,y4,y10,b5,y12,y5,b6,y6,b7,y7,y18,y8,b8,y20_,y9,b10_,b21_,b24_	267530	1.33851e+06	50622.2	3960.09	1504.94	18353.7	8750.62	12836.5	12129.5	18233.1	24468.3	13570.5	10165	11397	10890.8
CPEALFQLSFLGMESCGIHETTFNSIMK	8	CanProVar_rs104894546_ACTG1_P222L_missense_8(pre=-,post=-);CanProVar_rs104894546_ACTG1_P264L_missense_8(pre=-,post=-)	+229,163C+57,021PEALFQLSFLGM+15,995ESC+57,021GIHETTFNSIM+15,995K+229,163	28	HCD	1246.94	1	-1.84363	3	220	96	3.22193e-15	6.43465e-07	0	HJOSLO2U_QEHF_20150329_TMT_pool5_300ugIPG37-49_7of15ul_fr49.mzML	5	23510	checked	YES	b14,b8,y21,	26637.3	YES	b7,y21,b8,y20	161589	y1,b1,b2,y2,b3,y3,b4,y4,y10,b5,b6,y6_,b14,b7,b8,y20_,y9,y21,b21_	716981	4.59409e+06	139404	7303.8	1973.02	48608.8	25307.8	51353.5	41335.3	68850.1	97932	43425.8	32218	37964.3	44539.1
CPEALFQLSFLGMESCGIHETTFNSIMK	8	CanProVar_rs104894546_ACTG1_P222L_missense_8(pre=-,post=-);CanProVar_rs104894546_ACTG1_P264L_missense_8(pre=-,post=-)	+229,163C+57,021PEALFQLSFLGM+15,995ESC+57,021GIHETTFNSIM+15,995K+229,163	28	HCD	1246.93	1	-9.77532	3	117	48	4.02065e-15	8.0298e-07	0	HJOSLO2U_QEHF_20150329_TMT_pool5_300ugIPG37-49_7of15ul_fr64.mzML	5	21464	checked	YES	b8,	6100.05	YES	b7,y21,b8,y20	27627.7	y1,b1,y2,b3,y3,b4,b8,y4,y10,b5,y5,b6,y6,b7,y7,y17,b17_,y8,y9,b10_	163299	885097	32584.2	3327.43	1434.3	13625.4	8322.34	13320.6	12742.2	15715.4	21873.3	14596.8	8404.4	11006.2	11571.5
CPEALFQLSFLGMESCGIHETTFNSIMK	8	CanProVar_rs104894546_ACTG1_P222L_missense_8(pre=-,post=-);CanProVar_rs104894546_ACTG1_P264L_missense_8(pre=-,post=-)	+229,163C+57,021PEALFQLSFLGM+15,995ESC+57,021GIHETTFNSIM+15,995K+229,163	28	HCD	1246.6	0	-6.26701	3	156	64	7.80638e-15	1.55904e-06	0	HJOSLO2U_QEHF_20150404_TMT_pool5_300ugIPG3-10_7of15ul_fr70.mzML	5	15026	checked	NO	b8,	1103.49	YES	b7,y21,b8,y20	41514.8	y1,b1,y2,b3,y3,b4,y4,y10,b5,y5,b6,y6,b7,y7,y8,b8,y20_,y9,b10_,b21_,b17_	211338	1.03582e+06	40411.3	3596.6	1377.96	15469.1	7607.84	13141	12872.2	15092.8	20315.6	8721.08	9233.36	10712.9	9076.96
CPEALFQLSFLGMESCGIHETTFNSIMK	8	CanProVar_rs104894546_ACTG1_P222L_missense_8(pre=-,post=-);CanProVar_rs104894546_ACTG1_P264L_missense_8(pre=-,post=-)	+229,163C+57,021PEALFQLSFLGM+15,995ESC+57,021GIHETTFNSIM+15,995K+229,163	28	HCD	1246.6	0	-7.44207	3	161	70	1.02151e-14	2.04011e-06	0	HJOSLO2U_QEHF_20150404_TMT_pool5_300ugIPG3-10_7of15ul_fr71.mzML	5	14986	checked	NO	b8,	1362.77	YES	b7,y21,b8,y20	48119.1	y1,b1,y2,b3,y3,b4,y4,y10,b5,y5,b6,y6,b7,y7,y18,y8,b8,y9,b10_,b24_	219624	990515	46756.3	3695.95	1427.58	14606.2	9245.35	11844	13619.2	14656.6	21215	10970.9	8635.54	8682.5	9394.23
CPEALFQLSFLGMESCGIHETTFNSIMK	8	CanProVar_rs104894546_ACTG1_P222L_missense_8(pre=-,post=-);CanProVar_rs104894546_ACTG1_P264L_missense_8(pre=-,post=-)	+229,163C+57,021PEALFQLSFLGM+15,995ESC+57,021GIHETTFNSIM+15,995K+229,163	28	HCD	1246.94	1	-1.84363	3	134	51	1.13401e-14	2.26478e-06	0	HJOSLO2U_QEHF_20150404_TMT_pool5_300ugIPG3-10_7of15ul_fr32.mzML	5	20646	checked	YES	b8,y27,	4307.71	YES	b7,y21,b8,y20	29617.4	y1,b1,y2,b3,y3,b4,y4,y10,y11,b5,b6,y6,b7,y8,b8,y9,b10_,y27	132431	1.04199e+06	39355.3	2994.21	1306.73	12757.5	11971.5	12353.1	12242.2	18130.9	22874.2	14298.2	10418.1	12630.7	11919
CPEALFQLSFLGMESCGIHETTFNSIMK	8	CanProVar_rs104894546_ACTG1_P222L_missense_8(pre=-,post=-);CanProVar_rs104894546_ACTG1_P264L_missense_8(pre=-,post=-)	+229,163C+57,021PEALFQLSFLGM+15,995ESC+57,021GIHETTFNSIM+15,995K+229,163	28	HCD	1246.93	1	-9.77532	3	140	59	1.31489e-14	2.62603e-06	0	HJOSLO2U_QEHF_20150329_TMT_pool5_300ugIPG37-49_7of15ul_fr64.mzML	5	20339	checked	YES	b8,	3894.05	YES	b7,y21,b8,y20	48114.6	y1,b1,y2,b3,y3,b4,y4,y10,b5,y12,y5,y13,b6,y6,b7,y7,y17,y18_,b17_,y8,b8,y20_,y9,b10_	313390	1.85036e+06	56672.1	4395.16	1524.69	25470.9	18976.2	26192	26149.2	34465.4	41184.7	25707.5	21973.1	23695.2	26510.8
CPEALFQLSFLGMESCGIHETTFNSIMK	8	CanProVar_rs104894546_ACTG1_P222L_missense_8(pre=-,post=-);CanProVar_rs104894546_ACTG1_P264L_missense_8(pre=-,post=-)	+229,163C+57,021PEALFQLSFLGM+15,995ESC+57,021GIHETTFNSIM+15,995K+229,163	28	HCD	1247.27	2	-5.35194	3	203	82	1.32174e-14	2.63969e-06	0	HJOSLO2U_QEHF_20150404_TMT_pool5_300ugIPG3-10_7of15ul_fr17.mzML	5	28821	checked	YES	b14,b8,y27,	47650.1	YES	b7,y21,b8,y20	683966	y1,b1,b2,y2,b3,y3,b4,y4,y10,b5,y12,y5,y13,b6,y6,b14,b7,y7,y18,y8,b8,y20_,y9,b10_,b21_,b12_,y27	3.64373e+06	1.8848e+07	662310	33838.4	15313.4	186576	107337	199776	181314	224504	330714	177550	108594	133631	146932
CPEALFQLSFLGMESCGIHETTFNSIMK	8	CanProVar_rs104894546_ACTG1_P222L_missense_8(pre=-,post=-);CanProVar_rs104894546_ACTG1_P264L_missense_8(pre=-,post=-)	+229,163C+57,021PEALFQLSFLGM+15,995ESC+57,021GIHETTFNSIM+15,995K+229,163	28	HCD	1247.27	2	-5.35194	3	215	72	1.58169e-14	3.15886e-06	0	HJOSLO2U_QEHF_20150404_TMT_pool5_300ugIPG3-10_7of15ul_fr15.mzML	5	36760	checked	NO	b8,	2444.69	YES	b7,y21,b8,y20	34185.7	y1,b1,b2,y2,b3,y3,b4,y4,y10,b5,y5,b6,y6,b7,y7,y8,b8,y20_,y9,b11_,b12_,y12,y14,b17_	439268	8.1423e+06	689585	12986.1	3379.46	156648	107784	167192	160686	204345	266356	127912	125514	146849	117401
CPEALFQLSFLGMESCGIHETTFNSIMK	8	CanProVar_rs104894546_ACTG1_P222L_missense_8(pre=-,post=-);CanProVar_rs104894546_ACTG1_P264L_missense_8(pre=-,post=-)	+229,163C+57,021PEALFQLSFLGM+15,995ESC+57,021GIHETTFNSIM+15,995K+229,163	28	HCD	1246.93	1	-9.77532	3	150	56	1.65686e-14	3.30899e-06	0	HJOSLO2U_QEHF_20150404_TMT_pool5_300ugIPG3-10_7of15ul_fr27.mzML	5	22284	checked	YES	b8,b17,	5065.46	YES	b7,y21,b8,y20	51622.8	y1,b1,y2,b3,y3,b4,y4,y10,b5,y12,y5,y13,b6,y6,b7,y7,y18,y8,b8,b17,y19,y9,b10_,b12_,b13_	344924	2.50913e+06	66162.1	4815.98	1769.81	25422	15236	22640.5	23843.9	30632.3	42411.5	21893	16680.6	17432.9	18246.3
CPEALFQLSFLGMESCGIHETTFNSIMK	8	CanProVar_rs104894546_ACTG1_P222L_missense_8(pre=-,post=-);CanProVar_rs104894546_ACTG1_P264L_missense_8(pre=-,post=-)	+229,163C+57,021PEALFQLSFLGM+15,995ESC+57,021GIHETTFNSIM+15,995K+229,163	28	HCD	1247.27	2	-5.35194	3	100	25	1.834e-14	3.66276e-06	0	HJOSLO2U_QEHF_20150329_TMT_pool5_300ugIPG37-49_7of15ul_fr64.mzML	5	22671	checked	YES	b8,	3242.45	YES	b7,y21,b8,y20	10820.5	y1,b1,y2,b3,y3,b4,b8,y4,y10,b5,y5,b6,y6,b7,y7,b17_,y8,b18_	77675.7	630099	20239.4	3058.73	1317.37	10315.2	7305.63	8643.85	9125.79	9856.57	14036	8907.69	7892.24	7189.34	8644.22
CPEALFQLSFLGMESCGIHETTFNSIMK	8	CanProVar_rs104894546_ACTG1_P222L_missense_8(pre=-,post=-);CanProVar_rs104894546_ACTG1_P264L_missense_8(pre=-,post=-)	+229,163C+57,021PEALFQLSFLGM+15,995ESC+57,021GIHETTFNSIM+15,995K+229,163	28	HCD	1246.28	-1	5.36883	3	242	90	2.19054e-14	4.37483e-06	0	HJOSLO2U_QEHF_20150404_TMT_pool5_300ugIPG3-10_7of15ul_fr30.mzML	5	28683	checked	YES	b8,b18,y21,y27,	12523.4	YES	b7,y21,b8,y20	121455	y1,b1,b2,y2,b3,y3,b4,y4,y10,y11,b5,y12,y5,y13,y14,b6,y15_,y6,y17_,b7,y7,y8,b8,b18,y21_,y9,y21,b10_,b21_,y23_,b12_,y27	614436	2.95361e+06	112051	5802.77	1743.57	27934.6	15132.4	28318.2	25176.3	47282.5	62500.9	33127.4	20978.6	25044.4	25362.9
CPEALFQLSFLGMESCGIHETTFNSIMK	8	CanProVar_rs104894546_ACTG1_P222L_missense_8(pre=-,post=-);CanProVar_rs104894546_ACTG1_P264L_missense_8(pre=-,post=-)	+229,163C+57,021PEALFQLSFLGM+15,995ESC+57,021GIHETTFNSIM+15,995K+229,163	28	HCD	1247.27	2	-5.35194	3	161	67	2.80335e-14	5.59869e-06	0	HJOSLO2U_QEHF_20150404_TMT_pool5_300ugIPG3-10_7of15ul_fr53.mzML	5	28309	checked	NO	b8,	1250.49	YES	b7,y21,b8,y20	28416.1	y1,b1,y2,b3,b4,y4,y10,b5,y5,b12_,b6,y6,b7,y7,y8,b8,y9,b10_	126316	567254	27165.6	2923.99	1314.13	9021.38	5694.95	7857.05	7953.57	10809.7	12148.1	7967.3	4855.01	5317.17	4866.67
CPEALFQLSFLGMESCGIHETTFNSIMK	8	CanProVar_rs104894546_ACTG1_P222L_missense_8(pre=-,post=-);CanProVar_rs104894546_ACTG1_P264L_missense_8(pre=-,post=-)	+229,163C+57,021PEALFQLSFLGM+15,995ESC+57,021GIHETTFNSIM+15,995K+229,163	28	HCD	1246.93	1	-9.77532	3	101	21	2.97356e-14	5.93861e-06	0	HJOSLO2U_QEHF_20150329_TMT_pool5_300ugIPG37-49_7of15ul_fr65.mzML	5	22895	checked	YES	b8,	2463.13	YES	b7,y21,b8,y20	6902.85	y1,b1,y2,b3,b4,b8,y4,y10,b5,y5,b6,y6,b7,b17_,y8,b18_,y9,b10_	83820	678000	38871.1	3531.25	1183.52	9817.37	7492.47	11386.1	8285.91	9795.83	11394.2	7550.09	7330.4	6878.36	6875.47
CPEALFQLSFLGMESCGIHETTFNSIMK	8	CanProVar_rs104894546_ACTG1_P222L_missense_8(pre=-,post=-);CanProVar_rs104894546_ACTG1_P264L_missense_8(pre=-,post=-)	+229,163C+57,021PEALFQLSFLGM+15,995ESC+57,021GIHETTFNSIM+15,995K+229,163	28	HCD	1247.27	2	-5.35194	3	201	75	3.23549e-14	6.46174e-06	0	HJOSLO2U_QEHF_20150404_TMT_pool5_300ugIPG3-10_7of15ul_fr28.mzML	5	23570	checked	YES	b14,b8,	16077.4	YES	b7,y21,b8,y20	169215	y1,b1,y2,b3,y3,b4,y4,y10,b5,y12,y5,b6,y6,b14,b7,y7,y18,y8,b8,y20_,y9,b21_,b24_	808537	4.62189e+06	160258	9833.81	4828.75	50830.6	27664.5	47379.3	37794.8	50794.5	81112.7	50358.9	27680.7	33193.3	28865.2
CPEALFQLSFLGMESCGIHETTFNSIMK	8	CanProVar_rs104894546_ACTG1_P222L_missense_8(pre=-,post=-);CanProVar_rs104894546_ACTG1_P264L_missense_8(pre=-,post=-)	+229,163C+57,021PEALFQLSFLGM+15,995ESC+57,021GIHETTFNSIM+15,995K+229,163	28	HCD	1246.6	0	-6.26701	3	157	62	3.4502e-14	6.89053e-06	0	HJOSLO2U_QEHF_20150404_TMT_pool5_300ugIPG3-10_7of15ul_fr31.mzML	5	26735	checked	YES	b14,b8,y27,	10255.2	YES	b7,y21,b8,y20	73193.6	y1,b1,y2,b3,y3,b4,y4,y10,b5,y12,y5,b12_,b6,y6,b14,b7,y7,y8,b8,y9,b10_,b21_,y27	372568	2.19284e+06	68314.6	4808.86	1758.13	27005	18013.5	27084.1	25363.7	33049.9	37889.6	21429	17286.8	21132	18678.1
CPEALFQLSFLGMESCGIHETTFNSIMK	8	CanProVar_rs104894546_ACTG1_P222L_missense_8(pre=-,post=-);CanProVar_rs104894546_ACTG1_P264L_missense_8(pre=-,post=-)	+229,163C+57,021PEALFQLSFLGMESC+57,021GIHETTFNSIM+15,995K+229,163	28	HCD	1241.6	1	-8.63719	3	146	47	3.49816e-14	6.98632e-06	0	HJOSLO2U_QEHF_20150404_TMT_pool5_300ugIPG3-10_7of15ul_fr15.mzML	5	38818	checked	NO	b8,	2079.5	YES	b7,y21,b8,y20	39581.2	y1,b1,y2,b3,y3,b4,y4,y10,b5,y5,y14,b6,y6,b7,y7,y8,b8,y9,b10_	357189	4.26222e+06	193566	9843.46	3485.62	118193	70416.4	112590	100074	128624	193566	98833.1	76967	82788.5	75066.6
CPEALFQLSFLGMESCGIHETTFNSIMK	8	CanProVar_rs104894546_ACTG1_P222L_missense_8(pre=-,post=-);CanProVar_rs104894546_ACTG1_P264L_missense_8(pre=-,post=-)	+229,163C+57,021PEALFQLSFLGM+15,995ESC+57,021GIHETTFNSIM+15,995K+229,163	28	HCD	1247.27	2	-5.35194	3	185	64	4.44645e-14	8.88018e-06	0	HJOSLO2U_QEHF_20150404_TMT_pool5_300ugIPG3-10_7of15ul_fr17.mzML	5	28311	checked	YES	b8,b17,y26,y27,	65563.5	YES	b7,y21,b8,y20	153176	y1,b1,b2,y2_,y2,b3,y3,b4,y4,y10,y11,b5,y12,y5,y13,b6,y6,y15,b7,y7,y17,y18,y8,b8,y19_,b17,y19,y20_,y20,y9,b11_,y26,y27,b17_	2.07233e+06	2.33859e+07	670947	21593.6	10027.9	238093	137004	229986	200524	271374	388397	194334	119875	161982	149114
CPEALFQLSFLGMESCGIHETTFNSIMK	8	CanProVar_rs104894546_ACTG1_P222L_missense_8(pre=-,post=-);CanProVar_rs104894546_ACTG1_P264L_missense_8(pre=-,post=-)	+229,163C+57,021PEALFQLSFLGM+15,995ESC+57,021GIHETTFNSIM+15,995K+229,163	28	HCD	1247.27	2	-5.35194	3	196	73	4.91889e-14	9.82372e-06	0	HJOSLO2U_QEHF_20150329_TMT_pool5_300ugIPG37-49_7of15ul_fr51.mzML	5	23816	checked	YES	b14,b8,y25,	16764.6	YES	b7,y21,b8,y20	86771.9	y1,b1,b2,y2,b3,y3,b4,y4,b5,b6,b14,b7,b8,b21_,y23_,y25	496075	4.1821e+06	130492	6524.34	1796.89	59126.3	66026.1	82735.9	75481	108751	122989	101313	74915	115404	84957.5
CPEALFQLSFLGMESCGIHETTFNSIMK	8	CanProVar_rs104894546_ACTG1_P222L_missense_8(pre=-,post=-);CanProVar_rs104894546_ACTG1_P264L_missense_8(pre=-,post=-)	+229,163C+57,021PEALFQLSFLGM+15,995ESC+57,021GIHETTFNSIM+15,995K+229,163	28	HCD	1246.93	1	-9.77532	3	137	42	6.40942e-14	1.28005e-05	0	HJOSLO2U_QEHF_20150329_TMT_pool5_300ugIPG37-49_7of15ul_fr66.mzML	5	18889	checked	YES	b8,	2596.82	YES	b7,y21,b8,y20	15130.3	y1,b1,y2,b3,b4,b8,y4,y10,b5,y5,b6,y6,b7,y7,y8,y9,b10_	85228.8	391033	14654.9	2428.78	1215.67	6865.22	4189.58	8026.03	5227.66	7295.11	10843.8	4652.16	5361.51	4394.63	5654.71
CPEALFQLSFLGMESCGIHETTFNSIMK	8	CanProVar_rs104894546_ACTG1_P222L_missense_8(pre=-,post=-);CanProVar_rs104894546_ACTG1_P264L_missense_8(pre=-,post=-)	+229,163C+57,021PEALFQLSFLGM+15,995ESC+57,021GIHETTFNSIM+15,995K+229,163	28	HCD	1247.27	2	-5.35194	3	172	66	8.28531e-14	1.65469e-05	0	HJOSLO2U_QEHF_20150329_TMT_pool5_300ugIPG37-49_7of15ul_fr41.mzML	5	21983	checked	YES	b14,b8,	6191.18	YES	b7,y21,b8,y20	61542.8	y1,b1,y2,b3,y3,b4,y4,y10,b5,y12,y5,y14,b6,y6,b14,b7,y7,y18,b17_,y8,b8,y20_,y9,b10_,b21_,b24_	356704	2.17085e+06	67704.5	4618.83	1642.65	25567	19301.3	31539.6	26621.1	34478.1	49939.8	27249.6	22544.2	23459	24176.6
CPEALFQLSFLGMESCGIHETTFNSIMK	8	CanProVar_rs104894546_ACTG1_P222L_missense_8(pre=-,post=-);CanProVar_rs104894546_ACTG1_P264L_missense_8(pre=-,post=-)	+229,163C+57,021PEALFQLSFLGM+15,995ESC+57,021GIHETTFNSIM+15,995K+229,163	28	HCD	1247.27	2	-5.35194	3	150	55	1.11078e-13	2.21838e-05	0	HJOSLO2U_QEHF_20150404_TMT_pool5_300ugIPG3-10_7of15ul_fr62.mzML	5	24056	checked	YES	b14,b8,	6939.18	YES	b7,y21,b8,y20	50429.6	y1,b1,y2,b3,y3,b4,y4,y10,b5,y12,y5,b6,y6,b14,b7,y7,y8,b8,y9,b10_,b21_	256243	1.82803e+06	47646.5	4383.77	1567.8	20030.9	18051.8	25640.5	21973	27411.2	29579.9	19466.4	18131.2	23930.1	23100
CPEALFQLSFLGMESCGIHETTFNSIMK	8	CanProVar_rs104894546_ACTG1_P222L_missense_8(pre=-,post=-);CanProVar_rs104894546_ACTG1_P264L_missense_8(pre=-,post=-)	+229,163C+57,021PEALFQLSFLGM+15,995ESC+57,021GIHETTFNSIM+15,995K+229,163	28	HCD	1247.27	2	-5.35194	3	179	64	1.12856e-13	2.2539e-05	0	HJOSLO2U_QEHF_20150404_TMT_pool5_300ugIPG3-10_7of15ul_fr36.mzML	5	22156	checked	YES	b14,b8,	8592.01	YES	b7,y21,b8,y20	119991	y1,b1,y2,b3,y3,b4,y4,y10,b5,y5,b6,y6,b14,b7,y7,y8,b8,y20_,y20,y9,b10_,b12_	620260	4.17606e+06	111223	7662.49	2760.49	42103.8	28100.5	47552.1	35393.3	52796.4	73219.9	44307.8	31439	39535.7	33361.2
CPEALFQLSFLGMESCGIHETTFNSIMK	8	CanProVar_rs104894546_ACTG1_P222L_missense_8(pre=-,post=-);CanProVar_rs104894546_ACTG1_P264L_missense_8(pre=-,post=-)	+229,163C+57,021PEALFQLSFLGM+15,995ESC+57,021GIHETTFNSIM+15,995K+229,163	28	HCD	1246.6	0	-6.07116	3	180	68	1.18634e-13	2.36928e-05	0	HJOSLO2U_QEHF_20150404_TMT_pool5_300ugIPG3-10_7of15ul_fr45.mzML	5	21257	checked	YES	b8,b17,	5872.3	YES	b7,y21,b8,y20	70385.3	y1,b1,y2,b3,y3,b4,y4,y10,b5,y5,b6,y6,b7,y7,y8,b8,b17,y20_,y9,b21_,b12_,b24_	317843	1.8288e+06	66090.6	4537.95	1672.32	19067.4	10031.6	20529.4	18849.4	22865.6	33116.5	18128.8	11371	13865.9	12574.5
CPEALFQLSFLGMESCGIHETTFNSIMK	8	CanProVar_rs104894546_ACTG1_P222L_missense_8(pre=-,post=-);CanProVar_rs104894546_ACTG1_P264L_missense_8(pre=-,post=-)	+229,163C+57,021PEALFQLSFLGM+15,995ESC+57,021GIHETTFNSIM+15,995K+229,163	28	HCD	1247.27	2	-5.35194	3	159	61	1.75196e-13	3.49892e-05	0	HJOSLO2U_QEHF_20150404_TMT_pool5_300ugIPG3-10_7of15ul_fr32.mzML	5	21065	checked	YES	b8,b17,	4398.96	YES	b7,y21,b8,y20	37503	y1,b1,y2,b3,b4,y4,y10,b5,y5,b12_,b6,y6,b7,y7,y8,b8,b17,y20_,y9,b21_	212615	1.6993e+06	65328.2	4720.27	1684.34	25491.2	19935.4	24067.9	26346.6	30177.7	35456.6	19891.4	22432.7	18309.9	22895.9
CPEALFQLSFLGMESCGIHETTFNSIMK	8	CanProVar_rs104894546_ACTG1_P222L_missense_8(pre=-,post=-);CanProVar_rs104894546_ACTG1_P264L_missense_8(pre=-,post=-)	+229,163C+57,021PEALFQLSFLGMESC+57,021GIHETTFNSIMK+229,163	28	HCD	1236.28	1	0.807163	3	172	64	1.85844e-13	3.71157e-05	0	HJOSLO2U_QEHF_20150404_TMT_pool5_300ugIPG3-10_7of15ul_fr17.mzML	5	34728	checked	NO	b8,	942.013	YES	b7,y21,b8,y20	47597.4	y1,b1,y2,b3,y3,b4,y4,y10,b5,y5,y14,b6,y6,y7,b7,y8,b8,y9	219715	1.37611e+06	46655.4	3811.95	1350.17	17729.6	12556.7	24630.7	22309.5	23439.8	31738.2	15801.3	14362.2	15392.1	16322.1
CPEALFQLSFLGMESCGIHETTFNSIMK	8	CanProVar_rs104894546_ACTG1_P222L_missense_8(pre=-,post=-);CanProVar_rs104894546_ACTG1_P264L_missense_8(pre=-,post=-)	+229,163C+57,021PEALFQLSFLGM+15,995ESC+57,021GIHETTFNSIM+15,995K+229,163	28	HCD	1246.94	1	-1.84363	3	165	34	3.07599e-13	6.14319e-05	0	HJOSLO2U_QEHF_20150404_TMT_pool5_300ugIPG3-10_7of15ul_fr18.mzML	5	27581	checked	YES	b8,b17,y26,	5882.59	YES	b7,y21,b8,y20	7189.99	y1,b1,y2,y3,y4,y10,b5,y12,y5,y13,b6,y6,b7,y7,y8,b8,b17,y20_,y9,y11,y26,y14	187828	2.07841e+06	67924	4422.15	1621.83	27544.6	15906.6	27773.1	25870.6	31666.2	41929.1	23184.2	18307.8	22167.5	22990.5
CPEALFQLSFLGMESCGIHETTFNSIMK	8	CanProVar_rs104894546_ACTG1_P222L_missense_8(pre=-,post=-);CanProVar_rs104894546_ACTG1_P264L_missense_8(pre=-,post=-)	+229,163C+57,021PEALFQLSFLGM+15,995ESC+57,021GIHETTFNSIM+15,995K+229,163	28	HCD	1246.93	1	-9.77532	3	178	58	4.39992e-13	8.78726e-05	0	HJOSLO2U_QEHF_20150404_TMT_pool5_300ugIPG3-10_7of15ul_fr17.mzML	5	30369	checked	YES	b8,	3875.23	YES	b7,y21,b8,y20	43752.8	y1,b1,y2,b3,y3,b4,y4,y10,b5,y5,y14,b6,y6,b7,y7,y8,b8,y9,b10_,b12_,y12	291261	3.05915e+06	87039.7	5696.75	1897.03	39542.2	27653.3	39782.5	34646.8	51600.8	57451.1	35518.4	37794.5	42750.6	38730.6
CPEALFQLSFLGMESCGIHETTFNSIMK	8	CanProVar_rs104894546_ACTG1_P222L_missense_8(pre=-,post=-);CanProVar_rs104894546_ACTG1_P264L_missense_8(pre=-,post=-)	+229,163C+57,021PEALFQLSFLGM+15,995ESC+57,021GIHETTFNSIM+15,995K+229,163	28	HCD	1246.6	0	-6.26701	3	194	62	4.53859e-13	9.06421e-05	0	HJOSLO2U_QEHF_20150329_TMT_pool5_300ugIPG37-49_7of15ul_fr50.mzML	5	23169	checked	YES	b16,b8,y21,	12830.3	YES	b7,y21,b8,y20	74459.9	y1,b1,y2,b3,y3,b4,y4,b5,b6,b7,b16,b8,y20_,y21	332922	1.90748e+06	67074.4	5225.97	1655.51	28898.7	17028.9	30227.5	24627.2	42048	52202.6	23938	20284	24375	26200.2
CPEALFQLSFLGMESCGIHETTFNSIMK	8	CanProVar_rs104894546_ACTG1_P222L_missense_8(pre=-,post=-);CanProVar_rs104894546_ACTG1_P264L_missense_8(pre=-,post=-)	+229,163C+57,021PEALFQLSFLGM+15,995ESC+57,021GIHETTFNSIM+15,995K+229,163	28	HCD	1246.94	1	-1.84363	3	128	20	3.1475e-12	0.0006286	0	HJOSLO2U_QEHF_20150404_TMT_pool5_300ugIPG3-10_7of15ul_fr30.mzML	5	28332	checked	YES	b8,y26,	2901.2	YES	b7,y21,b8,y20	13092.1	y1,b1,y2,b3,b4,y4,y10,b5,y5,b12_,b6,y6,b7,y7,y8,b8,y9,y26,y28_	131765	2.24638e+06	93524.5	5298.06	2738.36	21586.8	31944.2	23123.6	22464.3	31804	27725	18292.9	18082.9	21024.9	41378.8
CPEALFQLSFLGMESCGIHETTFNSIMK	8	CanProVar_rs104894546_ACTG1_P222L_missense_8(pre=-,post=-);CanProVar_rs104894546_ACTG1_P264L_missense_8(pre=-,post=-)	+229,163C+57,021PEALFQLSFLGM+15,995ESC+57,021GIHETTFNSIM+15,995K+229,163	28	HCD	1246.93	1	-9.77532	3	175	54	3.28947e-12	0.000656954	0	HJOSLO2U_QEHF_20150404_TMT_pool5_300ugIPG3-10_7of15ul_fr39.mzML	5	37603	checked	YES	b8,	4192.77	YES	b7,y21,b8,y20	82130.6	y1,b1,y2,b3,y3,b4,y4,y10,b5,y12,y5,b6,y6,b7,y7,y8,b8,y9,b10_,b21_,b24_	427641	4.23474e+06	170178	7495.11	3283.74	42860.6	22706.5	35960.3	27672.5	137115	40670.5	33399.9	18199.4	39132.2	25762.7
CPEALFQLSFLGMESCGIHETTFNSIMK	8	CanProVar_rs104894546_ACTG1_P222L_missense_8(pre=-,post=-);CanProVar_rs104894546_ACTG1_P264L_missense_8(pre=-,post=-)	+229,163C+57,021PEALFQLSFLGM+15,995ESC+57,021GIHETTFNSIM+15,995K+229,163	28	HCD	1246.6	0	-6.26701	3	168	43	3.90613e-12	0.000780109	0	HJOSLO2U_QEHF_20150404_TMT_pool5_300ugIPG3-10_7of15ul_fr30.mzML	5	30343	checked	NO	b8,	1195.54	YES	b7,y21,b8,y20	50824.1	y1,b1,y2,b3,y3,b4,y4,y10,b5,y5,b6,y6,b7,y7,b16_,y8,b8,b21_,b13_	244557	2.40993e+06	53887.4	4634.48	1751.35	23740.4	14485	24155.5	24912	31440	46179.8	19224.5	17109.3	21598	21059
CPEALFQLSFLGMESCGIHETTFNSIMK	8	CanProVar_rs104894546_ACTG1_P222L_missense_8(pre=-,post=-);CanProVar_rs104894546_ACTG1_P264L_missense_8(pre=-,post=-)	+229,163C+57,021PEALFQLSFLGM+15,995ESC+57,021GIHETTFNSIM+15,995K+229,163	28	HCD	1246.27	-1	-2.66078	3	150	29	9.75505e-12	0.00194822	0	HJOSLO2U_QEHF_20150404_TMT_pool5_300ugIPG3-10_7of15ul_fr31.mzML	5	26804	checked	YES	b8,b11,	5793.14	YES	b7,y21,b8,y20	12845.3	y1,b1,y2,y3,b4,y4,y10,b5,y5,y14,y6,b7,y7,b17_,y8,b8,y9,b10_,b11	124145	1.25016e+06	33335.4	3644.79	1471.61	16575.1	10996	14600.7	16820.2	21838.6	24011.8	13729.5	9464.55	11260.7	13200
QEYDESGPSIAHR	11	CanProVar_rs104894547_ACTG1_V328A_missense_11(pre=-,post=-);CanProVar_rs104894547_ACTG1_V370A_missense_11(pre=-,post=-)	+229,163QEYDESGPSIAHR	13	HCD	573.62	1	4.50828	3	74	66	1.42472e-15	2.49926e-07	0	HJOSLO2U_QEHF_20150318_TMT_pool3_300ugIPG37-49_7of15ul_fr62.mzML	3	6414	checked	YES	y6,y7,y3,y4,y5,y6,y7,y8,	82015.3	YES	b10,y3,b11,y2	14501.4	y3_,y1,y2,y6,b1,y7,y3,b2,y4,y5,b3,b4,y8,b5,b7	256612	3.87509e+06	169566	6064.3	1603.4	111023	64544.1	109210	99463.2	95869.2	76990.7	77780.9	83852.2	74268.9	74215.7
TEALNHHNLLVCSVTDFYPSQIK	20	CanProVar_rs1049107_HLA-DQB1_G67S_missense_20(pre=-,post=-);CanProVar_rs77933679_HLA-DQB1_G67S_missense_20(pre=-,post=-);CanProVar_rs1049107_HLA-DQB1_G157S_missense_20(pre=-,post=-);CanProVar_rs77933679_HLA-DQB1_G157S_missense_20(pre=-,post=-);CanProVar_rs1049107_HLA-DQB1_G93S_missense_20(pre=-,post=-);CanProVar_rs77933679_HLA-DQB1_G93S_missense_20(pre=-,post=-)	+229,163TEALNHHNLLVC+57,021SVTDFYPSQIK+229,163	23	HCD	787.17	1	-0.135065	4	175	98	7.10238e-15	1.37961e-06	0	HJOSLO2U_QEHF_20150404_TMT_pool4_300ugIPG3-10_7of15ul_fr39.mzML	4	32034	checked	YES	y9,y11,y23,	64778.9	YES	b19,y4,b20,y3	69557.5	y3,b1,y1,b2,y2,b3,b4,y9,b8,b14_,b9,y11,b5,b6,y23,b7,b10,b11	551470	7.04298e+06	243554	16769	5700.09	90593.1	43682.7	66284.9	54122.1	66217	78198.9	55575.3	58272.5	68128.2	237943
TEALNHHNLLVCSVTDFYPSQIK	20	CanProVar_rs1049107_HLA-DQB1_G67S_missense_20(pre=-,post=-);CanProVar_rs77933679_HLA-DQB1_G67S_missense_20(pre=-,post=-);CanProVar_rs1049107_HLA-DQB1_G157S_missense_20(pre=-,post=-);CanProVar_rs77933679_HLA-DQB1_G157S_missense_20(pre=-,post=-);CanProVar_rs1049107_HLA-DQB1_G93S_missense_20(pre=-,post=-);CanProVar_rs77933679_HLA-DQB1_G93S_missense_20(pre=-,post=-)	+229,163TEALNHHNLLVC+57,021SVTDFYPSQIK+229,163	23	HCD	787.17	1	-0.135065	4	183	82	2.03701e-13	3.95681e-05	0.000521921	HJOSLO2U_QEHF_20150404_TMT_pool5_300ugIPG3-10_7of15ul_fr38.mzML	5	32261	checked	YES	y9,	5362.39	YES	b19,y4,b20,y3	56373.8	y3,y1,y9_,b2,y2,b3,b4,y9,b9,b5,b14,b6,b7,b8	343854	4.60704e+06	211314	12351.3	3233.87	31456.6	37623.2	37427	38660.9	57646.9	49615.5	39438.6	27968.7	22585.7	48113.3
LCPGGELPFLLYGTEVHTDTNK	6	CanProVar_rs1049227_CLIC1_Q63E_missense_6(pre=-,post=-)	+229,163LC+57,021PGGELPFLLYGTEVHTDTNK+229,163	22	HCD	1460.78	1	5.70603	2	275	235	2.20802e-21	4.26088e-13	0	HJOSLO2U_QEHF_20150404_TMT_pool5_300ugIPG3-10_7of15ul_fr30.mzML	5	29116	checked	YES	b8,b14,b16,b19,y20,y21,	23602.7	YES	b5,y17,b6,y16	12600.2	b1,y1,y2,b2,y3,b3,b4,y4,b5,y5,y6,y7,b8,y8,y9,y10_,y10,y11,y12,y13,b14,y14,y15,b16,y16,b19,y20,y21	483621	3.23841e+06	131025	8198.51	1908.26	43997.3	46050.6	57937.3	46005.6	56912	66673.4	37961.4	59209.4	43245.6	36213
DEPLHALYDNVEK	2	CanProVar_rs1049674_ASNS_V210E_missense_2(pre=-,post=-);CanProVar_rs1049674_ASNS_V127E_missense_2(pre=-,post=-);CanProVar_rs1049674_ASNS_V189E_missense_2(pre=-,post=-)	+229,163DEPLHALYDNVEK+229,163	13	HCD	667.696	0	1.64541	3	128	124	8.93267e-18	1.56698e-09	0	HJOS2U_20140410_TMTpool1_300ugIPG37-49_7of15ul_fr34.mzML	1	12578	checked	YES	b2,b3,b4,b5,b6,	3.64651e+06	YES	b1,y12,b2,y11	935386	b1,y1,b2,y2,b3,y3,b4,y4,b5,y5,b6,y6,y7,y8	6.59742e+06	2.88929e+07	3.17402e+06	145924	36052.2	676519	160054	274570	255505	285043	266676	688141	164757	162562	498501
DEPLHALYDNVEK	2	CanProVar_rs1049674_ASNS_V210E_missense_2(pre=-,post=-);CanProVar_rs1049674_ASNS_V127E_missense_2(pre=-,post=-);CanProVar_rs1049674_ASNS_V189E_missense_2(pre=-,post=-)	+229,163DEPLHALYDNVEK+229,163	13	HCD	1001.04	0	6.52399	2	170	147	2.05457e-16	3.60415e-08	0	HJOS2U_20140410_TMTpool1_300ugIPG37-49_7of15ul_fr34.mzML	1	12589	checked	YES	b2,b3,b4,b5,b6,b7,b9,	69400.4	YES	b1,y12,b2,y11	61685.8	b1,y1,b2,y2,b3,y3,b4,y4,b5,y5,b6,y6,b7,y7,y8,b9,y11	174851	831446	55266.6	6113.57	1887.31	48531.1	10188.2	30905.6	26693.8	32886.8	19893.6	55266.6	17563.3	17872.3	34929.8
DEPLHALYDNVEK	2	CanProVar_rs1049674_ASNS_V210E_missense_2(pre=-,post=-);CanProVar_rs1049674_ASNS_V127E_missense_2(pre=-,post=-);CanProVar_rs1049674_ASNS_V189E_missense_2(pre=-,post=-)	+229,163DEPLHALYDNVEK+229,163	13	HCD	667.695	0	1.09694	3	132	132	1.34458e-18	2.35868e-10	0	HJOS2U_20140410_TMTpool2_300ugIPG37-49_7of15ul_fr34.mzML	2	12308	checked	YES	b2,b3,b4,b5,b6,	3.95458e+06	YES	b1,y12,b2,y11	1.03436e+06	b1,y1,b2,y2,b3,y3,b4,y4,b5,y5,b6,y6,y7,y8	6.64749e+06	2.74884e+07	3.68995e+06	189575	48341.8	89098.7	91327.2	104983	69239.9	144629	1.40592e+06	224349	586179	107914	327983
DEPLHALYDNVEK	2	CanProVar_rs1049674_ASNS_V210E_missense_2(pre=-,post=-);CanProVar_rs1049674_ASNS_V127E_missense_2(pre=-,post=-);CanProVar_rs1049674_ASNS_V189E_missense_2(pre=-,post=-)	+229,163DEPLHALYDNVEK+229,163	13	HCD	667.7	0	7.95282	3	148	148	1.34458e-18	2.35868e-10	0	HJOS2U_20140410_TMTpool2_300ugIPG37-49_7of15ul_fr35.mzML	2	12516	checked	YES	b2,b3,b4,b5,b6,	4.63147e+06	YES	b1,y12,b2,y11	1.23791e+06	b1,y1,b2,y2,b3,y3,b4,y4,b5,y5,b6,y6,y7,y8	8.01393e+06	3.17405e+07	4033691	210202	57111.9	90393.3	66466.6	122635	89290.6	151043	1.45245e+06	259176	658555	134646	366941
DEPLHALYDNVEK	2	CanProVar_rs1049674_ASNS_V210E_missense_2(pre=-,post=-);CanProVar_rs1049674_ASNS_V127E_missense_2(pre=-,post=-);CanProVar_rs1049674_ASNS_V189E_missense_2(pre=-,post=-)	+229,163DEPLHALYDNVEK+229,163	13	HCD	667.695	0	1.09694	3	142	142	1.34458e-18	2.35868e-10	0	HJOSLO2U_20140703_TMTpool2_300ugIPG3-10_7of15ul_fr09.mzML	2	11696	checked	YES	b2,b3,b4,b5,b6,	3.90809e+06	YES	b1,y12,b2,y11	978355	b1,y1,b2,y2,b3,y3,b4,y4,b5,y5,b6,y6,y7,y8	6.98883e+06	3.11933e+07	3.30594e+06	127842	20366.6	160375	135004	191190	144020	192571	1.37723e+06	331002	580788	232062	394787
DEPLHALYDNVEK	2	CanProVar_rs1049674_ASNS_V210E_missense_2(pre=-,post=-);CanProVar_rs1049674_ASNS_V127E_missense_2(pre=-,post=-);CanProVar_rs1049674_ASNS_V189E_missense_2(pre=-,post=-)	+229,163DEPLHALYDNVEK+229,163	13	HCD	667.69	0	-7.03871	3	172	172	1.34458e-18	2.35868e-10	0	HJOSLO2U_QEHF_20150318_TMT_pool3_300ugIPG37-49_7of15ul_fr34.mzML	3	16449	checked	YES	b2,b3,b4,b5,b6,	2.06061e+06	YES	b1,y12,b2,y11	390318	b1,y1,b2,y2,b3,y3,y9,b4,y4,b5,y5,b6,y6,y7,y8	4.97598e+06	2.59657e+07	1944346	106855	34267.7	261420	405763	141063	359131	532289	245752	179718	181228	149011	433610
DEPLHALYDNVEK	2	CanProVar_rs1049674_ASNS_V210E_missense_2(pre=-,post=-);CanProVar_rs1049674_ASNS_V127E_missense_2(pre=-,post=-);CanProVar_rs1049674_ASNS_V189E_missense_2(pre=-,post=-)	+229,163DEPLHALYDNVEK+229,163	13	HCD	667.69	0	-7.03871	3	152	147	1.80553e-18	3.16728e-10	0	HJOSLO2U_QEHF_20150318_TMT_pool3_300ugIPG37-49_7of15ul_fr35.mzML	3	16346	checked	YES	b2,b3,b4,b5,b6,	1738335	YES	b1,y12,b2,y11	301132	b1,y1,b2,y2,b3,y3,y9,b4,y4,b5,y5,b6,y6,y7,y8	4.17253e+06	2.17969e+07	1.66488e+06	114720	29769.2	225755	452078	266368	324716	506260	204873	227971	264960	262567	425844
DEPLHALYDNVEK	2	CanProVar_rs1049674_ASNS_V210E_missense_2(pre=-,post=-);CanProVar_rs1049674_ASNS_V127E_missense_2(pre=-,post=-);CanProVar_rs1049674_ASNS_V189E_missense_2(pre=-,post=-)	+229.163DEPLHALYDNVEK+229.163	13	HCD	667.7	0	7.95282	3	141	135	3.15178e-18	5.52888e-10	0	HJOSLO2U_QEHF_20150417_TMT_pool3_300ugIPG3-10_7of15ul_fr09.mzML	3	25234	checked	YES	b2,b3,b4,b10,b5,b6,	1.36948e+06	YES	b1,y12,b2,y11	277211	b1,y1,b2,y2,b3,y3,b4,y4,b10,b5,y5,b6,y6,y7,y8	3.67383e+06	2.77774e+07	1463929	78246.2	17581.8	482837	567561	270479	638262	625020	518615	298602	328927	271114	636866
DEPLHALYDNVEK	2	CanProVar_rs1049674_ASNS_V210E_missense_2(pre=-,post=-);CanProVar_rs1049674_ASNS_V127E_missense_2(pre=-,post=-);CanProVar_rs1049674_ASNS_V189E_missense_2(pre=-,post=-)	+229,163DEPLHALYDNVEK+229,163	13	HCD	1001.04	0	1.58527	2	226	198	1.9846e-17	3.48142e-09	0	HJOSLO2U_QEHF_20150318_TMT_pool3_300ugIPG37-49_7of15ul_fr35.mzML	3	16407	checked	YES	b2,b3,b4,b5,b6,b7,b8,b9,b10,b11,b12,y12,	295781	YES	b1,y12,b2,y11	165915	b1,y1,b2,y2,b3,y3,b4,y4,b5,y5,b6,y6,b7,y7,b8,y8,b9,y9,b10,y10,b11,y11,b12,y12	715942	5.94003e+06	417724	12774.3	3583.69	101807	146998	60856.2	138349	196459	104280	63906	94982.3	75062.4	159921
DEPLHALYDNVEK	2	CanProVar_rs1049674_ASNS_V210E_missense_2(pre=-,post=-);CanProVar_rs1049674_ASNS_V127E_missense_2(pre=-,post=-);CanProVar_rs1049674_ASNS_V189E_missense_2(pre=-,post=-)	+229.163DEPLHALYDNVEK+229.163	13	HCD	668.03	1	1.31129	3	115	92	7.54963e-16	1.32436e-07	0	HJOSLO2U_QEHF_20150417_TMT_pool3_300ugIPG3-10_7of15ul_fr10.mzML	3	22955	checked	YES	b2,b3,b4,b5,	130000	YES	b1,y12,b2,y11	45960.7	b1,y1,b2,y2,b3,y3,b8_,b4,y4,b5,y5,y6,y7,y8	438057	5.98619e+06	310421	17251.3	4022.39	118642	120442	126606	148808	141193	140081	132946	129339	153452	186589
DEPLHALYDNVEK	2	CanProVar_rs1049674_ASNS_V210E_missense_2(pre=-,post=-);CanProVar_rs1049674_ASNS_V127E_missense_2(pre=-,post=-);CanProVar_rs1049674_ASNS_V189E_missense_2(pre=-,post=-)	+229,163DEPLHALYDNVEK+229,163	13	HCD	667.69	0	-7.03871	3	143	143	1.34458e-18	2.35868e-10	0	HJOSLO2U_QEHF_20150404_TMT_pool4_300ugIPG3-10_7of15ul_fr10.mzML	4	24293	checked	YES	b2,b3,b4,b5,b6,	2.49698e+06	YES	b1,y12,b2,y11	444326	b1,y1,b2,y2,b3,y3,b4,y4,b5,y5,b6,y6,y7,y8	6.51031e+06	3.37988e+07	2.20158e+06	152936	36045.5	215627	652074	431367	497059	412721	657837	220862	401665	384814	806765
DEPLHALYDNVEK	2	CanProVar_rs1049674_ASNS_V210E_missense_2(pre=-,post=-);CanProVar_rs1049674_ASNS_V127E_missense_2(pre=-,post=-);CanProVar_rs1049674_ASNS_V189E_missense_2(pre=-,post=-)	+229,163DEPLHALYDNVEK+229,163	13	HCD	1001.54	1	-0.0904071	2	257	244	1.4829e-18	2.60131e-10	0	HJOSLO2U_QEHF_20150322_TMT_pool4_300ugIPG37-49_7of15ul_fr35.mzML	4	16394	checked	YES	b2,b3,b4,b5,b6,b7,b8,b9,b10,b11,b12,y12,y13,	266585	YES	b1,y12,b2,y11	136262	b1,y1,b2,y2,b3,y3,b4,y4,b5,y5,b6,y6,b7,y7,b8,y8,b9,y9,b10,y10,b11,y11,b12,y12,y13	616567	3.15404e+06	201123	8192.32	1653.09	18997	116544	53339.8	76525.5	70990.7	95688.3	34505.2	49784.6	49074.4	133426
DEPLHALYDNVEK	2	CanProVar_rs1049674_ASNS_V210E_missense_2(pre=-,post=-);CanProVar_rs1049674_ASNS_V127E_missense_2(pre=-,post=-);CanProVar_rs1049674_ASNS_V189E_missense_2(pre=-,post=-)	+229,163DEPLHALYDNVEK+229,163	13	HCD	667.694	0	-1.64541	3	146	143	1.62944e-18	2.85838e-10	0	HJOSLO2U_QEHF_20150322_TMT_pool4_300ugIPG37-49_7of15ul_fr36.mzML	4	16458	checked	YES	b2,b3,b4,b5,b6,	363754	YES	b1,y12,b2,y11	74139.1	b1,y1,b2,y2,b3,y3,b4,y4,b5,y5,b6,y6,y7,y8	887565	5.44766e+06	417280	17687.2	3259.77	54768.3	127732	79236.6	169041	96582.7	128411	91563.3	99067.5	97935.1	155063
DEPLHALYDNVEK	2	CanProVar_rs1049674_ASNS_V210E_missense_2(pre=-,post=-);CanProVar_rs1049674_ASNS_V127E_missense_2(pre=-,post=-);CanProVar_rs1049674_ASNS_V189E_missense_2(pre=-,post=-)	+229,163DEPLHALYDNVEK+229,163	13	HCD	668.03	1	1.31129	3	150	149	2.68916e-18	4.71735e-10	0	HJOSLO2U_QEHF_20150322_TMT_pool4_300ugIPG37-49_7of15ul_fr35.mzML	4	16354	checked	YES	b2,b3,b4,b5,b6,	597263	YES	b1,y12,b2,y11	119590	b1,y1,b2,y2,b3,y3,b4,y4,b5,y5,b6,y6,y7,y8	1.31587e+06	8.89329e+06	617095	44466.5	14301.2	98594.3	210591	176821	288201	148177	250253	153307	145352	152895	262529
DEPLHALYDNVEK	2	CanProVar_rs1049674_ASNS_V210E_missense_2(pre=-,post=-);CanProVar_rs1049674_ASNS_V127E_missense_2(pre=-,post=-);CanProVar_rs1049674_ASNS_V189E_missense_2(pre=-,post=-)	+229,163DEPLHALYDNVEK+229,163	13	HCD	667.69	0	-7.03871	3	166	163	1.45008e-18	2.54374e-10	0	HJOSLO2U_QEHF_20150329_TMT_pool5_300ugIPG37-49_7of15ul_fr34.mzML	5	16410	checked	YES	b2,b3,b4,b5,b6,b7,	1.54546e+06	YES	b1,y12,b2,y11	292937	b1,y1,b2,y2,b3,y3,y9,b4,y4,b5,y5,b6,y6,b7,y7,y8	3.65012e+06	1.88152e+07	1358208	73210.9	20435.4	276931	156682	231858	170877	133457	389100	233521	274778	204218	327660
DEPLHALYDNVEK	2	CanProVar_rs1049674_ASNS_V210E_missense_2(pre=-,post=-);CanProVar_rs1049674_ASNS_V127E_missense_2(pre=-,post=-);CanProVar_rs1049674_ASNS_V189E_missense_2(pre=-,post=-)	+229,163DEPLHALYDNVEK+229,163	13	HCD	1001.54	1	-0.0904071	2	259	244	1.7221e-18	3.02092e-10	0	HJOSLO2U_QEHF_20150329_TMT_pool5_300ugIPG37-49_7of15ul_fr34.mzML	5	16440	checked	YES	b2,b3,b4,b5,b6,b7,b8,b9,b10,b11,b12,y12,y13,	616248	YES	b1,y12,b2,y11	343469	b1,y1,b2,y2,b3,y3,b4,y4,b5,y5,b6,y6,b7,y7,b8,y8,b9,y9,b10,y10,b11,y11,b12,y12,y13	1.43012e+06	7.0102e+06	500579	21838.6	3947.03	250400	79918.2	163046	103473	88289.1	304484	147513	205290	80611.2	218915
DEPLHALYDNVEK	2	CanProVar_rs1049674_ASNS_V210E_missense_2(pre=-,post=-);CanProVar_rs1049674_ASNS_V127E_missense_2(pre=-,post=-);CanProVar_rs1049674_ASNS_V189E_missense_2(pre=-,post=-)	+229,163DEPLHALYDNVEK+229,163	13	HCD	667.695	0	1.09694	3	163	163	3.79891e-18	6.66409e-10	0	HJOSLO2U_QEHF_20150404_TMT_pool5_300ugIPG3-10_7of15ul_fr10.mzML	5	23476	checked	YES	b2,b3,b4,b5,b6,b7,	6.44604e+06	YES	b1,y12,b2,y11	1.17635e+06	b1,y1,b2,y2,b3,y3,b4,y4,b5,y5,b6,y6,b7,y7,y8	1.52078e+07	5.941e+07	5.76903e+06	333764	73246.7	1.11362e+06	281486	690246	394116	318756	1.26388e+06	541946	908870	246798	906588
DEPLHALYDNVEK	2	CanProVar_rs1049674_ASNS_V210E_missense_2(pre=-,post=-);CanProVar_rs1049674_ASNS_V127E_missense_2(pre=-,post=-);CanProVar_rs1049674_ASNS_V189E_missense_2(pre=-,post=-)	+229,163DEPLHALYDNVEK+229,163	13	HCD	1002.04	2	-1.76608	2	239	205	1.43358e-16	2.5148e-08	0	HJOSLO2U_QEHF_20150329_TMT_pool5_300ugIPG37-49_7of15ul_fr34.mzML	5	16509	checked	YES	b2,b3,b4,b5,b6,b7,b8,b9,	357666	YES	b1,y12,b2,y11	226869	b1,y1,b2,y2,b3,y3,b4,y4,b5,y5,b6,y6,b7,y7,b8,y8,b9,y9,y11	878698	6.01935e+06	445445	18022	3450.92	199792	61768.5	133051	90255.1	62970.9	244907	123876	186678	66799.4	188288
IFEEDPAVGAIVLTGGDK	1	CanProVar_rs1049951_ECHS1_T75I_missense_1(pre=-,post=-)	+229,163IFEEDPAVGAIVLTGGDK+229,163	18	HCD	763.764	0	1.51836	3	150	149	2.5326e-23	4.73116e-15	0	HJOS2U_20140410_TMTpool1_300ugIPG37-49_7of15ul_fr13.mzML	1	17087	checked	YES	b1,b2,b3,b4,b5,b7,b8,b9,b10,	165157	YES	b1,y17	9011.75	b1,y1,b2,y2,y3,y4,b3,y5,b4,y6,b5,y7,b7,b8,b9,b10	436571	1.48141e+06	84024.5	8369.52	2712.26	27233.8	10792.7	22747.3	14181.3	15298.9	20667.5	9394.98	24734.9	19208	15837.7
IFEEDPAVGAIVLTGGDK	1	CanProVar_rs1049951_ECHS1_T75I_missense_1(pre=-,post=-)	+229,163IFEEDPAVGAIVLTGGDK+229,163	18	HCD	763.763	0	0.399569	3	167	166	3.0528e-23	5.70294e-15	0	HJOS2U_20140410_TMTpool1_300ugIPG37-49_7of15ul_fr12.mzML	1	17056	checked	YES	b1,b2,b3,b4,b5,b6,b7,b8,b9,b10,b11,	2.32568e+06	YES	b1,y17	96305.7	y2_,y2,y4_,y4,b1,y5,y1,y6,b2,y3,b3,b4,b5,y7,b6,b7,b8,y10,b9,b10,b11	6.48147e+06	2.2972e+07	1.2059e+06	42858.2	6895.13	326299	134250	263622	134120	192634	231883	102241	321909	213881	229167
IFEEDPAVGAIVLTGGDK	1	CanProVar_rs1049951_ECHS1_T75I_missense_1(pre=-,post=-)	+229,163IFEEDPAVGAIVLTGGDK+229,163	18	HCD	763.763	0	0.399569	3	164	162	3.05932e-23	5.71513e-15	0	HJOS2U_20140410_TMTpool1_300ugIPG37-49_7of15ul_fr11.mzML	1	16872	checked	YES	b1,b2,b3,b4,b5,b6,b7,b8,b9,b10,b11,	1.32123e+06	YES	b1,y17	50336.2	y4_,b1,y5,y1,b2,y2,y3,y4,b3,b4,y6,b5,y7,b6,b7,b8,b9,b10,b11	3.54675e+06	1.28498e+07	660660	36401.8	9872.83	180534	82492	140070	81484	115274	136171	84762.6	164494	112169	116683
IFEEDPAVGAIVLTGGDK	1	CanProVar_rs1049951_ECHS1_T75I_missense_1(pre=-,post=-)	+229,163IFEEDPAVGAIVLTGGDK+229,163	18	HCD	764.1	1	3.38393	3	160	154	2.86859e-22	5.35882e-14	0	HJOSLO2U_20140703_TMTpool1_300ugIPG3-10_7of15ul_fr04.mzML	1	18055	checked	YES	b1,b2,b3,b4,b5,b6,b7,b8,b9,b10,	1.32235e+06	YES	b1,y17	55030.3	b1,y5,y1,b2,y2,y3,y4,b3,b4,y6,b5,y7,b6,b7,b8,b9,b10	3.44051e+06	1.10172e+07	632054	53481.7	18595.1	214548	86070.5	160309	75535.1	111950	125453	71010.7	169404	120786	116796
IFEEDPAVGAIVLTGGDK	1	CanProVar_rs1049951_ECHS1_T75I_missense_1(pre=-,post=-)	+229,163IFEEDPAVGAIVLTGGDK+229,163	18	HCD	1145.14	0	0.639591	2	188	185	3.60165e-21	6.72826e-13	0	HJOSLO2U_20140703_TMTpool1_300ugIPG3-10_7of15ul_fr04.mzML	1	18044	checked	YES	b1,b2,b3,b4,b5,b6,b7,b8,b9,b10,	1.48572e+07	YES	b1,y17	4.06311e+06	b1,y1,b2,y2,y3,y4,b3,y5,b4,y6,b5,y7,b6,b7,y8,b8,y10,b9,b10,y13	2.59888e+07	1.16565e+08	12268221	362004	99301.7	4965642	1.97472e+06	3.68465e+06	1.92723e+06	2764532	3.25457e+06	1.59526e+06	4491326	2.59449e+06	3.36177e+06
IFEEDPAVGAIVLTGGDK	1	CanProVar_rs1049951_ECHS1_T75I_missense_1(pre=-,post=-)	+229,163IFEEDPAVGAIVLTGGDK+229,163	18	HCD	1145.14	0	0.532993	2	194	179	9.41477e-20	1.75878e-11	0	HJOS2U_20140410_TMTpool1_300ugIPG37-49_7of15ul_fr02.mzML	1	16052	checked	YES	b1,b2,b3,b4,b5,b6,b7,b8,b9,b10,	177279	YES	b1,y17	36321.9	b1,y1,b2,y3,y4,b3,y5,b4,y6,b5,y7,b6,b7,y8,b8,y10,b9,b10,y13	366789	1.04681e+06	103741	8510.66	2428.59	36700.1	14861.1	21983.3	16948.4	19861.9	27868.2	14658.4	36505.4	24271.9	26064.8
IFEEDPAVGAIVLTGGDK	1	CanProVar_rs1049951_ECHS1_T75I_missense_1(pre=-,post=-)	+229,163IFEEDPAVGAIVLTGGDK+229,163	18	HCD	1145.14	0	-0.106599	2	248	239	1.27427e-19	2.38046e-11	0	HJOS2U_20140410_TMTpool1_300ugIPG37-49_7of15ul_fr11.mzML	1	16874	checked	YES	b1,b2,b3,b4,b5,b6,b7,b8,b9,b12,	1.2638e+07	YES	b1,y17	2.91465e+06	b1,y1,b2,y2,y3,y4,b3,y5,b4,y6,b5,y7,b6,b7,y8,y9,b8,y10,b9,y11,y12,y13,b12,y14	2.41873e+07	7.91918e+07	7372476	382569	111381	2734945	1.07991e+06	1.89677e+06	1.19155e+06	1.71105e+06	2.01847e+06	866501	2.72901e+06	1.85069e+06	1603837
IFEEDPAVGAIVLTGGDK	1	CanProVar_rs1049951_ECHS1_T75I_missense_1(pre=-,post=-)	+229,163IFEEDPAVGAIVLTGGDK+229,163	18	HCD	1145.14	0	1.49238	2	175	158	2.08067e-19	3.8869e-11	0	HJOSLO2U_20140703_TMTpool1_300ugIPG3-10_7of15ul_fr05.mzML	1	18254	checked	YES	b1,b2,b3,b4,b5,b6,b7,b8,b9,b10,	2.25994e+06	YES	b1,y17	609617	b1,y1,b2,y2,y3,y4,b3,y5,b4,y6,b5,y7,b6,b7,y8,b8,y10,b9,b10,y13	3.92291e+06	1.66522e+07	1.8942e+06	82030.4	17343.4	711594	302745	522578	332424	391316	529760	297429	705703	497915	471204
IFEEDPAVGAIVLTGGDK	1	CanProVar_rs1049951_ECHS1_T75I_missense_1(pre=-,post=-)	+229,163IFEEDPAVGAIVLTGGDK+229,163	18	HCD	1145.14	0	1.38578	2	303	281	2.37407e-19	4.435e-11	0	HJOS2U_20140410_TMTpool1_300ugIPG37-49_7of15ul_fr12.mzML	1	17050	checked	YES	b1,b2,b3,b4,b5,b6,b7,b8,b9,b10,b11,b12,b13,b17,	4.48489e+06	YES	b1,y17	1.03606e+06	b1,y1,b2,y2,y3,y4,b3,y5,b4,y6,b5,y7,b6,b7,y8,y9,b8,y10,b9,b10,y11,y12,b11,y13,b12,y14,b13,y16,b17,y17	8.27265e+06	2.96751e+07	2.64942e+06	50813.6	8193.49	993844	395392	755886	419334	529925	708406	318191	1.00915e+06	587037	633589
IFEEDPAVGAIVLTGGDK	1	CanProVar_rs1049951_ECHS1_T75I_missense_1(pre=-,post=-)	+229,163IFEEDPAVGAIVLTGGDK+229,163	18	HCD	763.763	0	-0.319655	3	152	151	2.39703e-23	4.4779e-15	0	HJOSLO2U_20140703_TMTpool2_300ugIPG3-10_7of15ul_fr04.mzML	2	17550	checked	YES	b1,b2,b3,b4,b5,b6,b7,b8,b9,b10,	2.46894e+06	YES	b1,y17	82589.7	b1,y1,b2,y2,y3,y4,b3,y5,b4,y6,b5,y7,b6,b7,b8,b9,b10	6.13999e+06	1.90325e+07	1.12812e+06	96123.8	32002.7	241198	188686	248033	249777	202131	129205	179355	247956	153853	175506
IFEEDPAVGAIVLTGGDK	1	CanProVar_rs1049951_ECHS1_T75I_missense_1(pre=-,post=-)	+229,163IFEEDPAVGAIVLTGGDK+229,163	18	HCD	763.765	0	2.23758	3	169	169	2.54551e-23	4.75527e-15	0	HJOS2U_20140410_TMTpool2_300ugIPG37-49_7of15ul_fr12.mzML	2	17526	checked	YES	b1,b2,b3,b4,b5,b6,b7,b8,b9,b10,	2.28518e+06	YES	b1,y17	62580.3	b1,y1,b2,y2,y3,y4,b3,y5,b4,y6,b5,y7,b6,b7,b8,b9,b10	5.77422e+06	1.93517e+07	1.03078e+06	76792.3	23871.1	227597	185959	253816	259346	204315	108525	180431	191787	132549	191009
IFEEDPAVGAIVLTGGDK	1	CanProVar_rs1049951_ECHS1_T75I_missense_1(pre=-,post=-)	+229,163IFEEDPAVGAIVLTGGDK+229,163	18	HCD	763.764	0	0.879051	3	148	148	2.6573e-23	4.96412e-15	0	HJOSLO2U_20140703_TMTpool2_300ugIPG3-10_7of15ul_fr03.mzML	2	16950	checked	YES	b1,b1,b2,b3,b4,b5,b7,b8,b9,b10,	214154	YES	b1,y17	11257	b1,y1,b2,y2,y3,y4,b3,y5,b4,y6,b5,y7,b7,b8,b9,b10	550146	2.10854e+06	106982	8334.15	3397.63	22502	23770.8	28288	25349.4	21986.2	17830.2	21171.7	20811.9	17576.8	23351
IFEEDPAVGAIVLTGGDK	1	CanProVar_rs1049951_ECHS1_T75I_missense_1(pre=-,post=-)	+229,163IFEEDPAVGAIVLTGGDK+229,163	18	HCD	763.764	0	1.67819	3	158	155	1.85282e-22	3.46126e-14	0	HJOS2U_20140410_TMTpool2_300ugIPG37-49_7of15ul_fr13.mzML	2	17427	checked	YES	b1,b2,b3,b4,b5,b7,b8,b10,	93749.3	YES	b1,y17	4590.55	b1,y1,b2,y2,y3,y4,b3,y5,b4,y6,b5,y7,b7,b8,b10	239853	920444	79432.2	5976.91	2426	9132.54	9327.27	12203.5	10596.2	10204.6	10204.9	9661.32	6274.59	9051.54	9708.39
IFEEDPAVGAIVLTGGDK	1	CanProVar_rs1049951_ECHS1_T75I_missense_1(pre=-,post=-)	+229,163IFEEDPAVGAIVLTGGDK+229,163	18	HCD	1145.14	0	1.49238	2	174	170	5.34255e-21	9.98043e-13	0	HJOS2U_20140410_TMTpool2_300ugIPG37-49_7of15ul_fr15.mzML	2	17348	checked	YES	b1,b2,b3,b4,b5,b6,b7,b8,b9,b10,b11,	420842	YES	b1,y17	94912.9	b1,y1,b2,y2,y3,y4,b3,y5,b4,y6,b5,y7,b6,b7,y8,b8,y10,b9,b10,y11,b11,y13	795347	3.52912e+06	293916	11647.3	3722.77	74893.4	75372.8	83023.3	92696.9	74300	62052.2	91341.8	70009.3	57315.1	76995.6
IFEEDPAVGAIVLTGGDK	1	CanProVar_rs1049951_ECHS1_T75I_missense_1(pre=-,post=-)	+229,163IFEEDPAVGAIVLTGGDK+229,163	18	HCD	1145.14	0	1.06599	2	171	165	6.12608e-21	1.14441e-12	0	HJOSLO2U_20140703_TMTpool2_300ugIPG3-10_7of15ul_fr03.mzML	2	16946	checked	YES	b1,b2,b3,b4,b5,b6,b7,b8,b9,b10,b11,	818925	YES	b1,y17	222012	b1,y1,b2,y2,y3,y4,b3,y5,b4,y6,b5,y7,b6,b7,y8,b8,y10,b9,b10,b11,y13	1.46242e+06	5.27691e+06	671442	41880.2	9919.6	156474	159393	170181	188330	191728	95304.4	123230	170075	120016	135444
IFEEDPAVGAIVLTGGDK	1	CanProVar_rs1049951_ECHS1_T75I_missense_1(pre=-,post=-)	+229,163IFEEDPAVGAIVLTGGDK+229,163	18	HCD	1145.14	0	0.213197	2	223	218	6.26502e-21	1.17037e-12	0	HJOS2U_20140410_TMTpool2_300ugIPG37-49_7of15ul_fr12.mzML	2	17514	checked	YES	b1,b2,b3,b4,b5,b6,b7,b8,b9,b10,b11,b12,	2.62194e+06	YES	b1,y17	609377	b1,y1,b2,y2,y3,y4,b3,y5,b4,y6,b5,y7,b6,b7,y8,b8,y10,b9,b10,y11,b11,y13,b12	4.7796e+06	1.76263e+07	1.61792e+06	79757.1	27037.1	432260	399128	482531	473950	365309	295633	384240	370470	285731	331935
IFEEDPAVGAIVLTGGDK	1	CanProVar_rs1049951_ECHS1_T75I_missense_1(pre=-,post=-)	+229,163IFEEDPAVGAIVLTGGDK+229,163	18	HCD	1145.14	0	2.45177	2	214	207	1.04586e-20	1.95378e-12	0	HJOS2U_20140410_TMTpool2_300ugIPG37-49_7of15ul_fr13.mzML	2	17405	checked	YES	b1,b2,b3,b4,b5,b6,b7,b8,b9,b10,b11,b12,	2.05223e+06	YES	b1,y17	493078	b1,y1,b2,y3,y4,b3,y5,b4,y6,b5,y7,b6,b7,y8,b8,y10,b9,b10,b11,y13,b12	3.68133e+06	1.38301e+07	1.21466e+06	57625.2	13224.3	386359	317862	348108	437400	345777	218926	286698	318393	217163	302711
IFEEDPAVGAIVLTGGDK	1	CanProVar_rs1049951_ECHS1_T75I_missense_1(pre=-,post=-)	+229,163IFEEDPAVGAIVLTGGDK+229,163	18	HCD	1145.64	1	-2.211	2	203	196	1.12593e-20	2.10334e-12	0	HJOS2U_20140410_TMTpool2_300ugIPG37-49_7of15ul_fr11.mzML	2	17263	checked	YES	b1,b2,b3,b4,b5,b6,b7,b8,b9,b10,b11,	5.04246e+06	YES	b1,y17	1.2003e+06	b1,y1,b2,y2,y3,y4,b3,y5,b4,y6,b5,y7,b6,b7,y8,b8,y10,b9,b10,b11,y13	8.91115e+06	2.98381e+07	2.93278e+06	195020	79153.1	720044	545258	875046	981404	772450	484819	684319	686832	609231	689454
IFEEDPAVGAIVLTGGDK	1	CanProVar_rs1049951_ECHS1_T75I_missense_1(pre=-,post=-)	+229,163IFEEDPAVGAIVLTGGDK+229,163	18	HCD	1145.14	0	-0.74619	2	217	208	3.19301e-20	5.96487e-12	0	HJOSLO2U_20140703_TMTpool2_300ugIPG3-10_7of15ul_fr05.mzML	2	17437	checked	YES	b1,b2,b3,b4,b5,b6,b7,b8,b9,b10,b11,b12,	774160	YES	b1,y17	184459	b1,y1,b2,y2,y3,y4,b3,y5,b4,y6,b5,y7,b6,b7,y8,b8,y10,b9,b10,y11,b11,y13,b12,y17	1.35593e+06	4.60115e+06	563724	23717.3	4377.77	150017	132591	145425	168011	136614	77240.7	113780	121790	89789.5	115883
IFEEDPAVGAIVLTGGDK	1	CanProVar_rs1049951_ECHS1_T75I_missense_1(pre=-,post=-)	+229,163IFEEDPAVGAIVLTGGDK+229,163	18	HCD	763.762	0	-0.719224	3	145	135	1.03317e-19	1.93007e-11	0	HJOSLO2U_20140703_TMTpool2_300ugIPG3-10_7of15ul_fr54.mzML	2	17818	checked	YES	b1,b2,b3,b5,b7,b8,b10,	70211.8	YES	b1,y17	2985.95	b1,y1,b2,y2,y3,y4,b3,y5,y6,b5,y7,b7,b8,b10	189131	555374	36442.1	5048.85	1899.5	11819.2	4775.93	6440.71	5417.01	8695.34	8178.04	3820.26	10438.3	6405.28	7069.63
IFEEDPAVGAIVLTGGDK	1	CanProVar_rs1049951_ECHS1_T75I_missense_1(pre=-,post=-)	+229,163IFEEDPAVGAIVLTGGDK+229,163	18	HCD	1145.65	1	6.53008	2	164	146	2.84631e-19	5.31721e-11	0	HJOSLO2U_20140703_TMTpool2_300ugIPG3-10_7of15ul_fr08.mzML	2	18574	checked	YES	b1,b2,b3,b4,b5,b6,b7,b8,b9,b10,	474951	YES	b1,y17	158248	b1,y1,b2,y2,y3,y4,b3,y5,b4,y6,b5,y7,b6,b7,y8,b8,y10,b9,b10,y13	839327	4.01582e+06	461841	20915.7	4641.9	146687	121016	138229	146810	151213	104124	111349	131523	99302.4	119914
IFEEDPAVGAIVLTGGDK	1	CanProVar_rs1049951_ECHS1_T75I_missense_1(pre=-,post=-)	+229,163IFEEDPAVGAIVLTGGDK+229,163	18	HCD	1145.14	0	-0.319796	2	155	132	6e-17	1.12086e-08	0	HJOSLO2U_20140703_TMTpool2_300ugIPG3-10_7of15ul_fr04.mzML	2	17538	checked	YES	b1,b2,b3,b4,b5,b6,b7,b8,	1.44075e+06	YES	b1,y17	404167	b1,y1,b2,y3,y4,b3,y5,b4,y6,b5,y7,b6,b7,y8,b8,y10,y13	2.59409e+06	9.8731e+06	1.23732e+06	71544.2	15704.3	328787	281410	348148	364637	313886	182894	300572	293534	207350	290967
IFEEDPAVGAIVLTGGDK	1	CanProVar_rs1049951_ECHS1_T75I_missense_1(pre=-,post=-)	+229,163IFEEDPAVGAIVLTGGDK+229,163	18	HCD	1145.14	0	2.66496	2	88	59	7.20102e-15	1.34522e-06	0	HJOS2U_20140410_TMTpool2_300ugIPG37-49_7of15ul_fr17.mzML	2	17605	checked	YES	b1,b2,b3,b4,b5,b7,b8,	87911.4	YES	b1,y17	25697.1	b1,y1,b2,y3,y4,b3,y5,b4,y6,b5,y7,b7,b8,y10,y13	162256	1.36743e+06	89710.1	6450.16	2262.93	23015.1	22717.1	23457.4	29982.2	21997.7	16904.1	20252.6	22284.5	16485.1	20636.3
IFEEDPAVGAIVLTGGDK	1	CanProVar_rs1049951_ECHS1_T75I_missense_1(pre=-,post=-)	+229,163IFEEDPAVGAIVLTGGDK+229,163	18	HCD	1145.14	0	1.38578	2	137	98	2.49112e-14	4.65366e-06	0	HJOSLO2U_20140703_TMTpool2_300ugIPG3-10_7of15ul_fr02.mzML	2	16726	checked	YES	b1,b2,b3,b4,b5,b7,b8,	128097	YES	b1,y17	35778.9	b1,y1,b2,y3,y4,b3,y5,b4,y6,b5,y7,b7,b8	214435	841706	96399.2	7582.94	1897.19	28173.1	20712.7	29337.1	29018.2	26665.6	19275.8	21296.7	25711.4	23804.2	25658.8
IFEEDPAVGAIVLTGGDK	1	CanProVar_rs1049951_ECHS1_T75I_missense_1(pre=-,post=-)	+229,163IFEEDPAVGAIVLTGGDK+229,163	18	HCD	1145.14	0	0.426394	2	349	337	3.08672e-20	5.76631e-12	0	HJOSLO2U_QEHF_20150318_TMT_pool3_300ugIPG37-49_7of15ul_fr12.mzML	3	21581	checked	YES	b1,b2,b3,b4,b5,b6,b7,b8,b9,b11,b12,b13,b14,b15,b17,	4.07116e+06	YES	b1,y17	599849	b1,y1,b2,y2,y3,y4,b3,y5,b4,y6,b5,y7,b6,b7,y8,y9,b8,y10,b9,y12,b11,y13,b12,y14,b13,y15,b14,b15,y16,b17,y17	7.96357e+06	2.59021e+07	1774206	58734.9	11695.4	252334	346848	213727	623814	336726	409583	210776	327634	383082	389588
IFEEDPAVGAIVLTGGDK	1	CanProVar_rs1049951_ECHS1_T75I_missense_1(pre=-,post=-)	+229.163IFEEDPAVGAIVLTGGDK+229.163	18	HCD	764.43	2	-2.42221	3	189	178	3.75074e-20	7.00676e-12	0	HJOSLO2U_QEHF_20150417_TMT_pool3_300ugIPG3-10_7of15ul_fr05.mzML	3	33997	checked	YES	b1,b2,b3,b4,b5,b6,b7,b8,b9,b10,b11,	1.08807e+06	YES	b1,y17	38455	b1,y5,y1,b2,y2,y3,y4,b3,b4,y6,b5,y7,b6,b7,y8,b8,y10,b9,b10,b11	2.98502e+06	1.15303e+07	538757	38562.9	12006.7	70850	112762	78169.5	168912	129032	137812	89541.3	96445.8	122693	135144
IFEEDPAVGAIVLTGGDK	1	CanProVar_rs1049951_ECHS1_T75I_missense_1(pre=-,post=-)	+229,163IFEEDPAVGAIVLTGGDK+229,163	18	HCD	1145.65	1	6.53008	2	351	344	4.32262e-20	8.0751e-12	0	HJOSLO2U_QEHF_20150318_TMT_pool3_300ugIPG37-49_7of15ul_fr02.mzML	3	20437	checked	YES	b1,b2,b3,b4,b5,b6,b7,b8,b9,b11,b12,b13,b14,b16,b17,	1.66584e+06	YES	b1,y17	194136	b1,y1,b2,y2,y3,y4,b3,y5,b4,y6,b5,y7,b6,b7,y8,y9,b8,y10,b9,y12,b11,y13,b12,y14,b13,y15,b14,b16,y16,b17,y17	3.4637e+06	1.07902e+07	695000	39670	12466.1	118661	133083	83296.7	255594	137623	151701	99885.4	131319	136480	230220
IFEEDPAVGAIVLTGGDK	1	CanProVar_rs1049951_ECHS1_T75I_missense_1(pre=-,post=-)	+229.163IFEEDPAVGAIVLTGGDK+229.163	18	HCD	763.768	0	6.55293	3	179	172	4.84133e-20	9.0441e-12	0	HJOSLO2U_QEHF_20150417_TMT_pool3_300ugIPG3-10_7of15ul_fr11.mzML	3	45301	checked	YES	b1,b3,b4,b5,b6,b7,b8,b9,b10,	753752	YES	b1,y17	21651.3	b1,y1,y6,y2,y3,y4,b3,y5,b4,b5,y7,b6,b7,y8,b8,y10,b9,b10	2.05684e+06	7.85697e+06	353925	21177.8	4781.23	78128.7	100595	76633.4	141855	103778	120683	75423.1	98638.7	111399	119670
IFEEDPAVGAIVLTGGDK	1	CanProVar_rs1049951_ECHS1_T75I_missense_1(pre=-,post=-)	+229,163IFEEDPAVGAIVLTGGDK+229,163	18	HCD	1145.14	0	-0.426394	2	286	267	1.09634e-19	2.04808e-11	0	HJOSLO2U_QEHF_20150318_TMT_pool3_300ugIPG37-49_7of15ul_fr16.mzML	3	21640	checked	YES	b1,b2,b3,b4,b5,b6,b7,b8,b9,b11,b12,b13,b14,b17,y18,	991018	YES	b1,y17	152584	b1,y1,b2,y2,y3,y4,b3,y5,b4,y6,b5,y7,b6,b7,y8,y9,b8,y10,b9,y11,y12,b11,y13,b12,y14,b13,y15,b14,y16,b17,y17,y18	1.95687e+06	7.94105e+06	425461	20155	7142.83	85551.4	110555	73421.6	183834	115571	157844	81432.6	95373.4	138164	140395
IFEEDPAVGAIVLTGGDK	1	CanProVar_rs1049951_ECHS1_T75I_missense_1(pre=-,post=-)	+229.163IFEEDPAVGAIVLTGGDK+229.163	18	HCD	1145.65	1	6.53008	2	236	229	1.15461e-19	2.15692e-11	0	HJOSLO2U_QEHF_20150417_TMT_pool3_300ugIPG3-10_7of15ul_fr02.mzML	3	17183	checked	YES	b1,b2,b3,b4,b5,b6,b7,b8,b9,b11,b12,b13,	1.19598e+07	YES	b1,y17	2.16134e+06	b1,y1,b2,y2,y3,y4,b3,y5,b4,y6,b5,y7,b6,b7,y8,y9,b8,y10,b9,y12,b11,y13,b12,y14,b13,y17	2.36626e+07	1.13906e+08	5.08935e+06	317287	116264	1870097	2.38674e+06	1.69731e+06	3.44257e+06	1.89338e+06	2.16809e+06	1.44675e+06	1.98924e+06	2.36e+06	2.57306e+06
IFEEDPAVGAIVLTGGDK	1	CanProVar_rs1049951_ECHS1_T75I_missense_1(pre=-,post=-)	+229,163IFEEDPAVGAIVLTGGDK+229,163	18	HCD	1145.14	0	-0.639591	2	311	293	1.39206e-19	2.6005e-11	0	HJOSLO2U_QEHF_20150318_TMT_pool3_300ugIPG37-49_7of15ul_fr13.mzML	3	21524	checked	YES	b1,b2,b3,b4,b5,b6,b7,b8,b9,b11,b12,b13,b14,b17,	7.89207e+06	YES	b1,y17	1.22833e+06	b1,y1,b2,y2,y3,y4,b3,y5,b4,y6,b5,y7,b6,b7,y8,y9,b8,y10,b9,y12,b11,y13,b12,y14,b13,y15,b14,y16,b17,y17	1.54164e+07	5.51326e+07	3385300	163114	50736.7	548765	822001	564124	1.33938e+06	770720	887540	558799	757291	911994	992501
IFEEDPAVGAIVLTGGDK	1	CanProVar_rs1049951_ECHS1_T75I_missense_1(pre=-,post=-)	+229.163IFEEDPAVGAIVLTGGDK+229.163	18	HCD	1145.65	1	6.53008	2	281	263	1.5173e-19	2.83447e-11	0	HJOSLO2U_QEHF_20150417_TMT_pool3_300ugIPG3-10_7of15ul_fr12.mzML	3	45583	checked	YES	b1,b2,b3,b4,b5,b6,b7,b8,b9,b11,b12,b13,b17,	5.60402e+06	YES	b1,y17	1101793	b1,y1,b2,y2,y3,y4,b3,y5,b4,y6,b5,y7,b6,b7,y8,y9,b8,y10,b9,y12,b11,y13,b12,b13,y15,b17,y17	1.11253e+07	5.12873e+07	2.53466e+06	109588	30203.4	885133	1.18588e+06	820680	1.93171e+06	1.09473e+06	1.43393e+06	790332	1.04556e+06	1.23046e+06	1.4531e+06
IFEEDPAVGAIVLTGGDK	1	CanProVar_rs1049951_ECHS1_T75I_missense_1(pre=-,post=-)	+229.163IFEEDPAVGAIVLTGGDK+229.163	18	HCD	764.1	1	3.38393	3	199	184	1.88448e-19	3.5204e-11	0	HJOSLO2U_QEHF_20150417_TMT_pool3_300ugIPG3-10_7of15ul_fr10.mzML	3	41122	checked	YES	b1,b2,b3,b4,b5,b6,b7,b8,b9,b10,b11,b12,	783661	YES	b1,y17	21870.4	b1,y5,y1,b2,y2,y3,y4,b3,b4,y6,b5,y7,b6,b7,y8,b8,y10,b9,b10,b11,b12	2.00101e+06	6.78869e+06	328322	22041.2	7148.14	61336	71330.1	57088.5	110626	70865.2	97773.6	56606.1	70200.5	89386.6	93906.4
IFEEDPAVGAIVLTGGDK	1	CanProVar_rs1049951_ECHS1_T75I_missense_1(pre=-,post=-)	+229,163IFEEDPAVGAIVLTGGDK+229,163	18	HCD	1145.15	0	7.99489	2	316	293	2.69206e-19	5.02905e-11	0	HJOSLO2U_QEHF_20150318_TMT_pool3_300ugIPG37-49_7of15ul_fr60.mzML	3	22326	checked	YES	b1,b2,b3,b4,b5,b6,b7,b8,b9,b10,b11,b12,b13,b14,	382546	YES	b1,y17	55670.9	b1,y1,b2,y3,y4,b3,y5,b4,y6,b5,y7,b6,b7,y8,y9,b8,y10,b9,b10,y12,b11,y13,b12,y14,b13,y15,b14,y16,y17_,y17	732141	2.66192e+06	162050	8504.52	2384.9	61441.5	40685	40742.3	45891.2	59977.8	64244.7	38900.6	46042.4	24809.4	47874
IFEEDPAVGAIVLTGGDK	1	CanProVar_rs1049951_ECHS1_T75I_missense_1(pre=-,post=-)	+229.163IFEEDPAVGAIVLTGGDK+229.163	18	HCD	1145.65	1	6.53008	2	271	254	2.81137e-19	5.25193e-11	0	HJOSLO2U_QEHF_20150417_TMT_pool3_300ugIPG3-10_7of15ul_fr14.mzML	3	40714	checked	YES	b1,b2,b3,b4,b5,b6,b7,b8,b9,b11,b12,b13,b14,b17,	1.38092e+06	YES	b1,y17	283185	b1,y1,b2,y2,y3,y4,b3,y5,b4,y6,b5,y7,b6,b7,y8,y9,b8,y10,b9,y12,b11,y13,b12,y14,b13,y15,b14,y16,b17,y17	2.80501e+06	1.40719e+07	651296	21065.7	5455.43	243247	314652	221030	499183	294458	358150	222258	299672	335233	366785
IFEEDPAVGAIVLTGGDK	1	CanProVar_rs1049951_ECHS1_T75I_missense_1(pre=-,post=-)	+229.163IFEEDPAVGAIVLTGGDK+229.163	18	HCD	764.1	1	3.38393	3	181	170	2.97153e-19	5.55112e-11	0	HJOSLO2U_QEHF_20150417_TMT_pool3_300ugIPG3-10_7of15ul_fr14.mzML	3	40752	checked	YES	b1,b2,b3,b4,b5,b14,b6,b7,b8,b9,b10,b11,b12,	402487	YES	b1,y17	15238.8	b1,y5,y1,y6,b2,y2,y3,y4,b3,b4,b5,y7,b14,b6,b7,y8,b8,y10,b9,b10,b11,b12	1.03807e+06	4.2672e+06	160271	11288.9	2731.98	49883.6	59248.2	55549.4	84515	58303.4	65658.6	45194.4	54840.5	66685.6	64089.4
IFEEDPAVGAIVLTGGDK	1	CanProVar_rs1049951_ECHS1_T75I_missense_1(pre=-,post=-)	+229.163IFEEDPAVGAIVLTGGDK+229.163	18	HCD	1145.65	1	6.53008	2	286	265	3.33259e-19	6.22563e-11	0	HJOSLO2U_QEHF_20150417_TMT_pool3_300ugIPG3-10_7of15ul_fr54.mzML	3	29251	checked	YES	b1,b2,b3,b4,b5,b6,b7,b8,b9,b10,b11,b12,b17,	175882	YES	b1,y17	31084.9	b1,y1,b2,y2,y3,y4,b3,y5,b4,y6,b5,y7,b6,b7,y8,b8,y10,b9,b10,b11,y13,b12,y15,b17	332395	1.20179e+06	70725.2	6531.48	1450.25	17119.2	29554.9	38781.2	33751.6	27756.4	52884.4	24854	33334.9	27966	40834.5
IFEEDPAVGAIVLTGGDK	1	CanProVar_rs1049951_ECHS1_T75I_missense_1(pre=-,post=-)	+229.163IFEEDPAVGAIVLTGGDK+229.163	18	HCD	764.43	2	-2.42221	3	181	165	3.40088e-19	6.35319e-11	0	HJOSLO2U_QEHF_20150417_TMT_pool3_300ugIPG3-10_7of15ul_fr04.mzML	3	18871	checked	YES	b1,b2,b3,b4,b5,b7,b8,b9,b10,b11,	96075.3	YES	b1,y17	2860.39	b1,y1,b2,y2,y3,y4,b3,y5,b4,y6,b5,y7,b7,b8,y10,b9,b10,b11	275510	1.0501e+06	48535.1	4687.97	1224.79	8988.17	12042.1	10941.3	16507.1	11095.7	13180.7	9017.29	11721.5	15302.4	14361
IFEEDPAVGAIVLTGGDK	1	CanProVar_rs1049951_ECHS1_T75I_missense_1(pre=-,post=-)	+229.163IFEEDPAVGAIVLTGGDK+229.163	18	HCD	1145.14	0	3.51775	2	272	255	3.65292e-19	6.82402e-11	0	HJOSLO2U_QEHF_20150417_TMT_pool3_300ugIPG3-10_7of15ul_fr13.mzML	3	35110	checked	YES	b1,b2,b3,b4,b5,b6,b7,b8,b9,b11,b12,b13,b14,b17,	1.72769e+06	YES	b1,y17	292149	b1,y1,b2,y2,y3,y4,b3,y5,b4,y6,b5,y7,b6,b7,y8,y9,b8,y10,b9,y12,b11,y13,b12,y14,b13,y15,b14,y16,b17,y17	3.39243e+06	1.53644e+07	708696	30852.2	10063.7	176428	294395	204060	442820	271820	286204	191205	253666	300479	333392
IFEEDPAVGAIVLTGGDK	1	CanProVar_rs1049951_ECHS1_T75I_missense_1(pre=-,post=-)	+229,163IFEEDPAVGAIVLTGGDK+229,163	18	HCD	763.76	0	-3.27646	3	211	190	6.69959e-19	1.25155e-10	0	HJOSLO2U_QEHF_20150318_TMT_pool3_300ugIPG37-49_7of15ul_fr13.mzML	3	21548	checked	YES	b1,b2,b3,b4,b5,b6,b7,b8,b9,b10,b11,b12,	1.87023e+06	YES	b1,y17	28713.9	y2_,b1,y5,y1,y6,b2,y2,y3,y4,b3,b4,b5,y7,b6,b7,y8,b8,y10,b9,b10,b11,b12	4.57139e+06	1.21084e+07	729151	56581.5	18945.5	60532.9	65352.2	40694.6	151517	80754.1	107288	55317.7	68188.8	89933.7	110739
IFEEDPAVGAIVLTGGDK	1	CanProVar_rs1049951_ECHS1_T75I_missense_1(pre=-,post=-)	+229,163IFEEDPAVGAIVLTGGDK+229,163	18	HCD	1145.64	1	-2.211	2	344	319	7.64827e-19	1.42878e-10	0	HJOSLO2U_QEHF_20150318_TMT_pool3_300ugIPG37-49_7of15ul_fr11.mzML	3	20958	checked	YES	b1,b2,b3,b4,b5,b6,b7,b8,b9,b11,b12,b13,b14,b17,	4.53578e+06	YES	b1,y17	662140	b1,y1,b2,y2,y3,y4,b3,y5,b4,y6,b5,y7,b6,b7,y8,y9,b8,y10,b9,y11,y12,b11,y13,b12,y14,b13,y15,b14,y16,b17,y17	8.96971e+06	2.76871e+07	2.02484e+06	117818	34206.3	283824	337718	236302	666703	386919	447926	230483	370025	436368	452219
IFEEDPAVGAIVLTGGDK	1	CanProVar_rs1049951_ECHS1_T75I_missense_1(pre=-,post=-)	+229.163IFEEDPAVGAIVLTGGDK+229.163	18	HCD	1145.14	0	2.55836	2	315	293	7.88285e-19	1.4726e-10	0	HJOSLO2U_QEHF_20150417_TMT_pool3_300ugIPG3-10_7of15ul_fr05.mzML	3	33980	checked	YES	b1,b2,b3,b4,b5,b6,b7,b8,b9,b10,b11,b12,b13,b14,	8.52779e+06	YES	b1,y17	1.53006e+06	b1,y1,b2,y2,y3,y4,b3,y5,b4,y6,b5,y7,b6,b7,y8,y9,b8,y10,b9,b10,y12,b11,y13,b12,y14,b13,y15,b14,y16,y17_,y17	1.63865e+07	6.58889e+07	3.43479e+06	126466	32219.7	899508	1.20996e+06	888940	2.01566e+06	1.22332e+06	1.46826e+06	934460	1.17184e+06	1.34728e+06	1.49367e+06
IFEEDPAVGAIVLTGGDK	1	CanProVar_rs1049951_ECHS1_T75I_missense_1(pre=-,post=-)	+229.163IFEEDPAVGAIVLTGGDK+229.163	18	HCD	1145.15	0	4.69033	2	266	237	1.24699e-18	2.32951e-10	0	HJOSLO2U_QEHF_20150417_TMT_pool3_300ugIPG3-10_7of15ul_fr10.mzML	3	41100	checked	YES	b1,b2,b3,b4,b5,b6,b7,b8,b9,b11,b12,b13,	5.41968e+06	YES	b1,y17	928654	b1,y1,b2,y2,y3,y4,b3,y5,b4,y6,b5,y7,b6,b7,y8,y9,b8,y10,b9,b11,y13,b12,y14,b13,y15,y16	1.07235e+07	5.0842e+07	2251850	104184	36597.3	620229	844810	710190	1.41241e+06	935710	970377	673761	888077	1.0756e+06	1.05642e+06
IFEEDPAVGAIVLTGGDK	1	CanProVar_rs1049951_ECHS1_T75I_missense_1(pre=-,post=-)	+229.163IFEEDPAVGAIVLTGGDK+229.163	18	HCD	1145.65	1	6.53008	2	297	267	1.85688e-18	3.46885e-10	0	HJOSLO2U_QEHF_20150417_TMT_pool3_300ugIPG3-10_7of15ul_fr11.mzML	3	45262	checked	YES	b1,b2,b3,b4,b5,b6,b7,b8,b9,b11,b12,b13,	4.37711e+06	YES	b1,y17	825511	b1,y1,b2,y2,y3,y4,b3,y5,b4,y6,b5,y7,b6,b7,y8,b8,y10,b9,y12,b11,y13,b12,y14,b13,y15,y16,y17_,y17	8.83914e+06	4.02263e+07	1.78971e+06	86137.6	28101.9	661421	878919	526242	1.3897e+06	797036	979403	584369	811824	948647	996769
IFEEDPAVGAIVLTGGDK	1	CanProVar_rs1049951_ECHS1_T75I_missense_1(pre=-,post=-)	+229,163IFEEDPAVGAIVLTGGDK+229,163	18	HCD	1145.64	1	-2.211	2	293	278	3.07487e-20	5.74416e-12	0	HJOSLO2U_QEHF_20150404_TMT_pool4_300ugIPG3-10_7of15ul_fr06.mzML	4	37752	checked	YES	b1,b2,b3,b4,b5,b6,b7,b8,b9,b11,b12,b13,b14,	2.12755e+06	YES	b1,y17	318308	b1,y1,b2,y2,y3,y4,b3,y5,b4,y6,b5,y7,b6,b7,y8,y9,b8,y10,b9,y12,b11,y13,b12,y14,b13,y15,b14,y16,y17	4.1377e+06	1.81817e+07	1.41362e+06	43496.9	11722.9	112809	239987	376134	278422	275125	416767	230677	294786	278752	311036
IFEEDPAVGAIVLTGGDK	1	CanProVar_rs1049951_ECHS1_T75I_missense_1(pre=-,post=-)	+229,163IFEEDPAVGAIVLTGGDK+229,163	18	HCD	1145.64	1	-2.211	2	188	183	3.19818e-20	5.97452e-12	0	HJOSLO2U_QEHF_20150322_TMT_pool4_300ugIPG37-49_7of15ul_fr11.mzML	4	21368	checked	YES	b1,b2,b3,b4,b5,b6,b7,b8,b11,b12,b13,	507966	YES	b1,y17	132756	b1,y1,b2,y3,y4,b3,y5,b4,y6,b5,y7,b6,b7,y8,b8,y12,b11,y13,b12,b13	942192	7.58383e+06	482828	20720.9	4895.4	68396	92352.6	134305	101936	94218.4	136841	105346	113679	130315	120880
IFEEDPAVGAIVLTGGDK	1	CanProVar_rs1049951_ECHS1_T75I_missense_1(pre=-,post=-)	+229,163IFEEDPAVGAIVLTGGDK+229,163	18	HCD	764.1	1	3.38393	3	211	198	3.47818e-20	6.4976e-12	0	HJOSLO2U_QEHF_20150322_TMT_pool4_300ugIPG37-49_7of15ul_fr13.mzML	4	21675	checked	YES	b1,b2,b3,b4,b5,b6,b7,b8,b9,b10,b11,b12,	1.44844e+07	YES	b1,y17	335236	b1,y5,y1,b2,y2,y3,y4,b3,b4,y6,b5,y7,b6,b7,y8,b8,y10,b9,b10,b11,b12	3.50148e+07	9.94596e+07	5630785	442043	150288	146824	624685	934434	751656	673035	1.28948e+06	564073	746978	819465	899181
IFEEDPAVGAIVLTGGDK	1	CanProVar_rs1049951_ECHS1_T75I_missense_1(pre=-,post=-)	+229,163IFEEDPAVGAIVLTGGDK+229,163	18	HCD	1145.14	0	2.87816	2	328	317	3.6812e-20	6.87686e-12	0	HJOSLO2U_QEHF_20150322_TMT_pool4_300ugIPG37-49_7of15ul_fr03.mzML	4	20272	checked	YES	b1,b2,b3,b4,b5,b6,b7,b8,b9,b11,b12,b13,b14,b17,	1.20902e+06	YES	b1,y17	172134	b1,y1,b2,y2,y3,y4,b3,y5,b4,y6,b5,y7,b6,b7,y8,y9,b8,y10,b9,y12,b11,y13,b12,y14,b13,y15,b14,y16,b17,y17	2.57943e+06	8.78844e+06	509111	18120.5	4719.91	36844.2	131848	163439	179446	114357	244221	102829	147412	120952	227252
IFEEDPAVGAIVLTGGDK	1	CanProVar_rs1049951_ECHS1_T75I_missense_1(pre=-,post=-)	+229,163IFEEDPAVGAIVLTGGDK+229,163	18	HCD	1145.65	1	6.53008	2	300	287	3.86139e-20	7.21348e-12	0	HJOSLO2U_QEHF_20150404_TMT_pool4_300ugIPG3-10_7of15ul_fr03.mzML	4	18154	checked	YES	b1,b2,b3,b4,b5,b6,b7,b8,b9,b11,b12,b13,b14,b16,b17,	6.21865e+06	YES	b1,y17	953609	b1,y1,b2,y2,y3,y4,b3,y5,b4,y6,b5,y7,b6,b7,y8,b8,y10,b9,y12,b11,y13,b12,y14,b13,y15,b14,b16,y16,b17,y17	1.32756e+07	6.04509e+07	2970805	80067.4	19377.5	411075	985128	1.23402e+06	1.42022e+06	907172	1.82604e+06	756230	1079040	922264	1.60184e+06
IFEEDPAVGAIVLTGGDK	1	CanProVar_rs1049951_ECHS1_T75I_missense_1(pre=-,post=-)	+229,163IFEEDPAVGAIVLTGGDK+229,163	18	HCD	763.76	0	-3.83586	3	211	201	5.83484e-20	1.09001e-11	0	HJOSLO2U_QEHF_20150404_TMT_pool4_300ugIPG3-10_7of15ul_fr06.mzML	4	37783	checked	YES	b1,b2,b3,b4,b5,b6,b7,b8,b9,b10,b11,b12,	516287	YES	b1,y17	12737.8	y2_,b1,y5,y1,b2,y2,y3,y4,b3,b4,y6,b5,y7,b6,b7,y8,b8,y10,b9,b10,b11,b12	1.28633e+06	3.75497e+06	194963	14442.2	5140.49	14094.5	36200.4	40641.8	32594.4	32303.4	50311.2	41617.7	34455.7	31740.2	43272.7
IFEEDPAVGAIVLTGGDK	1	CanProVar_rs1049951_ECHS1_T75I_missense_1(pre=-,post=-)	+229,163IFEEDPAVGAIVLTGGDK+229,163	18	HCD	763.76	0	-3.83586	3	210	194	2.53729e-19	4.73992e-11	0	HJOSLO2U_QEHF_20150404_TMT_pool4_300ugIPG3-10_7of15ul_fr05.mzML	4	31405	checked	YES	b1,b2,b3,b4,b5,b6,b7,b8,b9,b10,b11,b12,	1.88439e+06	YES	b1,y17	32567.2	y2_,b1,y5,y1,y6,b2,y2,y3,y4,b3,b4,b5,y7,b6,b7,y8,b8,y10,b9,b10,b11,b12	4.59076e+06	1.26301e+07	716447	41960.4	10815.6	29919.9	89154.8	127457	97560.4	90450.4	156577	79606	97352.9	96704.1	112641
IFEEDPAVGAIVLTGGDK	1	CanProVar_rs1049951_ECHS1_T75I_missense_1(pre=-,post=-)	+229,163IFEEDPAVGAIVLTGGDK+229,163	18	HCD	1145.14	0	-0.74619	2	332	311	3.82266e-19	7.14112e-11	0	HJOSLO2U_QEHF_20150404_TMT_pool4_300ugIPG3-10_7of15ul_fr05.mzML	4	31381	checked	YES	b1,b2,b3,b4,b5,b6,b7,b8,b9,b11,b12,b13,b14,b17,y18,	5.63956e+06	YES	b1,y17	782890	b1,y1,b2,y3,y4,b3,y5,b4,y6,b5,y7,b6,b7,y8,y9,b8,y10,b9,y11,y12,b11,y13,b12,y14,b13,y15,b14,y16,b17,y18	1.10158e+07	3.46432e+07	2.36945e+06	104662	27528	121632	586532	729211	593132	497528	829660	466174	584611	516276	709705
IFEEDPAVGAIVLTGGDK	1	CanProVar_rs1049951_ECHS1_T75I_missense_1(pre=-,post=-)	+229,163IFEEDPAVGAIVLTGGDK+229,163	18	HCD	1145.14	0	-0.213197	2	329	308	4.47806e-19	8.36548e-11	0	HJOSLO2U_QEHF_20150322_TMT_pool4_300ugIPG37-49_7of15ul_fr13.mzML	4	21632	checked	YES	b1,b2,b3,b4,b5,b6,b7,b8,b9,b11,b12,b13,b14,	3.56622e+06	YES	b1,y17	562489	b1,y1,b2,y2,y3,y4,b3,y5,b4,y6,b5,y7,b6,b7,y8,y9,b8,y10,b9,y12,b11,y13,b12,y14,b13,y15,b14,y16,y17_,y17	7.04393e+06	2.35715e+07	1501535	70573.3	19632	68092.9	374399	511247	350591	323299	600070	302185	413089	333080	457388
IFEEDPAVGAIVLTGGDK	1	CanProVar_rs1049951_ECHS1_T75I_missense_1(pre=-,post=-)	+229,163IFEEDPAVGAIVLTGGDK+229,163	18	HCD	1145.14	0	0.852788	2	297	279	4.79655e-19	8.96044e-11	0	HJOSLO2U_QEHF_20150322_TMT_pool4_300ugIPG37-49_7of15ul_fr14.mzML	4	21973	checked	YES	b1,b2,b3,b4,b5,b6,b7,b8,b9,b11,b12,b13,b14,b17,	8.14685e+06	YES	b1,y17	1.19568e+06	b1,y1,b2,y2,y3,y4,b3,y5,b4,y6,b5,y7,b6,b7,y8,y9,b8,y10,b9,y12,b11,y13,b12,y14,b13,y15,b14,y16,b17,y17	1.62158e+07	6.08599e+07	3.52313e+06	170000	57892	225545	995369	1.02296e+06	877672	839742	1.41305e+06	743472	994921	980148	1.20947e+06
IFEEDPAVGAIVLTGGDK	1	CanProVar_rs1049951_ECHS1_T75I_missense_1(pre=-,post=-)	+229,163IFEEDPAVGAIVLTGGDK+229,163	18	HCD	1145.14	0	-0.74619	2	209	188	5.98746e-19	1.11852e-10	0	HJOSLO2U_QEHF_20150322_TMT_pool4_300ugIPG37-49_7of15ul_fr16.mzML	4	22112	checked	YES	b1,b2,b3,b4,b5,b6,b7,b8,b9,b11,b12,b13,b17,	1.53644e+06	YES	b1,y17	228322	b1,y1,b2,y2,y3,y4,b3,y5,b4,y6,b5,y7,b6,b7,y8,y9,b8,y10,b9,y12,b11,y13,b12,y14,b13,y15,y16,b17,y17	3.05888e+06	1.52173e+07	634273	43230.9	18377.2	73279.8	244066	223065	185278	165089	281806	177898	227884	240335	244560
IFEEDPAVGAIVLTGGDK	1	CanProVar_rs1049951_ECHS1_T75I_missense_1(pre=-,post=-)	+229,163IFEEDPAVGAIVLTGGDK+229,163	18	HCD	1145.64	1	-2.211	2	292	268	7.04812e-19	1.31666e-10	0	HJOSLO2U_QEHF_20150404_TMT_pool4_300ugIPG3-10_7of15ul_fr54.mzML	4	28160	checked	YES	b1,b2,b3,b4,b5,b6,b7,b8,b9,b11,b12,	155156	YES	b1,y17	23693.9	b1,y1,b2,y2,y3,y4,b3,y5,b4,y6,b5,y7,b6,b7,y8,b8,y10,b9,y12,b11,y13,b12,y14,y15	299035	952568	67076.6	6106.21	1999.61	27030.8	17232.9	19596.1	19082	15658.1	33802.1	17169.5	20636.8	9146.31	20920.1
IFEEDPAVGAIVLTGGDK	1	CanProVar_rs1049951_ECHS1_T75I_missense_1(pre=-,post=-)	+229,163IFEEDPAVGAIVLTGGDK+229,163	18	HCD	1145.14	0	-0.74619	2	255	228	1.05809e-18	1.97661e-10	0	HJOSLO2U_QEHF_20150322_TMT_pool4_300ugIPG37-49_7of15ul_fr17.mzML	4	22462	checked	YES	b1,b2,b3,b4,b5,b6,b7,b8,b9,b11,b12,b13,b17,	1.80845e+06	YES	b1,y17	274065	b1,y1,b2,y3,y4,b3,y5,b4,y6,b5,y7,b6,b7,y8,y9,b8,y10,b9,y12,b11,y13,b12,y14,b13,y15,y16,b17,y17	3.50333e+06	1.51167e+07	772536	40311.3	11293.2	102291	230358	334246	223539	221854	361538	182669	269803	241459	308820
IFEEDPAVGAIVLTGGDK	1	CanProVar_rs1049951_ECHS1_T75I_missense_1(pre=-,post=-)	+229,163IFEEDPAVGAIVLTGGDK+229,163	18	HCD	1145.14	0	0.319796	2	311	281	1.53744e-18	2.87209e-10	0	HJOSLO2U_QEHF_20150322_TMT_pool4_300ugIPG37-49_7of15ul_fr12.mzML	4	21446	checked	YES	b1,b2,b3,b4,b5,b6,b7,b8,b9,b10,b11,b12,b13,	3.15299e+06	YES	b1,y17	460163	b1,y1,b2,y2,y3,y4,b3,y5,b4,y6,b5,y7,b6,b7,y8,y9,b8,y10,b9,b10,y12,b11,y13,b12,y14,b13,y15,y16,y17_,y17	6.08296e+06	2.14863e+07	1.32735e+06	59684.1	18862.5	77649.6	344105	365532	275449	290155	481860	260775	346259	300209	361525
IFEEDPAVGAIVLTGGDK	1	CanProVar_rs1049951_ECHS1_T75I_missense_1(pre=-,post=-)	+229,163IFEEDPAVGAIVLTGGDK+229,163	18	HCD	1145.14	0	-1.06599	2	265	237	2.08661e-18	3.89801e-10	0	HJOSLO2U_QEHF_20150404_TMT_pool4_300ugIPG3-10_7of15ul_fr04.mzML	4	25641	checked	YES	b1,b2,b3,b4,b5,b6,b7,b9,b11,b12,b13,b17,	6.36314e+06	YES	b1,y17	1.19606e+06	b1,y1,b2,y2,y3,y4,b3,y5,b4,y6,b5,y7,b6,b7,y8,y10,b9,y11,y12,b11,y13,b12,y14,b13,y15,y16,b17,y17	1.30939e+07	6.17407e+07	2.8207e+06	140320	46209.8	682994	1179089	1.29533e+06	1.1222e+06	1.16028e+06	1.81383e+06	935042	1.24824e+06	1.03699e+06	1.22044e+06
IFEEDPAVGAIVLTGGDK	1	CanProVar_rs1049951_ECHS1_T75I_missense_1(pre=-,post=-)	+229,163IFEEDPAVGAIVLTGGDK+229,163	18	HCD	1145.64	1	-2.211	2	249	225	1.90569e-17	3.56002e-09	0	HJOSLO2U_QEHF_20150404_TMT_pool4_300ugIPG3-10_7of15ul_fr53.mzML	4	29491	checked	YES	b1,b2,b3,b4,b5,b7,b8,b9,b10,b11,b12,	112038	YES	b1,y17	16809.8	b1,y1,b2,y3,y4,b3,y5,b4,y6,b5,y7,b7,y8,y9,b8,y10,b9,b10,b11,y13,b12	210457	629596	50356	4529.47	1106.07	15022.4	13885.1	13367.2	11801.2	10977.7	22051.6	9899.65	16217.6	7446.66	16774.8
IFEEDPAVGAIVLTGGDK	1	CanProVar_rs1049951_ECHS1_T75I_missense_1(pre=-,post=-)	+229,163IFEEDPAVGAIVLTGGDK+229,163	18	HCD	763.76	0	-4.0756	3	210	205	1.0163e-20	1.89855e-12	0	HJOSLO2U_QEHF_20150329_TMT_pool5_300ugIPG37-49_7of15ul_fr12.mzML	5	21028	checked	YES	b1,b2,b3,b4,b5,b6,b7,b8,b9,b10,b11,b12,	1.89252e+06	YES	b1,y17	37173.7	y2_,y4,b1,y5,y1,y6,b2,y2,y3,b3,b4,b5,y7,b6,b7,y8,b8,y10,b9,b10,b11,b12	4.28128e+06	1.14153e+07	669523	44766.1	12089.5	152331	96823.1	99419.8	94544.8	62999.5	157989	71077.7	127214	34519.6	108763
IFEEDPAVGAIVLTGGDK	1	CanProVar_rs1049951_ECHS1_T75I_missense_1(pre=-,post=-)	+229,163IFEEDPAVGAIVLTGGDK+229,163	18	HCD	763.76	0	-3.67603	3	203	197	1.02036e-20	1.90614e-12	0	HJOSLO2U_QEHF_20150329_TMT_pool5_300ugIPG37-49_7of15ul_fr11.mzML	5	20364	checked	YES	b1,b2,b3,b4,b5,b6,b7,b8,b9,b10,b11,b12,	6.63265e+06	YES	b1,y17	142973	y2_,b1,y5,y1,y6,b2,y2,y3,y4,b3,b4,b5,y7,b6,b7,b8,y10,b9,b10,b11,b12	1.54606e+07	4.21317e+07	2404530	155467	42007.5	510123	285449	319247	299883	278669	585349	253701	449518	110257	348047
IFEEDPAVGAIVLTGGDK	1	CanProVar_rs1049951_ECHS1_T75I_missense_1(pre=-,post=-)	+229,163IFEEDPAVGAIVLTGGDK+229,163	18	HCD	1145.14	0	-2.02537	2	285	275	1.81224e-20	3.38544e-12	0	HJOSLO2U_QEHF_20150329_TMT_pool5_300ugIPG37-49_7of15ul_fr02.mzML	5	19553	checked	YES	b1,b2,b3,b4,b5,b6,b7,b8,b9,b11,b12,b13,b14,	173173	YES	b1,y17	26552.7	b1,y1,b2,y2,y3,y4,b3,y5,b4,y6,b5,y7,b6,b7,y8,y9,b8,y10,b9,b11,y13,b12,y14,b13,b14	361343	1.10179e+06	75565	5860.58	1345.36	35503.6	22134.6	21729.3	24195	25681.2	42652.1	16207.5	25390.6	11488.1	38562.5
IFEEDPAVGAIVLTGGDK	1	CanProVar_rs1049951_ECHS1_T75I_missense_1(pre=-,post=-)	+229,163IFEEDPAVGAIVLTGGDK+229,163	18	HCD	1145.14	0	-2.87816	2	354	337	3.23648e-20	6.04608e-12	0	HJOSLO2U_QEHF_20150329_TMT_pool5_300ugIPG37-49_7of15ul_fr11.mzML	5	20352	checked	YES	b1,b2,b3,b4,b5,b6,b7,b8,b9,b11,b12,b13,b14,b17,y18,	7.39028e+06	YES	b1,y17	1.14471e+06	b1,y1,b2,y2,y3,y4,b3,y5,b4,y6,b5,y7,b6,b7,y8,y9,b8,y10,b9,y11,y12,b11,y13,b12,y14,b13,y15,b14,y16,b17,y17,y18	1.44369e+07	4.33523e+07	3.09397e+06	132171	29932.4	1.1868e+06	694049	689492	755676	561520	1.39554e+06	518474	936986	240182	844202
IFEEDPAVGAIVLTGGDK	1	CanProVar_rs1049951_ECHS1_T75I_missense_1(pre=-,post=-)	+229,163IFEEDPAVGAIVLTGGDK+229,163	18	HCD	1145.14	0	2.66496	2	320	308	3.3805e-20	6.31512e-12	0	HJOSLO2U_QEHF_20150404_TMT_pool5_300ugIPG3-10_7of15ul_fr46.mzML	5	17058	checked	YES	b1,b2,b3,b4,b5,b6,b7,b8,b9,b11,b12,b13,b14,	479119	YES	b1,y17	88400.3	b1,y1,b2,y3,y4,b3,y5,b4,y6,b5,y7,b6,b7,y8,y9,b8,y10,b9,y12,b11,y13,b12,y14,b13,y15,b14,y16,y17_,y17	933924	3.13405e+06	199866	12436.7	2291.22	78320.6	53759.9	49997.9	53970.2	42532	97165.4	40518.8	60963.3	25122.9	62288.8
IFEEDPAVGAIVLTGGDK	1	CanProVar_rs1049951_ECHS1_T75I_missense_1(pre=-,post=-)	+229,163IFEEDPAVGAIVLTGGDK+229,163	18	HCD	1145.65	1	6.53008	2	299	289	4.06494e-20	7.59372e-12	0	HJOSLO2U_QEHF_20150404_TMT_pool5_300ugIPG3-10_7of15ul_fr24.mzML	5	16891	checked	YES	b1,b2,b3,b4,b5,b6,b7,b8,b9,b11,b12,b13,b17,	1.07203e+06	YES	b1,y17	169476	b1,y1,b2,y2,y3,y4,b3,y5,b4,y6,b5,y7,b6,b7,y8,y9,b8,y10,b9,y12,b11,y13,b12,y14,b13,y15,b17,y17	2.09903e+06	7.77677e+06	462272	33665.7	12290.1	180603	116298	104251	135318	96434.2	210175	66141.9	121344	56550.9	137135
IFEEDPAVGAIVLTGGDK	1	CanProVar_rs1049951_ECHS1_T75I_missense_1(pre=-,post=-)	+229,163IFEEDPAVGAIVLTGGDK+229,163	18	HCD	1145.65	1	6.53008	2	291	282	4.37552e-20	8.17393e-12	0	HJOSLO2U_QEHF_20150404_TMT_pool5_300ugIPG3-10_7of15ul_fr03.mzML	5	17446	checked	YES	b1,b2,b3,b4,b5,b6,b7,b8,b9,b11,b12,b13,b14,b17,	4.12542e+06	YES	b1,y17	575630	b1,y1,b2,y2,y3,y4,b3,y5,b4,y6,b5,y7,b6,b7,y8,b8,y10,b9,y12,b11,y13,b12,y14,b13,y15,b14,y16,b17,y17	8.55209e+06	3.12847e+07	1.76045e+06	94231.2	20316.6	657034	536545	504978	551313	616784	896123	383891	714788	358418	806033
IFEEDPAVGAIVLTGGDK	1	CanProVar_rs1049951_ECHS1_T75I_missense_1(pre=-,post=-)	+229,163IFEEDPAVGAIVLTGGDK+229,163	18	HCD	1145.15	0	4.05074	2	299	283	5.72469e-20	1.06943e-11	0	HJOSLO2U_QEHF_20150404_TMT_pool5_300ugIPG3-10_7of15ul_fr05.mzML	5	31412	checked	YES	b1,b2,b3,b4,b5,b6,b7,b8,b9,b11,b12,b13,b14,y18,	8.62172e+08	YES	b1,y17	124866676	b1,y1,b2,y2,y3,y4,b3,y5,b4,y6,b5,y7,b6,b7,y8,y9,b8,y10,b9,y12,b11,y13,b12,y14,b13,y15,b14,y16,y17_,y17,y18	1.67481e+09	5.87622e+09	371251744	1.30293e+07	3.74365e+06	124390528	80908016	73749120	82076448	66029208	140324832	62901284	109339736	45816324	96451232
IFEEDPAVGAIVLTGGDK	1	CanProVar_rs1049951_ECHS1_T75I_missense_1(pre=-,post=-)	+229,163IFEEDPAVGAIVLTGGDK+229,163	18	HCD	764.1	1	3.38393	3	216	204	6.1098e-20	1.14137e-11	0	HJOSLO2U_QEHF_20150404_TMT_pool5_300ugIPG3-10_7of15ul_fr05.mzML	5	31371	checked	YES	b1,b2,b3,b4,b5,b6,b7,b8,b9,b10,b11,b12,	1.59994e+06	YES	b1,y17	33912.6	b1,y5,y1,y6,b2,y2,y3,y4,b3,b4,b5,y7,b6,b7,y8,b8,y10,b9,b10,b11,b12	3.98452e+06	1.15931e+07	652059	41701.8	11232	118245	83128.3	76333.8	85603.1	65392.7	134114	59883.6	101898	35915.5	98734.4
IFEEDPAVGAIVLTGGDK	1	CanProVar_rs1049951_ECHS1_T75I_missense_1(pre=-,post=-)	+229,163IFEEDPAVGAIVLTGGDK+229,163	18	HCD	1145.64	1	-2.211	2	298	280	6.86631e-20	1.2827e-11	0	HJOSLO2U_QEHF_20150404_TMT_pool5_300ugIPG3-10_7of15ul_fr13.mzML	5	41394	checked	YES	b1,b2,b3,b4,b5,b6,b7,b8,b9,b11,b12,b13,b14,b17,	947864	YES	b1,y17	163400	b1,y1,b2,y2,y3,y4,b3,y5,b4,y6,b5,y7,b6,b7,y8,y9,b8,y10,b9,y12,b11,y13,b12,y14,b13,y15,b14,y16,b17,y17	1.91176e+06	8.06003e+06	387330	15323.3	3678.59	235313	177863	173313	229611	153333	273097	131912	214579	99048.8	204949
IFEEDPAVGAIVLTGGDK	1	CanProVar_rs1049951_ECHS1_T75I_missense_1(pre=-,post=-)	+229,163IFEEDPAVGAIVLTGGDK+229,163	18	HCD	764.09	1	-9.64201	3	209	197	9.99132e-20	1.86648e-11	0	HJOSLO2U_QEHF_20150329_TMT_pool5_300ugIPG37-49_7of15ul_fr10.mzML	5	20291	checked	YES	b1,b2,b3,b4,b5,b6,b7,b8,b9,b10,b11,b12,	587140	YES	b1,y17	13844.8	y2_,y2,b1,y5,y1,b2,y3,y4,b3,b4,y6,b5,y7,b6,b7,b8,y10,b9,b10,b11,b12	1.3672e+06	3.82664e+06	209065	12884.3	3421.44	50115.1	31449.5	34371.7	33274.2	25024	65201	20178.8	41353.9	12869.4	43435.1
IFEEDPAVGAIVLTGGDK	1	CanProVar_rs1049951_ECHS1_T75I_missense_1(pre=-,post=-)	+229,163IFEEDPAVGAIVLTGGDK+229,163	18	HCD	1146.15	2	5.06527	2	263	255	1.22318e-19	2.28502e-11	0	HJOSLO2U_QEHF_20150404_TMT_pool5_300ugIPG3-10_7of15ul_fr32.mzML	5	22891	checked	YES	b1,b2,b3,b4,b5,b6,b7,b8,b9,b11,b12,b13,	473252	YES	b1,y17	81676.6	b1,y1,b2,y2,y3,y4,b3,y5,b4,y6,b5,y7,b6,b7,y8,y9,b8,y10,b9,y12,b11,y13,b12,y14,b13,y17_	928130	5.81863e+06	242070	14919.6	5094.89	101974	86560.6	77339.2	131986	69763.4	136525	50521.8	75995.3	40762.3	90670.4
IFEEDPAVGAIVLTGGDK	1	CanProVar_rs1049951_ECHS1_T75I_missense_1(pre=-,post=-)	+229,163IFEEDPAVGAIVLTGGDK+229,163	18	HCD	1145.64	1	-2.211	2	270	252	1.24157e-19	2.31938e-11	0	HJOSLO2U_QEHF_20150404_TMT_pool5_300ugIPG3-10_7of15ul_fr34.mzML	5	17401	checked	YES	b1,b2,b3,b4,b5,b6,b7,b8,b9,b11,b12,b13,b14,b17,	387307	YES	b1,y17	61155.3	b1,y1,b2,y2,y3,y4,b3,y5,b4,y6,b5,y7,b6,b7,y8,b8,y10,b9,y12,b11,y13,b12,y14,b13,y15,b14,y16,b17,y17	802393	4.52878e+06	300840	11582.6	2211.15	81858.9	63947.9	71762.8	74722.1	69545.7	124176	50434.8	83948.5	34642.1	71529.8
IFEEDPAVGAIVLTGGDK	1	CanProVar_rs1049951_ECHS1_T75I_missense_1(pre=-,post=-)	+229,163IFEEDPAVGAIVLTGGDK+229,163	18	HCD	1145.64	1	-2.211	2	214	203	1.42958e-19	2.67061e-11	0	HJOSLO2U_QEHF_20150404_TMT_pool5_300ugIPG3-10_7of15ul_fr11.mzML	5	43024	checked	YES	b1,b2,b3,b4,b5,b6,b7,b8,b9,b11,b12,b13,b17,	1.36676e+06	YES	b1,y17	276935	b1,y1,b2,y2,y3,y4,b3,y5,b4,y6,b5,y7,b6,b7,y8,y9,b8,y10,b9,b11,y13,b12,y14,b13,y15,y16,b17	2.82459e+06	1.72669e+07	651755	16507.6	3636.57	362947	285626	307737	312286	277610	435382	235804	342968	245436	375667
IFEEDPAVGAIVLTGGDK	1	CanProVar_rs1049951_ECHS1_T75I_missense_1(pre=-,post=-)	+229,163IFEEDPAVGAIVLTGGDK+229,163	18	HCD	1145.14	0	1.70558	2	296	276	1.99754e-19	3.73161e-11	0	HJOSLO2U_QEHF_20150404_TMT_pool5_300ugIPG3-10_7of15ul_fr48.mzML	5	16397	checked	YES	b1,b2,b3,b4,b5,b6,b7,b8,b9,b10,b11,b12,b17,	157152	YES	b1,y17	22547.7	b1,y1,b2,y2,y3,y4,b3,y5,b4,y6,b5,y7,b6,b7,y8,y9,b8,y10,b9,b10,y12,b11,y13,b12,y14,y16,b17,y17	309835	1.03554e+06	67939	4978.57	1236.62	24422.5	17909.2	18967	21049.9	18619.5	28907.9	13454	20225	10290.6	23001.2
IFEEDPAVGAIVLTGGDK	1	CanProVar_rs1049951_ECHS1_T75I_missense_1(pre=-,post=-)	+229,163IFEEDPAVGAIVLTGGDK+229,163	18	HCD	1145.64	1	-2.211	2	357	339	2.36832e-19	4.42426e-11	0	HJOSLO2U_QEHF_20150329_TMT_pool5_300ugIPG37-49_7of15ul_fr62.mzML	5	22427	checked	YES	b1,b2,b3,b4,b5,b6,b7,b8,b9,b10,b11,b12,b13,b14,b17,	602660	YES	b1,y17	84099.7	b1,y1,b2,y3,y4,b3,y5,b4,y6,b5,y7,b6,b7,y8,y9,b8,y10,b9,b10,y12,b11,y13,b12,y14,b13,y15,b14,y16,b17,y17	1.15849e+06	3.86017e+06	252957	15197.5	4622.05	20064.7	58403.9	81804	71742.5	60634	110539	46712.5	58884	63452.6	86341.3
IFEEDPAVGAIVLTGGDK	1	CanProVar_rs1049951_ECHS1_T75I_missense_1(pre=-,post=-)	+229,163IFEEDPAVGAIVLTGGDK+229,163	18	HCD	1145.14	0	-1.81217	2	317	294	2.72212e-19	5.08519e-11	0	HJOSLO2U_QEHF_20150329_TMT_pool5_300ugIPG37-49_7of15ul_fr10.mzML	5	20275	checked	YES	b1,b2,b3,b4,b5,b6,b7,b8,b9,b11,b12,b13,b14,b17,	1.89719e+06	YES	b1,y17	302282	b1,y1,b2,y2,y3,y4,b3,y5,b4,y6,b5,y7,b6,b7,y8,y9,b8,y10,b9,y11,y12,b11,y13,b12,y14,b13,y15,b14,y16,b17,y17	3.65896e+06	1.21839e+07	796469	29644.4	8484.46	317351	209307	194293	217959	157946	344386	160465	263565	108987	231930
IFEEDPAVGAIVLTGGDK	1	CanProVar_rs1049951_ECHS1_T75I_missense_1(pre=-,post=-)	+229,163IFEEDPAVGAIVLTGGDK+229,163	18	HCD	1145.64	1	-2.211	2	346	323	2.8165e-19	5.26151e-11	0	HJOSLO2U_QEHF_20150329_TMT_pool5_300ugIPG37-49_7of15ul_fr61.mzML	5	22109	checked	YES	b1,b2,b3,b4,b5,b6,b7,b8,b9,b10,b11,b12,b13,b14,b17,	314989	YES	b1,y17	46775.6	b1,y1,b2,y2,y3,y4,b3,y5,b4,y6,b5,y7,b6,b7,y8,y9,b8,y10,b9,b10,y11,y12,b11,y13,b12,y14,b13,y15,b14,y16,b17,y17	606162	1.9614e+06	127411	8241.19	1636.44	15778.3	38669.2	42467.7	37482.2	34696.2	60464.1	27844.8	37725.5	33216.7	45379
IFEEDPAVGAIVLTGGDK	1	CanProVar_rs1049951_ECHS1_T75I_missense_1(pre=-,post=-)	+229,163IFEEDPAVGAIVLTGGDK+229,163	18	HCD	1145.65	1	6.53008	2	281	263	2.84699e-19	5.31847e-11	0	HJOSLO2U_QEHF_20150404_TMT_pool5_300ugIPG3-10_7of15ul_fr04.mzML	5	23725	checked	YES	b1,b2,b3,b4,b5,b6,b7,b8,b9,b11,b12,b13,b14,b17,y18,	1.3068e+07	YES	b1,y17	1.84889e+06	b1,y1,b2,y2,y3,y4,b3,y5,b4,y6,b5,y7,b6,b7,y8,b8,y10,b9,y12,b11,y13,b12,y14,b13,y15,b14,y16,b17,y17,y18	2.54061e+07	1.03413e+08	5.63531e+06	257888	89226.6	1.98886e+06	1.23787e+06	1.33226e+06	1.52891e+06	1.28769e+06	2.24483e+06	1.09166e+06	1.62029e+06	951642	1.57347e+06
IFEEDPAVGAIVLTGGDK	1	CanProVar_rs1049951_ECHS1_T75I_missense_1(pre=-,post=-)	+229,163IFEEDPAVGAIVLTGGDK+229,163	18	HCD	1145.65	1	6.53008	2	355	333	3.35428e-19	6.26615e-11	0	HJOSLO2U_QEHF_20150329_TMT_pool5_300ugIPG37-49_7of15ul_fr63.mzML	5	22100	checked	YES	b1,b2,b3,b4,b5,b6,b7,b8,b9,b11,b12,b13,b14,b17,y18,	1.03455e+06	YES	b1,y17	179468	b1,y1,b2,y2,y3,y4,b3,y5,b4,y6,b5,y7,b6,b7,y8,y9,b8,y10,b9,y11,y12,b11,y13,b12,y14,b13,y15,b14,y16,b17,y17,y18	1.99168e+06	6.39391e+06	425083	16781.9	3530.28	27260.9	102978	128330	95038.6	90143.6	166366	79616.7	108196	92703.4	129271
IFEEDPAVGAIVLTGGDK	1	CanProVar_rs1049951_ECHS1_T75I_missense_1(pre=-,post=-)	+229,163IFEEDPAVGAIVLTGGDK+229,163	18	HCD	1145.14	0	-1.59898	2	331	308	4.18184e-19	7.81211e-11	0	HJOSLO2U_QEHF_20150329_TMT_pool5_300ugIPG37-49_7of15ul_fr12.mzML	5	21016	checked	YES	b1,b2,b3,b4,b5,b6,b7,b8,b9,b11,b12,b13,b14,b17,y18,	2.83089e+06	YES	b1,y17	435804	b1,y1,b2,y2,y3,y4,b3,y5,b4,y6,b5,y7,b6,b7,y8,y9,b8,y10,b9,y12,b11,y13,b12,y14,b13,y15,b14,y16,b17,y17,y18	5.45536e+06	1.83228e+07	1.15226e+06	44151.2	11867.7	480461	314783	306736	308523	252447	514079	238297	423002	137568	370801
IFEEDPAVGAIVLTGGDK	1	CanProVar_rs1049951_ECHS1_T75I_missense_1(pre=-,post=-)	+229,163IFEEDPAVGAIVLTGGDK+229,163	18	HCD	1145.14	0	3.19796	2	284	267	4.43567e-19	8.28629e-11	0	HJOSLO2U_QEHF_20150404_TMT_pool5_300ugIPG3-10_7of15ul_fr44.mzML	5	28424	checked	YES	b1,b2,b3,b4,b5,b6,b7,b8,b9,b11,b12,b13,b14,b17,	356894	YES	b1,y17	49343.5	b1,y1,b2,y2,y3,y4,b3,y5,b4,y6,b5,y7,b6,b7,y8,y9,b8,y10,b9,y12,b11,y13,b12,y14,b13,y15,b14,y16,b17,y17	698551	2.6458e+06	158069	7969.28	2104.19	48676	36501	35374.8	37982.2	28843.7	56936.8	29665.1	44268.2	22853.8	39449.8
IFEEDPAVGAIVLTGGDK	1	CanProVar_rs1049951_ECHS1_T75I_missense_1(pre=-,post=-)	+229,163IFEEDPAVGAIVLTGGDK+229,163	18	HCD	1145.64	1	-2.211	2	273	250	4.99945e-19	9.33948e-11	0	HJOSLO2U_QEHF_20150329_TMT_pool5_300ugIPG37-49_7of15ul_fr08.mzML	5	20342	checked	YES	b1,b2,b3,b4,b5,b6,b7,b8,b9,b11,b12,b13,b17,	544399	YES	b1,y17	93498	b1,y1,b2,y2,y3,y4,b3,y5,b4,y6,b5,y7,b6,b7,y8,y9,b8,y10,b9,y12,b11,y13,b12,y14,b13,y15,b17,y17	1.06022e+06	3.7404e+06	225133	11132.1	2381.21	112571	73056.4	72042.6	86142.9	70719	126299	63674.8	87561.8	48540.1	86936.9
IFEEDPAVGAIVLTGGDK	1	CanProVar_rs1049951_ECHS1_T75I_missense_1(pre=-,post=-)	+229,163IFEEDPAVGAIVLTGGDK+229,163	18	HCD	1145.14	0	1.59898	2	338	314	6.55778e-19	1.22506e-10	0	HJOSLO2U_QEHF_20150404_TMT_pool5_300ugIPG3-10_7of15ul_fr47.mzML	5	17021	checked	YES	b1,b2,b3,b4,b5,b6,b7,b8,b9,b11,b12,b13,b17,	582807	YES	b1,y17	91528.1	b1,y1,b2,y2,y3,y4,b3,y5,b4,y6,b5,y7,b6,b7,y8,y9,b8,y10,b9,y12,b11,y13,b12,y14,b13,y15,y16,b17,y17	1.14722e+06	3.71442e+06	245083	15739.1	4733.26	81483.7	57397.8	55043.7	60247.8	50811.2	97443.8	42888.4	78097.8	29797	68601.1
IFEEDPAVGAIVLTGGDK	1	CanProVar_rs1049951_ECHS1_T75I_missense_1(pre=-,post=-)	+229,163IFEEDPAVGAIVLTGGDK+229,163	18	HCD	1145.14	0	0.639591	2	239	215	6.88454e-19	1.2861e-10	0	HJOSLO2U_QEHF_20150404_TMT_pool5_300ugIPG3-10_7of15ul_fr37.mzML	5	32929	checked	YES	b1,b2,b3,b4,b5,b6,b7,b8,b9,b11,b12,b13,b17,	385372	YES	b1,y17	72486.6	b1,y1,b2,y2,y3,y4,b3,y5,b4,y6,b5,y7,b6,b7,y8,b8,y10,b9,y12,b11,y13,b12,y14,b13,y15,y16,b17,y17	777387	4.30282e+06	173594	8180.26	3113.48	76063.6	65195.9	67422.2	59741.6	53230.8	96273.7	47079.9	78476.6	57722.5	68543.4
IFEEDPAVGAIVLTGGDK	1	CanProVar_rs1049951_ECHS1_T75I_missense_1(pre=-,post=-)	+229,163IFEEDPAVGAIVLTGGDK+229,163	18	HCD	764.1	1	3.38393	3	170	158	7.35577e-19	1.37413e-10	0	HJOSLO2U_QEHF_20150329_TMT_pool5_300ugIPG37-49_7of15ul_fr63.mzML	5	22116	checked	YES	b1,b2,b3,b4,b5,b6,b7,b8,b9,b10,b11,b12,	156957	YES	b1,y17	3395.07	y2_,b1,y5,y1,b2,y2,y3,y4,b3,b4,y15_,y6,b5,y7,b6,b7,y8,b8,b9,b10,b11,b12	401896	1.51589e+06	61704.5	5227.21	1442.4	26925.6	16944.7	34411.6	33736.7	19472.3	45753.4	25389.2	19903.4	26446	32577.3
IFEEDPAVGAIVLTGGDK	1	CanProVar_rs1049951_ECHS1_T75I_missense_1(pre=-,post=-)	+229,163IFEEDPAVGAIVLTGGDK+229,163	18	HCD	1145.14	0	-0.74619	2	282	253	9.66414e-19	1.80536e-10	0	HJOSLO2U_QEHF_20150329_TMT_pool5_300ugIPG37-49_7of15ul_fr15.mzML	5	21027	checked	YES	b1,b2,b3,b4,b5,b6,b7,b8,b9,b11,b12,b13,b17,	1.11172e+06	YES	b1,y17	168392	b1,y1_,y1,b2,y2,y3,y4,b3,y5,b4,y6,b5,y7,b6,b7,y8,y9,b8,y10,b9,y12,b11,y13,b12,y14,b13,y15,y16,b17,y17	2.15691e+06	7.38374e+06	450140	28955.9	10421.5	189443	152028	145682	189261	121797	249041	114464	172540	69187.1	166491
IFEEDPAVGAIVLTGGDK	1	CanProVar_rs1049951_ECHS1_T75I_missense_1(pre=-,post=-)	+229,163IFEEDPAVGAIVLTGGDK+229,163	18	HCD	1145.14	0	-0.74619	2	255	227	1.46105e-18	2.7294e-10	0	HJOSLO2U_QEHF_20150329_TMT_pool5_300ugIPG37-49_7of15ul_fr17.mzML	5	21439	checked	YES	b1,b2,b3,b4,b5,b6,b7,b8,b9,b11,b12,b13,b17,	871620	YES	b1,y17	125754	b1,y1,b2,y2,y3,y4,b3,y5,b4,y6,b5,y7,b6,b7,y8,y9,b8,y10,b9,y12,b11,y13,b12,y14,b13,y15,y16,b17,y17	1.69561e+06	7.18088e+06	377146	18042.4	6573.83	169937	127061	131139	138970	137391	216871	101183	167755	97791	139914
IFEEDPAVGAIVLTGGDK	1	CanProVar_rs1049951_ECHS1_T75I_missense_1(pre=-,post=-)	+229,163IFEEDPAVGAIVLTGGDK+229,163	18	HCD	1145.64	1	-2.211	2	316	280	1.58049e-18	2.95251e-10	0	HJOSLO2U_QEHF_20150404_TMT_pool5_300ugIPG3-10_7of15ul_fr35.mzML	5	17425	checked	YES	b1,b2,b3,b4,b5,b6,b7,b8,b9,b11,b12,b13,	1.03938e+06	YES	b1,y17	171943	b1,y1,b2,y2,y3,y4,b3,y5,b4,y6,b5,y7,b6,b7,y8,b8,y10,b9,y12,b11,y13,b12,y14,b13,y15,y16,y17	2.06538e+06	7.91595e+06	510601	32846.2	11009.1	176136	124677	135794	137958	127793	225244	98925.4	154056	65775.2	151760
IFEEDPAVGAIVLTGGDK	1	CanProVar_rs1049951_ECHS1_T75I_missense_1(pre=-,post=-)	+229,163IFEEDPAVGAIVLTGGDK+229,163	18	HCD	1145.14	0	-4.79693	2	331	299	1.69597e-18	3.16824e-10	0	HJOSLO2U_QEHF_20150329_TMT_pool5_300ugIPG37-49_7of15ul_fr11.mzML	5	20780	checked	YES	b1,b2,b3,b4,b5,b6,b7,b8,b9,b11,b12,b13,b17,	184259	YES	b1,y17	30203.5	b1,y1,b2,y3,y4,b3,y5,b4,y6,b5,y7,b6,b7,y8,b8,y10,b9,y12,b11,y13,b12,y14,b13,y15,y16,b17,y17	356256	1.11374e+06	76822.1	6513.13	2207.14	34912.7	24620.8	25991.2	23387.6	21698.3	37236.4	17491.4	25866.5	13195.8	29209.9
IFEEDPAVGAIVLTGGDK	1	CanProVar_rs1049951_ECHS1_T75I_missense_1(pre=-,post=-)	+229,163IFEEDPAVGAIVLTGGDK+229,163	18	HCD	1145.14	0	-0.74619	2	307	277	1.89369e-18	3.5376e-10	0	HJOSLO2U_QEHF_20150329_TMT_pool5_300ugIPG37-49_7of15ul_fr09.mzML	5	20626	checked	YES	b1,b2,b3,b4,b5,b6,b7,b8,b9,b11,b12,b13,b17,	1.13173e+06	YES	b1,y17	195818	b1,y1,b2,y2,y3,y4,b3,y5,b4,y6,b5,y7,b6,b7,y8,y9,b8,y10,b9,y12,b11,y13,b12,y14,b13,y15,y16,b17,y17	2.17388e+06	8.01499e+06	459324	23783.3	8400.56	190377	133831	132674	157938	111426	217872	107067	165871	75168.3	158350
IFEEDPAVGAIVLTGGDK	1	CanProVar_rs1049951_ECHS1_T75I_missense_1(pre=-,post=-)	+229,163IFEEDPAVGAIVLTGGDK+229,163	18	HCD	1145.15	0	4.58374	2	328	297	2.33696e-18	4.36568e-10	0	HJOSLO2U_QEHF_20150404_TMT_pool5_300ugIPG3-10_7of15ul_fr52.mzML	5	30844	checked	YES	b1,b2,b3,b4,b5,b6,b7,b8,b9,b10,b11,b12,b13,b17,y18,	278503	YES	b1,y17	40068.2	b1,y1,b2,y2,y3,y4,b3,y5,b4,y6,b5,y7,b6,b7,y8,y9,b8,y10,b9,b10,y12,b11,y13,b12,y14,b13,y15,y16,b17,y17,y18	550366	1.91302e+06	117568	7085.25	1659.86	32506.9	32291.3	31175	27401.6	25140.2	46940.3	21451.9	34649.9	21273.1	37068.6
IFEEDPAVGAIVLTGGDK	1	CanProVar_rs1049951_ECHS1_T75I_missense_1(pre=-,post=-)	+229,163IFEEDPAVGAIVLTGGDK+229,163	18	HCD	1145.14	0	3.09136	2	260	230	3.15703e-18	5.89766e-10	0	HJOSLO2U_QEHF_20150404_TMT_pool5_300ugIPG3-10_7of15ul_fr02.mzML	5	16387	checked	YES	b1,b2,b3,b4,b5,b6,b7,b8,b9,b11,b12,b13,b17,y18,	2.35915e+06	YES	b1,y17	362556	b1,y1,b2,y2,y3,y4,b3,y5,b4,y6,b5,y7,b6,b7,y8,y9,b8,y10,b9,y12,b11,y13,b12,y14,b13,y15,y16,b17,y17,y18	4.60984e+06	2.40398e+07	1.01224e+06	42851.8	15614.4	472354	315110	340768	412665	312096	596399	293053	394702	250432	394732
IFEEDPAVGAIVLTGGDK	1	CanProVar_rs1049951_ECHS1_T75I_missense_1(pre=-,post=-)	+229,163IFEEDPAVGAIVLTGGDK+229,163	18	HCD	1145.64	1	-2.211	2	187	165	2.14292e-17	4.0032e-09	0	HJOSLO2U_QEHF_20150329_TMT_pool5_300ugIPG37-49_7of15ul_fr01.mzML	5	19159	checked	YES	b1,b2,b3,b4,b5,b7,b8,b9,b10,b11,b12,	45837.3	YES	b1,y17	5841.39	b1,y1,b2,y2,y3,y4,b3,y5,b4,y6,b5,y7,b7,y8,b8,y10,b9,b10,b11,y13,b12	92866.8	279039	20157.8	3244.64	1240.38	8343.67	7241.95	6194.08	9781.84	6727.77	12660.4	5689.36	6798.72	4288.89	8463.67
IFEEDPAVGAIVLTGGDK	1	CanProVar_rs1049951_ECHS1_T75I_missense_1(pre=-,post=-)	+229,163IFEEDPAVGAIVLTGGDK+229,163	18	HCD	1145.64	1	-2.211	2	124	105	4.03231e-16	7.53276e-08	0	HJOSLO2U_QEHF_20150404_TMT_pool5_300ugIPG3-10_7of15ul_fr55.mzML	5	22235	checked	YES	b1,b2,b3,b4,b5,b7,b8,b11,b12,	39628.1	YES	b1,y17	6631.89	b1,y1,b2,y3,y4,b3,y5,b4,y6,b5,y7,b7,y8,b8,y10,b11,y13,b12	77631.2	331674	17414.9	2763.95	1029.06	9209.53	6422.85	6829.47	9623.17	8058.31	11486.7	5538.59	7870.09	4189.15	8436.74
IFEEDPAVGAIVLTGGDK	1	CanProVar_rs1049951_ECHS1_T75I_missense_1(pre=-,post=-)	+229,163IFEEDPAVGAIVLTGGDK+229,163	18	HCD	1146.14	2	-3.67581	2	126	70	2.26068e-12	0.000422318	0	HJOSLO2U_QEHF_20150404_TMT_pool5_300ugIPG3-10_7of15ul_fr54.mzML	5	28716	checked	YES	b1,b2,b3,b4,b5,b7,	24300.6	YES	b1,y17	6046.84	b1,y1,b2,y4,b3,y5,b4,y6,b5,y7,b7,y10,y13	45377.6	207906	14578.7	2809.54	1269.02	5000.22	5165.76	4415.85	5872.86	4610.97	7682.96	2953.17	4252.16	3545.22	6902.39
QTPASPECDYSQYFK	4	CanProVar_rs1050784_KRT15_T147A_missense_4(pre=-,post=-)	+229,163QTPASPEC+57,021DYSQYFK+229,163	15	HCD	1140.06	0	2.78392	2	229	185	4.45795e-19	8.05825e-11	0	HJOS2U_20140410_TMTpool1_300ugIPG37-49_7of15ul_fr39.mzML	1	13388	checked	YES	b4,b5,b7,b8,b9,b10,y13,	145551	YES	b3,y12,b4,y11	56134	b1,y1,b2,y2,b3,b4,y3,b5,y4,y5,b7,y6,b8,y7,b9,y8,b10,y9,y10,y11,y13	909574	3.65042e+06	427944	17219	2971.89	7941.74	20556.7	192537	0	224840	31261.6	427944	58450	31801.7	109398
QTPASPECDYSQYFK	4	CanProVar_rs1050784_KRT15_T147A_missense_4(pre=-,post=-)	+229,163QTPASPEC+57,021DYSQYFK+229,163	15	HCD	1140.56	1	1.74087	2	204	144	2.03069e-16	3.6707e-08	0	HJOS2U_20140410_TMTpool1_300ugIPG37-49_7of15ul_fr40.mzML	1	13361	checked	YES	b4,b5,b7,b9,y13,	107670	YES	b3,y12,b4,y11	52677.5	b1,y1,b2,y2,b3,b4,y3,b5,y4,y5,b7,y6,y7,b9,y8,y10,y11,y13	770026	3.40746e+06	385863	15418.4	2782.92	11955.1	19540.7	201695	8981.98	217115	31461.8	385863	50903.8	35623.6	105847
QTPASPECDYSQYFK	4	CanProVar_rs1050784_KRT15_T147A_missense_4(pre=-,post=-)	+229,163QTPASPEC+57,021DYSQYFK+229,163	15	HCD	1140.56	1	1.74087	2	98	53	4.00671e-13	7.24258e-05	0	HJOSLO2U_20140703_TMTpool1_300ugIPG3-10_7of15ul_fr10.mzML	1	13567	checked	YES	b4,b5,b9,y13,	52069.2	YES	b3,y12,b4,y11	17715.7	b1,y1,b2,y2,b4,y3,b5,y5,y6,b9,y10,y13	466630	2.5869e+06	312558	21031.7	4581.96	33881.4	27853.4	145008	21604.3	194670	38787.8	312558	66781.3	41146	105338
QTPASPECDYSQYFK	4	CanProVar_rs1050784_KRT15_T147A_missense_4(pre=-,post=-)	+229,163QTPASPEC+57,021DYSQYFK+229,163	15	HCD	1140.06	0	1.60611	2	102	58	8.83147e-13	0.000159639	0	HJOS2U_20140410_TMTpool1_300ugIPG37-49_7of15ul_fr41.mzML	1	13377	checked	YES	b4,b5,b9,	22837.9	YES	b3,y12,b4,y11	8902.03	b1,y1,b2,y2,b4,y3,b5,y4,y5,y6,b9	172265	712327	90120	7498.18	2260.68	5280.35	5326.86	41106.4	3825.93	48381.5	11378.4	90120	16467.6	7818.94	30899.9
QTPASPECDYSQYFK	4	CanProVar_rs1050784_KRT15_T147A_missense_4(pre=-,post=-)	+229,163QTPASPEC+57,021DYSQYFK+229,163	15	HCD	1140.06	0	3.21222	2	146	126	9.5998e-19	1.73527e-10	0	HJOS2U_20140410_TMTpool2_300ugIPG37-49_7of15ul_fr40.mzML	2	12828	checked	YES	b4,b5,b7,b8,b9,	149044	YES	b3,y12,b4,y11	49233.5	b1,y1,b2,y2,b4,y3,b5,y4,y5,b7,y6,b8,y7,b9,y8,y10	1.06138e+06	3.98465e+06	460801	30651.2	6812.74	22059.8	22728.5	14147.5	460801	0	42770.8	390176	20030.2	227505	86631.9
[truncated: 18,151 more rows]
