# Supplementary material for: Breast cancer quantitative proteome and proteogenomic landscape
Source: Nat Commun. 2019 Apr 8;10:1600. doi: 10.1038/s41467-019-09018-y (PMC6453966; doi:10.1038/s41467-019-09018-y)
Supplement: Supplementary file 10 — Supplementary Data 8 [file 41467_2019_9018_MOESM10_ESM.xlsx]

## Sheet: Novel peptides - tumor - normal
Novel peptide identifications tumor and adjacent normal tissue																											TMT10 quantification (same number indicate tumor and adjacent normal tissue pairs)
Peptide sequence	MSGF+ SpecEva	# PSMs	Annotation	Chromosome	start	end	strand	Category and sequence similarity to known proteins (BlastP)	(closest) matched protein	Nterm.seq.3aa.	Aligned sequence	Cterm.seq.3aa.	Identity	Peptide length	Alignment length	# mismatches	# gaps	top 0.2% MHCflurry	Identified in Kim et al draft proteome	Identified in Oslo2 45 tumors	Class	Associated gene (closest genes in the genome)	Category	q-value	PEP	MS1 area (highest of all PSMs)	126_1_Normal_tissue	127N_2_Normal_tissue	127C_3_Normal_tissue	128N_4_Normal_tissue	128C_5N_Normal_tissue	129N_1Tumor_LumA	129C_2Tumor_Her2	130N_3Tumor_LumB	130C_4Tumor_Basal	131_5Tumor_Her2
ASAAEGVGEPGASAGR	4.52531e-15	2	chr1_224621964_224622011_-	chr1	224621964	224622011	-	novelpep [2 or more mismatch to known protein]	sp|P11274-2|BCR_HUMAN	RRAAQA	AQAPDGASEPRASASR	ASRPQP	56.25	16	16	7	0	0	1	1	UTR5-upstream	WDR26(NM_001115113:c.-157delT,NM_025160:c.-157delT),WDR26	5'UTR	0	0.043005	5742494	0.705793	0.962672	1.30697	0.90361	1.23506	2.16816	1.08371	3.32155	2.41376	1.80596
STSAEDAASTK	6.1094e-15	1	lnc-FUBP1-2:4_ORF1_3	chr1	78411303	78412222	-	novelpep (no match to known protein found)	NA	NA	NA	NA	NA	NA	NA	NA	NA	0	1	1	intergenic	NEXN(dist=1725),FUBP1(dist=2784)	intergenic	0	0.0286345	1119817	1.15814	1.13593	1.23157	0.839377	0.712018	1.1764	1.98495	3.03939	1.33347	1.99804
VGNMSESELGR	1.83853e-15	1	lnc-MINOS1-2:1_ORF1_0	chr1	19923531	19923563	+	novelpep [2 or more mismatch to known protein]	sp|Q5TGZ0-2|MIC10_HUMAN	M	MSESELGR	LGRKWD	100	11	8	0	0	0	0	1	UTR5-exonic	MINOS1(NM_001204082:c.-9del-,NM_001204083:c.-9del-,NM_001032363:c.-9del-),MINOS1-NBL1(NM_001204089:c.-57993del-,NM_001204088:c.-3912del-),MINOS1	5'UTR	0	0.0477766	NA	0.437522	0.665297	1.33724	1.06014	1.6622	0.754994	0.132898	0.902982	0.335105	0.902022
SDLLLLVFHHHYEASAATWNCESIK	4.40912e-10	1	lncRNA_ENST00000424943.1_ORF3_41	chr1	95944824	95944898	+	novelpep [2 or more mismatch to known protein]	sp|Q76KP1|B4GN4_HUMAN	VERLRL	LRLRNFYHHYHSKRGMWSVRSRK	SRKGSR	39.13	25	23	14	0	1	0	0	ncRNA_exonic	FLJ31662	ncRNA	0.00603987	0.0826675	NA	NA	1.81557	1.18957	0.988653	1.08381	1.14408	1.85178	1.73611	1.19957	0.865407
DELHIVEAEAMNYEGIPVK	1.05573e-17	1	PGOHUM_ENST00000412758.2_NPM1P40_ORF1_1	chr1	203225009	203225065	+	novelpep [2 or more mismatch to known protein]	sp|P06748|NPM_HUMAN	GAKDEL	DELHIVEAEAMNYEGSPIK	PIKVTL	89.47	19	19	2	0	1	0	1	intergenic	CHIT1(dist=26149),LINC01353(dist=31271)	pseudogene	0	0.00511108	NA	1.52841	0.847983	1.14474	0.65522	0.899503	0.916511	1.17728	0.656521	0.863674	0.641794
ASLEAAIADAQQR	2.11711e-15	1	PGOHUM_ENST00000414328.2_KRT8P45_ORF3_10	chr1	157044029	157044067	+	1 mismatch to known protein	tr|Q7L4M3|Q7L4M3_HUMAN	GQRASL	ASLEAAIADAEQR	EQRGEL	92.31	13	13	1	0	0	0	1	intergenic	ARHGEF11(dist=28867),ETV3L(dist=17806)	pseudogene	0	0.0202982	1961124	0.684183	1.31329	1.03801	1.24709	0.833841	1.01893	0.562645	0.658416	0.64858	0.377675
QFLECAENQGDIK	2.25681e-17	1	PGOHUM_ENST00000420030.2_CHCHD2P6_ORF1_0	chr1	15931440	15931478	+	1 mismatch to known protein	sp|Q5T1J5|CHCH9_HUMAN	GIKQFL	QFLECAQNQGDIK	DIKLCE	92.31	13	13	1	0	0	0	1	intergenic	AGMAT(dist=19835),DDI2(dist=12513)	pseudogene	0	0.019464	17799358	0.838568	0.954345	1.34549	0.853753	1.1124	1.18698	3.03058	1.60991	3.22537	1.34249
LEAELGNMEGLLEDFK	4.80275e-16	2	PGOHUM_ENST00000420409.1_KRT8P29_ORF3_4	chr1	203843123	203843170	-	novelpep [2 or more mismatch to known protein]	tr|H0YIB2|H0YIB2_HUMAN	KLKLEA	LEAELGNMQGLVEDFK	DFKNKM	87.5	16	16	2	0	1	1	1	intergenic	SNRPE(dist=2843),LINC00303(dist=158452)	pseudogene	0	0.0274578	1705708	0.617789	2.56734	0.928547	1.05962	0.791841	2.69814	2.44139	6.26874	6.04494	0.929932
AGAHLEGGAK	4.41481e-14	1	PGOHUM_ENST00000424043.3_GAPDHP46_ORF2_4	chr1	92581011	92581040	-	1 mismatch to known protein	tr|A4UCT1|A4UCT1_HUMAN	MEKAGA	AGAHLQGGAK	GAKRVI	90	10	10	1	0	0	1	0	intronic	BTBD8	pseudogene	0	0.0639093	86473896	0.869088	1.15031	0.957901	1.10035	1.03685	0.628673	1.25881	1.72044	0.933027	0.93044
SLQEIYLFSLPIK	1.69468e-15	2	PGOHUM_ENST00000438210.1_RP3-342P20.2_ORF3_1	chr1	40428447	40428485	+	1 mismatch to known protein	tr|H0YEN5|H0YEN5_HUMAN	KIKSLE	SLEEIYLFSLPIK	PIKAFV	92.31	13	13	1	0	1	1	1	intronic	MFSD2A	pseudogene	0	0.0126514	1390867	0.744715	1.29176	1.40574	1.13478	0.908574	1.4886	1.9778	2.37664	2.21032	1.05424
DLYANTVLSSGTTMYPDITNR	1.02419e-12	2	PGOHUM_ENST00000594933.1_ACTBP12_ORF1_0	chr1	92694762	92694824	-	novelpep [2 or more mismatch to known protein]	tr|Q96FU6|Q96FU6_HUMAN	IRKDLY	DLYANTVLSGGTTMYPGIADR	ADRMQK	80.95	21	21	4	0	1	0	1	intronic	C1orf146	pseudogene	0.00603987	0.105742	884488	0.928528	1.45971	0.980266	1.29911	1.41817	3.36869	0.705924	3.56557	2.84966	1.64772
EVPLTGR	6.20826e-10	1	lnc-AKR1C2-3:3_ORF1_2	chr10	4823058	4823078	-	novelpep (no match to known protein found)	NA	NA	NA	NA	NA	NA	NA	NA	NA	0	1	0	intergenic	LINC00704(dist=102796),AKR1E2(dist=45311)	intergenic	0.00603987	0.0726858	351860	0.561341	0.929037	1.23107	1.49798	0.949341	1.08708	0.15793	1.12196	0.90703	0.671563
DLGPLQPLPPGFK	2.27776e-14	2	lnc-C10orf118-1:1_ORF3_37	chr10	115801472	115801510	-	1 mismatch to known protein	tr|F8WAN1|F8WAN1_HUMAN	QWRDLG	DLGSLQPLPPGFK	K	92.31	13	13	1	0	0	1	0	intergenic	NHLRC2(dist=129207),ADRB1(dist=2334)	intergenic	0	0.0299452	15940942	0.268969	0.737971	1.79303	1.52318	0.861433	0.448405	0.388241	0.67814	0.708622	0.694936
TDMFQTVDLFEAK	4.86502e-19	10	lnc-SIDT2-1:1_ORF2_2	chr11	117074167	117074503	+	1 mismatch to known protein	tr|Q6FI52|Q6FI52_HUMAN	VIKTDM	TDMFQTVDLFEGK	EGKDMA	92.31	13	13	1	0	0	1	1	exonic	TAGLN	exonic.Alt.ORF	0	0.00329438	49132392	0.814576	1.35287	0.931626	1.13534	0.83866	0.583115	3.89303	0.806622	1.49838	1.26445
DSATHQTSLELFMYLNEVAGK	2.67776e-22	2	PGOHUM_ENST00000526512.1_RP11-382M14.1_ORF2_5	chr11	107047730	107047792	+	novelpep [2 or more mismatch to known protein]	tr|B4E395|B4E395_HUMAN	NVKDGT	DGTTHQTSLELFMYLNEVAGK	AGKHGV	90.48	21	21	2	0	1	1	1	intergenic	GUCY1A2(dist=158559),CWF19L2(dist=149342)	pseudogene	0	0.000273222	NA	1.24451	1.3061	1.18592	0.70729	0.606058	1.23656	1.7255	1.01602	0.88654	0.48337
EVDEAYMNK	1.83075e-13	3	PGOHUM_ENST00000533003.1_KRT8P7_ORF3_1	chr11	119474396	119474422	-	1 deletion to known protein	tr|Q8IWY7|Q8IWY7_HUMAN	KEYVDE	VDEAYMNK	MNKMEL	100	9	8	0	0	0	0	1	intergenic	USP2-AS1(dist=104452),PVRL1(dist=34412)	pseudogene	0.00603987	0.0794925	1821277	1.60077	1.37386	0.711286	0.773812	0.699218	1.80469	1.63519	3.36803	2.81741	1.18463
ALTFWNEEIVPQIK	3.26013e-15	9	PGOHUM_ENST00000534819.1_AP003068.18_ORF3_14	chr11	64942743	64942784	-	1 mismatch to known protein	tr|B4DJA4|B4DJA4_HUMAN	IARALP	ALPFWNEEIVPQIK	QIKEGK	92.86	14	14	1	0	0	1	1	intergenic	SPDYC(dist=2055),CAPN1(dist=5943)	pseudogene	0	0.0231503	11601953	0.538242	1.13727	1.24581	1.17034	1.03286	1.09946	0.433996	1.39905	1.14835	0.744093
APSIVFIDEIDAIGTK	6.46048e-20	2	chr12_18846542_18846589_+	chr12	18846542	18846589	+	novelpep [map to known protein but with no trypsin site]	tr|Q53HB3|Q53HB3_HUMAN	EEHAPS	APSIVFIDEIDAIGTK	GTKRYD	100	16	16	0	0	0	0	0	intronic	PLCZ1	intronic	0	0.00189215	1392039	0.190319	0.995536	1.46481	1.33076	1.17846	0.579806	0.190189	0.511512	0.22553	1.12833
ILSPEQPMGTSGQGLPELSK	2.82404e-13	1	chr12_52631415_52631474_+	chr12	52631415	52631474	+	novelpep [2 or more mismatch to known protein]	tr|F8VZ98|F8VZ98_HUMAN	MI	ILSPPQPCGT	CGTFPE	80	20	10	2	0	1	0	1	intronic	KRT7	intronic	0	0.0547733	NA	1.37483	1.61398	0.900716	NA	1.0835	1.9418	1.10039	3.14882	14.3558	1.08595
LAAAAEIDEEPVSK	3.20853e-18	4	lnc-PRIM1-1:3_ORF3_4	chr12	57108182	57108223	-	novelpep [2 or more mismatch to known protein]	tr|A8K6N6|A8K6N6_HUMAN	QVQLVV	LVVAAEIDEEPVSK	VSKAKQ	85.71	14	14	2	0	1	1	1	exonic	NACA	exonic.Alt.ORF	0	0.00325772	4553232	0.964981	1.1161	1.02576	0.883859	1.09697	0.80394	1.25086	0.998295	0.809529	1.3489
LEELETDHIK	4.31754e-10	1	lncRNA_ENST00000545520.1_ORF3_6	chr12	68326624	68326653	+	novelpep [2 or more mismatch to known protein]	sp|Q99665-3|I12R2_HUMAN	ADSLEE	LEELEPQHI	QHISLS	77.78	10	9	2	0	1	0	0	ncRNA_intronic	LINC01479	ncRNA	0.00603987	0.0724828	NA	0.7245	2.20522	0.738703	0.8126	0.530913	1.14134	1.37884	1.00224	0.339372	NA
DQGVELK	1.08143e-10	1	lnc-TCP11L2-2:1_ORF2_6	chr12	106499606	106499626	+	novelpep [1 mismatch to known protein but with no trypsin site]	tr|Q8WYW9|Q8WYW9_HUMAN	NQLDQG	DQGVELE	ELEFKE	85.71	7	7	1	0	0	1	0	intronic	NUAK1	intronic	0.00603987	0.0728894	2924562	0.227569	1.13661	0.709512	1.05236	2.0199	1.96766	0.259827	0.57377	0.523977	2.09315
FLNGNELTLADCNLLPK	6.12521e-20	1	PGOHUM_ENST00000431907.2_CLIC1P1_ORF2_1	chr12	121352702	121352752	+	novelpep [2 or more mismatch to known protein]	sp|Q96NY7-2|CLIC6_HUMAN	GRKFLD	FLDGDELTLADCNLLPK	LPKLHI	88.24	17	17	2	0	1	1	1	intergenic	SPPL3(dist=10547),HNF1A-AS1(dist=54939)	pseudogene	0	0.00145554	435435	2.37273	0.567894	0.686139	0.907856	0.561527	0.93981	2.41011	0.643089	3.12021	0.561674
TDITYPAGFMNVISIDK	2.2351e-15	1	PGOHUM_ENST00000489210.2_RPS4XP15_ORF1_4	chr12	88344045	88344095	+	novelpep [2 or more mismatch to known protein]	tr|B7Z1M6|B7Z1M6_HUMAN	KVRTDI	TDITYPAGLMDVISIDK	IDKTGE	88.24	17	17	2	0	1	1	1	intergenic	MKRN9P(dist=165557),C12orf50(dist=29771)	pseudogene	0	0.0283158	724013	NA	0.771062	2.65761	0.950604	0.748235	0.689898	1.99407	2.5555	0.48404	1.16939
EVEAVIPDHCVFASNTSAFPISEIAAVSK	1.52223e-11	2	PGOHUM_ENST00000540341.1_RP11-438L7.3_ORF1_28	chr12	8789297	8789383	+	novelpep [2 or more mismatch to known protein]	tr|B4DDZ5|B4DDZ5_HUMAN	VLKEVE	EVEAVIPDHCIFASNTSALPISEIAAVSK	VSKRPE	93.1	29	29	2	0	1	0	1	intergenic	AICDA(dist=23855),MFAP5(dist=9242)	pseudogene	0.00603987	0.0937573	5440936	0.725108	1.15411	0.885418	1.29557	1.07629	1.0118	0.887893	0.984425	0.721419	0.649173
SGDAAIVDMVPGKPMCVESFSVYPPLSR	1.43182e-15	1	PGOHUM_ENST00000547505.2_EEF1A1P17_ORF1_18	chr12	44054701	44054784	+	novelpep [2 or more mismatch to known protein]	tr|Q2F837|Q2F837_HUMAN	FLKSGD	SGDAAIVDMVPGKPMCVESFSDYPPLGR	LGRFAV	92.86	28	28	2	0	1	0	1	intergenic	ADAMTS20(dist=108977),PUS7L(dist=67709)	pseudogene	0	0.0375607	NA	NA	0.831316	1.81841	1.16136	1.34935	1.01167	0.749274	1.77717	0.978273	1.55161
GLQAQIASSGLTMEVDALK	4.64159e-14	1	PGOHUM_ENST00000548986.1_KRT18P20_ORF3_0	chr12	105371096	105371152	-	novelpep [2 or more mismatch to known protein]	tr|I6L965|I6L965_HUMAN	EVKGLQ	GLQAQIASSGLTVEVDAPK	APKSQD	89.47	19	19	2	0	1	0	0	intergenic	SLC41A2(dist=48624),C12orf45(dist=9002)	pseudogene	0	0.0395005	923835	0.818619	1.10109	1.0972	1.43408	0.690659	0.521873	0.834677	0.441062	0.764344	0.185926
AAAEIDEEPVSK	2.57172e-16	3	PGOHUM_ENST00000552100.1_RP11-202G11.1_ORF1_0	chr12	93518284	93518319	-	novelpep [map to known protein but with no trypsin site]	tr|F8VZ58|F8VZ58_HUMAN	QLAAAA	AAAEIDEEPVSK	VSKAKQ	100	12	12	0	0	1	1	1	ncRNA_intronic	LOC643339	pseudogene	0	0.0188742	24459336	0.858262	0.893876	0.962794	0.978873	1.3839	0.72415	1.85098	0.856773	0.79162	1.78684
VEKPQHHAIQPGNK	1.48786e-07	1	lnc-FAM194B-2:1_ORF1_2	chr13	46108710	46108751	-	novelpep [2 or more mismatch to known protein]	tr|F8W7Q2|F8W7Q2_HUMAN	MSTVEK	VEKPQKDSIREGWK	GWKMNE	57.14	14	14	6	0	0	0	0	intronic	COG3	intronic	0.00603987	0.109351	1889327	NA	1.67254	NA	1.93957	1.5802	NA	NA	2.66618	1.36578	2.35903
IGYNPDTVAFVPFAGWNCDNMLEPSANMPWFK	5.48181e-14	1	PGOHUM_ENST00000417549.1_EEF1A1P3_ORF3_3	chr13	28789192	28789287	+	novelpep [2 or more mismatch to known protein]	tr|A0A087WVQ9|A0A087WVQ9_HUMAN	IKKIGY	IGYNPDTVAFVPISGWNGDNMLEPSANMPWFK	WFKGWK	90.62	32	32	3	0	1	0	1	intronic	PAN3	pseudogene	0	0.00943137	NA	NA	NA	NA	NA	NA	NA	NA	NA	NA	NA
YYDNCPFFFWFNTPFIQLK	6.10949e-09	1	PGOHUM_ENST00000458118.1_TPTE2P5_ORF2_23	chr13	41438401	41438457	-	novelpep [2 or more mismatch to known protein]	sp|Q6XPS3-5|TPTE2_HUMAN	LPKYYD	YYDNCPFFFWFNTSFIQ	FIQNNR	94.12	19	17	1	0	1	0	0	ncRNA_intronic	TPTE2P5	pseudogene	0.00603987	0.101113	NA	NA	NA	NA	NA	NA	NA	NA	NA	NA	NA
DNEFGYSNR	4.35267e-14	1	PGOHUM00000248389_ORF2_4	chr13	45698186	45698212	-	novelpep [map to known protein but with no trypsin site]	tr|E7EUT5|E7EUT5_HUMAN	SWYDNE	DNEFGYSNR	SNRVVD	100	9	9	0	0	0	1	1	intronic	GTF2F2	pseudogene	0	0.0483142	388675	0.616863	0.867282	1.35512	1.15895	1.14548	0.642093	0.305503	0.883665	0.434763	1.05777
VQLVQSGPEVK	1.40059e-13	2	PGOHUM_ENST00000518372.1_IGHV7-56_ORF1_0	chr14	107065984	107066016	-	novelpep [1 mismatch to known protein but with no trypsin site]	tr|A0A0C4DH39|A0A0C4DH39_HUMAN	HSQMQL	MQLVQSGPEVK	EVKKPG	90.91	11	11	1	0	0	0	1	intergenic	LINC00221(dist=114455),MIR7641-2(dist=26732)	pseudogene	0	0.0619727	1793231	0.472226	0.868823	0.869009	1.58043	1.40326	0.790997	0.599811	0.351371	1.3916	0.860687
AEDTAEYYCAK	7.32509e-17	2	PGOHUM_ENST00000519200.1_IGHV7-34-1_ORF1_4	chr14	106833621	106833653	-	1 mismatch to known protein	tr|A0N5G2|A0N5G2_HUMAN	SLRAED	AEDTALYYCAK	CAKDRE	90.91	11	11	1	0	1	1	0	intergenic	LINC00226(dist=88655),LINC00221(dist=104824)	pseudogene	0	0.00927439	7828017	0.405205	0.885802	1.81828	1.04398	0.97668	2.49147	0.253083	0.729498	0.546758	0.849814
TEDTAVYYCSR	5.87561e-16	2	PGOHUM_ENST00000520721.1_IGHV3-22_ORF1_1	chr14	106714778	106714810	-	1 mismatch to known protein	tr|A2J1N8|A2J1N8_HUMAN	SLKTED	TEDTAVYYCTR	R	90.91	11	11	1	0	0	1	1	intergenic	ADAM6(dist=276420),LINC00226(dist=29491)	pseudogene	0	0.0161375	10352985	NA	1.7038	1.32108	0.98098	1.07752	1.14827	0.346299	0.640209	3.67214	1.33046
DMIILPEMMGSMVGVYNGK	1.13837e-12	7	PGOHUM_ENST00000476363.1_RP11-25H11.1_ORF3_1	chr15	37783131	37783187	+	1 mismatch to known protein	tr|S4R456|S4R456_HUMAN	HLRDMI	DMIILPEMVGSMVGVYNGK	KT	94.74	19	19	1	0	1	1	1	intergenic	MEIS2(dist=389631),TMCO5A(dist=443677)	pseudogene	0	0.0439307	7926728	0.186145	1.54843	1.48148	1.15759	0.805257	0.4997	0.189905	0.819771	0.155095	0.517529
HLEGLSEEAVMQLNLPTGIPIVYELDK	2.87068e-17	1	PGOHUM_ENST00000505622.1_PGAM1P12_ORF2_7	chr15	96984895	96984975	-	novelpep [2 or more mismatch to known protein]	tr|Q6FHK8|Q6FHK8_HUMAN	IVKHLE	HLEGLSEEAIMELNLPTGIPIVYELDK	LDKNLK	92.59	27	27	2	0	0	1	1	intergenic	NR2F2(dist=101403),SPATA8-AS1(dist=330340)	pseudogene	0	0.00155227	NA	0.382854	1.21932	1.2958	1.67185	0.59171	1.35782	1.41323	0.801009	1.19938	0.8974
EAMNYEGSPIK	1.0682e-15	3	PGOHUM_ENST00000557228.2_NPM1P5_ORF2_6	chr15	92829249	92829281	+	novelpep [map to known protein but with no trypsin site]	sp|P06748-3|NPM_HUMAN	VEAEAM	EAMNYEGSPIK	PIKVTL	100	11	11	0	0	1	0	0	intergenic	SLCO3A1(dist=113584),ST8SIA2(dist=107891)	pseudogene	0	0.0242778	4085147	0.486201	1.0177	1.38145	1.03261	1.28288	0.865243	4.14412	1.4153	1.76499	1.78745
DYFQQYGK	3.15041e-13	1	PGOHUM_ENST00000559135.1_HNRNPA1P71_ORF3_2	chr15	33304682	33304705	+	1 mismatch to known protein	tr|F8VZ49|F8VZ49_HUMAN	HLRDYF	DYFEQYGK	YGKIEV	87.5	8	8	1	0	0	1	1	intronic	FMN1	pseudogene	0.00603987	0.0828991	NA	0.586358	1.27017	1.18842	0.97659	1.07889	1.42826	0.507	1.70555	0.465449	1.31362
LAQDGVINEEALSVTELDR	7.43636e-17	1	PGOHUM_ENST00000560053.1_RP11-26F2.1_ORF1_0	chr15	23128446	23128502	-	novelpep [map to known protein but with no trypsin site]	tr|B7Z5C1|B7Z5C1_HUMAN	LTALAQ	LAQDGVINEEALSVTELDR	LDRVYG	100	19	19	0	0	1	0	0	intergenic	LOC283683(dist=13192),WHAMMP3(dist=59283)	pseudogene	0	0.0267003	318167	NA	0.67156	1.72925	0.731795	2.01294	0.48372	0.327589	0.467666	0.288222	1.36129
ILTFDQLALDSLK	1.38844e-15	5	PGOHUM_ENST00000459875.1_LA16c-306E5.1_ORF2_4	chr16	3546562	3546600	+	1 mismatch to known protein	tr|F8VUA6|F8VUA6_HUMAN	GGKILT	ILTFDQLALDSPK	SPKGCG	92.31	13	13	1	0	0	0	1	intergenic	C16orf90(dist=1141),CLUAP1(dist=4383)	pseudogene	0	0.0417734	8942270	0.754121	1.32463	1.18124	0.991188	0.829159	2.21374	2.8189	2.57424	2.83055	0.910634
DTHSSTFDAGAGIALNDHFVK	1.94918e-20	1	PGOHUM_ENST00000513369.2_RP11-159J3.1_ORF3_15	chr16	28251091	28251153	-	novelpep [map to known protein but with no trypsin site]	tr|E7EUT5|E7EUT5_HUMAN	FNSDTH	DTHSSTFDAGAGIALNDHFVK	FVKLIS	100	21	21	0	0	1	0	0	intergenic	XPO6(dist=27852),SBK1(dist=52749)	pseudogene	0	0.0013725	NA	0.837232	1.30161	0.769972	1.22886	0.979285	1.00587	2.48953	0.791052	0.503609	0.23648
AAAADGERPGPGPLLVGCGR	1.06928e-14	1	chr17_7517995_7518054_-	chr17	7517995	7518054	-	novelpep [2 or more mismatch to known protein]	sp|Q7Z5L7|PODN_HUMAN	LSPEEP	EEPGPGPAAVSCPR	CPRDCA	64.29	20	14	5	0	1	1	1	UTR5	FXR2(NM_004860:c.-145delT)	5'UTR	0	0.0364913	7993365	1.51792	0.733727	0.983193	0.923898	0.951771	1.23198	1.02281	1.34038	1.71773	0.882392
EAGAGAEAAAGSAR	9.65438e-17	1	lnc-PDE6G-2:1_ORF1_0	chr17	79604017	79604058	-	novelpep (no match to known protein found)	NA	NA	NA	NA	NA	NA	NA	NA	NA	0	1	1	UTR5	NPLOC4(NM_017921:c.-61delT)	5'UTR	0	0.00515415	NA	0.275656	0.959734	1.6361	0.832106	1.41468	0.466125	0.448772	0.778975	0.184351	0.891014
VIHDNFGIVEGLMAMVHAITATQK	2.05004e-17	1	PGOHUM_ENST00000509132.1_GAPDHP66_ORF3_10	chr18	3978074	3978145	-	novelpep [2 or more mismatch to known protein]	tr|A4UCT1|A4UCT1_HUMAN	LAKVIH	VIHDNFGIVEGLMTTVHAITATQK	TQKTVD	91.67	24	24	2	0	1	1	1	ncRNA_intronic	DLGAP1-AS4	pseudogene	0	0.0150896	NA	1.83098	0.371569	0.811042	0.735567	1.37117	0.872931	0.892827	0.727814	0.363316	0.46094
AQAFEDWNK	2.11927e-14	1	PGOHUM_ENST00000581802.1_PGDP1_ORF2_10	chr18	29542781	29542807	+	novelpep [map to known protein but with no trypsin site]	tr|K7EPF6|K7EPF6_HUMAN	DEMAQA	AQAFEDWNK	WNKTEL	100	9	9	0	0	0	0	0	intergenic	TRAPPC8(dist=19690),RNF125(dist=55664)	pseudogene	0	0.0581109	5339716	0.834808	1.04989	0.840243	1.02869	1.36916	0.749028	1.43038	0.672615	0.758503	1.0356
QPPLLGDHPAEYGEGR	4.43649e-17	2	chr19_39331117_39331164_-	chr19	39331117	39331164	-	novelpep [2 or more mismatch to known protein]	sp|P14866-2|HNRPL_HUMAN	RQRQPP	QPPLLGDHPAEYG	EYGGPH	100	16	13	0	0	0	1	1	intronic-exonic	HNRNPL,HNRNPL	exon_extension	0	0.0246036	6796537	1.13803	0.926974	1.07324	0.810184	1.15016	1.15329	2.25826	1.69645	1.17064	2.19391
DISEASTFNAYVLPK	3.32729e-14	1	PGOHUM_ENST00000471178.2_RPS26P55_ORF3_2	chr19	35024367	35024411	-	novelpep [2 or more mismatch to known protein]	tr|Q75MH1|Q75MH1_HUMAN	AVRDIS	DISEASVFDAYVLPK	LPKLCV	86.67	15	15	2	0	1	1	1	intergenic	WTIP(dist=32282),SCGB1B2P(dist=43271)	pseudogene	0	0.0506673	932676	1.63161	0.944889	0.731377	0.406689	1.34139	1.16286	2.03903	0.90571	1.48577	1.68336
YQAVSWPFQK	1.52109e-10	1	lnc-ACADL-1:2_ORF1_1	chr2	211035181	211035210	-	novelpep [2 or more mismatch to known protein]	tr|K7EMX3|K7EMX3_HUMAN	DGTAIS	AISWPFE	PFEHQT	71.43	10	7	2	0	0	0	0	intronic	KANSL1L	intronic	0.00603987	0.109351	NA	1.03224	1.23679	0.950486	0.907218	0.959282	1.09523	1.14595	0.954265	1.3082	0.874511
DIVMTQTPLSSPVTLGQPASISCR	1.94843e-20	8	lnc-EIF2AK3-4:14_ORF1_0	chr2	89476040	89476111	-	novelpep [map to known protein but with no trypsin site]	tr|A0A0C4DH68|A0A0C4DH68_HUMAN	SSGDIV	DIVMTQTPLSSPVTLGQPASISCR	SCRSSQ	100	24	24	0	0	1	1	1	intergenic	MIR4436A(dist=364072),NONE(dist=NONE)	intergenic	0	0.000325877	22866612	0.314315	1.63301	0.903324	1.25	1.52755	1.56294	0.279574	0.489667	2.24515	1.14878
TQSPGTLSLSPGER	3.8568e-13	2	lnc-EIF2AK3-4:25_ORF1_0	chr2	89442291	89442332	-	novelpep [map to known protein but with no trypsin site]	sp|P01621|KV303_HUMAN	IVLTQS	TQSPGTLSLSPGER	GERATL	100	14	14	0	0	1	1	0	intergenic	MIR4436A(dist=330323),NONE(dist=NONE)	intergenic	0.00603987	0.0815193	1988995	0.528249	1.1368	1.11022	1.17754	1.17875	0.85153	0.410398	0.36703	0.695645	1.19102
QSPGTLSLSPGER	1.75713e-14	4	lnc-EIF2AK3-4:26_ORF1_0	chr2	89442291	89442329	-	novelpep [map to known protein but with no trypsin site]	sp|P01621|KV303_HUMAN	VLTQSP	QSPGTLSLSPGER	GERATL	100	13	13	0	0	0	0	1	intergenic	MIR4436A(dist=330323),NONE(dist=NONE)	intergenic	0	0.0322044	9305891	0.271821	1.22329	1.09401	0.944646	1.60635	0.512639	0.277231	0.264466	0.249561	1.61871
TVAAPSVFIFPPSDEQ	2.00081e-15	2	lnc-EIF2AK3-4:29_ORF2_5	chr2	89157147	89157194	-	novelpep [map to known protein but with no trypsin site]	sp|P01834|IGKC_HUMAN	T	TVAAPSVFIFPPSDEQ	DEQLKS	100	16	16	0	0	1	0	0	intergenic	MIR4436A(dist=45179),NONE(dist=NONE)	intergenic	0	0.0230856	1793336	1.18353	1.51904	0.962147	0.699695	1.61557	0.686206	NA	0.275218	0.313622	1.48773
TLSASVGDR	1.76598e-12	5	lnc-EIF2AK3-4:44_ORF2_0	chr2	89247050	89247076	-	novelpep [map to known protein but with no trypsin site]	sp|P01596|KV104_HUMAN	SPSTLS	TLSASVGDR	GDRVAI	100	9	9	0	0	0	1	0	intergenic	MIR4436A(dist=135082),NONE(dist=NONE)	intergenic	0.00603987	0.108438	64135048	0.711587	0.84731	1.23324	1.21423	1.39737	0.648549	0.503958	0.696012	0.573712	1.15891
LDESVAEAHLGK	1.10211e-14	2	PGOHUM_ENST00000419201.1_AHCYP4_ORF2_6	chr2	139659099	139659134	-	1 mismatch to known protein	sp|P23526-2|SAHH_HUMAN	PKKLDE	LDEAVAEAHLGK	LGKLNV	91.67	12	12	1	0	0	0	1	intergenic	YY1P2(dist=2355),LRP1B(dist=1329897)	pseudogene	0	0.0425995	4409670	0.691359	1.13113	1.16896	1.16182	0.969182	1.02554	1.49831	1.00112	1.30795	0.902808
SPAGLQVLNNYLADK	8.62855e-13	1	PGOHUM_ENST00000451177.1_AC064852.5_ORF1_0	chr2	233594843	233594887	-	1 mismatch to known protein	tr|F2Z2G2|F2Z2G2_HUMAN	DLKSPA	SPAGLQVLNDYLADK	ADKSYI	93.33	15	15	1	0	1	1	1	intronic	GIGYF2	pseudogene	0.00603987	0.0845384	NA	0.73159	0.766312	1.02851	1.38436	1.26245	0.778952	1.23821	1.02314	1.08884	1.05657
ITIADCGQLQ	1.76064e-13	2	PGOHUM00000240595_ORF3_1	chr2	23621956	23621985	+	1 mismatch to known protein	tr|B4DM82|B4DM82_HUMAN	SKKITI	ITIADCGQLE	E	90	10	10	1	0	0	0	1	intronic	KLHL29	pseudogene	0.00603987	0.0792705	NA	NA	1.94941	1.14357	NA	1.90158	1.92706	2.14788	1.05212	1.91288	2.03129
DLYANTVLASGTTMYPSISNR	2.35358e-16	9	PGOHUM_ENST00000431775.1_ACTG1P3_ORF1_2	chr20	1142089	1142151	+	novelpep [2 or more mismatch to known protein]	tr|F1BXA6|F1BXA6_HUMAN	IRKDLY	DLYANTVLSGGTTMYPGIADR	ADRMQK	76.19	21	21	5	0	1	0	1	intronic	PSMF1	pseudogene	0	0.0144291	1827704	0.67475	1.02884	1.17447	0.96871	1.2257	1.5366	1.35023	1.35223	1.41141	1.07556
EAATAASAASAAVAAASADLGSAAASSPASPR	1.27643e-08	1	lnc-COL6A1-3:3_ORF1_0	chr21	47063624	47063719	+	novelpep (no match to known protein found)	NA	NA	NA	NA	NA	NA	NA	NA	NA	0	0	0	intergenic	SLC19A1(dist=101239),LOC100129027(dist=184131)	intergenic	0.00603987	0.0850127	NA	0.822203	1.21914	0.822599	1.04209	1.20374	1.02842	1.19636	0.611193	1.04462	0.630354
TSSAEMPAVPLGSAVEAIK	3.89877e-15	1	PGOHUM_ENST00000435590.1_IMMTP1_ORF1_22	chr21	46096258	46096314	-	novelpep [2 or more mismatch to known protein]	tr|H7C463|H7C463_HUMAN	SMKTSS	TSSAETPTIPLGSAVEAIK	AIKANC	84.21	19	19	3	0	1	0	0	intronic	TSPEAR	pseudogene	0	0.0287951	25070420	1.85959	1.07449	0.560466	0.648857	0.913861	1.02112	2.79852	1.847	2.94614	1.05073
GLQAQIASSGLTVEVDALK	1.14474e-16	1	PGOHUM_ENST00000447938.1_KRT18P2_ORF3_2	chr21	21797830	21797886	-	1 mismatch to known protein	tr|I6L965|I6L965_HUMAN	EVKGLQ	GLQAQIASSGLTVEVDAPK	APKSQD	94.74	19	19	1	0	1	0	1	intergenic	LOC101927797(dist=1665700),LINC00320(dist=317078)	pseudogene	0	0.00806382	NA	1.46802	1.09052	1.01357	0.824627	0.67614	0.969713	0.732301	1.48194	1.04761	0.756061
NAGVEGSLIVQK	4.06311e-16	1	PGOHUM_ENST00000447985.1_HSPD1P7_ORF1_17	chr21	30261200	30261235	-	1 mismatch to known protein	tr|B7Z4F6|B7Z4F6_HUMAN	IAKNAG	NAGVEGSLIVEK	VEKIMQ	91.67	12	12	1	0	0	0	1	intergenic	N6AMT1(dist=3505),LTN1(dist=39266)	pseudogene	0	0.0138362	56844876	0.800678	0.816458	1.02437	1.28729	1.23008	1.25747	1.95587	1.09274	1.45101	1.26502
ADGSPVNAGVETTTPSK	1.02869e-21	12	PGOHUM_ENST00000410078.2_IGLC6_ORF3_0	chr22	23261835	23261885	+	1 mismatch to known protein	sp|P0CF74|LAC6_HUMAN	AWKADG	ADGSPVNTGVETTTPSK	PSKQSN	94.12	17	17	1	0	0	0	0	intergenic	IGLL5(dist=23822),RSPH14(dist=139758)	pseudogene	0	0.000536174	90729448	0.372746	2.93537	0.514657	0.52372	0.461449	0.405149	4.79191	0.176424	0.526316	0.340246
DSYVGNEAQSK	3.65453e-16	9	PGOHUM_ENST00000423293.1_RP11-12M9.4_ORF1_0	chr22	41471061	41471093	-	1 mismatch to known protein	tr|J3KT65|J3KT65_HUMAN	GQKDSY	DSYVGDEAQSK	QSKRGI	90.91	11	11	1	0	0	1	0	intergenic	RBX1(dist=102042),MIR1281(dist=17456)	pseudogene	0	0.0145507	28799576	1.5454	0.799106	0.956628	0.794523	0.864048	0.809502	2.72047	1.20858	1.35233	1.23857
DGERPSGIPER	7.99379e-15	1	PGOHUM_ENST00000518475.1_IGLV3-13_ORF1_0	chr22	23104931	23104963	+	1 mismatch to known protein	tr|A0A075B6J3|A0A075B6J3_HUMAN	IYKDSE	DSERPSGIPER	PERFSG	90.91	11	11	1	0	0	0	1	intergenic	GGTLC2(dist=114563),MIR650(dist=60339)	pseudogene	0	0.0364225	38813384	0.264212	1.09089	1.05211	1.19247	1.54973	1.87111	0.277275	0.454902	0.576272	1.99979
LSGSGSGTDFTLK	7.95688e-17	1	PGOHUM_ENST00000521969.2_IGKV2OR22-3_ORF2_4	chr22	17402349	17402387	-	1 mismatch to known protein	tr|B7ZMG8|B7ZMG8_HUMAN	PDRFSG	FSGSGSGTDFTLK	TLKISR	92.31	13	13	1	0	0	1	1	intergenic	HSFY1P1(dist=92124),GAB4(dist=40478)	pseudogene	0	0.00606207	10592881	0.236462	0.784737	0.748283	0.591823	2.78067	0.836321	0.73614	0.544953	0.756176	2.67541
APPATNPLATMSVELEEALPVTTAEGMAK	1.20468e-19	1	chr3_129034689_129034775_-	chr3	129034689	129034775	-	novelpep [2 or more mismatch to known protein]	sp|Q92522|H1X_HUMAN	M	MSVELEEALPVTTAEGMAK	MAKKVT	100	29	19	0	0	0	1	1	exonic-UTR5	H1FX,H1FX(NM_006026:c.-30delT)	5'UTR	0	0.000651567	341251	0.886172	0.982487	1.27213	0.81273	1.14553	1.12305	0.781395	0.587156	0.915281	0.899174
DSYVGDEAQTK	2.21151e-16	16	PGOHUM_ENST00000415794.1_ACTG1P1_ORF3_1	chr3	139212806	139212838	+	1 mismatch to known protein	tr|J3KT65|J3KT65_HUMAN	GQKDSY	DSYVGDEAQSK	QSKRGI	90.91	11	11	1	0	0	1	1	ncRNA_intronic	LOC100507291	pseudogene	0	0.0133794	567246	1.54152	0.871211	0.94585	0.874176	0.879798	0.91225	2.80948	1.39724	1.53615	1.15679
AAAPASEEEMDECEQVLAAEPK	3.62858e-11	2	PGOHUM_ENST00000421044.1_EEF1GP3_ORF3_9	chr3	40638177	40638242	-	novelpep [2 or more mismatch to known protein]	tr|Q2F840|Q2F840_HUMAN	EKKAAA	AAAPAPEEEMDECEQALAAEPK	EPKAKD	90.91	22	22	2	0	0	1	0	intergenic	ZNF621(dist=56892),CTNNB1(dist=602765)	pseudogene	0.00603987	0.106335	1558279	0.836516	0.489579	1.63268	1.54754	2.22345	1.33545	6.10593	4.25597	4.59638	2.25355
PCYVALDFEQEMATAASSSSLEK	1.24073e-13	1	PGOHUM_ENST00000423183.1_ACTG1P12_ORF1_6	chr3	12112382	12112450	+	1 deletion to known protein	tr|A4UCT3|A4UCT3_HUMAN	EKLCYV	CYVALDFEQEMATAASSSSLEK	LEKSYE	100	23	22	0	0	1	1	0	intronic	SYN2	pseudogene	0.00603987	0.0953443	814818	0.746471	1.7416	0.74995	1.18676	0.654439	0.942853	4.06705	2.07472	1.79028	0.482497
EITALAPSTTK	3.49531e-13	1	PGOHUM_ENST00000437653.1_RP11-809F4.2_ORF1_8	chr3	175695429	175695461	-	1 mismatch to known protein	tr|Q9UE89|Q9UE89_HUMAN	MQKEIT	EITALAPSTMK	TMKIKI	90.91	11	11	1	0	1	1	1	intergenic	NAALADL2(dist=172001),MIR7977(dist=537462)	pseudogene	0.00603987	0.0710772	14173746	1.13907	1.02802	1.04236	1.10936	0.793547	1.11771	2.2468	1.41918	1.57933	1.22891
LSSFSWNNCDEGK	1.7188e-12	1	PGOHUM_ENST00000491450.1_GM2AP1_ORF3_0	chr3	145402436	145402474	+	novelpep [1 mismatch to known protein but with no trypsin site]	gi|263190474|ref|NP_001161079.1|	PSQLSS	LSSFSWDNCDEGK	EGKDPA	92.31	13	13	1	0	0	0	0	intergenic	C3orf58(dist=1691226),PLOD2(dist=384792)	pseudogene	0.00603987	0.0916824	7085342	0.557816	1.05004	0.894816	0.859689	1.75822	0.720905	1.64561	1.47536	0.93377	1.37416
YLYTLVISEK	8.57266e-14	4	PGOHUM_ENST00000502376.1_RPL38P4_ORF1_1	chr3	98243969	98243998	-	novelpep [2 or more mismatch to known protein]	tr|J3KT73|J3KT73_HUMAN	CSRYLY	YLYTLVITDK	TDKEKA	80	10	10	2	0	1	0	1	intergenic	CLDND1(dist=2059),GPR15(dist=6774)	pseudogene	0	0.0515249	NA	0.586812	1.0707	1.32823	1.16301	0.871041	1.08372	0.742696	1.28719	0.573654	0.945825
AQQNNVENK	3.38012e-14	1	PGOHUM_ENST00000513977.2_RP11-539G18.1_ORF2_5	chr4	39715907	39715933	-	1 mismatch to known protein	tr|Q59FS3|Q59FS3_HUMAN	LDKAQQ	AQQNNVEHK	EHKVIG	88.89	9	9	1	0	0	0	1	intronic	UBE2K	pseudogene	0	0.0558791	1572231	1.13611	0.964715	1.18781	0.911055	0.899901	1.48196	3.59203	2.5994	2.41944	2.12396
ALEMENSQLCK	7.7318e-15	1	chr5_137089732_137089764_-	chr5	137089732	137089764	-	novelpep [2 or more mismatch to known protein]	sp|Q13151|ROA0_HUMAN	M	MENSQLCK	LCKLFI	100	11	8	0	0	0	1	1	exonic-UTR5	HNRNPA0,HNRNPA0(NM_006805:c.-9delT)	5'UTR	0	0.059019	NA	0.366407	0.925344	1.72767	0.992243	1.11508	1.66823	0.746698	2.80257	1.98708	1.56554
ISEGEDNLFDVIK	1.04719e-16	3	chr5_39288796_39288834_-	chr5	39288796	39288834	-	novelpep [2 or more mismatch to known protein]	tr|B4DQZ5|B4DQZ5_HUMAN	NKGMEE	MEEGEDNLLCILR	ILREVQ	46.15	13	13	7	0	1	0	0	intronic-exonic	C9,C9	exon_extension	0	0.0249737	38103744	2.30552	0.582807	0.66358	0.653257	0.837944	1.03457	1.03797	0.376226	0.706538	1.45507
CNVSLEYEK	1.44039e-13	2	PGOHUM_ENST00000507234.1_CCT6P2_ORF3_2	chr5	14640403	14640429	-	novelpep [map to known protein but with no trypsin site]	tr|B2R9K8|B2R9K8_HUMAN	ILTCNV	CNVSLEYEK	YEKTEV	100	9	9	0	0	0	0	0	intergenic	FAM105A(dist=24116),OTULIN(dist=24380)	pseudogene	0.00603987	0.0730936	2766932	0.619241	0.82588	1.16878	1.25296	1.29236	0.70181	1.44012	0.578157	0.645878	1.07095
EDLVFIFWATESVPLK	1.08739e-13	1	PGOHUM_ENST00000508046.1_CFL1P5_ORF2_7	chr5	68609363	68609410	-	novelpep [2 or more mismatch to known protein]	tr|E9PQB7|E9PQB7_HUMAN	SKKEDL	EDLVFIFWAPESAPLK	PLKSKM	87.5	16	16	2	0	1	0	1	intronic	CCDC125	pseudogene	0.00603987	0.0720784	295254752	0.367856	1.39303	1.08557	0.956014	1.29755	0.965164	1.24092	1.05908	0.942602	0.905365
ALANVNIGSLICNVGAGGPALAAGAAPAGGPAPSIAAASAEEK	1.32466e-25	4	PGOHUM_ENST00000518134.1_RP11-54C4.1_ORF1_5	chr5	151145526	151145654	-	novelpep [2 or more mismatch to known protein]	sp|P05386-2|RLA1_HUMAN	TVTALA	ALANVNIGSLICNV	CNVGAG	100	43	14	0	0	1	0	1	intergenic	ATOX1(dist=7316),LOC100652758(dist=3828)	pseudogene	0	8.3006e-06	8874688	1.39375	1.46479	1.35517	0.928397	0.5696	0.579102	1.55988	0.58756	0.901835	0.838704
DSNQGIYGLSPEGVDR	1.29673e-17	2	chr6_32055308_32055355_-	chr6	32055308	32055355	-	novelpep [2 or more mismatch to known protein]	sp|Q15468|STIL_HUMAN	MSFANV	ANVGMSGLSPNGVD	GVDLSM	64.29	16	14	5	0	0	1	1	intronic	TNXB	intronic	0	0.00731903	22312354	0.48921	1.32015	1.86989	0.782813	0.605294	0.459636	0.224006	0.293865	0.387798	0.491739
APALEDLR	3.08722e-11	4	lnc-FAM120B-1:2_ORF1_31	chr6	170730785	170730808	+	1 deletion to known protein	gi|966751415|ref|NP_001304950.1|	KAKPAL	PALEDLR	DLRQGL	100	8	7	0	0	0	0	0	intergenic	FAM120B(dist=14626),PSMB1(dist=113419)	intergenic	0.00603987	0.076226	4823267	0.252061	2.91935	0.303777	0.703393	0.810751	0.262496	0.16218	0.127927	0.111949	0.27687
DLYANTVLSGGTNMYPGITDR	5.69844e-17	8	PGOHUM_ENST00000403258.1_ACTBP8_ORF2_8	chr6	88985793	88985855	-	novelpep [2 or more mismatch to known protein]	tr|A4UCT3|A4UCT3_HUMAN	IRKDLY	DLYANTVLSGGTTMYPGIADR	ADRMQK	90.48	21	21	2	0	0	1	1	intergenic	CNR1(dist=110026),LOC101928936(dist=249850)	pseudogene	0	0.00668563	6415859	0.737649	1.35257	0.738827	0.868632	1.51755	1.43545	0.880799	1.64902	1.3433	0.929147
LGVTADNVK	3.02936e-13	2	PGOHUM_ENST00000408034.1_RP1-13D10.5_ORF1_1	chr6	16108342	16108368	+	novelpep (no match to known protein found)	NA	NA	NA	NA	NA	NA	NA	NA	NA	0	1	0	intergenic	DTNBP1(dist=445053),MYLIP(dist=20975)	pseudogene	0.00603987	0.0985992	561980	1.37592	0.868289	0.896467	1.01071	0.961891	0.976655	1.81773	0.584694	0.783806	0.72807
MVTMVEIDEMVIDGCK	1.14919e-13	1	PGOHUM_ENST00000454078.1_RP11-134K13.2_ORF1_1	chr6	71318348	71318395	-	1 mismatch to known protein	sp|P52788-2|SPSY_HUMAN	KPKMVT	MVTMVEIDQMVIDGCK	GCKKYM	93.75	16	16	1	0	1	0	0	intergenic	SDHAF4(dist=19742),SMAP1(dist=59126)	pseudogene	0	0.049546	NA	1.03823	0.871177	1.09356	0.922729	1.18973	1.12735	1.3891	1.49116	1.39076	0.935144
DSYVGDQAQSK	3.20946e-16	20	PGOHUM_ENST00000457622.1_ACTG1P9_ORF2_11	chr6	46172863	46172895	+	1 mismatch to known protein	tr|J3KT65|J3KT65_HUMAN	GQKDSY	DSYVGDEAQSK	QSKRGI	90.91	11	11	1	0	0	0	1	intergenic	ENPP5(dist=34116),RCAN2(dist=15604)	pseudogene	0	0.00912003	2166230	1.53487	0.866453	0.955868	0.761553	1.00336	0.841594	2.76128	1.27977	1.32171	1.07984
GASDVGAGEPGPER	2.13038e-16	1	chr7_35076881_35076922_-	chr7	35076881	35076922	-	novelpep [2 or more mismatch to known protein]	sp|Q86VH5-2|LRRT3_HUMAN	PPTVGA	VGATEPGPE	GPETDA	88.89	14	9	1	0	0	1	1	intronic	DPY19L1	intronic	0	0.0198436	2673774	0.983526	1.27495	1.1226	0.671759	1.00991	1.16335	1.80827	4.73683	1.09175	2.35098
AAAAEVEAEGGGGGGGGK	9.90843e-17	1	chr7_65338305_65338358_+	chr7	65338305	65338358	+	novelpep (no match to known protein found)	NA	NA	NA	NA	NA	NA	NA	NA	NA	0	1	1	UTR5	VKORC1L1(NM_173517:c.-54del-,NM_001284342:c.-54del-)	5'UTR	0	0.0363825	NA	1.12713	0.530184	1.13642	0.770492	1.56537	1.47286	2.53702	5.77447	1.79284	2.1341
FCLQMLLLLLSSNCTIK	3.73205e-11	1	lnc-VWDE-6:1_ORF1_26	chr7	12593136	12593186	-	novelpep [2 or more mismatch to known protein]	tr|B4DG03|B4DG03_HUMAN	VPRLIL	LILLITSNCTSK	TSKSVP	66.67	17	12	4	0	1	1	0	intergenic	VWDE(dist=149284),SCIN(dist=17067)	intergenic	0.00603987	0.0673981	445063	2.94218	0.274475	0.765692	0.921018	0.193628	1.66529	1.26196	0.423299	2.13126	0.197082
SLAATDHEPTDAR	3.16316e-14	1	PGOHUM_ENST00000453012.1_RP11-373D7.1_ORF1_0	chr7	62669603	62669641	+	novelpep [2 or more mismatch to known protein]	tr|B0BCZ2|B0BCZ2_HUMAN	QVKSIV	SIVATDHEPTDAR	DARKSF	84.62	13	13	2	0	0	1	1	intergenic	NONE(dist=NONE),ZNF733P(dist=82067)	pseudogene	0	0.052691	1558154	1.52381	1.08176	1.11592	1.01359	0.34729	0.715757	1.53135	1.23642	0.942542	0.376402
WIQQTIAAN	5.98602e-13	1	PGOHUM_ENST00000491852.1_PRSS3P3_ORF2_20	chr7	141989464	141989490	-	novelpep [2 or more mismatch to known protein]	sp|P20151-4|KLK2_HUMAN	YRKWIK	WIKDTIAAN	NP	77.78	9	9	2	0	0	0	0	intergenic	TRY2P(dist=17396),MTRNR2L6(dist=384667)	pseudogene	0.00603987	0.105742	NA	2.35819	0.676077	0.671606	0.817621	0.557456	0.681639	0.47804	0.293217	0.373545	0.58592
IVNDDQSFYADIYMEDGLINK	1.81694e-20	1	lnc-BNIP3L-3:1_ORF1_0	chr8	26439515	26441319	+	novelpep [2 or more mismatch to known protein]	tr|E5RFU4|E5RFU4_HUMAN	GGKIVN	IVNDDQSFYADIYMEDGLIKQ	IKQIGE	90.48	21	21	2	0	1	1	1	exonic	DPYSL2	exonic.Alt.ORF	0	0.00879432	752608	1.54079	0.522616	1.8848	0.604791	0.527378	0.652285	2.16183	1.15722	1.6381	1.55387
YLTAEVLELAGNASK	2.94331e-17	1	PGOHUM_ENST00000406023.3_RP11-152C15.1_ORF1_0	chr8	71016190	71016234	-	novelpep [map to known protein but with no trypsin site]	sp|Q71UI9-2|H2AV_HUMAN	ILEYLT	YLTAEVLELAGNASK	ASKDLK	100	15	15	0	0	1	1	0	intergenic	PRDM14(dist=32628),NCOA2(dist=8077)	intergenic	0	0.0116005	NA	0.409051	1.11109	1.66295	1.09872	0.836236	0.250387	0.294748	0.191037	0.214063	0.531604
YLMEQDEDAYK	3.33526e-14	1	PGOHUM_ENST00000480199.1_RPL5P22_ORF1_1	chr8	28157818	28157850	+	1 mismatch to known protein	tr|B3KTM6|B3KTM6_HUMAN	YMRYLM	YLMEEDEDAYK	AYKKQF	90.91	11	11	1	0	1	0	0	intergenic	ELP3(dist=109149),PNOC(dist=16831)	intergenic	0	0.0487214	7997938	0.826516	1.10483	0.954297	0.937255	1.28557	1.38026	0.710889	1.39223	1.41731	1.08839
NVFDEAILASLEPPELK	1.72133e-12	1	PGOHUM_ENST00000518493.1_CDC42P3_ORF1_4	chr8	144077825	144077875	+	novelpep [2 or more mismatch to known protein]	tr|B7ZAY4|B7ZAY4_HUMAN	GLKNVF	NVFDEAILAALEPPEPK	EPKKSR	88.24	17	17	2	0	0	0	1	ncRNA_exonic	CDC42P3	pseudogene	0.00603987	0.104858	NA	1.16691	0.826106	0.964755	0.847464	1.30676	0.828966	2.09529	1.32774	1.02041	0.774702
DLYANTLLSGGTTMYPSVANR	2.46889e-13	1	PGOHUM_ENST00000446382.2_RP11-390F4.8_ORF2_3	chr9	6835324	6835386	+	novelpep [2 or more mismatch to known protein]	tr|A4UCT3|A4UCT3_HUMAN	IRKDLY	DLYANTVLSGGTTMYPGIADR	ADRMQK	80.95	21	21	4	0	1	1	1	intronic	KDM4C	intronic	0.00603987	0.104273	37626428	1.19216	1.19504	0.901339	0.692158	1.08787	0.661937	2.4493	2.18529	3.66994	0.631696
LCYVALAFEQEMAMAASSSSLEK	1.08984e-13	15	PGOHUM_ENST00000446382.2_RP11-390F4.8_ORF2_3	chr9	6835096	6835164	+	novelpep [2 or more mismatch to known protein]	tr|A4UCT3|A4UCT3_HUMAN	KEKLCY	LCYVALDFEQEMATAASSSSLEK	LEKSYE	91.3	23	23	2	0	1	1	1	intronic	KDM4C	intronic	0	0.0267003	43731740	0.983117	0.907074	1.12073	0.957084	1.08869	0.874066	3.05448	1.81619	1.90949	1.16463
TTGTGACGEQEEK	1.4566e-17	1	chrX_47078379_47078417_+	chrX	47078379	47078417	+	novelpep [2 or more mismatch to known protein]	sp|O96017-7|CHK2_HUMAN	MSKTLG	TLGSGACGE	CGEVKL	77.78	13	9	2	0	0	0	1	UTR5	CDK16(NM_006201:c.-4578del-)	5'UTR	0	0.0265107	4097936	1.22993	0.697569	1.30096	0.881452	1.00418	0.939273	2.76924	1.35485	1.68158	1.24459
AVGTLVTEAGGDEEK	4.48987e-20	1	lnc-AKAP14-1:1_ORF2_1	chrX	119125338	119125382	+	novelpep [2 or more mismatch to known protein]	sp|Q8NHP7-3|EXD1_HUMAN	PKKLVT	LVTETAGKEEK	EEKVKG	72.73	15	11	3	0	0	0	1	intergenic	NKAP(dist=47603),RHOXF2B(dist=80891)	intergenic	0	0.00150945	1402978	1.06606	1.08965	0.789106	1.14173	1.03266	8.87394	1.09212	0.636113	1.01924	0.257001
LEGLTDQINFLR	7.97527e-16	3	PGOHUM_ENST00000414254.1_KRT8P14_ORF3_3	chrX	45492302	45492337	-	1 mismatch to known protein	tr|F8VP67|F8VP67_HUMAN	ESRLEG	LEGLTDEINFLR	FLRQLY	91.67	12	12	1	0	0	1	1	intergenic	LINC01204(dist=105818),LOC392452(dist=98275)	intergenic	0	0.01353	6613150	0.701179	2.1593	1.03518	0.958865	0.834804	2.6936	1.50081	5.05268	0.990219	1.37348
LCYITLDFEQEMATAASSSSLEK	1.75287e-13	2	PGOHUM_ENST00000417985.1_ACTBP1_ORF1_7	chrX	46147859	46147927	-	novelpep [2 or more mismatch to known protein]	tr|A4UCT3|A4UCT3_HUMAN	KEKLCY	LCYVALDFEQEMATAASSSSLEK	LEKSYE	91.3	23	23	2	0	1	1	1	intergenic	LOC401585(dist=436939),LINC01186(dist=37500)	intergenic	0	0.0328412	287507	0.55745	1.28577	0.811341	1.0115	1.44701	1.08009	2.96934	1.4483	1.63169	1.3243
VFDAYVLPK	2.09376e-13	1	PGOHUM_ENST00000444468.1_RPS26P56_ORF1_0	chrX	128542422	128542448	+	novelpep [map to known protein but with no trypsin site]	tr|Q75MH1|Q75MH1_HUMAN	EASVFD	VFDAYVLPK	LPKLCV	100	9	9	0	0	0	1	0	intergenic	ACTRT1(dist=1356040),SMARCA1(dist=38056)	intergenic	0.00603987	0.0741232	2105146	0.264842	0.935993	1.38028	1.35726	1.2279	0.593617	0.33135	0.897672	0.302556	1.20939
